# Supplementary material for: Proteogenomic analysis of Cyprinid herpesvirus 2 using high-resolution mass spectrometry
Source: J Virol. 2025 Apr 2;99(5):e01960-24. doi: 10.1128/jvi.01960-24 (PMC12090726; doi:10.1128/jvi.01960-24)
Supplement: Table S1 — CyHV-2 ORFs translated in six reading frames. [file jvi.01960-24-s0002.txt]

TableS1. The CyHV-2 ORFs translated in six reading frames.
>ORF1
MIKYSAEQEAIEVITQLGGETSPYRPTSYSEQDDGQLPSTSFSYEDIHRYTSFDAEGSREALNLKPSSSCCSWRRLCWWCPDLPVITPSRLFFVVLGALLLVVSVLILVNRPEVNGAYEAKCPVDQRVYYPLRSHWKRYTFMFCCPCCASEQHVCYEDMFTWVQKWYDDTLSVEQQISFSHHVWAAAVARNHRERKPVPLTTNTPQSGSHS
>ORF2
MQRRWNTSTGLWLVERTVSTTTCS
>ORF3
MRVATLPDQRAETLY
>ORF4
MRWTTYSQETRSLPFWWRLDTVRTWQCSRWLSAHTAQTIKCMTCCSKTHWTCQELWRPLQSIHPGLRY
>ORF5
MTCWKSRLLLKEPTQLQPR
>ORF6
MLPLLLERVYMGHY
>ORF7
MDAVLGLCAALSWLNAHNALNEAWRAQ
>ORF8
MGYGPTSGESFNRKMFYSHKFNSTCVY
>ORF9
MDCVCVPHGAFSPNHQIPCNNFVLFIIIVKPNVCKCKCESGGQLFKL
>ORF10
MTVTTSESESLSGLRGFLLEVVLVFLFVDFEEDSEDFFEDSEDFFVGGSSDSESEEESESEEEEESCCTTTFFFFLSAFFFAFSAFRAAFLAAAFFAALAAFFSALCLRLSSLRCFSSLASAALMASSMHTSMVFEALLSEDLALALLPFLGGLGVSSSESESESEESEDSEEEEEGFLCFLLCFFFLGGGEGEEDSDSDSEEEDSEGPLVEGAKTTVFLCALAALAAVFLALRMDLGVESAAGTGVGTTGAGAGAGAGAGAGTGVGALGAGALGGVGFAAT
>ORF11
MVFLAAGCSSEDPARFLDTAAAVTVVAEVEAVEAEVEAVEAEVEAEAEGVATLVILCNSAMGIRIRKG
>ORF12
MKQDALRTLSQGGEWC
>ORF13
MSVHVAGPPLVPALANEHGRLPARFAKDVGGWAHLKGVDGCVGANRGGHALGPVVLEQHDAGRPEPHPLLPGHLVNDPVGLPLVGVVAHGQHVFWRSGV
>ORF14
MRSSGHLHCCCWLLLLRLCCCWCCLLLCLLLYLYLLLRLCCCWSLLYLLLHLYLRLRLSLDKLWRQRTVHTRGSFLDGCAGGYFVCCCTL
>ORF15
MCLCLLRCCCCCGLFFCLCHVYVLCCCLLGSVYLCSCLEHCGWCCFFFRVRGVF
>ORF16
MTVRSAHLGPHL
>ORF17
MLLVQPLCPVRGAPLQYPRATRVRQLWARCVLSGMHRGPCNANTHSLSYQQQCKYQQPVQTVQTLTV
>ORF18
MDPLEALVPPVHYEVGRVSGLDLVHGL
>ORF19
MRQGVGLGGARSGLCWSLFGTDAVEVGGSALQWPGQLLPLEPPLRVQLVIF
>ORF20
MNLHSTATTTHLSTLSINASQCTMHNTQHSVSMHNTLHNILSQYSTQCTMHKTL
>ORF21
MNGNRATHHMFSEGHAGSRAGCPPAVCGSLLYGVADPLVAPDKLLYGMCALIPLRDGVRVSGPVAERSHAAPVSALGIELLPFPIARVSPPNPINCATLARAVHVETHLRKLSS
>ORF22
MGVGRYALTHLRFAQYCEM
>ORF23
MGAWLSGFDSE
>ORF24
MWPLVAVALFCAIMAIVAYGYSK
>ORF25
MVTLNGYSQWLLLVGTLSGYSKWLL
>ORF26
MYYIIMCTLIKMRTSVECWF
>ORF27
MYLCVLQRFKTREKEV
>ORF28
MLLLVLLLSVCFCISDLCLLCLCVLLLCLLLWLLCLLLLLLCLVMLFGSLDVSLSASVSCEFLLC
>ORF29
MVALSVLLLEWHKDVSRQLLRLRLRLRSSSTSLNHCHFTLTIRLNLSFRHLGYLSLISVLGLGWCNVQV
>ORF30
MPFLQLPELCSHCLIIRAPAKSDHLPAVLSQFVRLHKGISLGATKQLHGCLHCYTNEGLTTVCKRQRKKTHISTHA
>ORF31
MAIIQYSITINQDKH
>ORF32
MEHSIRALLLFLGRTSGCCCCCCCISRAGRGWRVKQDHLFFIPTLLWCSAGVFGL
>ORF33
MLEYLFVLFPSLSLDLSHLSPQDSGWVGCVSASAASGSPGLQPLCSFGCTFGRCVVTVRSDCLCSLCLSVPVTQSLHSARLLLLGLLGLGLFGSVLTITAAQAAALAAALDLLLASLGLCLLLCFASGLLLLSLFLFSALFLFTLFLN
>ORF34
MFLFLLLSRLIIIIRQINNSLRLLLLIFL
>ORF35
MDVGFRHDDIVPLSSARGSGSGP
>ORF36
MFLQDSLRHSHRVRQRFTRRFQSSSFTNNNGSSSSAIRLA
>ORF37
MWEVPSPPGPVSGVVRTFGCDSPGRVGA
>ORF38
MVSVASPGSTLLSNTGEYAIEQHRGVRY
>ORF39
MSNTGEYAIEQHRGVRY
>ORF40
MYLIILYCIVSYYIILY
>ORF41
MLYCIVLYCIEDMRVE
>ORF42
MMLCVFKVLVASSAYCCWWFCLLLFFCPLLLLLSSLALGLSGGLLSSYVSLFLLHGLHHVHPVPQAQGCLGLFPLSLQSLSLNQQSVHSLFSQSLNLDRAVFLLTQVGQHARRGHCCICVWTVRVDVAGGAAGCTLVLVSRVFVYSGATHARGVADICVLHFVACLWPWSLVEEHGPHVFGHNVPRQINLLSCNGAPHHLEDGHAQ
>ORF43
MFIDSSLYHCHQPLSFVINPSHSRLSSTPPSDSFVNNTTPNQLTSSCHNI
>ORF44
MLLLLFLSEVMLFFACSCWSLSCTLSLLSDAGMGLCSITHSSPSG
>ORF45
MTQITQAQAQLSSKHK
>ORF46
MLNTLASHSTVIYCTTHVITHAHRL
>ORF47
MRQGVPRTVSVAKQCVAHTFRLRNVGCETVRESRQQPLLRNATPSISHANSHYCETPHPVSVTPTATIAKRHTQYQSRQQPLLRNATPSISHAIAVRLCATLSVILYYIVLYCIILYCIILYYIILYYIILYCIVLKT
>ORF48
MNRVQINTVY
>ORF49
MVLPSAVWGRWL
>ORF50
MVVVVVEMSPGHSSSWLHAFWLWPL
>ORF51
MYEYTGHKTHSTLNTQAETLTQCSQFATQAVEHSVQLVLRLWLWLWLWLRCDWYLHLYHRVRYHWNQQEYRHRRRLGQYAPWLR
>ORF52
MLLLLLLLLLLLLLLLLLFFPSPGRPLQPLSVFNHDG
>ORF53
MSIRVGWLPILCAGQLRPLYSPIRVGFPEPYSGAS
>ORF54
MRSKSALGLSRLGLGLGLGL
>ORF55
MALWLGLGLGLSLCRLGLGLGLGLGLGLELGLCMLGLGLGLGLSMLGLGLGLELGLSMLGLGLGLGLGMILGLRLGLERC
>ORF56
MRSSISLISSSSSSSASYSTVMDSSEALREFEWNRLCCETSAARKPWTCRFLETLADDSSVKMFASAARLFSGAASIEKKSCKTLCALWSCLTPENKTNTAWDMASILDRCADQAYFLKKAEYMPDVVRRCLILCSVKTITHKDSSDQDELALLEHRKNTPLCSRFVSLLALAPPGDLTKESLKRFRTDNSRKYFLYIFILLSSSSSSQT
>ORF57
MTQVHIYVKMAQVHIEYRYNNRYQPPIQPPTPSIDQQRQKQKHPQSTA
>ORF58
MPQVHPRLRALFPLMTLLRWWRL
>ORF59
MWRCETVASTRSARFAYWPSSRRRASLPAIEE
>ORF60
MASSSPASSWAS
>ORF61
MSVMMTVWVLFKRHSEQSYSLF
>ORF62
MSKYQKRTLSCPKITENGPSGPSLTTTEAASGTRTRSRALSPWSVESDSWDPSSRNPLCLNKNNSNSTNSSNSNSTSNSTNSSNSNSTNSSNSNSTTATMSRRRFRVNSSSRTAAPTNRWNWRKYTE
>ORF63
MWGASRINLRATAAAAAGVVAWTAAPRHAPPLSKTCCLESLIARTWTLSLITIRVWRPVHAKTV
>ORF64
MYLWKTLKDTALRSQAPL
>ORF65
MWSLATNNNKTF
>ORF66
MCLGSKWSRPSTCITGTPSQRLFCNPTCPGTSTSSWTNKPSP
>ORF67
MSITSTRRSPIT
>ORF68
MFIPCPSNTSTWCNSSNSNSSSRPLLPSD
>ORF69
MCGTRAGIITTSSRWLRIVWRRPSTTTLLWKRRPPIRPN
>ORF70
MPRSMERETPTARTVKTSDCLWERLSRGQPCRYTTRIRRAPSSSL
>ORF71
MPWRTLRRITQHTLTAADRTVLTITTWATRSDTTRDTFCRPRTIPTTPSRDG
>ORF72
MDTEPNRSCGGPVPNLWTSY
>ORF73
MPTCARTSATP
>ORF74
MAWESFTRRSPTVCSLWPVFTPTCCRSWETEYSHCRPNPFISDPTRAKSLAKGQARDTTRL
>ORF75
MMPRRAEPTWSYRPNLTSRPSFYRTRL
>ORF76
MPRWLPTWNSLQSYHTLTNS
>ORF77
MNRHEKEPKEDRL
>ORF78
MVQSFYYHYKHFSSLQTHKSQSIDRDPIYSFWYKP
>ORF79
MRPVSTVSRWADSFEPRTRTTPRQYIPSI
>ORF80
MLVSRRWVLGRLGS
>ORF81
MSRAQRSVRKLPTHRPPPLQNLLLSRSRWMCEHSSSPLSPSRQAKLFW
>ORF82
MEQTLIYITQHPCARWH
>ORF83
MTRRTPRLSIPVTSIRGVL
>ORF84
MPGPSWVVKSDG
>ORF85
METGYCSLYGWSTRNTTG
>ORF86
MDDHQSYYVETADHVG
>ORF87
MVRDQTRGLSAGGPRARRRIHGQARRHDERRERVCDETLQVRLHDAREQSTKRIDLCAQLCQVYARQEPRAGQSRQREQRPAPHYT
>ORF88
MLEDLLVHLLDGPE
>ORF89
MQETGRRRQLRRCQLVHQRLRHYSP
>ORF90
MGDVQEGSKLKLDRRRD
>ORF91
MVRSIQRRAAFSQVRVGILCSL
>ORF92
MAQAEGDHARAVLFQRAHQQGRGSPQRFCLPALHGPLAPQTFSRDRLQYHQRGCGDREGVSDRVSARVSAGHEQQTHEPIH
>ORF93
MRYPCTVLLCLYCLFVCHVCIQ
>ORF94
MNLKLAQRCHWIA
>ORF95
MLTRNQSLAINRESLTRKMMTSDHYENLEKTYRAATGVLNDMVERDIAVLKNLKDITDQCAGGNLPRVRAQLLLKLTVALQRDHSSRWTDKLRGPTPESNAEFIKRLKNHSLDLDTLSCMNYYNPIYRAVPSQLHAAMHYARDTIAMERIKGIVDNGLDTVVEIDMRAARDRPTGGRVYSAKVILECPWATPELTGLRRLLYHVYQYLREDMTYEGLHNRVNADVVRIKMSNLVRHRLHLEIDVWVAPEAECYLRKIWDHSTYDKVTLAQEHISTFTAVSIKIDGVYRCSMPCEIDSDGTVVMYGTLAQGQCPVCNEIRDTKMLIHRSVHSEHDECIDCRPHLEFDPSLPCFKPTTGRLSAPMWYCLGDLTMLDFTTESLYEWFVSAMKLTHEQASKFDFNYLTSSDVLLSGYHTAAEFPHLHTRKLMLEFDAATRNVDKDVIEIVRKHAWARFDAELYHFPYYPAYRAQIRLRAACGTAAKYLHLYSTDLDKVEVVHDFTNKTAQLKIPEKVTGVVRTYTVSGCVPKFYELVNQMKLKYPRPYECDDGDLEKLLWTIEQWKLCGTTEASIADNSANANDNNKRGATDPDAGKKKKKRKTRRN
>ORF96
MLMLIDVMYVVCMCAIHQ
>ORF97
MAGVRRCVGGTQVCIHVDTTSVYSIRRKQPYDHYPARQSLSLHGCHCGLCHQRCGSFADVRPDQNVLAVTIRLHQGVFALGVYHGHRSHNVRDNPHLSEFVSAGPRAQVCLVQLRSVSGRRRDQHSDYQ
>ORF98
MSVQRKRVVYAVYHSTYTEVRGRFSEIVYRGRSQATRDGPRVSIRQRYRQGHCLAEGQVLGQDRV
>ORF99
MSHATTIHVDVPYTRTRLCGSGHKQPDVQLGHSQHVLRKPSRHIRSVRWTGQGHGAVQEKDRVSAAHSGRDADQRRCTHAGDSGAERWTGV
>ORF100
MPEHQPRRLLAQGIAEDGLVARTR
>ORF101
MMFVYVCWKQIIIKKPDENLLVLYYFSPSRLFKSSLDSLKMVIVVAALLLVLIIPNGSNAQSVVLTTSACTPLGGTWTVQADITYTIGQTITQVDFVNSNGFTLRADTVYGSRSAFNIQSGSAATGRWVAVFTLSNVAATDNVGTVMVRITTTPGSTFRINTPTISGPTIAPPTEVYTVGFNTMEVNNGSTQLRCSVSCNTGSSSFTWYRNSVAVGTTSGSTSGLNTPFDAVDSGLYTCEPTGSSAKAPALWVGTPVYQCPFDRFAWCPSGAITRFMDRVPRPIIPTTMTAFGIVLVCGDVTSTASKAVSTRGSCPALTVCSDDIGIGPYTCSNNSPILYGTCNEKFSYYCPSMYVFSASTITGGGPQLVTGETRRIMVYDTSYTTAFKLWCGTEYSIIAPCHPDIGGSYTPHPTSFDIVRVGPNWTTGGITNAETISVAVGDYFRIDCPAAVVAGIYRNGVQQAIIFGGSPKFIAKSTELNDFIGNWECVSYANTQASTGTRSRLVTLLRLTTTVPPTTTITTTTTPPTTTTTTTTTPATTTTTTTTPATTTTTTTTTTTPATTTTTTTASTTSPSTAIVTNATVTTTTPTTTTRAATNATVAATNATLPTAATNATQTTAAAPNATQTTVAATNATLPTVVSTQTMVTATQSTTVITTTKDNNSTVISTTNPYVIGLFVGLLGFEFVVIGSVAAVCIGLKLVM
>ORF102
MFPRVLEFVVIGSIVAVCISMQVVL
>ORF103
MAQRSQRYLHQRQIHRRVGTRGNDGLLSHHADHQQL
>ORF104
MVQVRRSHSRGELRVLHDNHCREIFVRVGSVGREPQIGSHLGRHTSL
>ORF105
MSVQSGRVVPRWSHHGTRESSQDVHGRR
>ORF106
MRLAHKQRGTGHIHPRTLSHQRRV
>ORF107
MFQPDASSLRAVQHYHL
>ORF108
MRFTDRDIRHVCG
>ORF109
MSRRSPHANSTERRSVSRHRIRRSRTGSSA
>ORF110
MELYRLHVSGCRFKHRDSYQAVSAQSTSTDHTGSYHSRSLHYYYHHHHNTRLYYYYHRHHNNNNLYYYHQHPREYNPSTHRREYNPATHHHYSRREYYYYNPAVHGNHQRRDHINSRDFAATHHHHYNYYYY
>ORF111
MCTGCFRVGRSRLRYCTLHSISTE
>ORF112
MSSLLWFLCLLLFLYITNNNKKVRTLLIGSSHLFHKVVANIITLYTFKARDNPIVHFNSNGLATKASTNVWGSSSSGSRCSCSSGSDCSESSSRCSRCCCSEDSCCCSSGRSSKESPMSPKSIALRRLRFARLTAIASNAAFSSSSSCCFT
>ORF113
MMTLAISESESSSSE
>ORF114
MSVAIPVLGLAEIVRVLDCCNSESARLLLLW
>ORF115
MMISHTQDIPNTPAADPNFKKC
>ORF116
MSLNNWYLSTTPALHDALWILPLLYLRTGHVPVCDFTRGGCMRTYAWLLPSYREPTDLPVGR
>ORF117
MVQRRHADADKRREIRELPFQSR
>ORF118
MRTEVRGRYCAGIHVVPRSPSGGRTDGRIPHHHGIRQVLLRAHGSGSRPEIGSDMGGRPRIRVPVQPCDVVSNGWRHIR
>ORF119
MRGPVGNLRHVRHTCYSGHPTGG
>ORF120
MELRVLLFYRAR
>ORF121
MRIQYVYQSTRYPSTIENKGSRK
>ORF122
MFYGRCACTQTPYP
>ORF123
MDSRLSSSRMKVIP
>ORF124
MYSMFLILAISYTMFINKTILIQ
>ORF125
MPLMIQNVKLLSRMLMIISTTSAVWKACDFSGLTRDVPSTSMSPAE
>ORF126
MNIFGFFFFFFFFLFEHKRDTERYKKHIAIYNTRMGGTNEM
>ORF127
MSADHSAPVLQDKCSAR
>ORF128
MPSIFSFLGQ
>ORF129
MTVSTKITLLVDSGCVRTPSPVMNS
>ORF130
MLFSLITISLSLPYGNGMTMTGWPANGRNGRLGCM
>ORF131
MLSRICCTDISLADVVRFLRPSVETGCSGEVDGSGDDDS
>ORF132
MRLRGVCLLGHFEVGPDDIMYTF
>ORF133
MPLAFFAIFGTGGSMNRSLLFDRKFDLIFLFFSPWSCSCL
>ORF134
MLLMSDSIELTYVALFVS
>ORF135
MNLPRTYGRRFLTVVRSTASSSFTEASVSDCRFVCCAGSASGCCCCCWLSRSV
>ORF136
MTGTSTVHSRGTSTVHSRGASIVALTVPTRALWASSLIH
>ORF137
MTRSNESPSRSSTKLGWLERSSHFNCSKT
>ORF138
MCSFLFHFDTPNETHSRNV
>ORF139
MSRYTTPLVGNTVRPVGSTVTVSGSVVLVPSSISVTSSSSSSSSSSSPRPTLMFITSIVFRADCSTDRIGFAAVVSETLRSLQLKLLERCKCTHMADLAMKDRHMLTAAVVTANSSAAAFMAEGLKSTLILLLETSSSPSNRSHTGRLSSVLAAWSI
>ORF140
MALRAAWNRLPK
>ORF141
MMGPSSLSCHTLSPILIVSHSICDLAACV
>ORF142
MCISSPSFWFV
>ORF143
MPSLFQMAFLTISGRRGISNECALRCNLETG
>ORF144
MADHSSRCRVSESLVCLRNRRQQPHHKLSLGFLKTKIRVKQTQYTPDEIHRVVDGLSRQQPSVLDVIVYPPQVDAYEVPTGIVGESDVRRHLTGSQYVVER
>ORF145
MVHRVDDLSQQNGRQIEISQLCRGACREPRVLIALKIQLGGKTVGVGAEHDHDGAPDYTQLRTLVRVDEIPVSHRESLSDGLSAVRTRLYYFGYAVGFQQLDPSQFSRLEFRALVDDVTLPREHQAPTQEPRHALKLFGRQLVLEIFESVKELFKVRGFGVDRQSLYDLAPLVMTEYLREHVGHSGIVRHGIDLEMSEGIALDQCFLEPLDGVDQHILFVHGRQPV
>ORF146
MLVVVLITNCSRALLT
>ORF147
MLRVAVEGNLGAGKSTFIADMKAHADANKWVVLDEPVNKWTDVNGKGNLLDKYYGDINRWALAFQTYAYQTRLSRQVEVIRSYADDQKPPVLITERSLYSDRFVFGEAAKQVGSMMPLEFEVYDHCHKFYTNLMAKEYVSVQGVVYLRARPETCLERVNKRARSEESSVQLDYLERIHRLHEDWLINGTGPCTDYPALKDTRTLIVNVDDYNCFDPERRAEMIQKVSTFISSLKTSA
>ORF148
MKWCAIIFTIMKWCVCNMMKWCLVDDVRLFINGVMLVRYYLSLSNK
>ORF149
MTMAIVVTMLPA
>ORF150
MMAPRYMAVLLMNPATSMDLLKLNGGFHPG
>ORF151
MGLGHQLNHLRYCSHSTSPNMVSMIQKLAKGSDLRSVLSNPTQVSWARSAKDMLGVSSYTTNVSAVHSMDLE
>ORF152
MTAEQTLSINTMGMAVSWNPQGPGQCPLDWKQKAFMRGQFGPYT
>ORF153
MVRTPLRFSEQPSPLIIKQHSRCFIRDSSLARVSTNSHQRSMHFWNGLPSL
>ORF154
MTTYTLPNRLSRVPNNSVRDSESR
>ORF155
MRRHSFSFGWSNTASCDGSTQTTMVLLHFRTCSMIRRPM
>ORF156
MLRRQDSLELL
>ORF157
MIVCFFRRYVRIGIGI
>ORF158
MCWCRFCSGCRLLL
>ORF159
MVSELFVNKSRVRTTDARAFKSGVAEIQRS
>ORF160
MVHCRAPGELYRQRNHQEHIRRYYRDLGTADRHYRGSRDRCGISNNRASRAYNRTHNRVYNRAHDGS
>ORF161
MVYKRNSCPYKRNCQAYKQRNSLAYKRNTMAHQTRLIHTIRLGVHMDGHCNSFYCIVCDIDHSGIGILCEKM
>ORF162
MIHRYSFLFSFASSSCLSWRMAQKGIQVVTR
>ORF163
MDPWILKSSRSFVLIVASGFRPSQARGPNRQLSPILMASTLA
>ORF164
MSLVVDWVTLEFLVTCVRTTSIDSILVAAAASEREMCSKHQSSANVESAVRAALFSLTISKQTQNNTPLSTRSLVTSALAR
>ORF165
MEPRRRVSRINNSIWIMVGVTPTN
>ORF166
MNGRGSPTEPGSPLTHHCATRALTFTPARYLNLPSTMPFEKRKKKKRGHTRFIDFILYILFYCLLLASDGIQSVSCCFNLYMWLASDGIQSVFGVRHFI
>ORF167
MIVCIRHHLDLFHLCQKFV
>ORF168
MLCYTERQLVWILAVAHGLRETLGVSLEKLKRERPGTVRGRFEFESVLGLLELAHETVEHHLSHGEHNVRPGDLVNPQSVREPEKLLQLVSTDHLAGLRIEYVLGLVDERKDVLESNLQTPV
>ORF169
MLEDGVVDRYSVHHKIESARLEGMIVRLDGESVSTRQLHLEGAVAHQVHEFFDAFLDLYVVGLVDVVADAADAFLLGMGLALVFVIYDLSQSLPIFLFDVSHVRYPRVGRSRRADVNLLGPLDRHQRQHRHQ
>ORF170
MSSGALKGRKKKIFFKKKTNIDGSSSPTTAGCPTLQQRDIKRCG
>ORF171
MSTRIQFNKRKFFERDQPLCRSRSQIEQAIRNTRRWPSDVDPMTACEKFETLGCNLVAVGAKLMSQATSEDELDTIVAELGAVMPTEDKARRLRTIADACVSLTSETVLLFPSPSDMTRTLGYAMCASGLEIIRASRNEVEEVLSRALDRLMELFMIQLTSATFHFSAAFYGASDLLPHLIGVTGIHDVEHANRHGPQTDQELLEDAEAQTDPQVAWYKSGEWYRDQLRAGLFGNIISSSGASITIDGCTVTTSDA
>ORF172
MLPPARSRRADRRSSLHRLGSRALRAWLQIHESGSSGTERRDRGSQRGGRLQSQQPQLLLHPTRVSLLVMCEIIPTIIKKNFQKRIQVCVVFYYLQRFRYKRVVNLWLGTINDRNFTDITKRYSL
>ORF173
MVSIRLIIRVSRDRSGSSNRIIRDRSRVSRAQSRSSWSGSVSSPLYDDHFCSVWRDESGEPVKGRRSHESRNILGASPLQIPHTLAHARHVENHHNQQGYGYSTDQSSVGLDRRVVVVGGSRCLRHGST
>ORF174
MCLGIGQPRRF
>ORF175
MPPSRQSCQHRRPVQGTMLDRDREGCEYWASGYRPCVQWRMALPPHRWPSKSVHRF
>ORF176
MLVLWTTSRVCRLPLCTADPTGCASTEIQSGL
>ORF177
MLLLMLFDVV
>ORF178
MSLVISVQSQRFHNFRCKRCASR
>ORF179
MLHVASNRNVRESRVARLLHQLQSVSHRGKHLVPVVLLIVLYN
>ORF180
MHKHGRALNVHTDEFDRGRTGVVKHYTDDRVVLSWVVHHQFRRDVSVHVLIHHGYAVRVNGGTLGVNRAGAHRVYHLEPRTRQFSDGRAVSPRIRRHIVQAGSVPSRLSQMMVTTLTRQQLPDGFPVPPHGIRVHQKTSPKHVHSVAHSGLDGQRHLQVMPDEGVLEHALLGSLRVHREKITPSCGGWHGQHLQLSFVRVDPARVVKERSVVRVGLERYGVRSQSGDGRYAGKRLEPFG
>ORF181
MVQRHKHLSDVALLVAHAVLRADFPLGLQRSHVVYKVEVSEELRVQVQTVRVLNDHAPERG
>ORF182
MCERRSPFVVPLAHRHRLLLRHLFKLHQQPAALSLGFGDGVSHRVQSVVYRFQGSEKHSGKEVSASSRVVHDPRSERPHVSVYGGVVGDRGHRQFQLVRELGRGRGYGQRLSRGGLSSPSRAPGPHRQFEIVRLENGLVSVTLSRLHLEYSVSSSRRSEMRPAQGMHGHSKTLKSV
>ORF183
MYASRVVRHGFHARLYRPLERVGIRLQHGRL
>ORF184
MSVKIGDGALSVGFFPSHRQSVLHVGKHDHLSVQVRRVDCSQLVHDYMSVHDVVRAFRVIGQYDKRVSQIVPGVPHAEGDAPAAHAGQLEKVVSVRRYSRIVRSAVQSYARGNPFVRRNRSHVDGKESPKHTAQRVRDVQLGEVQVSPYPGRQSGGLSCESVFEVVQRVGRIGYHRRVFHTGFGVRRDVPGRQQRSQKRQPHVLVQFRVLKQRQEYHQDDPQFRGVHGFLRRLGQTRVCRVYESRALVALHPGATPHRQGHQTLEWIPVRGRVVLDQKTGRRVHRIPGGVEQRIGRRRYLSNVQQEHVQSSLFQVRQYKGSHQEILVSFYGLERVLGQTRSIAVFVDQGVDDVRVLFL
>ORF185
MIVVQGPFYRSSLCDPFGLEIKERRLGLGRPLDGAYASQPPVEFYPLESVDIIRSEAGGPGSRQLQELAPVRYLSGDDLESQPHHLLVHHRDRLVSRVCKLDGVCDEDPIDVGPGQEKL
>ORF186
MSRVASSESSRF
>ORF187
MQQIGVSLRGAKRLESGTKRVGVVPSAQRRAYPRWKTLELVARPRLESHLHRYRVRAGKETGRHKTVKGSPSRIYNVRVEYVRDRSVPAVVDGYKSNAKIQHGIGPQLKGYHRLVSHQRNASTSHSPFSGSAGYAARLKDSLGDGPVQLGSVHNHRFFSDAL
>ORF188
MIDVERPRGFRLIDLELPVEIVLVVLLILLWRGLVAYQQHGVDQPRVSQVVFPQQRDASGGTVCRHWTVVVDVNERRDALAILKLFQGRLGYLNDVDGILGGVRHYQAHSFSTNVVRYHHLLLLVFLLVLADFVHRNGLSDAHHG
>ORF189
MGHRLYHESSDQVGSVPRRVQVKPRHDPRESTGNLLGPLLKVDLSDVRQVQQVGQRRGGSPDVVHPDSDRFPIVVRQPLGIALAAVVSDDPDRSVSKTDRGRQQTGYTDQRKQASR
>ORF190
MRLLFVVVRNVARRPQPL
>ORF191
MDASQQASLDALWLPIGLIENRRLWWFVSSRTQRSVIQTSRFVRVVLKVKVQITLVGNSLIVIIEHLGSPDSHYYNGCYRPARICSGKPARRFQI
>ORF192
MGSVQKRSVWPRERLGPILAYLSGIVRVVGMLGTPRGARGLGTQQDSRQRRLGAELVQSQPDHVSAQVSEERRLRHNQQQSGRAL
>ORF193
MPVRNQPARSSQRNPPGSAARDRHVHADQRERHQNDSGLPVPGSRQSVDRGNGQTHRVQGCRSRPGHTTQRPESTQIRDRVQAPAL
>ORF194
MATSSLRHPGHGHRHTLGILPRMRRAELHDPTRVQGHPDGKPTGSSSPRHVYERVRFPRANPDGRTSRLKVGR
>ORF195
MERRKGCQPDIQAIQHLQSRGQTRRHEASRDGRLRRRRRGRKPAQATNRKSNRHRDQRRRL
>ORF196
MHVAGAAGLVRQILGRRRLVFKLHRLPGQDQDTRRRESGASRGKVDPHRHPDVRRDAGRADAPRSRLHV
>ORF197
MHGTISRGRHRATELCPLGIQRLHQFHLLHEHRQLDL
>ORF198
MRGRPIRQQARARELPARIRS
>ORF199
MAGSHRTTVPRSQGFHSHLYMGEERNVRAGRHTREPRVHQADTRPERASLQSIQSDRHAHSRKLRGRSTRSGESQRTTGQYSEHPRIHSEKTLHHRGFAQATSQFWRHRRRV
>ORF200
MVNDQIDAPSLHREHAKL
>ORF201
MCVPGGGLWMVVGLDKGQGHHKQVL
>ORF202
MASFVFFIEGVRVYWGKKDRASL
>ORF203
MISRRFFYKSNQGATRIPSRHIMVLLV
>ORF204
MISRRFFVSTGCNKAPRIPSWSCWFKCNSEAIVITGLITRRFFVKQQGVTRIPSRHIMVLLVYRQQ
>ORF205
MDTLDGFLVIAQILTCTTFIFPHKIKSNIEPSRERPNANMTVLAKRLVGRTRRNRNRNRGGGAGPAPPAPSITAATLSGSPEDLVISTTATGPPTAQEDSTEPTAAQEDSTEPTAAQEDLTRTAAAQEDLTRTAAAQEDLTRTAQGATVGADRRGAETADSNPSSAQFILPQFPRLPSDLDAAVNQSAALWGVQAPSLVAHDTSGSLSAIDAALLAIPVLDLASLLPPGVHLEPPKPYVAPKDDIPRLDTPEPYLGNPPIPYPFRNDDDESGAVEESRVQLGGDGRDGAGARGELEPDSGDTGEDERGDNGGEGGRADQEEPAGDEGREPEQTGPDSQRSFQEQKSGLQAQDTASLGVPVSPGPVSRSRQSSIVSSSRQSSIVSSSRQSSIVSSSRRASTDQSIYGASETSSQGRATESGEESDGGEGGGRASSLLSGNASDTASVYGIPRDGGDGANAGNNPTPAAADPNIPRSSNDDGGPPVPFIERNLNAEGHYIKAYMKAVTNPPLNHFVYGTTDNNPNIVSGDPLAGFWIRLNHNGPAHFMERLSIDSIGYQAMLPMCKAWYRLDKQTTVKQGNRLMNLIYKLQAEEQFARRGAYGSRAPIPSSLAAESLGETYDPTAEFLYQPFAPKPLGDSDDDTSSDDYSDPDDWANRLAQIASDRYASLLTGGRRSDMDKRRRIRRDTSSDSDWNSDFDDLAPVEKPGLVVRLTAENIILNKKLSRYRKKRKAIRRAAASNFPILMARLPSSSSSSDDQDDDYGPVAAEATPSKCRLCEHAVLAEYRTGEMQNLEYHTLLMMAARRMVRELDRNDPTLDQTSAAYARFKKMLVEPHSLKPAKFRDPAAIPALPSSGHGSSPSASAKAAGSPSSSDPSKASSSSSDPSKASSSSLSASDPSKASGSDPSNPSKPLVPPPSNALYFTYLDTSAAVCLRKVRTEIEARGSAAYADELIRAVEALVHVEENTLSFWKELWSRYAETDRRYRQYLKSQQARLQRPTSLDVASLLGAIIREQTRDLTPQVLKLLNSALELAIIEKDTYDKLLHDQVSLEFLYYAKETDLTLVDNQDVQLDFFTGEASMY
>ORF206
MFRGQRRVSILVRSQTQRHISPDENVSHGRRSRCGSGVLARASLYVGRRQTHQILVRLARDRG
>ORF207
MASHETRGHVRDGYGLRLQLCQAESGGHGRQHVLVCRAGHPGEKTTAERRRYPRVAQRDHHRVRPTVHGEKISQHGRSGCFAVDHGETDCLRPT
>ORF208
MGRKHCHGAALHQRVLLPPH
>ORF209
MRNTPQQKEAGGVCQRGALHAGRFRGGDQQEILRSGYS
>ORF210
MLRGVVQHGRRQDSDETSSDGCV
>ORF211
MFYAQHRRCQ
>ORF212
METVEVSYVRAFHAQ
>ORF213
MDVGRPGCRSAHKGQSVCL
>ORF214
MFSHDRGSVRDPGSSDRGARLERTYGCLSVWRVRMLADPGLSGPSRAMLERVRDLYWREAGVFIKDDVEYASNCLMVSFLAEALEIHLYSGGFGRLWRADLAPNGITSFYGYDKYFHRQVCSRYMLEDPDALLVKLETCKKFLLCVLMGGPFVHPSFTYLNMCSSCLMETEHGVEFMEIRLTDVICGHYCFVHPAHVSPPELGEQEKRLDSMDGAQAASTVHGGVSLMADDAMEDLQAGRKNVLDIKSAREAQSAKKADNVEQHAFRTQNMNVLIECARAANKIRKTLARARDLKDQLGKLRASLKEQEAPKYMHEVPLYKWYLAYASLIDLSRLKRDFIVRPSRINVHETLPDSHLYTLRGSRVTVKRAHEYLGYATATDPALSAGVIKQAGIMKNVSTRSLRVSVYNEYLNTIVPPIVKLNLNGYIVPRYGFFKYYESMQFSPGQLTQHRHHLNANIDLKDILGCTFEQGRKLIGANTLGWQYYWLYANLEAYRIMHKLAGHRVGGNPLGISTRSTSLAKYFLVFGITHVALKLKHVFVIEPIQNLYRLFLCWERDVDDDEDDTSTTTTVHTEAASESASSVHSSSTTTTHDDDAPSASQIHYTQAAHSTTTAAATTASSAAAVLPEEPDDSEFY
>ORF215
MDQRERGLQLARRLRCFAQKSIVGPDEPGIRQVYHGPQTNWSMRIGGVPASVHSSDHGQE
>ORF216
MSVQRLSRSKEHYKQHGETGRRTQPSDCGRERKR
>ORF217
MSGSRQDHVWDEAQDLYAQAVSIRTLYARMRETVSTQATQAALHQDEMLGLSLFLL
>ORF218
MQGLLHQMRQGQSSLFELYAHENATPRPTGAVEYSQERRPSPATAV
>ORF219
MAGLPQTAARLFRQVLRVAQPLCDEHLERQESSRVGLVYPRSIRFDDQQQQARSHTFQSGARRTLSV
>ORF220
MSILFQRAQVPVWQLTTTCTLTIRMMTTRTLRSRGSSEHTDFM
>ORF221
MRMRRLRRWLSSKRANLRRRRAIDFGNDKLTLPLDAK
>ORF222
MSVPVNSLYLNLSGNHDFSLYASIKDCTCFLIVCAMARFCACTCF
>ORF223
MSIPMNDNMAPSTMDTMVVLPQRLGTVATM
>ORF224
MGLLISGLNRATAGLANPTMSNSRCLYLYRS
>ORF225
MSCPSPSVLSRLVQQPP
>ORF226
MGNTYCPASLPLFYSRQSRPGTPARYPATRT
>ORF227
MTIRVAVDAFPIWTILRIKCTRV
>ORF228
METSCGRVRCSFSFFLLL
>ORF229
MASDVFEAGLRGSVYKEGPHRIALVYVAGIPLG
>ORF230
MIHLVVQQTQTNGPLQSLPGETYGIVR
>ORF231
MIVCVSIVHTRLFSVKVVVRKDALDQKHLADLEWSGSPLEQILGRDAVHRQQAGQYIFVQVEIVPVILGIQGSPEITARVLLYVGSVLTCQHGSQIVQ
>ORF232
MLQPLLFAFVFFV
>ORF233
MIILIVFNQIVQNSVLVLVVVVR
>ORF234
MLVRLGRLLFSFFSSFFLFAFLLFVLCVAHDIIGGRLVAQDLLGCNDIFQFGISELETELAVVLDRKVDGGKLEWCCAGRGTRCASPGFHFGSVYERDDLGL
>ORF235
MDIDTGGLHEMVQFVVLGPDAFDGQRQIGLLLGSENVVHRSHGVVLQSLEYDVFLGRVVLDELAVLSTLGPDLSTFLLEFVR
>ORF236
MSVALFVPQILGRRPDLGDGQLPGLGDDLLLLGAAVGQGVVDGQVQQTVFLVGIVDETPQLCL
>ORF237
MLGDGLFDLIEGHVGGLGPHVRRHGDPGDVDAGDGGKVRGLEKVLFLFEQNLDGYVGVREERQSLLEVGQRTSGSNRCHTLRQQSLASVFLCLGPQHGSQFFVALSRHPVGLGQDDGVPDALFEFQDVFQEPDHGPLVSALGLLVRQRALRRFVYQPLLLLHDELVDVVLLLGRRSREVTRRHGGRDKSRADLRGRCAGRCPGRRQVLEGELGNVRHRQLVG
>ORF238
MALLFVPKEDVVHKRGDG
>ORF239
MRHHGRSVHASELVHQRRRLVDVGSPCHEGSQSGTLGQPLLFQPFDLSVLQGPDSHVSRVSCGLNRSHGDILRNPAGHAHGIHERAGRRLIQDSLGEQKVEIVRQLAETRGHLERGIVVAGRLNRVADVVKVLSKETPLLLLHYIKQTKQTKPTNSSSTWKMSFS
>ORF240
MPPSIKICCVNLQDSHSIPALGRSNLLGVPGLYWECATASSVRHLVTKSATLHE
>ORF241
MGLGGMGEVLCSGLNMGQPCCLASINDVRALATLMNTSFLNWKRLTSLAFCSSRLMW
>ORF242
MPNNGHLSLVARHLWKNSSESHQVHLGRGPPKRNTQPRTKVR
>ORF243
MSGFTPSLLAACLLKK
>ORF244
MTFSLTLDGCPVMPLDSTLAMDRHTLAVDATS
>ORF245
MPVHELTAMLNRDSVM
>ORF246
MRMGVSLEPLKYTCEL
>ORF247
MANGRVTSALLNLKSTK
>ORF248
MCLHRAAFTGPAKRAQ
>ORF249
MNVFDSAILTGALPSLLLDDLTREVVSSTRPGSSSADTASLGLFTILFLTSLRSRAGPNRHWAVSLRTSALRFDESLVGSGLVALGPKMTGPSAENSPAKSDVSM
>ORF250
MSTLSSSSDESSSSSDQSSLAWVSAICLAEVRLLALSALSCLPLLLVAPMLFSSLNSLILFSVFLMLASTLCWSTLSLVSLALHIDLSRSSLVSILPTSGSLGALATNPLYCLTRSARLCLSCSRSLLSLTVSSCSFLPPVRSAKTTAR
>ORF251
MMTSGMAFSARDTGRVSL
>ORF252
MVWPRPLTRKAVGLGIGADSIAL
>ORF253
MRFNSSSELLSSSKASKSSTSSSMLAVCNNSPHTPKNQQNNGSL
>ORF254
MDQRQPRRYYRTPFRGD
>ORF255
MLSKRTQRHPVLLKRHHQSRITQ
>ORF256
MPRRQHQTLLLRLRLHQSLLPMKRQHQTLKRPHQSPSMVPPKKWIQYSTNRLPISSESLC
>ORF257
MIVSHTIVLLFVV
>ORF258
MHQFIKERIKIISFHRESMC
>ORF259
MGEGGSSECLK
>ORF260
MSTSHSWHWRRLTRSLNSFMESSSSTSMSSSSA
>ORF261
MMHTGSTSVCLAALL
>ORF262
MPRFRLIGQGVSLMNVSGDLL
>ORF263
MTSGSRTSCLVSKSFTSSVPPKSRATLDAILTQKP
>ORF264
MPPSPTIYTPSPSAYTAAVPFERTPNLTQVLLIKTPMGGDLM
>ORF265
MGNSTRVSLLRIVLVVVVDEEGSARFLLPAPVSSSVFAITLK
>ORF266
MSSLPSIRAAVVSPFHSGFPSRPSMYLPRKFRGASILSVGSTLAYHDARSSSCLECSVLTTVKNFCIASTS
>ORF267
MGLTSVSGSLVPSMSWTSPLLIKLDGHPFSTAPGTQRV
>ORF268
MGLESLMIPCPSDSLVSSSFSTSR
>ORF269
MRVARCPRSRLSLS
>ORF270
MVASLFCISSVACFSRSVGSE
>ORF271
MLWCEPVDVMVFCTDRCAEISNRCGIIDQGNVSAVWTVNCILGRRRG
>ORF272
MVTVLARKQYVSAGL
>ORF273
MKVCRFEERVIRHFHSRCLLSFGVARVGYHVRGPSGRRVQYDLITAQRSYPFPHRSVGKRVGCAQLGLERVTVQRINVRQQLGFADPGVVALAHRQLQVRSLPSETGHAVPGSVAVVARHTDKEQHRGVKEIAGGPALCKHS
>ORF274
MVHRLIIIDRPVLGLGQDVCKLSE
>ORF275
MRPWSGSQGWTPTRL
>ORF276
MRIRVPSRREPASPSVLRPPPKAEAAEDPSLATSSPRTLSPRGSLQTLCSL
>ORF277
MSQPVHRHPPYRHPPVTVVTRLCSEPRGGTDAWW
>ORF278
MKPFYGRGRGRESKVCCVGLRNLSDPAAAQSLRGRSSDSRKKLGVRSSGRSKGFLKISEGALSRIFFGSREISKSFCRLEKKPKFFPSSEIFDFGNDRNHF
>ORF279
MEFEYETHRAPNKNLSLSRSRKISETETLSINQPTNQPNTMAFLELVLGPMFSGKSTECCRLLSRMTFTGGRCAAIKYSADNRYTDEDVVATHSGAKYPALVATHLESLMPVLLRDYDVIGIDEGQFFEDLVDCVHTLLDAEKYVIVGALDGDFLQQPFWNVLQLIPVANKVTKLTAVCMMCTNRDAPFTVRITDSTEIVQIGGAESYRAVCRPCLTHFREEHHSEFFTPEPSEDEDDVFDATPDAPCSFV
>ORF280
MYDDDLLNIK
>ORF281
MMVLMMPFTWARLSRCP
>ORF282
MVVQKSLAPLAPLAQKALMAQKALVSSS
>ORF283
MEAQTLLLLWLWWTFLLLLVVQA
>ORF284
MNSHRSIYSLDTPRRKYSIPIASSPSFNFTSNTHGERK
>ORF285
MDPELDGRSGEYFSASACNDGRRDDTPGRLPEFAGGKHFSVGYEPVEPIDGCWPSHSHEHRFRHLVGYFVDTDVTPLFFGQWSKRESVHTESRVDEFLEHGRVLVLSVVGRDVVAEALHEQDGDCVSKLFERSF
>ORF286
MSRVESLENARVRQAVHDPLEPCRVSQLERKAQQSRDQIELAGHIVSPHHDRRAGRSSQPSVHVFSVVEFQGHHVPRPVRVIVDQRVQLDRIGHSVQDLCVVLVGVQHQIQHSGFRRRC
>ORF287
MQQLIDPDAHHLDSLQKGPDIDVGFGRHWRLGDGSHSVQVLLYHHHEFHGAVQTKRPVVHVVIDNDSQKILLVAQFLEAGVKQLVSETRDAPGARVVRQVFFRLVARLSHPGGVELSLLFGDHVLQLQSRAQIHCHQGVGSRGSVSRCWSVHVFRWLMVKRFRIVLLDGFGWRRLRRDGNILALLWCSSSSSGSGSRLFSGGCEIDGLSLSRGLSGLNGSRLYSSSCWLSSGGLSSGGLSSRGLSSGGLSSRGLLYSSRGLLYSRGLSSSSRRRVRWWLSFVGGSSSGTSGTVHIFFQITDKDVLCHMFVGLVDGLYFSVVNGLAFRTLGGRWLIVLVGEIVLYNDEWSILILIGRVAVAVVVGGGCHVAAV
>ORF288
MVSVPMLSRMVSPSQNLSILIPLARECGWISSVTS
>ORF289
MRTRMKSTCLRRRSSRRKGLPKRSSPLPLPRRQRKRPMSSKRGRGEPRNRWRRTGLWLRCTRIETGPLSLKSV
>ORF290
MCRRTSCTCWRAGCFCGARAPGWIPSCSLACTLTTYPRSSCLSA
>ORF291
MCCSRVSITTTSSATITGSTGLWAETFTASYPKWSSRR
>ORF292
MERVPSTPTGYTNPR
>ORF293
MEHQEPPEPLEHREPPEPLEHLDPMARWALNPKLQRRNRRGPNFFLLCVYVLCLNDNNINKKKSYTMKVCVCTVLDHQNVIVGASAP
>ORF294
MVLGPTGVSFGGRRSNQSRSCSTLARRMSTRNARREGIEIFWL
>ORF295
MDLCPVLRRVPWRSIHQ
>ORF296
MHRDRNHRPT
>ORF297
MVPRTSPCETRTHVHSTGGSLQSAACYPLRRLSDPAITVI
>ORF298
MIVIVGSVLVHVRSDDGGSSSSASSGASHVALG
>ORF299
MIALHGDGQKNDDECSGAKHQCRDTNHRGCSPQVSHIDGCAERWLRHIFFTTVSVGVD
>ORF300
MRTRRLSRMLTRWRLRLLPPQSVPLLFLSRPLRRRSCSERSWVCVG
>ORF301
MCPQSKVPVLPRICW
>ORF302
MGTCPLYPQSHRTCAQTLHPFPSRHPQWDPRGLRGRTGL
>ORF303
MFSDLHRARDRVGQPLSTLQCDTWR
>ORF304
MIFFAALDARRFWLYNRRDDRLYVDSR
>ORF305
MCKRSGACSFPSRCGDLGERQWRLLYGGEVKLCQPGIQHPTDFWFGAMCGLDDDGFAFLYRQNILGSTSRSLEIVLDV
>ORF306
MRLRQVRSGRHTKESLHHVQPRLAAAFVLGKDVQHAESRELRKQVFHAQSGRGLSLSDCR
>ORF307
MVGGPRYNVRGVQ
>ORF308
MSEVHDAGHRLFLVFDGRLVGARERKDGRLFGIAEAVVL
>ORF309
MSRPVHVPAERLEAVRLDARTHVEQGPSEERTSGEGPGARSQKRTPLVHLEKGLDALGGYEKIIHQRGPLFEIQQPQQSLGLVRRGIRTAVDVTRLRDKGTGCQLNVDPTQGQIQTSVHVNVHKFLERPKEQMSPSQCAETRLVATPGHEYGRHIGVFGFHEYGEASQHLVG
>ORF310
MVAQHVALVVHGVLGLVQKVLK
>ORF311
MDNHNRLLGSERQSFHVSDHGRKQMFLFRRVFQHRHKCRIIPCRPVMSTLGADGKL
>ORF312
MLEHFRSLREAYGVYT
>ORF313
MKHYSLGSRRDTESSQPSGCVQIAKDSRASYTHEC
>ORF314
MESHVESVPMAGQHGPEPDGSLRVDGSTRVRLHDDVLLRHAWYHRAPQAFV
>ORF315
MQLSGARVLGGQRYSGATSEQLRVPKRTACG
>ORF316
MDPVPRRVQPIHVRQRKQRVGLRDVERREGAEAQGPDSQGHEKTPDEGLRDEEDCVSEGHAADVQPDADQVRARQAIPHGLPHGQIRQGLRLPEEQALLQESRPTQR
>ORF317
MSLLLSRGPVSGRQEPVHAHQAAQLGMDQGQLHQHHAHPGLVRHLHQGQGERQQSVGRAGGHPGVRRPVWRYV
>ORF318
MSHVQPENVPPVCVR
>ORF319
MGEQEHVRPDPEAEPVQGHRRGRRTAEKHLDGQQDNHREQR
>ORF320
MHVDGYDRQTEAGRYGGLDSDIHAQGRCDKDRSRHGGRSGRPQRSSALGPTDGRNHGARQTKRVTV
>ORF321
MGQTLQSPGQDPARCGALLGAQERLVGPGQDVQQHRPVRVQLHPLVLHQVRDVRVGVLQRLDRRFRSAHTTADQPSQGRVQMSRVPQQRQAHALPDGLQVTGSPHLHVRRFRRPGAGLRRVRPSDRVHHDRIAVLAELEHDRDQPIESRGDGPRRHTDSGHQHSRVQDDDLGHALFQSDLPRLVLPHGSVEETDHAGDEGRDSPGAQILDAQGTAREPEGLLQAGLPQPAALRPGEGGSQRSRQLADPGRPDERSFAAGAGHAQRDQEEHALHQAVHAPERPESMQLRRESRQQAGPQPGHAREHTPQRDFHAPEPLQVGFRRPGSRSVRQASVG
>ORF322
MRQPVHERRHGDGTERRMAQHLQAGLQLRRVQSHRAVLLRLHTTVQPGRHEIHTLHRAGGADRRGRAQADDVQGSHFQPLREGVGSGRRQDRHQGARLSSDPQVHREREDAPRLLWLLLGQRTGTMRARETGGRHAHHAHQAERPSRSQGRLHHQTPQVERRRVGDGRQRAQTGRPAGVGLRGLYGTRVEGRHHRHHTLAERHRVRGHALQQDSAFAQLVLGLSEMSRDGPGGMRIHLGAHGGGKPDSEGPGPGTILL
>ORF323
MGTRLHAKAGPTRGFPAHAGARAALLDGGRHV
>ORF324
MRSGRPRREPTGSGPGEGRKDYATQQTVHLEQAQAERLERSERGRFHAGRETQLERCPHPHVLVQATLRTSRARGGVRPAVHDQEPQRKTQGGLFRDARNRQSHANGRQYVERGQHPTATDHRHHRQLQLLHVLADEFPSRSGRVRVAKGVQSSQGLLRQRDHAQQHVLRQTGERRVGQRPVQRRHGIRRNRDEQRRRRESPGVSADGRVRQGPPMSQGLRRVLSGRDEELQVHVGQDEAGRSHLLQGRHARFLASRGWSARNGGSASARSPERGRSRQTGPEERRVPHGRDGSCSPSGDLRSRDGRPQTGHHQATIDGPSRFASW
>ORF325
MGQTLATLPVRLVDRLSGQPQVQGTRKSMAQDRSDGRQGGPGTFRTGWTQNG
>ORF326
MSSVQEASTGLEHAGGSRRRMARRRHELAGFLHRARGAGSGQVRGREHGRGHASHVQRTRVPHQRALLRLLPGFLHMERGRPDQRDDHRDTGR
>ORF327
MDSRVGRQGQ
>ORF328
MVRGERRRGHLGKRRWHGRTADRSRALTQ
>ORF329
MAGSTSHHQL
>ORF330
MDHEYQMSSLHSHGRLLEMGAQQRG
>ORF331
MLHDKCRRILSSAVQPRVPSTVIIGPEHHLLHAIGNSDHAVQSRLHGKAFLKKISVMCVCVWVVTLLVCLSHRDTTTVTFNWRRNPTYSTEILSSTTWTTFCRTATTA
>ORF332
MTATRETRTSSTCRVSTN
>ORF333
MLSRPSLMTLTGSATAITRTRIHCAY
>ORF334
MTTCSTIPRSPTENSRRRSSRPPTTLPRRVIASTPSVLPSMSVTLT
>ORF335
MPSCTACWRPYRTERISPPRRAPSSTTDRPWDSPVSTVWRPSDTPRSVSLSWVNWPTPSRP
>ORF336
MFLWPFYSNRATQTLRRWQNSPNPS
>ORF337
MTLCVLLYCFFCCCCIIIIIIIIIKKIHISNNTRTLWSL
>ORF338
MIETWPWTVTKSRVTSESRTRRSLSSRTSTG
>ORF339
MIYQSTRSYRSTGSRCSLATSFQC
>ORF340
MCTVDSRACPRITFSSCSTMPLTWRGRWSRRRSRSWCCCGCAVTSCAEWTISRIRLWHPSTRWFF
>ORF341
MRWLLITEDG
>ORF342
MTKLLTLPSIHDINCQLELGILRLELGILRERKTR
>ORF343
MGTVFSVVLEHYCSCHALHSDSTRTQHWQRCDHVLSDPSAVWNMPRRPVRL
>ORF344
MLSLCHCGFRRCCWTGERRSDGYY
>ORF345
MYHAGAGLCFGTDFRLDHLCQVFRGDQTTQAPEIFYLCESDQGTDDRTQEGTGGSFLHEQDNDGVCHFDVCVCHYVFSRCDCRLYL
>ORF346
MVQVFSVFGLCYGRLYHQELRDDFEEEAPIRSDHLVFDQLYFDFDFVSL
>ORF347
MLSVWCCALF
>ORF348
MRDRSFPPVCLRRNWLLYLVPVEIRFVRTLPWDAWSRGSSFRYSRC
>ORF349
MYLTSKRVGVW
>ORF350
MKNPLRPSCIVRWPV
>ORF351
MSSKASLVTGTSHK
>ORF352
MKQPGCSFSSFLVTTVRPRP
>ORF353
MAGVTKHLPAATIVDDVPRRTVMIGFSDEAKS
>ORF354
MKVNMLPLGPHNCKTGLQVSFSGT
>ORF355
MGVAPVSLPRCRCHIIIIIIVAADRTDPWVRVCCYTGQIRQTLA
>ORF356
MVDSCPVCAEQTGEPSAGSG
>ORF357
MYPSAAVAAVAAVAAVAAVAAVAAVGSVLVVRRARHKCPWTLETLSGTVGL
>ORF358
MSALFSSERLSSPVASSCAAR
>ORF359
MVSGWTGLPPVPSCILRDGFFSFRWSPRCTCRCSWRYPRADGR
>ORF360
MKCTRARNCFGPRVWRYEKTHRTPSNPPWTPSWT
>ORF361
MRSTPLCWGTRWCTGYPRG
>ORF362
MCSASWSDARVRAARWT
>ORF363
MSAGSECSRSPTCICFPGGCTCCWSSSPDPVRCWCTLRRSPEAFG
>ORF364
MSARPIPCGSFRPSWPWTR
>ORF365
MGSGCGAVRNSVRAPACCCLPAPRSAVGLAPGNR
>ORF366
MIRAPPPASRSFRAASCVHPRPPSAG
>ORF367
MTFCNRTPVSWPCWSRCWRR
>ORF368
MWLRRIPPGGGGFVFVVLWVHL
>ORF369
MSSRKHTHSSWRKN
>ORF370
MIRPLGGSSATSLMSCTERVDQFLYTLG
>ORF371
MLALTNTLARGNVYGRFPSSVLCRGATSVTSSVDFESDLVDDELGTDTLGPFTVY
>ORF372
MSWACLLTLWGMCVFSPW
>ORF373
MSIIYNGMVPL
>ORF374
MLDTHSLGNKKPRTIIIIKYTRETHQLNVQNSQTALSARVTGIIRADDIS
>ORF375
MRSEAPLSPV
>ORF376
MKSSKSLPLSHWSVFPSSSNRLPLAKGTL
>ORF377
MMANRSSSTLELFLSACGNLCKAVMGSLLYSSTSNLGARKLGLVDPSSTLRVHEFISSYSEN
>ORF378
MLPARTHNIMLAVASDLYIVRARFVRDGRVYGQRRQDGD
>ORF379
MRDGKGQGHRRAGQNQARVRHSRGARKAIRRGRQETGARKCRARAPPCVLFGQRPTVASFGFTSCRADASSRRDGGTRESTQGRVRVSRQSGARTGVGAQTQRRGPRQVRGDPGG
>ORF380
MYGSVCPDVDRGAAQRCGY
>ORF381
MGRGRIGSSGFAHKRTSGQSVSADGLRRVW
>ORF382
MHEMSKVDGRSTATQ
>ORF383
MGSGQVRLFQPTL
>ORF384
MYEKDCGRRTDLQAQDQSQ
>ORF385
MSGNSGISTTRHGTPFFVCLFV
>ORF386
MCLCTGTISGISEGSLHRTFHIQL
>ORF387
MPGTDVQVSSGLLSTKFLRVQSHQTELLCCVYKGDKSGFTKLDQLFFRQHYNRTDLLLFTRVCSVQVGFRAGLPTGSSVQNSEKP
>ORF388
MDRQAEYRHDRPGDQQTVEPVPCHQGTAGRSV
>ORF389
MEKPSRRRSLYGLYGLWHEIHPPTQKRYLRLCHQIHRSQPHIDERRSHVQRLRRSIPHRGHLRGHHTFIQRPLIIIIIIIIIILMLIITIKKERET
>ORF390
MAPTCSWGKCLA
>ORF391
MLERVYGLDAVYGSRRTLESLCALFEIGRDLWRAAVREAAFESTFRIVPLSPLATFAEIQASHPIDLGFQSVRAGGCKVVVSVLCVFFLIVPHVNSKFGVVSEQKRRQRGSVGIDQI
>ORF392
MTRGVVHRLKVGTHSGPFQYIFENGRVRVHAVGSPDYRQVSASPPRRCPRRGARQDKRVLRAVVWRVHRTVHVRGSRIRSFRPSVH
>ORF393
MSTDQQTATHERPDARLLSAVSPQDPGLGTVHGGHQRRASVHRLPYHQKLSRTQIGGVEDERAGEQRLLQEQQRVRQTQAAGFGGPHRGATRAAPSATPFRGRAHVHLQRVLLGTHHLLRYVDGSSRILGVP
>ORF394
MDRIVDGIWSCMRVVFFLALAFDDSLRLSSISFRLVLSWAHMSLLSTRTVLLLGSLNVLTMCVLRASDSATISEMS
>ORF395
MSSTSLTFLKMLSSPVPRLRRVVWNMDQAPLMSFLSISRASSKRLWTVSCGIQCAAHNGQYPVLMGLLTRVDRAPEVSKAEAVY
>ORF396
MNPSRSSDSSCSRINSWSIESNKASSSSPSSAG
>ORF397
MSPKLDRCCVSGADVRTAPS
>ORF398
MMRPTVSRTSYPITATRSSVPPESFLERSLRREGWNRRPNTITSP
>ORF399
MGQKRIPKQSRKESRSKPRLPRLPITLFKSLSTCLTPA
>ORF400
MMMFSLRPLLPEETNDAWNSPTMTLNCSRN
>ORF401
MSRAESRKREPL
>ORF402
MLRPAVPPPPPLPPQEQPPLKQPMSNSWSPMPSKRLWPLFSSRPLFFPHPHLSNNSSSRVPSRPYSSSFPSLLRSPTWQQPPVEHLAQRPFSKAPSTMYTRHQPTSYPLD
>ORF403
MESQWLRPRHSSRHSNNSNQPWSLCPPD
>ORF404
MSFFSCLYVFNNKKTKSFNVFIVCLVIEKSKSKRLNF
>ORF405
MGVLARHRRQEMFLG
>ORF406
MLSLLPSSLLCAL
>ORF407
MGRLCRVQGQTRDGQAYSTVETGA
>ORF408
MRLFRFRVHL
>ORF409
MLPHQKFSAQEKHQQPERLQRSHQRQSCVRRQRTRPDQKD
>ORF410
MVQRGQGYARCGPGQG
>ORF411
MWRRCHYKRRTDGLRERAEDAGGVYESSQRSLRRAVCLQLRFRRYGPHVQSQFLQIGLPHQPADQRTRRDL
>ORF412
MEISHVQSGRF
>ORF413
MSHRPTTVSLRVLFVS
>ORF414
MRSGVTRKRVLRIFLSAQLDSEKKWLLSLRKFFEDRL
>ORF415
MIFFFFFSELSLKIFFWVALSQKVFPLCSLHRITRFTRPHIEFVCRVRATFGLDYVSLGREKVDFSGAMVQSTKSVEAPLLYSKIRINRFVAAGKNFASVAMVR
>ORF416
MNLFPERKSLCSHSFGFSFVGWPLCIHRL
>ORF417
MSRVCQKLRAARLEKDTGRQ
>ORF418
MDSVCDLHRFQSGPLPLYEISVQETHQDRERRESQGVL
>ORF419
MRQLSLRREPESLSASDYLVRTPKDSAGRERCKTHSGYDCGVRRYRQCHVPMSTGRGFSTKR
>ORF420
MGRGVRRLVWKHQKHCGLQELVQRQAGRLCLLLHHHSRV
>ORF421
MRVVRSGVYFVRVGQEYVRVQHAQDRTQTSGRYPLSIRVRPRHQLV
>ORF422
MVRQCRIHKLEESHTGTHVRLSFY
>ORF423
MLSFFLSSIRAFRPLIKKLTRIVSESMERSIQKTIRWPM
>ORF424
MYSSGTCGARLPSTSTI
>ORF425
MFLTKMQSGESSRRKLFRGTSAKNPSWSRLSTVSCPAIFCINRRR
>ORF426
MTGECPGFIPWL
>ORF427
MTCLYQRRARFPSAGLSEPSWKGD
>ORF428
MCLTRCTRHPSGKAYWTMPNFKSLL
>ORF429
MVGLIIIIIFLSDHH
>ORF430
MRPEHIKSVLDSTRALLTKKLSVTVGKFTHEDLRVPRCLRELVGWIDLVPYTGDPTDSETIQLCENLYQYQILLGAAKYHCTEVYDKHLQEVDWIREDVEILEYPPAVATEFELKIFFRRRKSALDRFKSKRNGPSTHCAFCESFWTMALAGDAKFNKFVEDQYTVDARNPKLLLRNLSQVCLQEFQKSVS
>ORF431
MSCSSGGGFRFRNLSLFRNLQRIGGFGFRNLRSSLFLGQYVVLDKAQSLQGGKRRKESGVDSLGYAGHLNDAVDRVSRGIHKDDVAVQLCPGAESVGVSEHELSQPGLGLVSVQQGLCDGGTRVRLDLEEHQSTVAVCGDSV
>ORF432
MNVAYVSTMIADVSPGPPGADQYTRRQRFPTVRGVKSLYDWSLSVLELVFDALVDERAQPEKELTADERLSHAVYGEGSGVHQSLGAAFDEIQTPVPADDRQLLQEMPS
>ORF433
MLLTAVLARF
>ORF434
MITDGRHCRGSSGRSSSSFKVDDRMTVTTGALARKAKAVGSALMKSRAKAAAASKMASNKLLVKMPFDVERFKILVATVTQVVCPMFSPLTMGIAHAMYAGDPAFDMNGAFIGIGIVGALIFVVLNVTFGLLCFRVYKGGHRMFQIMRPVLVLFMFNIAILLIGVIYCGIVVLCKTVTYSNTAVCMSNNSMSLSVLELFTASLILLKEALYGGFRIAELKDRISRGSADYMDSDDEDYDSYAGAAETLQRSMRDYADEEDSDMDDSTSLLNSVRKMSSKFKSTVY
>ORF435
MIDSGWLDGWLAGLQDGWLDGWVACLG
>ORF436
MRVTFWFSSLFLTWLLVLLECPPTVLMNANSPAKMLTRACPSTKMKSR
>ORF437
MKQYRLSLGFA
>ORF438
MAARRCAKAIGKSAIRTSTVATHLARCKCSTVSSLQSAKTTPPECMAAYSLTLAQTNWKKTVSLKR
>ORF439
MARHTVRIQDRMAVMPPSKHASGSRVVVVEEVLLSSSDTDDEREPNSASTLRYTDVETF
>ORF440
MTSSALSTRNVDTVMATHPTINMTEHVRSSPGLFALWMVPLLV
>ORF441
MYLSEVAVVLEDWV
>ORF442
MLLLLLVSSSSSPPSTSSSSLSRLYALIAPV
>ORF443
MRRSVRVDARTDQPARKKKREQW
>ORF444
MRTFQQTRAGIT
>ORF445
MYHSQCGETTVQTM
>ORF446
MTKQTKPNKTTVVWAPGFCTGGPFTVIVLGAGGASVLFAAAISSCIILSSAFSSRTSLYEEQKPLPGRIPALRLAAVLRETQNINC
>ORF447
MLGHVLNMDLS
>ORF448
MHDVLMYTPMAATSMSRVNLTRNFIRPHRGETVDSILKFVVRPGSHNFLFSTIKQRQIIYIFSIHWKGTRY
>ORF449
MSLVLRSLTS
>ORF450
MKLCTLADSGRMTSCSRVSVRR
>ORF451
MLKTALFLAARACR
>ORF452
MALWIFSAMLMYVSPVTVLPVSNWRVLFLEALLKRPRWLPISRKCL
>ORF453
MGSLSVQVLILAILSMVLW
>ORF454
MAMALANASAVCISLTSLFLSSLASNGLPRGSL
>ORF455
MMTSMTFMARAYAALSLGSDSVL
>ORF456
MRPVASHSCRRN
>ORF457
MSALEPPRDARITWAGDLSALTLLVDLAANSLARVTICMHGPRYETMVAYVWWTLLLSSAMVRSVVLSARSE
>ORF458
MLAKSSVTCLQWMTTGR
>ORF459
MLMKERPSNRLLSFCMS
>ORF460
MTVSRIVEYSTMWRMALALGRRSLLLLFLSATILASVVEVATCVFAYISPLLVYGVGLPTPTRRVMSNLSR
>ORF461
MDRPFLEATKAETRHSALAHLPLTTSLYWSSIRLVRAGAGLPLGFCALPVLDRASTRSHFFSSTDSTSSSTNLLVGLKRSFAGTILLQLSICSTNLSVKILDRSPSPFLSLILSS
>ORF462
MLMSGRVSGCPPSSGGSGGDGGNGITGMGGADGRGKLRLGRGTLGGLEGCTGGAAGRPPPPPRLMGDLERYLLCACSSAW
>ORF463
MLCMLLPFMLVPR
>ORF464
MVTLSGGLSGLNRALSAAISILFLCVCCDLCQLVQPLLRQTQYLGKARV
>ORF465
MLEAGNNVFFHGDARIVDFTGWYRALWSDRRE
>ORF466
MVLTADDLVHERQLGRIARHVRGQAGLEGVVSVGLPDLDLSPHDGEFHQSGLLIFVDV
>ORF467
MVGAHGSLGKEDLTVDTPCLESSHEE
>ORF468
MGVVYLLDVLDLGRHGYYLDGCLLSDHGHKVLEKRAVVRQLSLPGDQELGRDTSSGRIRLPLDLEQVVVEAVSPVSVLGHSDEKDASDLIRELVRALQVYHMNHTVTLNECVWKAVYYNGWPKLTLQKTTQFVYRLEYNIHYHRRAFYIHSISHHHHPFPRHSALQIRLVVWRSSQQRVCRSVQGAQSLRNDLGSTPAPTFLCPPPRPPRPRVRRGRAL
>ORF469
MARELAQRPRKPSRMPSQPRHASAPPPFRSSRSRCRRDPASPTPVPCSAARKRNRRVPPYLW
>ORF470
MLFRPPLPSPTMGCDPPVAASSPRRASPPSSVERPPSVSPFSTSSKRALNSLADWMCRSSEMVRS
>ORF471
MDCSIFSSLLILISSPELVLLMKRDTLKS
>ORF472
MCLLNPGMILYMLQMMFLRSFSLPVRSSRV
>ORF473
MSSRSGLVYFLVRFLIPYRLWYTWDAWPLCSLLRDM
>ORF474
MMTFMKQKKVVGLLVCVDLGLMRLSSFFLSLRALLGE
>ORF475
MKRPMASLVMLYETGISTVVPPMLMPSRLGRVPTLWFSVRVLKYVCP
>ORF476
MGLMNSAVNTLGMVTLESISGLV
>ORF477
MRLFVPSTLASLPAGFLHQ
>ORF478
MWVLEKSREHREGGLSSGLWEMGLPQPHSPRAGSASE
>ORF479
MDFVFALVLSLTRLAL
>ORF480
MSQLTGSKPANSLGGPMLLGLQSGSTLGCLASPGRGPRDTRMLMSSRVRMSSSTSLP
>ORF481
MRLVRDWQKQ
>ORF482
MSMSLGYSSAAALHSAAV
>ORF483
MPRTASILTLTMT
>ORF484
MPSPLNTTGTLTCKSSLHFVRTEKSVPRLKNFPI
>ORF485
MSTKLQQACVRLLAGTCLLGCHTPCTLVGRPKKASSW
>ORF486
MLRSVSWCKPEMRGRETKKIFRTRREFF
>ORF487
MCFWCYGVIRTIVGPRRRVVEGHSVGHVEAVAVVVCSRRPPKRVVLRSHHYIQILVQVQTGEKPLHTGRVGVHPALSLLRSKVLFKDPRGVPADDLVIKVVDGERDDGLWVVEEFKVEGRLRVGVDKVSPPVRGGFQKESLYGQSLFVILGRRR
>ORF488
MPDLVVRECVYGEYVADVKLEEKLSVELVQVSHVDVMGLSYAVVLLIRHESHYVRDGTGHGPRRHKQLNHLYYAFEGRVQTVLRVRAPVEDLADALGL
>ORF489
MDVCGVLQLVIHEKGLVVDLDVDVLFFLYHATVFAQ
>ORF490
MNPDEIDARRLLSFGFG
>ORF491
MHFRRSGERIFGWGCRFSPSPSAADLGI
>ORF492
MWALMCTRCTVNTLVFSTMCVSARMREVSNNSCSRMPLSTLRGLPP
>ORF493
MRQNPRMMLTQSLPKRSV
>ORF494
MMTIDCWWALLTTPEPLAPPPR
>ORF495
MHPPTRITRCWSPCAPLSWVAARPTFWPWTLWRPSLSL
>ORF496
MCPSEPSTPKSARAT
>ORF497
MLRLTLHLDVVILRPG
>ORF498
MRRASTRWCRVPTMWPAFRI
>ORF499
MRRRWCVRPASAMTCSTLSTTSPTWEP
>ORF500
MVFCKICTWLASPTISSGSRT
>ORF501
MNPPSFLYPTARCPRTQRAARAGARRATLRSRVWVAPEVHLTAGSLWS
>ORF502
MCLPPTVWPARCLTPNSATASNGAWL
>ORF503
MVPSRRPASTLAAKRPCIWRARTSSRSLTSTQTRSRTSSTSWA
>ORF504
MECLFRRTTI
>ORF505
MPASDSAAISREPPDSDAA
>ORF506
MPPLQPSQTFFPGAKRWWLLPARPNSTRILNASRTLPTIRCTP
>ORF507
MITFAAPDRMENAM
>ORF508
MSVTTANQAQ
>ORF509
MATRETLECSRCSCLSASLMPS
>ORF510
MKTSTIMVWTLTADRL
>ORF511
MPLKRPDCLENDRQLTTMMMRTREKRLLVDPKFVSSSSRRLKRSNANRPLISWKIFSTAQTIKKSRPPEYILKKSKSA
>ORF512
MYVCTLIKHYDISN
>ORF513
MGRFVRRPRDLSQ
>ORF514
MQPAHKGTVLGRDQSHPHQASLVRFG
>ORF515
MSDGVHRVFQDRGHACDPQDH
>ORF516
MMMRHYNNRHEKYELYKFY
>ORF517
MASVSFLFLCEFDRTRGCVALYRRECL
>ORF518
MFFWFRRSTLFSGHELYSSDGMELKLSYESRVEITHG
>ORF519
MHGHGGVKGV
>ORF520
MNVSKVHHSAERFRARGELIYDGLRRRLDVAVSDPVHHGLHAQQAFVLVVNVSVVSEPEDLCQGRTVRCLHAEIGGGSPKHVRLGRVHGAPQ
>ORF521
MVQQFSSGVRRRTDLCTRCGLELLQQIIVVDFVPV
>ORF522
MMLVSCLKPLANLSAIFRAS
>ORF523
MVLLIDGSSLSMNML
>ORF524
MSIPMHSFVHLSNMMATCSSKGGM
>ORF525
MTPRPGPQRPDPRVPCPSGRWI
>ORF526
MVAFFTGSTLP
>ORF527
MNSRDKTLSVNTWRTWSARRSRTTTQSLKRNFAIWPRRTKIRARMKATTLYIKC
>ORF528
MPRRRLASNPLLLLSHYYWYFILFFFGTSLARPRPGLGERIKKNPTTRRLLELYR
>ORF529
MSSQQYIIGRNPSMLDTNFSTDDFAIGRGSVTDPSRYTQLRSLNAPSVTDFMRKFHGWTGEKLINSYLDMGRESMSYAWGADTNINDFLRDGKAYAVGLGRLMVGGSLTELQTKNYVGLSLMSRMLMPESIPEDNVTFSLEIVYDQMTMALPGAIRSLAADVNAWRTSMKFGLTQYTTSIQFLQQELLYLVKKEPVTAHARRKFGQMMNRFRLSIIHSHAQAAVRQPSFVETIIGRQMGKSIIEASGVIYNIAKAEALLCGLCTRNPATMTPLIEMALMALTSNCELSNSNAHYFGAMNSAFFMPQLVTHTAVVSTVMPTFTYNTDKDRHEVRSEILSVAWDNAVIGPLTNSPVSSVSNGYTTKLAAPAQSIPTDSVTLPAVLVGGGAVVPIILFDGQPICTEGPSMGRPFVSNGLQFRWFTVGCPAPIVSGLSPATLFDESASNPISPATLLMYTPRKTCVFDENGDTRFVELSQLHLKAEVSELWDITKARQRFNGLPQEVRTYQRVENYLSKAEVLWSSPIQKKLKNPDCPYEYSPRFMVGTGHTLTGEYMPIVKPRSVMWNQTAMSEPHIENVAVAAELYTTLGLNDQSLKTVVQFIQSCGASADQRMLRDCLNLKLICTESQNLVDLYTNRGNNGVVLDLLQVHQLRAAVPAVRQIAANVAYDALREAIPRLLNRLLGGTGHLLLTDPCGWHIFTRIMQYFEDHIDEMDANGARVTRFGFHMSRAHFSALIKIKDSLTQFESTILKWLSPLSTPTDPYVYFGDNKPSTVRWSWICCALFDSVTLFGTERDYQRPAIASPSSTNRDPNHLAHATCAGSLAFAGTNLPVLIPGMTRTELRGQTLGMDVWGHAGATFLFQTAYNPKFEADHNTVIGCLGHARASRLRKCFNTCPQVALALACHYSLLVNQRNVLNFDKQYYSGWAYVVVRRMEFETSGLSVMPVQGHLLVVGNSKFDLAQEIGLAGQFCLRSMMRYAVVPMGILGQGIYFPSAFVRNVRGLGLDYINGLQAKPRYSMNNYDHKSACMSAFIMDWAPSTHPPIQTAATGVGPILSANGRFNPLLGEVTSSDYFRPDAYHVQKFMTTCPFQNPYLNENQALLNRVLTQMGDPNADMFGAGKRNAVLTTTIKNYYQFLTDNTSVTGRMEKNLQVRLQATGEEYFASHGFNRHSSLFYVDNSTIGAQSEQVLKSAVNSDNRGTFLLMCRTDNITFDPKTSEVPMDKLQLDIQGLNPLRLLEVNPSSSRSNLMQQMLNNDPNHSV
>ORF530
MGLAQSAGEFLDVFSNYFVDSVFSGAHLDWVRAMDDYVARNIATKRLDDIQTEVKSRKDWEQTQTELADLDREAKELAVQIDRLQIELKSMTAHSMNENIRKLQTIKLNNLQAQFNNVYEMIATKTVSNTQYITAKQQAEILEHLAKQPRVSVDPTKALATQRDTRRVFERNKQSMTVINRLNQKTTGMDFGTINDVTEQHAVSPPSSSSSSSSYYYNNTNKELIPDV
>ORF531
MCVFYCYYIVHGFLSIIIIINIQ
>ORF532
MIMIQIGEIWSDVRVDAYSQLAESTGFPVAHYTQLFGRKVVVG
>ORF533
MFKQTLDAIQSERDFQLVKGSNHPVDATVCGSQYVRTVEERTAA
>ORF534
MIQLLKLTIA
>ORF535
MAMFSTVLRALMVVPLGTLAFSYFSYHSRAHVRNQSRGVDTGKGFLFSVPSGLRRLGTVSGIPRRPKSIPKRVYSLSTLVISDWTEENAVAS
>ORF536
MSLVSWSGNSSPTFRQTRITT
>ORF537
MEIFRACRQRT
>ORF538
MSSSSCPVLAPQRWTTPAVD
>ORF539
MSVSVGWVRLP
>ORF540
MRQKVLPETCP
>ORF541
MRASACRFEYVVSDHQRVGRDVNVEALESSPLLAGKDFLDELPDEQNELVGHSDVRVYVLL
>ORF542
MLRSSVDQQRQ
>ORF543
MFQRTVKVRCCGRGQESG
>ORF544
MLFHHRDLCEVRVDGRHLVISRREVLGYEHFWHDGLGRTHVQVFVVHGLSDRIDAAHVGEVQKTAGLQSVSRCRPVGLGRWFLVGEYGGGGSSLSHALPQRGHVVTACRFVRHGRHGARHGGRVVLGVGYHG
>ORF545
MLPLLLAALFLFLLPSPLLSPFFLLLLELPLFLPLVLFVEVFQQQRRRRFVFDRVPGPGPRPGSGPVFVFAAAIVRFIFVFPSDRGLLSPVLLVLVRFSDKHKRLVGDVRNLECGVFCVGYLER
>ORF546
MLLLLLLLRPGEFDAGR
>ORF547
MGYIKHRRIVPLLAYQ
>ORF548
MVGTGILIGVDGRQRRDLLLRRRRQRRNGILCGLLSLRFLYGRRLLLFAFLLFALFVLLFFFPVLFLFGLAGIVVLFLFVVVVPGPDDDLLFGLSSGYDNVFLVVFVLCGLFVRWIVGRRYLSRRDDGVDPVGHSNRATRYLVREVAVLVRLVLFVRVHVGLVAQDNVARSHRLPKEFDVVRPDDLSHLDGKQLSELGQSVDELGPPHLAVVLEDELLGEVSDLPERPRLPDHVLVGGRGVEQIVVSVDGSRLGIAQQETRQYARLDGYEEQGRPCQQFGSLDGCSRVDALFQGHLFEHPDEVRGHLRGRFGGKVSDVDDQQIQVPRAEHLQGELEVLGHSEARRHHSDGLQESRQSVGGRDHVRVGLLGFHVGRFHGV
>ORF549
MVHGHLGRQHEKVFQFLVADLAGLLEDVLAVAGV
>ORF550
MVIFVETVFIARPTSFQDVFPVCRVLHQRVYNDRRCQKPVGWLVENFF
>ORF551
MRPWLSYASRTMTSPRKRTVGVYRRWPSRVDP
>ORF552
MDIFSENCFWGDPPTRSAQRCFF
>ORF553
MVLNPPRWLACTDHRAL
>ORF554
MSKRKAALPPSSYAAVDHVQIKQTLTQIEIRQRYRGERVDIGIDTEDIDHLKIKHEIALLKSEVRKERFNNNEDEGPPPPEPTDDVIIQLVSQLSPVRGGWREFFLREFSKTYTFELLELLRERKNNLVPSNLADVLKAFR
>ORF555
MYLKVSPPRGQTSI
>ORF556
MLLGNKALKWRGFNGMGFGTTEACDSYQVLNLYKELGGEYDATMTSWAEQGVLCLSVGLTCSGTEDHSEQWSKLVETIISKCLVNNKQLQSIAVGYDAKKLFNTAVSMRTGSLEKAQCVFTTDYLYKSDFIRSRVFANTNTQLRQHKQKLIQWVKDANMIID
>ORF557
MYLVKCFIIKKTFSNNGCCVWCSFLHHTRSLFIIRDGVVWSHRRRVSAAVQLCSAGSAAAIRCQRSV
>ORF558
MYGGYSVDQIDDRHLF
>ORF559
MSTGSKQSGRESLGPAHGQQAHGLSDPEPAGAESHTGTVPVAVFRAE
>ORF560
MPQRHRRPLLPGHVHQQDGQTQGFQQRGGEVRRPVDALLGGYVYPTDAETCAVQDTDLCHQRVHVRRLCVEVHGHDFSF
>ORF561
MGRSGDDSRSGHGHETRLSFRLSGTHGIGRGLGSDGHGPPQQGAHHPEGCGSRGDG
>ORF562
MRLQHADQVHVDTQHREGPFRISTLAGRSARQVGRRSVPVRFHGRDWSGWVLGL
>ORF563
MFYHRPDYGPV
>ORF564
MSVAYDDRGSRRVQGRSDHDQVSVL
>ORF565
MARGHQASGHVQPTARKQQGGLGGRSLLLRGERSEGNVSGYTQLRWRLHRDIRAVREYRQAASPRRLPGSGRFHVFAGYGSGSYDVRSDPGFRGGHDLPADGLDGVQHQVRSVRSRQLLFRGARIAAALRVHGQRRIVGQRLPVGYGFHRRACGT
>ORF566
MARTQPVRYHSRRLVDRHRSHTCRLQVREL
>ORF567
MSPGGVRRRSAVQADGGGSVLHGHNHPRSHPGTPAAVLRRQRGVPADGQGAQPVQRGHHQPVHQSTQRPVQVLGIAGWRDRSHPGLEERARHQRLAGGHEAGPGTPHHPVQHVGRSRPVAEESTVAARQPRSATDYRPESDRRPADPIERSQPGPERYKQLRESAGTGHGSQRRHVQQSPETDQLAAVHHRPHQQQGRRQFEGHQPQRRSDHETGNGAGQPEHSPGQQHQGRQR
>ORF568
MFQIAGFWILTGTSLTTIIIIIGLHVSSIIIIIINVFLICLTGMPREPAVPQGQALLRQF
>ORF569
MVRAPFRRRGNVGRRGVLLHAAVRQQHLPAADRSPDVGRLHGRHHRSDGASDPTVLQAHQVRRRSLLGYRHVSHSVHGYGHATPEVRGRLYLLQRSGAGLQRAPGRRSSDLYSAHQDRSHTDGHHAGRGSGAEHSHRSGQEHGPVQQPAE
>ORF570
MSGSMQRLLWRRRLLLRRLQLQETPRRLINQPTPTNQQGHTDVVKKSLLFYCHLNKKNKT
>ORF571
MTIWSVVEGRGEAPPTSA
>ORF572
MASSSPGAPRKVSSRSPMTARGWWRAAPVSKAFQSPRSRCLES
>ORF573
MLLKSQRVVVEARSLSIGMLLLKSQRVVVEEARRSKKSQYWYRRTVCTNLSVSLIRFTILPTSLFEFTMNSARSFNAADGNDTGNLITPLMCLITINSAGSTILAL
>ORF574
MLLLLEMSSSSSSSSSSSSSPYSPLRTRLALDASTDNWLLSLLGNSGTYGMTQSTADFQASLYRPATFSAAYQEEPLDLSVKKTSQSSAAGWYAPLSPFTPTPPEESPSALPPTPPTTSPEGRQNVSKRVEARPPFIEVVRLPEREHPSFAATRFLPRKLLPPNVRVTAHLGKRFKKNVSSESSAKLLLHGGLFDEQPPRPTLPRDISLNNAHTMSSKSSFSFADRSSDSQEAVVVPINISSLVARSASNRPPSLVNSENIFKSICLYYDGKRYEIPWVTGERLTLSEAVNMIRATDKMAVGGTPDMDTTIHQWFRSEPLELGPDENAIPEHKRARRYCCGNIDVMACPNAWANYTPVPDDDPVWLVLKRNRHEIRRACNYDNFFTVYLTVNTSRDINRLYNPRTFVLYSASYDTQQIRSFSRYRLKGSWRFYADPYCNHGVLQHAVLSKGLVLYARLRNGTAYSDLCAEYSQLAQSDLGHKLVGVKIGDDPAMLPGLGDVDEYWGWKRPSVDAVRKVKVVDRLDEEKPPEVKRVGRGFGFLHGELMLSESFGSTKKPREAANFPVWAKTTSGENLCRFYKTSDDGGRVRPIVIESDDSSDGSLSSNLRPDTFSLGPIVDEHELFSPTATRKRPVRSYGRNVHSESLGACSVDVVCDAKKVRRGGAPVLGPGVGETGADAEALAADHQVGHSGVDESGVSESSDVRVKEFPRHGPVVIASLRGREGGQPLSQSAFGRYSSDYTGAYDL
>ORF575
MEPGRVGLADVLVYLSLFFTLQSPAHAFCCCFFFFACIVDEIE
>ORF576
MVHGGRLVAPRATHLGLKDVQTLPGPFLVTPVGQFVELPRNAPSFEPISKFDHPVGKPATCHAVETVSLILVIVVARLEAPGVDSDLGSQPGSGPHLLDVVRVYNVWIASLFGRVVHKPRQTPKLQLGRHPRTARLTLHLINVVFAVDCHHIVRGELAGHIVPLLSVLIPVETSVVDRIQPTRGEDGLYLRDAQLAFELVKHLLDGQTDFVLESLLLRGQMVFALLLFDG
>ORF577
MALGHVEERHCRRSRRVGYFAPV
>ORF578
MRCDYQVSGGEDRTRVLCPDADERRRLVVFRKTGVASAQDAHCAQRRSLQSVFR
>ORF579
MRTLESGRTVGRLYERIRLRSKGSVLETSDLKLSTKRRRDACS
>ORF580
MAISGARRQKEEKEEGKQQQQETQQLDRNHTHFFGHSQHHHQPKESEKC
>ORF581
MRWICVSNNLWTLWGRKRFSHRRWYSRA
>ORF582
MQHRTPAELRRQRFK
>ORF583
MVPKVVGCHRTPALGSAVTTADG
>ORF584
MCKKHFRLSC
>ORF585
MTSLPRTCWSRGYRLV
>ORF586
MLPKWPLPTATLVLWRTLTSFTV
>ORF587
MNRVPTTNHPTRPRDTLIPIGGLYPRPLP
>ORF588
MRRTSCASGCLDSALSTLQRDPPPANYWTCSSKKTC
>ORF589
MYIESNVLHAL
>ORF590
MDTQAPVSQESWS
>ORF591
MEWLSEEQWRPHRSLR
>ORF592
MRWSSTRRNTRSPCTATRHPPRPQVVEWTPPKKDPNAIDVVADDSPPAVGVLYAHRPIMLCVYVVIICICA
>ORF593
MLSTTTLFNPLIVHCLHCIATLLMI
>ORF594
MINSTQPPTNSTQPTTTQLNSNRPTERGPWRVT
>ORF595
MNWPSPWYPLWYL
>ORF596
MSFVICAINLTGKSTWCTTSLFCPWSKAPY
>ORF597
MAPTTTSSHSLTTTGLCRLGPICLRTVQTEDRETSTFYPPKRTDV
>ORF598
MPFWICWRSRWASPRLPTSCRPRSSRPCVKRLTFTCGKRRESRRRTLKTWVAPCTCLAVSLAVLVWARRRVTGEACPAFRATIWTN
>ORF599
MTPLTRSSARTLEPPLRDESRSASLGGRCAIPIRLCGLNSNIFWPCTSGTHPPLDGT
>ORF600
MRFRWRSSNGTI
>ORF601
MWSRAYNERPPPRLTFTTAIRPCTCLPCGPISTL
>ORF602
MPRLLGGVRHDA
>ORF603
MTVSVCPYVCPYGWYYKHHHHRSDFFLCCVGSPT
>ORF604
MWRPLVVRLFLTTLQWPECLVTRRRARRIPT
>ORF605
MVRICWHRRPTNAVFCTGC
>ORF606
MIKSPTFSVCWPTPWVRFTLWTRP
>ORF607
MRSSHTSSRTDCFSGR
>ORF608
MCTGQSPGPVGARAPVTGAGSRASRSTSRPRVSTVWRPTSFRMSTAISLNGTTHTLRDSKKTTKSVPLNAS
>ORF609
MKKSIGIANNKMDKSGFLEVDSDFVRDARFTLPYSIHDVNKESNLKRTDNTLHIHWKCLTSELLSQLELDDDEELVIEDNYMVVPDNSVNSRATESLSAGKTKTLGKRFKTTNGEVLLWEPRRISLLTAFVDPIIKPAKVFSSSVLSESGFAHYCYPKTFSYTSDEQKTLVVLDEDEKVRHKSHVVFRHDPSRQNTNTFKMISEGFYELKQDWEFAKMAELFHSATGREDVTPEDMKEWHTMHWPTGVVDAPSNYSEFCREMKSDVNLDDEMASAHFPESHPIFSRMRRFFDSPASERWLNGAEAVDWNTVANKVKAHYNHNSIKETTQSPQKDSSQLLFEITPDLDDELDDELDDELDDNEEEECSLKRRLAEVEAEDDDDEEEEEPPSKKKQKITSTTSDSFADQFLSDL
>ORF610
MSIVFCVPYTINDKMSNVTLGLENLFGAMYLPFVLMVDTRLHEKQFVDTTKLCILQASEPAHIFQCVAWPIGLVAMLLTILFLIIVALYFSIRYCLERAHHVHAKTPCDNVIVQSFDNHAFEEDEGHRQQQPSSSSNSQQQQPPNHIPPPPVGSTLPGAVSVLPPPPPE
>ORF611
MCLVSMSSVYLSLSI
>ORF612
MTPVLNDICTSILLKTLSVLLKKPDQTKHVVDKINFIFKTATTFVQDH
>ORF613
MMSKKDDASEHFGLWLCEPTAFSPSSHCRRGSVSAVWKCLDAVCANEWDRVCDGVVCDEILKPENFGIGHLFGSTVLLGWCAGSSVDHQLSVGSSVSVGNRPLRTSEHFHSTILSDLTPVAPDRYDWLDTDDLDPNGSKCLYCSSPRTSYALDNPDGLPIHETCVPTDLRCFLDAGIKFAGRWNLTGLQFSTGETVVRLSRLTRGETWREAGLFHLTLRIELPKSTRLCCFITHCCFHLPRAEWMRKC
>ORF614
MGRVPVRRHCTVRLHQ
>ORF615
MQAPQTDLRSPVGIRDHASVPFHGIDAGAAEGSRVHQLEVRVVHVAQRRTPDRRQTG
>ORF616
MALRGLRPSIGGRVASRYSDDSEWPSPAPVYRRQSGRQERSLHVRRVGEF
>ORF617
MRTRCALQKVPHERGSAGSQAGLRRHAGQEGLQQTFSGAESRSDDAKVSMVGRARGSPRDRFRRRQQSPEKHLLFHPVRRSQPVRPGLVQGRSGLWQETSRKVRETGRQDGDLANEENTRTQHVQ
>ORF618
MFLLVSTVGTLRIRQLQGSGGAYHESALVRDGAHHGGGRVQAPGSAQPQRRSYERCAQT
>ORF619
MYALPSFSASRLMDPLKKPRSVSMTVDPKATTKIKKHQRSSLELLAEHTAALKLNNELTAKMLTVMQEAQTSTPATTKKLQRQLSADAVAVAHSAMAPTEQNIPPMPVPGPLPVNLEKNILDFLKTQKSPVRAIQITRAIQITRAIQGAQRTDVNRILYRLLEGNVIIKDEKLPLWSIRK
>ORF620
MDQTAILLCSCLSRFHTHTHTLSKIPSQAMSSVAEPNKGGEEEAVAAATPEKTVPTAHLLVDLSSLAVGVSLNPTTIVTASVVSDCRGGKRLIVTTVKPAQFIKDERMVFMFPTSWPPNITQRVSAMCNHVFECPPWTPMAFIEALLSKAPFPPTKCPSKDHEGALDIELDFQRFCSLAETLPRFPAVPSSGQPKQQLLLQPQQQQLLLQPQPQQQQLLQPQLLQPQQFVTFNPAGEFLMVDPNVAGVALPPAIPMYTEQPVAASTPKPQQTQQTQQQPPVSFQPPPQYQPQYHHQQPPQYQQQYNKRGGGFTNSSGRGRGGGSFGGGGRGGSFVRGRSQR
>ORF621
MRFYLLHALLTEPLITIAICEDLTPLSTDRCKL
>ORF622
MPSRWWDTSKVVRIGYPLHPTAD
>ORF623
MLRELRCTGWPLPV
>ORF624
MRPSERERGLPEMVKVGWVFVHGEAQVYEDGRGEKSVQHCCTGCCAYNIGVP
>ORF625
MHGRFPEAASEQV
>ORF626
MQGRYSWRHHHIGNGGCIACASKTGGVVMPSLWHITSIINLLTVAAQATEFIPAVLRGQHYQQPIYFTPAPSVPDVPSKCSGSFAVGGSCRSSYRHPNFGAVLMAPTVSTVITSGRSFTTRSPVTVRCSPQLSKMDRSLADVYYFWFVHSDGTAEVFAVAYAGFAKTSNNAGLVRVGDLASWGTAYDLTHLAYGARVFPSRDYRIYFTKRAVYMSLDVHMGALFPGSTDANVPRVACGMQRDLVLYTQVNVLPIGRPWYPPGTWCQKSFLYKPTGVCGPRAINRLMSCAASAWIFVGEESKEPPRHTVVYWRTFTKSVPLMVASGQNVEYRARGVTFSWSPSEGVRVQVTRNFFDLNNNGVVEGVMIAAFGIEVQQYRFHCDRYEVGLYHTTGPLELEDQDPYMNDDAFPNPSPVSVVVDESQPIYCLRDVVFVSCPVRDKLTRSSVFTLWQERSGGTHQVREGVTRTMMARLFYDGPGVYNDLSLTQLLNSNPLLGPRRVSFTEGFENSVDFIAYADATRAWFVVSVGRAYFDPFDTLTYGCDYEDDTNTREIMSYR
>ORF627
MSTCGARCSLTWSDFLGKCIPPDIISTSIRVLSCTDGLLLECPATSTPAQEDIYWYYKKETSDPVYIGSSVAGVVDTIARVKPKANGGVFVTNDYIVNQLGSNARGTFYGLCGLREVVYTVLIPVCVSTPTLPPWAQDLLPPPPLLPDDDPQIFTMGTPPPKQQQAVADAPLKNQGLMAAAILFAVLTTLSVSSVGLLSYLFAVKYKAMLLSEMTTNKRK
>ORF628
MFFIVPLPCRLWTIVWIVWCWTFTTDQ
>ORF629
MSTGVGCLISSTITP
>ORF630
MLWVDCCGCVALPRDPCSRRICSRARCLTCTASRGGSPLGTISWIGTS
>ORF631
MASALHLLLFFFFFSSAAVSCIDDQTTDFSASDLRASDVPAKEITLTFTGEFLKPATDASSVQFVPSNVKFSAYEEPKTVSLEKLAEKTNG
>ORF632
MRKFLRGAPRKKFELERERVDMNLENLSRGTGLYSPRSI
>ORF633
MREKSVKETFSEW
>ORF634
MGAARITDSGRVAWD
>ORF635
MSRSLGYGGTAFAITDRRSKGEGERGGANPTTDRRGASVILLARRSGEGSIKRSSHEHRDHFSTCSAHKHYGAPQRRHQSLSQSLYQSLSLSIKHHVYRNGFHRRVWQPGGLYDSGVQQRSDRVRGSRGYYHRCSTNRRSQSGRWQSQESSRLQSISSSLLLLLSRVQPGEERSGQTLPEDLLRDHLIHR
>ORF636
MNTSHSAHCVGLCVYVCRVWL
>ORF637
MVMLVAHKGGFNGRRDGTLEIYHLKGSSTRSDVDVTTLRVESYHKTYVSMFKACDQDTVRVYDTEYPGPVGITTPPVYAEDVCPGTAYGTFLDDRGGFYELYRPSDNTMINAPRCARRKATEPGRGFCIMLKCGGTNTHLCTPLPQDVILKGDWSLSKVNVSGEDKRTTLHAVCATESDVGFVGMAYAKIILFREDSAFVNSLITASVAYQRMRSGIHRLTRFITAREPFAPIKRCEQY
>ORF638
MIKSQPRPYRPKPKWNFR
>ORF639
MESRWPSQMARMVA
>ORF640
MHRLYLKRSPDPSCVW
>ORF641
MLTIYTPIKQQQVMAVSVYLLLVLLSPQKEYPATLTTMDDCVWVKSMERTLTIENKAMDFAEAECGDASLKVAIREYKPVNVWTRALAESVHYSDDDDNGGSLFVNSDGEFDVTMMSEKDGETVLSDAVEGGPNVPGIYFNPSTSRYYNYHPMKLLVKYDRVGPNVWTVTCKTTSPATARLMLSLDNEAELDANGSANLTYDQVYGAWCKSQWLNLSLDTYIMDTPSSAVLFNFTAIVLVFLMFLFGRKMIRSRLGGIRFNIIKKSPVGWNPTAVSPSTTHYTPYVIQISNSTKD
>ORF642
MILELIFFFVSVCAIYIIIKKTSSQNIFCLFGL
>ORF643
MRRFYSPCWVYRCV
>ORF644
MRTTVRSCRTPQNYRNPSRSNWP
>ORF645
MRPRLLQRKRRRRHSQRNASLKRSPLRRSKLQNPIWQLYDVNGHYKMGGGSSFAIKNPTPLPHHHKPTASQKTLKHSKSHGVHRPEVTVSDHLHQRCCGCIEQDWRTTDKQKVW
>ORF646
MGCDFVLHRTYHNGCLGVYVYIVLHVVLL
>ORF647
MDDMHLYFLLLLLGAAAAVEQQPCVILWARSSYGGDCTTPCIDGNRAAATCTVQAWSFASWLGSWFGVTPSAIVTNTETCAPHTLEPKAVLANSTSSWVRCEPNNRGCIMRNIGNQRCRTEPIFGFNLFASLLKTAWTCLLDSPGALDLASLSSERPCALNGTHAVYTSDADTCSTFMGYGYCV
>ORF648
MCMCMINKKKKKLLKRTFDLMVFIYLFICLLRVQQRVYIKLKRATYNPDEIVDFLNSK
>ORF649
MQQRSSPDLKIVRGPAWADLCPSFCTTQEQQTLLLLLSS
>ORF650
MNGSEAPVPICWPKTRGEQLWRLDRSCW
>ORF651
MEISAVLHSVLGSPKRPPIACIEYSCQLCRLPPEL
>ORF652
MLLLSEEVFWFRSLL
>ORF653
MLCAASIDMEFRRMILVLMAFAINTVTPRSTTMFMGTSTTTPTTSHIGTSSTSPNNNNMTTPEHKLHKLHYGWAIFFALVLLCFLIVVCLPGRKGEPLHWSHNTRSPVYIPKAAIEAGQEITVVEV
>ORF654
MLLLILLLVLVLVIIIKKSTTRIKSQKFIWFGIFITHT
>ORF655
MRATHPVLHFLFVGASGNHLGGYPPRAVVVCGNRGSRRHHRSLYPSHSPVGHSSSRGSGGIYYYNRGRCSSGIGL
>ORF656
MELLKRRSTSLMVRPASNAVQRFMVYSPSLTSLIPSFH
>ORF657
MRFVARNPSQPNRQ
>ORF658
MLSLLTLIRSEKARLRAVGLSVSILKSNICSMITGTRPLQPEWGRLVLGSGSGSSSVSPPSRSASAGSSNAS
>ORF659
MPSSSSSSSASEASEPSSGSSASSSASEASEASSASSSAASSASESSSSSASEASSASSASSASESEAAAAGLSSESSSSSESAATTSAARSLSAASSPPAASTAATAAMAAATSLASSSESSSSSSSA
>ORF660
MIRPHPSLSQQLVRTVL
>ORF661
MRSSSGQKRGTPLSTAACHTELISTDRWTPLNMSLRISAQISGVALVLRY
>ORF662
MMVGSSETHFLMLAQHTKTSSESSASAMLSLC
>ORF663
MDRQRDAGSTESDSACERSRVLRVQLGSELHQRRRGDQKLGQGRRSQDRRLHAYGQDGGRAVGDDRRSGAER
>ORF664
MEGALRFHERYTVDGLRSSDLRMVSSEGRFRQSQRSVRTQGPRTDRRDSDKASRLPEGYNCQDAL
>ORF665
MQHVSLDEDALFPDRVRRVEERLRHGRQVRRVWRGHCQGRAGGGRQAKTVGVRLGVVRATR
>ORF666
MVLVSRVRRSVRVSGRSRGLR
>ORF667
MRRRLSRSPRTRHFLPVVPRRRINILTRRT
>ORF668
MPPCGLFVALGKKVGRVCKKKV
>ORF669
MKLKYLLNLHQHHQQRPPSASCRAVTARKSQKSTRDRGVG
>ORF670
MHNSRKTTERPKSPSSSTGLQPGRFVATRSSEKPSDCCRWPLENWPASTSQSPSLSYSEKSFWISVNHSKISSLT
>ORF671
MTSTLPRTCTIPATCTWVSLAASQRHWLWWPPTPTCT
>ORF672
MSIPSTSIKRLRTTTTRR
>ORF673
MTFSSESLPTRWCRATL
>ORF674
MKWTRFATLMAGSTV
>ORF675
MRTSPTLVSRCSWPLT
>ORF676
MSTRLISWKMFWPVCMIGARLRNMCWN
>ORF677
MITLRNIVHLLRNIVHLITLEKHCTSDVLYLCV
>ORF678
MILCFNDFTVVQRKKIIILGVEMKKVHRILGV
>ORF679
MKLFFKKNMTLSCCCC
>ORF680
MPLSLLLLSHHHHRSLSSLCPRGHRWVYVCLSSRCSLRVVETVVSAGSDSDSRP
>ORF681
MSCRCPCRIDRV
>ORF682
MSEACIARLTLPMRRQRQHQPDIGDPSKTLL
>ORF683
MSRCTKLNVVKSRTHR
>ORF684
MQLRLHHPSSTRRLPPWGQPLQCPRRPLRPLSTSWRSTLSIGSTLSTLLTVTLHSKTFTACRVPSCSPYCYW
>ORF685
MSQILLTNTHLSTPGNDRPSQSKPESRTPITQRGRRHHDKPGSSPRGLGLCGSRSDVRFSERH
>ORF686
MDDRTANSSGLLRLPRPHHHSVRTTVSGHRCAHNHYQRRPIEDDYHSDDNDVRSHNDRPHNTLPAAIGSFQGGLRGFIYSRLVVTSHHSCTYCPHGDNGLHDSATQHTRTRGAHLHERFGL
>ORF687
MVGPGGFRPRGQQVQELQRVSDLRQGPVRVRPHLERVLHTAGGDRCRTLQVHQEKILQRRDDVGRRHETLSFF
>ORF688
MMRYPDINLTSCVSFFPMRRRMMMDTYKCCRCLEPSAYDESPTMPSFSYAAQLLDWKPKSKSHRELYRFGRHNWLMGAWLSSNPIKGRLVTKLFSKNNTRRVIDHVLEKVCPEKGFPPISQWWNRTKFPKEGRVKINRSHSDYQHLATAVWLLGWHCMRHARILDENNPPAWCADRYLDTLEIRVNECDTPLEFLRFVIDLVDGNTDDDDDQLLADIDLGEEATRDDDDECLLQSPQGFWAMGKSSKMYVKEPTSNVSQWKLGRQLVDLGHRVMAHHMLKNVSDTLRLNQFRPNLGNFFTKRSPLASSSSSSY
>ORF689
MPDGMENRRPTDRARPTLQHP
>ORF690
MSIIVNKRSALQRPYSRRHHTRATQPTNHGS
>ORF691
MQALRQIGVWNLSDRVQSTVPCRRTTIQPCAVQHGLRRRGGWLDVRLLVPTHHGRDTKRTTRTQAETLCSHCYRFY
>ORF692
MSAAGAVRGGWVQTQKQQDQRQHEARSPSSGSQ
>ORF693
MPHETLVSSLHGGRRARSHNRSQ
>ORF694
MLLHPSQTAAAGQALLLHSARCHVKEGPLYGVLRRNVCREQEHLDIWSVRLQRRYAYGLAMSHR
>ORF695
MDSLCQSYWPHRRLDPPLLPPYIKTKISMIIIISR
>ORF696
MCIVCTAYCTLCTAAASYKNKPKETKVF
>ORF697
MTLFLARTHDTHIISAHNFQGCCCSRLLLGAFSSIVGIGGIALAFRRRCSNLWSHRKLYGSHCSLGSQIIHASFQSPRPSVHVHPRELLHLEVWVVFTQKQIEGLTLIHKRCPVRRHVNEILLRQFVGRLEDILELRRERRDSLYRALVDQKLGTHLVRP
>ORF698
MEISREHPPLVQVRSERFDALVVAQDLSRAGGGHGCHQQTVAQSESIDGLSQRVPVTVSSQVPLRESPHVKLQESLRHRTPIVRLVGTVQFGLGARLRQGSVVDGLKDHLVESLGLGRSEGHTQHLKDVGQSLYSDTDGPVSPVGSGRFWHGIKVDVDQIVEVQSDDFNHLGQLLVIEHQLAAVVEGFHKSV
>ORF699
MYDLCTEVAALDGPQVIVIRLAIGSVLVEHKGTASLQLSHQNLVPEFSGAHRPLDCTLGLFIPGIEHVKLFTVRLVQAWTPGGTHQTPVLVVFDPLHEEVRDPQRLKEISGPLLLHAVVFPQIQKLKNVSVPRLQIDGQSAGSLVATLIHHPLQSVEDAKGRYQSVGSTVGALNVRTAGPQVTGRHADTTGVFRDHGAALESVHDALHRVLLDVQQKTRRHLRFGGTGVKQRGTGVCKVAPRHQIVRLYDSGDVVPVNLHGASHVHVLGPLHRTLGAGEQVRFFQSLEPKVVEVKVSAVNHGGVQLRLVLYAQLEKALRHEGSVLFGVGVNVVVQLPHGIRERVGSLLVQIRHGDPRRQDTIVRVHGGHAG
>ORF700
MSQEHVDCRRLETVAYPGFHLFSHLKRIHDL
>ORF701
MNVYGLSLSGPLDHIGLTANGSSGD
>ORF702
MAVQTVLTVC
>ORF703
MEVGQNSVYKRLNLSHIESLFHGLSSQIVQRPACRIGGVGLDDRCESPDICVPL
>ORF704
MTQQQIFRERFTDLLETITLTIHTHTTFFNLGVSVRESRRHV
>ORF705
MASRVLPLGIRRKRSYTV
>ORF706
MVCEAAESVAV
>ORF707
MLRVSYCLWSLIFGL
>ORF708
MMMILPPPTTSSR
>ORF709
MVGQSRPCTVSNLSTDRVLWTRLETQRSVGDPIGGCRVCVSLARRRPLKTLAMSYRSRCSRSGAPPAPSSSRGPGLCLRPSSWHSRLWSYDI
>ORF710
MKSPGPYSRPCNGTCC
>ORF711
MDLPPVADFSGHQRLVEPCVLAFDR
>ORF712
MLLQRLVLESHRSLQTSGQSRMKKKSFHQSPRLE
>ORF713
MQMRSHRSQRRTLRTVDLWLHRLHRL
>ORF714
MNPNQTPHQTHQSLLRNGLKVVRGCCGATLKRPEECTEGASGVPMPVRGLWPAPARAPV
>ORF715
MLLRVRCLEYAAEASEAKVDR
>ORF716
MDTQTVYSICFERAHVYIAIVHTHFSFAILHRHRHAHTPIILFGEISELELEGSVGRQRLIFPHSPVQKIFARLYGRPLTVYVEYNFFESLVNL
>ORF717
MYVYRDVYHQCGYIVVRHINVGGHCRQKRKKERESDFLLNTIQ
>ORF718
MWVRRSPPPPCVHICWGETGSGSLS
>ORF719
MPSSRTHEGPPYLRVV
>ORF720
MRFYKPCPRWTLSRRVPR
>ORF721
MPPPRRIRILYPNPRPLRDTDTTFDHKPHRRPPHSLTIQRAYNLNPRRQSPRQSPPRIFEEPQKLHR
>ORF722
MPVWCECCKPPGF
>ORF723
MRTTQRRKVFSFWNL
>ORF724
MVWVPGGGRERV
>ORF725
MRSLRPIELLALIRVDPVCSSLISWNWA
>ORF726
MGTEKSPWKYRRTTFSL
>ORF727
MAVWLLQCRLQCCR
>ORF728
MFLVFGFGLGCVYVGWTCEVWCVLRVRASLFRSD
>ORF729
MSVDFDEIVFYYFKRGHIKTI
>ORF730
MTRLRPLRTSL
>ORF731
MRPAPRGRLYPCTRVYTLS
>ORF732
MNLKNRMEGGFDYPFHRGRCGLFG
>ORF733
MGREGYRLRSYRLRLQFVFGLLLRIHFGHQVFRDDFSDPRQTIRLDALLDLVALLSVIHHAVARKHHPRPSVGGMSGVRLKVVVLDGEPRFWNNVSSR
>ORF734
MPPSKVHVVVRVRRNPTGLLRYQKIGQVSSGLCDKLFGHHDTLTGRPRAVHVTLKVVVDCALALDVHTAVVLAQSPSALYVLVDVIVVKQDLVG
>ORF735
MDSRPAETDQRLFGATTLTGRRLEITVLDGKWNSRPMKSHHLRSGIIGLSKTPLFTHKHIVPRSQLGISRSSHYQQQQ
>ORF736
MFIHTQSTKHYNKSYIYIIR
>ORF737
MDIWEPPWVYWPTVPWLDLRGPEYCASFRCSHRFCCWCYYCCLRYSTVRYTLRPQCLHSFRHHHRPPESRPSPPSPFQCSWARRCTRCFESAPQRCVWSVGAAHRIAPPLQTVRLRAHP
>ORF738
MSDPLFFFASRR
>ORF739
MDPEAGRSVSSRRSTRPDTWSLSVPATDGSTFSACVRSVPCTR
>ORF740
MSPGPDGRHTFSACGYRCTFDHRPSLASECQSRLEP
>ORF741
MQRSAPYARCHCV
>ORF742
MCPPHQKSRVVCTNRAEGEKRKNMVKIWSKSEWCVVVCSGEYIWYTTNLDGVRAQLFVSGDLVGSDGHVVPKVSPAEGEDLPVAASRSEGVRYHPRSVDGIPDGSLEHHRAGRPSDVLLPGLERTGRHRHVESLEGKQITDVARHRGRHTGLAGSSLLQQDHLSL
>ORF743
MSNVPYARTSLCDTLFSGHFAVELVESQHTVTGASDSQSSVERDERIVQYFDASLTGGRPH
>ORF744
MIDLNGKRYDRGDDLNGQSYTSNHQSGRVHGHQSSHTASQSHHRAKLVQFIQRSQSHGEILVYAGVLVG
>ORF745
MPDTRHTITVGIHHTHQIGRT
>ORF746
MWKPGCRVHKVTPGGSGSSWKLYGRVHKISSTCCC
>ORF747
MWVFLSERVHASHLRATVQVVFDFS
>ORF748
MFIIRQLTDVHTTGVTIESGVHLLAGMRTSVRAYSTVRSVSVSTGSHL
>ORF749
MIGVVGYRLYGTSCSFLCCPLGGLPFLFLLVDGLLAVEVCQRLDGQTGTSVGPQRFKVWVSVQYFLKRNLLLFMCGRHGLHVKHIVQHSKFRCGCSLRHLQGVQVQFGA
>ORF750
MQRDALDDRFILGVHSRFHSFIDHIAPVRVGRQVNDSRFNGRVVPRGAKIVPGEVRCSVSVVVDKRPVDARVVREHDRLVVLVISLGKLKRPHCLEFHAGLGWRWCRTNGGGLLFFHY
>ORF751
MYEDSSSLFTDVLSHVPFEVIFIRTLVHYSGIWFWESPLEVHHYSIIVIMQTRCEIHIGTFQDAVGDNVW
>ORF752
MAASRYAGHVHHHAPEDVIQLDQLQRVIQTDGHDGRVVLEAYHGTVLILHQIAIV
>ORF753
MSRIDIERGVAHVTVAGHKDHGLQYFLRTV
>ORF754
MVSVDGCGVPYQDVRIMLPDVERQFENQL
>ORF755
MHIVAGVQDDVFGKVFGFFEAVVSGQDFGDSGPALVGGL
>ORF756
MAQGALVSHGTRTHAVVYVTHAILGSHTVRKFVHFCRCVHCRQ
>ORF757
MSEHGVSLLVSGWSLVGLDLYSKASDRTSDLYTDIQGFLCRIKNRKDHR
>ORF758
MSKHRAARWKPRVSNC
>ORF759
MIVPLTFHLYPICAEGVNFTDNHMISSIYIKGVENSQNIKQTLTRIFDKSRERERELSSHHDETDFDHAGTRCLPGEGRVRPSPGRHHRYQLGLGIV
>ORF760
MVGLQERRLCSVLHLELHPTRAVLWNLEKAR
>ORF761
MQSRVRATQPVPELSSQVQLR
>ORF762
MQATKLYGRRLQWNVQVKHPSSGCG
>ORF763
MSFPTEYFCCVERQLYVGSAQTEHREHCNGQAGRVGLG
>ORF764
MYQPARVTLWRALYQR
>ORF765
MVDSQAHARPRSES
>ORF766
MGPDTGHEYDCYFSGCVCFCTVLYRCWVVLLLCE
>ORF767
MLFLEEVESKKICSVHSQTLVYYLYTLKNVMYLFVVQQIKLVWILSNCLWVVFYNNMKRSVESSCYNCYS
>ORF768
MQGFKYYVVGSCAD
>ORF769
MLWGWCHCLPSRICLAGYWCLCL
>ORF770
MLMSARVRAGTLAATCRHRLNFTTGRTLETVVGPCLSGTIL
>ORF771
MSAAATATTQYRSMATLVVVTLSMVTLVVVPL
>ORF772
MATLVVVVTTLSMR
>ORF773
MEVPQEHGPLFARVRSPQRVSALAARFTRSFSFSTAPPPLHILSTAAEAAIAAISDTAAAKAAAIPLYQQISATAAASKNDGASGLSRVPGNDAGSCNLQVRTYRLLVLPCEHDSGDGQLLSQHDQVPTV
>ORF774
MREMDRGLCVWTSGLSQLYPAQRCQGCSQVHRRASLRASSGV
>ORF775
MGFWYGGLCGESRSGRGQDCGTRQ
>ORF776
MGALQHHTPLHHADEI
>ORF777
MSLLCFVLFIKKTQ
>ORF778
MIKPQVIVEPLSH
>ORF779
MYTMNTMSTLHYEVHYELYL
>ORF780
MRLKDLLKFQNMINKQYINSS
>ORF781
MVSWFLVPFLTSTAPGGHTL
>ORF782
MAGHSVFLVLQLSLCMDVPR
>ORF783
MGQTSHLLAAPFCVQCSTA
>ORF784
MYSNLLLHGEHLSHRLTMVSSG
>ORF785
MNRMDHRELRSLVLDWM
>ORF786
MHLMRKEPSAAVLKSP
>ORF787
MYPKSPSSKCHLLTLDETLENSLSTLGLEGALGGAGAAATGMRRFSPVTWSTPIITAARQNSVVGGGVILR
>ORF788
MRSFSSKLFSDLSSGEVLRFECDVTARTSRLYGVKGGNPKVT
>ORF789
MTDNIIIIIFSNLQNF
>ORF790
MEDQIHADFMLSCPSLYRDGGWMYHSNLITHDTTTDAFALYMLARCWDLNDDTRAFFAKTEPHFKTAVRLGRRLMLEYPELVRDVVKPQLYFTLEGTRPRVSYSSFVFIFLFL
>ORF791
MQYDGGQLYPLGRGRGSV
>ORF792
MYAKGTGEHRVLRLGASQ
>ORF793
MDHCGDSRLYVFSERPSPPRARSGDGYSVTCVPV
>ORF794
MFCCIDPFIKKCMYMYEHCEIKQYFFI
>ORF795
MRPHLINHTYLDRI
>ORF796
MFDSYPYPPDYPPDVQSPSQQSKRAWTSFLSSRPMTVNGWKPTLLSIREYAPTSLDSTGLFSTARLLSNVIITSR
>ORF797
MSISTGLIIPRTSYRYVIGVCLARDASITRVRTAPVVNRAPPDFTPLNIVRWTEKGVYARGVLWTITRTTATLVLCNTKKCADH
>ORF798
MAITVQVSGSARAALTMLYWVRVRPDSTRSLITRGKTMPFVDIVTLTSTPKRTSIRDSLCVSTRLRVPMVLYRREVVKQPRLRVLHKLQTG
>ORF799
MFAVLCVCTIRNK
>ORF800
MKKNFVSRAH
>ORF801
MGWVVFKYDGISVSDLHKHTQVSLTR
>ORF802
MVRLASIYHPN
>ORF803
MLTKKLLLYMPTKKLLLYTLLTRTKMRNLDSLNATYRRSFRSRNPFKMPLLGGNKPVHSEPPNRPPPPSFTERYNEWAKSQCHPAHVEVMWMCDSVKVELAEFGLDLWELGRWMMKHVWCLHDLYRDLFPGVLEHKPNIVRPVSERLDRTLVRVLTEYVRCENTATNEEEDDELESKKCLGPPVYMTECERIIGRPTVTDKYRAETARLPMTLASMGSAILLACIRTKVGERWPEDTLEQMIAFMGKPFFYGRWGSGLNVCEAVWSDNWTNKAFMLSMFTLKPGTTLPQIMTGYVGRVSDFQPDLTKTPLDAYLPRALNSDAHFKWYTYKGNARRVVRGRDHLPDQWSDGAWLTVFAGLYANKRRTCSILDACIEDLEDGLVDFFKYKHMDNRKPMDSFLGDSVDKNPLMWGRFFLPADGPRSPASLRTNLCDLEWITTGQPCATVSVPSISTVRHIGGTHVHLIRVGYAMQLLSIMGVLVRWKDLMSMRPVRWNTLNQLADMLNGVVQAVVLHTKTQIAMDGEYASHADITETRSALEKQYGIPCVATWTPSNDNSSLVCTVRRYVA
>ORF804
MLLLQGPSEGLLLLRGPSERQREVLATRARLLQCGGRQTVSLGRPESQPP
>ORF805
MDPEIQRQPDGRLLLQPGPLHRWYHADCGRYTRGCHLYRSR
>ORF806
MQQVHHVRTPVCRAAALHGHISDRTVLGSN
>ORF807
MDPLWYNHCQCPV
>ORF808
MYIDCHYDVCVSHADVHHFDTGLLGVRISTQTSRPQAFVGHRGTVPQTQDSERQRLMRCLKSVLYNIMILSVTLKCSTLIDEK
>ORF809
MWVTFLNNRK
>ORF810
MATQQPTVYLVYNRRILGCGRLGCCYHHKFGYHG
>ORF811
MACCAALGQRTVSDQILDCAQLSVWENKDHTGHSIQTDEICRCDPGHFRGSKRCNVHLGVHW
>ORF812
MFAGYRTGDGGQGCRR
>ORF813
MYLRDVVIKKPVLKY
>ORF814
MGVSIASKCPAWSAVCSCSSAV
>ORF815
MTLRLRLHHHHIQLLCDLNLL
>ORF816
MIIRGSPTMSPRRCQRFLDRVAFWRFMNVVATLARLLDWVTLNMATILCLLGEYLIVMAFCFGLFRSGGTEVCGGGWCWFNVVCSVVGLLLTRLWSAHNFQLGRTKSLMGFSARNRGRVATVLVLSTVLFCTLCIFSVAFEGHTSTVVPVHEYCFFSCFGGYYSSWVLFGTLTAGFSILMTGLAIENERSEDDATEDTTDTATNLMDIAEGFMEPLHEFIPVPPPVPPPYHCDVGAPPPPYTNVINITFTCQQQPPSYEESYYDDETQT
>ORF817
MNLFINKNNYI
>ORF818
MTIKIHINPTSKENIMF
>ORF819
MGPCPRPRPRPLPRIAAVIGPCRCLLHEFSLCVGSSRSDMDAERPPSVPFCHHWF
>ORF820
MVYMFPNGPAASECMCM
>ORF821
MRLSRLISTSSGFCFLSFSAFASFLMRFSVNRITTSRLRMTTSNNTTKPSIKSVTVTVTVGDVVVGIWVILGGGSEEAIEEELEEEVLVDSPSPSPTSPNSSM
>ORF822
MYKRNMIFYRANSPRAKVSESDQ
>ORF823
MILGCFIEKIPRSAADYDPTAANVRRKMRKWSCKWVGRGRVGLGEIRFHRVYS
>ORF824
MCEVQHITHAHSNSSLVS
>ORF825
MSAKCTDQFSVLEPLVEL
>ORF826
MNSLYCLLPQPLCLFVLCLISLDSFFLPDEACSGLLLLCYALLCSALLCCGSV
>ORF827
MFYILYIMKRPLRTKELLIKYFIFLKLTSTTRVPQDGTQEHKQ
>ORF828
MVVVGLLGVLLLLHVLHLHHEATEKLLHELLCALCNVLASASAFSASGSHRVTAHGGFTVRVIILGLWCSYRLASGWHRDSYLLFP
>ORF829
MPQFSIVRFYAPLYLLEVIVGHTVQDLSQLGCAVEPSQDACQGAHGRHEDGEGVFVLSDSVEPVQSIVSGQ
>ORF830
MEELRVCHGGVPLPVSACQVQSQHLSQSLCLSGSCSHHDRDHLRYIEARLGVCHVCAIVSWELWRLLQSHQDVSSQCAHTRRTTTIVVVNHGADALEDPWVHSHDVTPVSAQVCRVHFA
>ORF831
MHRQFSFNLGATGQQILSFTTTISHPFERKKTYTLVLSHEPQDTYQII
>ORF832
MSLDHDHLVFVEYVLHQEVTHHNAGRQFCFSGLFSSHEYSLKRWSGSP
>ORF833
MHSADKHLQYIGPDLAE
>ORF834
MQDSFFDEVQDIDLITV
>ORF835
MLLLLLLRYSSSCMFAAAAGFE
>ORF836
MFLNLCFECLSLLHLFLGLCSAIFDHSNHLGRRHRG
>ORF837
MFGVFLCCYC
>ORF838
MWLGLICFKIRFYISYTNLSCCGYMLNHRGYRGRYILWYILFNSHRSSHRCRYILFNSNRYNNWSNNWSNNWSNNWSSLLLFLFLLLLRRL
>ORF839
MGLHYYWCRYINNHGLLLRLLRHQ
>ORF840
MWLGVLFLSDWAESAW
>ORF841
MTKNNWLLSYFWLWLATNSNGLLANSNNNGLTNINSNGLANITNSNGLNSSSLRGLRGGLTLTLWDVGCDGDLFLLVVG
>ORF842
MWRRPCSRRLVLMRRPCSRRLVLMRRPCSRRLVVVLLRGHSCNRRLAWCGCRRLALFWTLFLGCRFFFFRG
>ORF843
MLLIKAVPFL
>ORF844
MLFFIRGHIFRVRANALEDLLVFLCGTHLLNQ
>ORF845
MAQDTLGTTHKTNCSLYIYLINHTHYIQLRAKIYTVQSQDKLRANNNNKSNHTTHQKEKKERVYSTVKPINQQASN
>ORF846
MRVWALCVKSGVLKLLLVV
>ORF847
MIFKRCLSLAALSSTRDSKSVAKGSSSAGTGDSDSGD
>ORF848
MKSVQEDPFLYCKVGGAESERSSWNVASPVTVTSTVDPPLSISQ
>ORF849
MDSIDPCCFWPLPTVLLSVVPLTTVLLPVLPLTTVPLSVIPFPTIPFPSVTVVVPLTSILTVSTFTKVSVPVQESPINTFTETSVTRLISRVSESGSMCGSW
>ORF850
MVSASPTAAAVESSGCVAQWSIVTSECPEGVTETAVGDCWVIPVTVGDCWVIPVTVGDCWVIPVTVGDCWVIPVTVGDCWVIPVTVGDCWVIPVTVGDCWVIPVTVGDCWVIPVTVGGRPEPVGDFRVAGLAPLCGLFFDQHDTFFLLRLLTCGLGVGVTSSSSPSSSSSSMT
>ORF851
MRGLLVSPGRVERTVVGLCSGSSNGGRSPSSGLL
>ORF852
MSGLLNMGIDVRPRQTDALDSSSIFFVVVD
>ORF853
MCRTGASSPCASAHIIGSKLMLRNFVPPSHSFAPLSLYWTGHHKDL
>ORF854
MDQSVSGVQHTQHNNNRMKISYTNLESKALIPFNDNVTLKCVKHPLLKKLKAKKTAEYRIKLAMAVALLVAALMAIWVIVGLYRDYMAMKPFVYCSNGFAASLLENPRARVSDFCKEDSVCVWTKSSVRAKCVSSPAVALGDYYNNTDVIKCYPTDRPDSTELSTLTLNNHPSLCDEMVRLNMLSTKRYCKNIKLTTKDGKMHAIVVNGVTVDRLKNLKPEELTKLKGLSIDIDAEGDDDDMSGSGDYDGYSNRVPKDPKTKDISQQDAKTIVNDIMARVKPLSVKRTEKGTLQLANELDGAKFDQLLAKIHAVILDMLDSNDVVTVDSDGRGAMAPLF
>ORF855
MLLLLLLELTLVILYNVMHLKINTLE
>ORF856
MQYQHQHHPQRCNIAYCGAAWFPQCHPRTC
>ORF857
MSHHSGLCRHQRACTQQCR
>ORF858
MRGDDACTEVHQRPD
>ORF859
MQEEKTFSTTLHSITQAMQCNAMQCITTTYRGESLRPCAPV
>ORF860
MQCPCRRHWKSCLHNNQRLW
>ORF861
MRAQTRWAGRVSPWLHTPVGLCIGRVSPLQ
>ORF862
MPWPLCGLVGHTQRHSGCSSVSQKDFL
>ORF863
MRDGWPHGVACWCPS
>ORF864
MVLQLHHQHCVWWL
>ORF865
MPLFALGSLRVVA
>ORF866
MIGTLCFYAVVLAQSTYVTHCGHHTPPHPPPHTT
>ORF867
MSYTLSIRPLRHSDQVQQSSTLTQHTCTCAIYH
>ORF868
MQSLKTESLYWSLFIRLSESLSLLDYQSLFIRLSESLSESLFYLYLMRGL
>ORF869
MYQTIDYKYQYKPFYTFQ
>ORF870
MHSWVACRESGQCRCQGPCCSPLCQHEHSFSA
>ORF871
MCVSECVLLKKRAI
>ORF872
MIFRDNMLKDGFIDQWYIKMSQLGHVLVLHGHLVPD
>ORF873
MSQAQQFQVHTLRYSGFSKWIGVWASCTIMRGIETRSSQLTKQLRQGHSFAEVVVTIACRVLGLNHHGIAGQFNNGSPSQPLVVEVLVGWQASVAVLSGCCCTADA
>ORF874
MNPGTKPKHLMISVDDWSTQEGTQLLSSTLHQASGATESPECSAHEPQSNKLARLEQFYASLVMRVLFIIKVKVVTVITFFIVHMLSSLSNTFFKSLVGVQHNLSSLFKCFRDIRTIGDLTSQIIKVLAHLEHTTVEFAFF
>ORF875
MLLLGCCWYWWYCCLYVLVLVSGWRSCIGVVACGCHCIELS
>ORF876
MKSHIFYTVLLAQSQRPKTSLTSLECVSCHSSHVTKSDG
>ORF877
MRTIHNCYYCSCVCYS
>ORF878
MTLCHFDLLF
>ORF879
MQSQTPAYGQRLFEIKQCAQLSPRGQL
>ORF880
MCLLCVCRLFL
>ORF881
MSCTNSCSTLHGLRGAESAREWTCTLASTTLGPIIWNTITLSHLQPWRLCIRCTKVLLPQSSCSQTIRSWLCCCVPWATSWQDTQRLLTCPRPGRWDKQPWRVCWVCLAYQVQLNTLQRDAG
>ORF882
MKTTCLRQSPETVHPPASGPMAPSQLRLPRLQCAAPEQTAEVSLA
>ORF883
MIPYFGLTSCLTLLDFACLRFLTDV
>ORF884
MPRSSVQELLMLLQLLNRGTLIQRTLLMKKKWLIALRLWFKTQDQM
>ORF885
MPNTSWSLWFLSPSRTNVSTGLQTI
>ORF886
MFNTQKMVRCWIP
>ORF887
MTGEMATAAAEV
>ORF888
MTADPIANMRATSMMMTNQHQPKSLKPGTCTVFCLLYFYTYTINETETDSCFCLFPSDTWWMLVT
>ORF889
MLIWVCSWTLPTRLTGIPSLCLVRVASLGLISPESLMLL
>ORF890
MEPPRVQNTWDTLY
>ORF891
MDPSMSTRLAPLSKSTLKTDCDCCCNCDCNCCCKKTEYYVCKILIMCV
>ORF892
MIKWTNIMDEPHGQYFNVLCSTCANSTHPEPPRATFVTVDLPESGPPRATHHKRPLTRGHPQSTHTSPPLTVHLIVLAPFPHFQPFPNNHSQSAQR
>ORF893
MGWVGDLEASRISRCEDLSLSSSDPDQDKTRQERAERDLGLERRRAELRVSDHLSS
>ORF894
MSYSISKIFNAQRWV
>ORF895
MRETLLRSIHTRYCRVTLFVFFSAAV
>ORF896
MILKWTLYGTGHTQSGHPKSATG
>ORF897
MIRESSRAKNFLERSLSQNLSLPQISLAQQFFSRATHSPLSEVSEATQSHSHSTCAISTHTPQDGATHSYSITQYTPPAATRRRHSLL
>ORF898
MHNTPQCLERCTCAIYPQGSA
>ORF899
MHRERERERERERERERERERERERERERERERERERERERERERERERERERERT
>ORF900
MEGANPTLRSPNVRNHWRAPTLIHVTLTCVTLICTTSGGGWYCAMMRSGVFPMMLCELGA
>ORF901
MEEAVLVVSGSACDHSQQAILCGAGRPAAGRECADTGEPSRGQWRV
>ORF902
MEALHVHVLLPLLRQRTARVLRRHVHMGTEMVR
>ORF903
MKEMVSLSTCANYTVPPLVPIST
>ORF904
MCCVLSLKVSPVRVLEELLSAEKVEHINRTLASRKDSEHDNLQLMYVESSNTTRSKGRNTVLASFEMDNIFARDQISAFLVEAGHGQDLAMFKMAFSAYCTNNKVYDVLFQDTLDMPGVVETVAEYPSRVEILIDDMLEIEAAAKRANTTATTLNNNVTSTT
>ORF905
MKRRWSGTLRRPLVAGCGPGTLRRPLVAECSQCIK
>ORF906
MEGSMKETSSPNEGDIVRFFCSCSLSLVHSFSVLGSLKL
>ORF907
MSESVDRVKRVEWCERVSGLCE
>ORF908
MMFFSSSTNLCLAGAPR
>ORF909
MCSIRSGEGAGLCMRTTWSLFSQPPNTL
>ORF910
MLLFITCYLSCSLNSLMCGLFYFKDINKVEVKKRATVSCVLLLNVLLTRINLKLFTHMEESQSLYTHQIEESQTLYTQYYLQKVQQHLQGVYILLWTRPEVVIILNDCNNIRIRITVRFAWLSAGGGLGLSLCGL
>ORF911
MLYYNLFLFLVSLLLCLFSFSRSLLGSSLLCSLGSFLFGLVSASLVLALLLQLGISRTDGIVYAHVNGL
>ORF912
MLLLLGWWGR
>ORF913
MSGWCWCLSCLGFLGCWLLFRGPCTFSGHCCCCDCCS
>ORF914
MNEARCIAYLEPGR
>ORF915
MRLLRTRTRLLRGGWALGTVCPCCRPSTCTSTRQ
>ORF916
MGPSQRCRWVCRRQQGWACAGARGS
>ORF917
MAQWCLRRGWLEELWALALLLLAAAVEVVLLLVLLAAVLAAVPVPVAEVVLLLVSAVLVVALVPEIEAQS
>ORF918
MEAEDCTHARLFSGRVCWWLLCVLLYPVMCWARQGRVLA
>ORF919
MSLALLLLLWPLLLPLPCVRLVLLLVGECVPVQLS
>ORF920
MRVVLLLLQSQRSLLRRTLLLGCQSLS
>ORF921
MRTSPGGETTGPCWSPASCTATVSCPGSTTAVPKSHQSTAALGTLCSLWDAQGALQRKHTLS
>ORF922
MSACTEPAQHSNNNTSQYSLYQCLTVYNAQYSTQCINAQYSAQYSLSILNTMHNAQDTLTLQLLTL
>ORF923
MSTSRLWLSSLWCS
>ORF924
MCYPRSRCARRNASSQAKQLKS
>ORF925
MPHQVSGRSHEGPMVREGGPNRAQW
>ORF926
MGVGVNHNRFGRGPVCVDSFAVCAILRNVKVRHWDGRVAFGFRFRVTQMGNSLNNSFVAVSGCCAILRYYGHCGLWLL
>ORF927
MVTLNGYSQWLLSMVTLSGYSQWLL
>ORF928
MHKFVLYYYVYAY
>ORF929
MVLIHFYFIRHSLFHCVCYVLFYIVLYSISTVFVCVAEI
>ORF930
MSPLPLCALALFAPLAPLLAPLAPLLGDALWISRCQPVCVCKLRVSLVLKAQQAHQQKYSHHHPHHLQFQQAMGSLGRPQCSLA
>ORF931
MAQRCQQAAAQAQAQAQKQQHQPQSLSLHPHHQTQLEFQALGLPESHQCPGFGLV
>ORF932
MLQLARHILPLLPLL
>ORF933
MPHHKGASQE
>ORF934
MQKTEEKDTHKYTCITIQQHGNHSI
>ORF935
MRESTYILQG
>ORF936
MEGQAGSPLLHPHSVVVFCWCVWTLRCAYHHSSSCCWLNSFWMVHHSHSPASPPLLS
>ORF937
MGWLRLCVCCVWLSWPSATLLFRLYLWEVRSHCQKRLFVLSLPQCPSHPVSSQC
>ORF938
MPSSLLRVWPSPSFSVSFLCALSLHALSQLICEKPSWISCSSFFCDAALLKNQTLNQTPLNYC
>ORF939
MSWMSWMMSLCVSFVILRFSCGVVPPRLVEAQP
>ORF940
MKSFQVRKVFKVSIANAQYGTRV
>ORF941
MRSLLCAPSLYLSSSSPFVGSTQSSRTGFGCGAYFRL
>ORF942
MSNTGEYAIEQHRGVRY
>ORF943
MYCILLYYIVLNVVLYCIVLY
>ORF944
MLLVVLLAPVLLPVAALVEQPRARPLWRPLEQLCQPVLAPRPPPCPPCASSARLPRTLPSFSSESFAQPTVRTQSVFAESQP
>ORF945
MLHLRLDSACRCGWWCCWVHTRPRLQGLRLFWGHSR
>ORF946
MRTALRCLSLALVSR
>ORF947
MCPFLAMAFRVMCS
>ORF948
MIRRALMASIFAAQALSILLD
>ORF949
MRSAACSISSWYE
>ORF950
MLTQSQHLCDVHRLLPLSLSPTPFVCHQSLPLSFVINPSL
>ORF951
MLESQLHTVSPLRCRNGLVFHNTFFPIGITFGYQPHVIECGPVCVIYNKTRKSVRHCTDTDNTSTSTTVK
>ORF952
MPLRVAPLLLPGSSEDMVGG
>ORF953
MDRYTGIGTQVLW
>ORF954
MHYTRHHARTSIVKPFRFCNNSAYCFVYAAGRTAYRFGCQTVRSAYLSVAKRGLRNSA
>ORF955
MRNATPSISHANSHYCETPHPVSVTPTATIAKRHTQYQSRYCGTPMRHSICYIVLYCIILYYIVLYYIILYYIILYYIILYCIKDMRVE
>ORF956
MTQLHKYIHIHTRNIKFYSRGTNVFRLNMWGSSGFRMGSGAAFCCVGSLALAVSNAAIRKALRSSRTLCSSPRLLPATLPLPRFAGGCGG
>ORF957
MAARFLALAALTHVFPLATFALAVTKRHAV
>ORF958
MALALALAQVRLVLAPVPQSKVPLEPAGVQAQT
>ORF959
MVKALVKALV
>ORF960
MCSSTEISPTLTYIQTTPLPHVTTLITLHPHVITLIPPTLHPSHLVQSWHSVN
>ORF961
MASNIMCRPA
>ORF962
MAANRLGLWVLGLGGIHIRVRVEIQICIRVEQVRVRVRIRVVSVRVRVRVGFMVRVRVRAESVQVRVRVRVRVRVRVRVRAVHVRVRVRVRAEHVRVRVRVRVRAEHVRVRVRVRVR
>ORF963
MEGANPNSRNPNVRNPNLYN
>ORF964
MCNDAQWCVSHDALRAGSIKGGGLREENQHLLNLESRESRMLKRP
>ORF965
MLNKKPSKSSHSSVVRLLRTVQPRILSRMMASYLPPRFLTRISIATPALTPRAHVRR
>ORF966
MWCWAPCCWS
>ORF967
MARMRPSVPWTSACTTL
>ORF968
MTLCRWSSRSASLTTCGLLPWPGTTGNANPCP
>ORF969
MRQLHRTPTSTYQYLTVLCFVFKGESCEGSGGASVCREGGTHQQDSG
>ORF970
MRESTWDTTSSNRAAPEEALVRDSAPPSGGWMRSWDSAPPSRG
>ORF971
MKLGGLNEGDLVAQRRGHREVLLLLLSISRSLFLCLR
>ORF972
MRSLIRWDMDQHLERVSTERCSTVTNLTVRAYIDVFFFKYKSLSRWCATLDSKHCWLVKVSTTTMDMFVQYTERRGGWIVYAYHMEPFLPTTKYPVTILFCLSL
>ORF973
MCVSVSVRVADSFLSCRKAK
>ORF974
MCIIIECFIDTNKSQTLYTHGRISKSLHTSNRRISNSLHTILFTKSTTTFTRGLHFTLDQTRGSHHPQ
>ORF975
MWTLKKTLKISLKTLKISLWEAHQTQSLKKSLSLKKKKSLVVLQPFSFSCQPSSLPFQLFAQPSWQQPSLQPWQLSFRPCVCVSRPCAASPAWHQPH
>ORF976
MRPCCLRTWLWPCCPSWVAWVSRPLNLNQNPKNPKTLKRRRKASCVSCSASSSWVVGKVRRTLTLTLRRRTLRDPWSRVRKQQSFCVPWLPWLLSFWP
>ORF977
MEPWVVLVLLQLEWLVLVSQLPWFSWLLAALPRTLHVFWTLLLL
>ORF978
MKLKQLKLKLKQLKLKLKLKLKV
>ORF979
MGTGYCLSMLQALHLYQHSPMSMGDCQPVLRRM
>ORF980
MRWGPWFLSSMMLDGLNHIHCSLATLSMTQ
>ORF981
MDSTSSGAVVSEKGMA
>ORF982
MGTCTAAAGCCC
>ORF983
MTNSGGRGLYTRAALFWTGVLVVTLCAAVPCDVLGSSGKSSCLIWLGDMLPSSESVCASVSCVVVVVVASSSASAMCTSCAAACWGVCTCAAVLSTAGGAASSSESEESSEEDSASWMSKSELTVS
>ORF984
MAHISSSLLKMRTLAFSSGLRALVFNECHSHHTRSAPVVWHSFTLTCLKVEDESGWRDHRSLLEPCFLYSHCVLSGEHHCSTQEPPEYGSFGHAVFSLGCTGGPATQTHTLLAINNSASINNQCKQCKH
>ORF985
MKDGSMPPGLMVTYWTHSKPLSLLCTTK
>ORF986
MILYTGSRGACLVLGT
>ORF987
MGLAVRAAASAGVSLELTLWK
>ORF988
MPHSVQCTILNTVYQCTILCTIFSLNTQHNAQCTRHFNVTTLDTIGK
>ORF989
MEIAQLTTCFLKGTLAPVRVVHQPSVALFSMV
>ORF990
MTPSWHQTNFCTGCVL
>ORF991
MNVVTLLLCLRLASNCFHSQSPAFRLLTQ
>ORF992
MLLMRGSLRIVRGVLPVRSYAAPGFGAVSRGANGERGRSQQGPMVMGPLPGRGRESQQVWAWAGMR
>ORF993
MRNIAKCESASLGWARGFRVSIPSNSDG
>ORF994
MLRYFALLWPLWPMVTLSDLNGYS
>ORF995
MSVGFDSFLFYQTQFISLCVLCFVLYSTVQY
>ORF996
MHQVFSTSNTRSFSNHIHNQHKKHQSLFHTIYNSEQQQNHLCFLDLLGTEYTRFLRCFFLCCFSVSVSASVTSVSSASVCSCSVCSSGSSACSSCSSAW
>ORF997
MDLSMSACLRL
>ORF998
MNGTKMSAGSCSGSGSGSEAAAPASITVTSPSPSDST
>ORF999
MAVSTATPMKA
>ORF1000
MHNNTAAWQSFNIA
>ORF1001
MGAPVAVVVVVAASVELAGDGGSSRITSSSSPLCCGVLLVCLDFEVCLPPLFFLLLVELFLDGASLT
>ORF1002
MIRLRASCLSTSSSSSPVCLLI
>ORF1003
MAGLAASLRLLRLALLAFSHFALSAVPLGGA
>ORF1004
MSEATVCALSASVSQSPSLFTVLDCFFLGFLGLACLGLSSPSLLLRLLLSLLLSTCCLRLLASAFFSASRLAFSFFLCFFSLRSFSSRSFSIDLREAFLDFLLFFFLRRCSSEESDSEPDSSELLLDSEELSETCFFFFFLAGSSSSSDKSTTALDFFFLSFFDFLDFLSFFDFLDFLEASESTTSSSSSSSSSTTSSSSSSSTLSFKGS
>ORF1005
MSASDMMTSSPSPLLADLDLDLELDELDDESLRLFRDSSLLLRCCSSKTR
>ORF1006
MVLVAKANTSSKVTKSQKFSKFEKFSSAKSFQSVNSERSVRNTSVNEVPPVRSLFILVQLLPFCGKYPVLPDRFRVWCVLSVVIHLGVWVRDSWFLLRHRGVRY
>ORF1007
MSNTGEYAIEQHRGVRY
>ORF1008
MSNTGEYAIEQ
>ORF1009
MYLIILYCIECCIVLYCIVLKT
>ORF1010
MSRVQMNSVY
>ORF1011
MRLLRTAAGGSACSCSSARCCSC
>ORF1012
MSACSCSTASTMSTLCLKRKAASDSSLFLFRVFRSTNSPYTVCFRRVSTLIEPYSSSLRLDNTQEEDTAASASGQCV
>ORF1013
MWLVVLLGAHSSSSPGSSSILGPLTLEESLTSAYCTSLPVSGLGLSLKNMVLMYLGTTFRDRSTCSAVTVPLTILRMAMHSSFRVDSPISTPNLTRT
>ORF1014
MYTVNAILYSSPLNTQRHTAH
>ORF1015
MLRATGQAPMVRDSVHPAKRISYILYPTLYGCPCVFGLVPDQKGPHGFDLCCTSVIHFVRLRSFEISSLLYQ
>ORF1016
MNANTITTPV
>ORF1017
MSSIPPTLVCHQPLPLIRLSTTPHLTN
>ORF1018
MMVRRMMMMRVRVICSCFSS
>ORF1019
MFRLCGRAYRVPFRLPNSA
>ORF1020
MRNATPSISHANSHYCETPHPVSVTLLRYAYAPLYLLYCIILYYIVLYCIVLYYIILYYIILYYIVLY
>ORF1021
MLCGVVGFSRQ
>ORF1022
MWWLRCLLVTVPLGCTLSGFGRSDTCLSISHLCVSCNKETRCMSTLVIKHTQHSTHKQRLLPSAVSLPRKRLNTASSSSSGSGSGSGSGSGAIGTCTCTTE
>ORF1023
MGSMLRGSGEGSGEGSGVGSVTGSGEGSGEGSGVGSGVGSVTGSGEGSGVGSGCCCCCCCCCCCCCCCCFSSSLLLDALSSHLVCSIMMAESDQESLGVGAMSTV
>ORF1024
MALCQLGLAGFQYYVQASLGPFIALLGLDFQSLILVQARVGCKPIRVVGVRVRWYSY
>ORF1025
MPQVHEVPNAASTPSVPQVPGTGTAEMPQVHRRVSGRVPRTQISKWPTDRMWFDYSGRSQHHTFVFKSKTLRCAHLSL
>ORF1026
MNGTGCAARRPLPESHGRAGSSRPWRTIALSKCLPRPRVSFRVQRPSKRNRARHCAPYGPVSHRKTKPTRRGTWPASSTGARTKRTF
>ORF1027
MPARGLRGLHIGLHHDVEHLFQRSRNSGGHGSRGFDGGWFGGSGRRLVHENGVSLAGVLDLLLLAGGRHGAPGDRDSRNPLSLAHRGSVRWPVTVNSLERRLDSLLSSLWLHRLRLHRGLHSLSHGLDSLLHGLSHGGLHRRFSSGRDRRSSAVACKGPCSDENSQYRVGEHVDTCL
>ORF1028
MYGFSLNGTLNSLILYSDVSFFCLPSRQTAAESHQDRPRPESQGERLCQSTRNGL
>ORF1029
MDQVGPRSLQRRQPVVLAPDLGLSRPGRWSPILGIPLQETLCASTRTTATVPTAATATAPATVPTAATATVPTAATATVPQLQ
>ORF1030
MRRGMLLLSRRHAVWRV
>ORF1031
MQRLSESVHLCICGRL
>ORF1032
MGHPRKDSFATQRAQVPLPRHGQTSPHHETRGAQGQGQLLLHAASQVQERPDQNTVRIRGERDAADVARGRYPVRIARRRKTRTEVSFPPGRRTHRHASETGRENEQLRETHQPLARQR
>ORF1033
MRLDESLVYHHPGVSPVPADPTRTAVPDGTNAARTRGSVCVVPERG
>ORF1034
MRCHGVPSDVSRSTRLRQRTGRYLLSRHGQRVQIPRETLSAAPEQYLRHHQETGDGTGDFSSRFEERDGPHGFLLGRSPQHQSQVRRAGDSDQDSKLTAGLPQTDVRSHQPQPESRQSSGHQTRHGGDRGREQRLCALLSGRRVLWTQSRTDRVVGPYQTFGRATDKRLLGQVHHHLGLLQEDGPEDGLCRHVLERPQRREGPQTHWRGRVSQEGHRRSAVYGPSSRQRVAVPGRPSTATADPTRSSQTLHERRV
>ORF1035
MQKHQPRDRSKQHG
>ORF1036
MWRRGETQNGGRARPITLLVCRGGCLHGTAYNHITL
>ORF1037
MIIIMVILFVFVYCELPLPMNNKKPCTTIFFLWFSLFIIITNILAVFKLTKVNRLTETQYIHSGISLDCTVTVSRGYRVHTVYLGRFDIDGPPRAVDLDQVHRTAGCGVCPYDILDTRIIGRH
>ORF1038
MSEQLVPPGPSRLFVRGVDQHEPGIRRRASPSDAVADLGAETHSSGRVLRYDVFGSYVHSRKLSPVLGAR
>ORF1039
MRTPDPTRLQPYHKLDVETRPSQRPERLVEIQLGNFQNYPGQLILRLDVYSLDRNGLFVREFCPVRTDVDESRNLGSVRGFQSVTESRPVERGAVIPVLIDCVLFQPSPDGRIVLSHGRAQHHGSTSHQFSGEGL
>ORF1040
MYLGAGFSDV
>ORF1041
MVTYPRRDVLPV
>ORF1042
MRTERFSRSQQVCFLRIQTDWKLVTAVSTAGRRGTLQGNASQIGQVSRRVIESRTVQVGPDAVPQPQQHLHSQPTPLSLSLHKRLPIQVRASAMDPRSYQSSSMLSDPFSTINPLSVPLVTMDALQQTNETAALPPWTTINPTTSRLLTMLDSAERQPPTAATSFATRNVNPLPPGYQDQFRTAMGLGPVKRGPIELSDNILIKNFFVERRKRKRSAPPAPKAPGLYKKPRSSEAKNRPTQNAEYSVSYHDGRVSIISSAIPDDDFSDDILNKLELALGLAKAGVLRPSRDVIGKMITAVTDIRSYHRLWFETKREGCPQVDHEPEDEFMDRLDAMMRGEKEFVMRHCKYGYMTPENRVPKELTYALNFAKFMLDKNPVPVRADNENRGPHHIIHNYAPADLEPGAVYTVDLIVEIPNMTAEFDRMADLLKYMLMYLERTHRRLGRSMAEISSIEGTAYNSTMKLKVEMWVSVKHQGYLAIQIDHKDGMTYNNRLALSAVCQRFFEDKPRTPIDEPPIRLEAGLLSVYATFPCEDCVPCRRYDDVLVKLHKLVCTSNCSRTCSYTYWTDLSKPCKRPDGDGNYDDVNWFISGSDTILRNLNMEMWLTNTVGLKERYVKAMIRNRLDGPTACFGYGKPTDFPGLHSERLADKHALAFKNISKKLVRIVTEYAHERLRNELTSLPFTDDYRAEIYFAAACGDEFNLRASNLNGDVVVKYENSRGRVSLFDGNGVVRYSAEMKEIPHNFNIIVAALKNAAQNYQVETNMTFSDAEENARDALSYVNATINEFVRQKQEEIANNQRPLDYGTSSNGTFNGNSINGTSFNGASINVEYGENYVQMVDQRYADKEYYEDQPFYDRSGV
>ORF1043
MEVDMQDQDDIQVTLHYSEVDYEPSAEPLQLEMLAEPITGTMTFVPYEPLLHDTSVSKYILQVTHKDIWEMYKKAQNSNWTAEEIDLAKDMDGWYALSKDEQHFLKYVLAFFAASDGIVNENLCERFTREVQYVEAKCFYGFQMAIENVHSEVYAKLLMTYITDVAERDRLFGAIEHIPSIKRKARWAMKWINSQSATFGERLVAFAAVEGIFFSGSFAAIFWLKQKGTMPGLYFSNELISRDEGLHRDFACLLYTGHLLHKPSQETVYSIIKEAVEIEKEFLTESLPVSLLGMNNRLMSQYIEYVADHLLCQLGLARLYSTPNPFDFMENISLEGKTNFFEKRVGDYQVNTTSTVSSEAFEEDDSFEF
>ORF1044
MYSCACTVSLSVMSVFNKFFFV
>ORF1045
MRSVVTGSHSDAFV
>ORF1046
MKLFSSSSLYFCSLAINRSQSIENHSQGR
>ORF1047
MKRPTERPPVCSMIWLRGTLPCSRISRTSPINVRAAIYPECELSYS
>ORF1048
MNQMRSSSSV
>ORF1049
MPLCTMPETPSPWSVSRASLTTVSTRWLRLT
>ORF1050
MGSGDSCIMCTSISVRI
>ORF1051
MPTLSESKCPTS
>ORF1052
MTCGLPQRQSVISGRYGTIPPTTR
>ORF1053
MTASIDVLCRVRSTLMVRW
>ORF1054
MIPAFPALSRPRVDCLRPCGIVWVI
>ORF1055
MTRLLAMWTRT
>ORF1056
MRLSGSTPGPGSTPNSIISPTIPLTELRSGSGRPVEPRRNISISTLQTSTRSKWCTTLQTKRLSSRFQKRLQEWFARTLCQAACLNSMSW
>ORF1057
MTETSRNYCGRSNSGSCAALLRPLSQTTLLTPTTTTKEALPIQMPAKRRRSERLVAIDC
>ORF1058
MMLCMLYVCVPFINKKKVEVLRKSHFSLIYDHNGVVSLV
>ORF1059
MMGFQRCLVLFSCLAVVCDTQNTTTTTTTTTRATTTVGGNLTTTTGAFPIPLVYTVDYKTSKYCAVNGLPYEIKATFSFDRYDIRNLQWLAFDAVLAAPKFVFTLTRPPSTPYGANNPMITTLRVNPFLYTDATVDYAISAVGLLPTFDLIKMYSPLPSGSIKVSSLSVYTTGIDPITYGTILTCQSSCQLDPELKFAWYNYDQLVVGAETNTLTTSNPGLYMCTVQGSLLFSTKTWVGRPVFDCPFNANAWCTPSTTQRIQRYEDDSPRSFIEDDLKQPGTVLACLSANDTVKDIVSLRGRCSDRTVCNMEVSDQCSNFIPNVYNPCNVTVHKFCPTQLPFTWTSPTPELVSVALGTNNLMFSSGIVNTYCGNQADIFAVCAGPDKVTELSKRKIVFQLPTLDVMQINDDVPTPEIVVLSAGQVFDMACPSTNLVVYWRRESQRMASSLGPGNVRLLRKTVTREDLNATWSCVDFDTYNAHTAVLFRKVFLTDVPPTTPAPPTTTTTTPSTVPTTPKTTTQRTTTPTTTTTTTTTTTPATTTTTTTIAATPPPTTTAEPTAGDTSPTLTLVIVVIVFETILVAGVGAMIYLLMRNSNGYVKLPS
>ORF1060
MRTFWYCIILVPRVYSRVALIASRWLS
>ORF1061
MDDGSQCLLCPTLRQQTTLEPSWSG
>ORF1062
MDSTHHSTQSIPDSTPANPQDLALKRQPYGWEPRSTSVPLTVSRGVHPEPSRDSWTESQGP
>ORF1063
MPRPSREAVLNSSREKPDASWYTIHRTPPLSNCGAGQSTL
>ORF1064
MEVHPNSSPSRPN
>ORF1065
MQAPPARLQPLSLTLP
>ORF1066
MVTTNFHTHTQSRASRSCFPGYSSLL
>ORF1067
MSRLIQVLLLTVVSVMGGADAYFGATLKPFVCPAAGLTYNVQAVFQADNRTVVGLQWLNAANAIYTNVRYTVAWERVGTTDSYLTTLTINNFNATVDGPALLGAKLKVSTGPSFFQPPNLNTIIELNLNTTLPSEITTKTRIFFSEIDSSNTFAGTILRCVHACPMIAQAASTINWFRSGVLIAGASSEYFTTTTAGRYSCELALSDVNLRSDPIWVGTPVFDCPFNLAAWCPAGATMVHENLVKTFMGEDDLRQPGNVFVCGSLTNNAAPAISTRGHCPIRDVCNADGVVGACSNPTPVVYAPCNTTISKLCPTGVGLYRTGSAVQATERSNRFIITGGTVKVYCGSQTEIYAMCADNATVASLQATRTTATIGAKDPWIDSTPSAQIEYLNVTENSVLSLTCPGGALMQTLLRDDQFHAIGFVGAAQVAAPKTFIKTVTGPEILSNWSCIAYTSLGVGSNTGTRTKLFLLNPPPPTTPGPTTVGPSTTTTITTTTLASTTTTTGTTTTTTSTTTTSTLANTTLLPTVANTTLLPTTTTAVVNTTTTIQPSTATTNVETTSTVVTSQPLTTTTTTTTTTETPTDRTSITALLIVFCVLGVSESVVVGSAIALCIAYRQNNPYTKF
>ORF1068
MYDGRSLVVDCCYSDSFLRYGRGTDLLLHYSQHNRDGARTDDCRV
>ORF1069
MYISTATGLRRRLPQTFGALLLLAPAAPAPLVQIAQNPPRDALVVVVQKTLVVVHRGGRQKSRQCLQSRSLFDASDLLA
>ORF1070
MPYRYLGSLK
>ORF1071
MRTQILKNVELCH
>ORF1072
MYLFATLLVAAVCGHTHGFFLATVNQLTCPLVGNTYTISVNVQPDNQTITRIEWSNAATQTLISDGRYASFLSRVGNTDMWIAKLVMNQYAVSPDGSVLADLRIFYGSSFYSFRLGMSAIPAPILATDKSRVFLSNIDNTESGANILRCVQRCAAVTAPVFTWYRGAQVVVGQTGEYLTTTVSGRYSCELTGADPVLKSDPIWVGAPVFECPFNPATWCPTGGVTYVSENIIKTLSGDDDLRQPGNVFVCGDINSDASTAVSTRGLCQTRDVCNSEPITGTCANPQPTVYAPCNTSVSKMCPSTLSMTRVGTGSFQATETTNRFMILSGTVRVYCGAQSETYAMCATPATVATLQAARASVNLGGKDPWSDSSPPVQAEILTATNNVIRIECPGGALVQTLYRNDVFFAHGYLGSTNSASPKVFMKTATGSDLAANWSCVSYSSIGPGSGVRTRLLIPPPPTTTATPTTTTTIATTTTPTTTTPTTTTLTTTRPPTTTTTLPTTTTTTTTTTTTTTTTTTTRPTTTTTPATTTTTTRATTTTPTPTPTTTTPTTTTTTTTPSTTPTTTATTTTTPSTTTTTTRATTVAPTTTAATTPASTTTTTTTTVASTTTTTPTTTSTVAPTTTTTPTTTTTTVAASTTTTTAPTTTTSTVAPTTPTTVASTTTTSTVAPTTTTVASTTTTTTPASTTSTVVPTTPTTTTPATTTTTTAAANEQTVSVVLLVLLGVVQLIVIGAVILLCVIIMKPTAAYEQFG
>ORF1073
MLVIVLINKPLKHLYIE
>ORF1074
MCVFIDNTVKTTTL
>ORF1075
MYHQREASGDPVAVHIAHTSLMSLVHNDKHKQENQRWKQAHNHYSQHGNVETRVHALVDGSSVFHKDHNGHNDHQSDKYKVVDEHVPQLSVPRL
>ORF1076
MIRAKVLCSMAVVLVLKHRTRDGVG
>ORF1077
MMNSPPMQQRTKDSAATT
>ORF1078
MVFFFFFFFFYLSTREILRDTKNTSQFITQEWEGPMKCRRITMLLRKYTFGRC
>ORF1079
MYGVARRRCK
>ORF1080
MTIQPRYCKTSVAQDDRRPPDCRPSLAF
>ORF1081
MVVDSGMPDSLRTKLGRSESCNLSWVDSQRRCCFLSSLYL
>ORF1082
MAMMTRETDLGVSA
>ORF1083
MAVRTIQPRTSQVSSREAAEEEDPVCNCV
>ORF1084
MCLDAQNLERS
>ORF1085
MTPPMKHTRAMYSIQFFFIGTNTFTVNRRYRCLDTQRLWSVILSVQWVQP
>ORF1086
MAGHTSPIRRTDTPYGDPDWL
>ORF1087
MTRSIELLTASLASSRASLM
>ORF1088
MYTHHRWMPTRSQQVSSVNPTYGGI
>ORF1089
MICLSRTGVR
>ORF1090
MVLSMITMALLTTPNSVPLYG
>ORF1091
MKFLSLTESLFLTGSPRSVLVFTILGTP
>ORF1092
MLSNCSGVSLCSKSSNLSKSSLKCEGLVSIGSLSTTSRHW
>ORF1093
MSILENTSDILV
>ORF1094
MLSISVFWSHLTALISISFSFMGASQSRRGITLSSLLFISGMGVTSAANENQGVFLSISSLGPGSISKQQFFTFRLCLLLF
>ORF1095
MLSKETWEPARAPSSLT
>ORF1096
MPTSGWFWTNR
>ORF1097
MARRQNKWAP
>ORF1098
MRCTIIVTSFTPT
>ORF1099
MALVPAQITRL
>ORF1100
MLMMYDYLLTV
>ORF1101
METNFFVVKFFLLTHTFN
>ORF1102
MPSTPWTWSERDSL
>ORF1103
MVRTRRVTSSQSSASF
>ORF1104
MSRLSTRWFPVWYGLP
>ORF1105
MAGAIPPLAMDRRKRPWSCCISGRAL
>ORF1106
MFLSSRWPPSDETVTRPSRTD
>ORF1107
MLFFYLLMFTVEATTAIKIHDGHEAGVVGSSVTLHCDCYGDKTLWSYSDKFSYSDYVTIHDRKLTFNNASATNRVTLGDACSITFSALTLSDSGNYACTAAKDSKNAPASEARADRIPGYTTRLRVYSSKCISFESYTVKTS
>ORF1108
MYVSSEGMSELELEYDMAYNTGLSSEVLLFIGFIIGCAGAGSVVAAVYYYSFCYKKQLYTTPPNELVV
>ORF1109
MCVQIKCDVL
>ORF1110
MTPGLSKAVLQRFKDHRPRKI
>ORF1111
MRYLKKQRETRMKAIVVLVLTMSVATAIDWSTVVPLVNSIGNEIIKNISDATIVTWVQPTVTTEAPVTAAASATIEPAEPTTELTTESTTELTTDPDPTTDPVTEPVIELTTDLEPTTDPVTEATTELTSDPVTEATTEPVTEDTTEPVTEDTTEPVTEDTTEATTEPTTEDTKEPTPKFTSELATQTTHDHNHTHETTAATAGTKTTNKETAWSTKETAVPTKETARPTNKETAWPTKETPWPTKPASYTQSDSEYTWMVIAIVFIVLFATLIILALVYCVRKCNNRRIRTIDLSHVQVNNAFESDAIEIPAYQSHLREQNPHY
>ORF1112
MFSSWQAGSDPARPGAPTGSFLPSSWPARWRSTDSKRWQTTDPDSLRRDTDRSSSLCRWWWTG
>ORF1113
MWNPQFEPLSSL
>ORF1114
MGLHLQIDKRRRDQLHDQRSHAERQTVRDSLRSGHRRQVLLHFVKVGHAQRQGSLR
>ORF1115
MEKRNQQRSL
>ORF1116
MEEGVRRSLDRHSHTTVLLGL
>ORF1117
MKKERKKREDTLDSLISFCTYCFIVSC
>ORF1118
MMGYNLSLVVLICTCG
>ORF1119
MMGYNLFSGLDTSSRTR
>ORF1120
MRMSSLSNDPEFLFLPPVSNMG
>ORF1121
MFASDTTLTFFICAKSLFKLTPVQLNKSSLIFIGSISNCCAILNASWSGFLPSHTVSEKLSASLWRS
>ORF1122
MCVVGLSLRACSACLSLLTKLLSTICPTANTTSALAIL
>ORF1123
MSTSLVLSTNAKTFWSPISRHQFEMDAHRLLTDSANVLDSMTMATSRSGNMSLLTMM
>ORF1124
MSTSSCSLEL
>ORF1125
MLMSISSRPNTIILGIPCLMVCTVVQTPMFDTVPVDHVGSMDMTTRDSVGCLKTAWLTGTVFIIKLRAPVSKG
>ORF1126
MSGLMARVCPPVNSISKAPSHTRFMSSLTPSSISMWSGL
>ORF1127
MSLQTQLMPSSSAWALHLYL
>ORF1128
MTSPTCDIQESADPGELM
>ORF1129
MVPLTVIRGNTDTNRLAPTKAASSTTHISGFCPLAL
>ORF1130
MALAALPLLAVLLSNNEILNGVGRVVTKVSDKVVHALDGKSDKEAAREEAAATEPQPKVASKVLSVYDPGFNPGVMTGLGSQFSGQ
>ORF1131
MKRWVVIWWL
>ORF1132
MQRSTGRAISCHTLSESQVSTTSNTRTDMAPKQTKSYSKTQRRRRTRRSRGTRAASGTETSCEPDCLETSSLPAEPQSQSTAAQSQPPMPECIFQKGAEYHHVTTNAPSDKAFVKDWTMGKRLYEIGSHVVDEDTADRQYRFLDEVDAMRNLSSDVKRAHDATRACCLLPGHEEQIGDPHYTVWGLGLCALGYRFMRAAHLGQSAEIAALKEAVDSSLNNHSFFYTLPVFHYL
>ORF1133
MCFIIYKDSDTSVSSISGSVQSMTEISQTLLNVTVFEGW
>ORF1134
MMIISVAFGETNPGNLLKDGGVTNRATSSARRLCRSLTRLHMLVT
>ORF1135
MVIPLIKAALVSIAVLWWWEGADVSDMVRRDKIDERYSSTVAAKHYTHDGRQRLCAWV
>ORF1136
MYTGSELGVNLSPVAERHPGHVRWLLVCWYSGQHLESVDYPYARRIPLDVLRPRFKVVYKRVTSYVARLG
>ORF1137
MVGVRRIRGTVGQ
>ORF1138
MPTFQAKVVTARCGDRVHERQYANGTVRVFHYCYC
>ORF1139
MCNLSVFTTSGVNAALPDRQDLHKSLQVDGLAGAHFS
>ORF1140
MSLCKTTMGCFT
>ORF1141
MTQPMEYSLMKQAKRTSL
>ORF1142
MSTPTNLTEGELVSSNTILTTASYSPG
>ORF1143
MVVQSRHESVVISSRQAPYHLGFPR
>ORF1144
MMGFQFHLMGSEFIKKLALNTSTPWPIADSTVRDISR
>ORF1145
MRACSNTLCWGACESTVKK
>ORF1146
MVNTCSFRSSALTLRASSKNDP
>ORF1147
MVSGPSLETGAMLANDLSHLDRYMTGDSLKKLTSSRPSRSV
>ORF1148
MASGLFFSNSFSLGRVHLLPVSYTTM
>ORF1149
MVSLSMSVFRCSWSNATNTCLTSRFLSPMPY
>ORF1150
MTSLSGCRGLTSSIKSRSRKNCASKSRPSGF
>ORF1151
MNVGSSVMFTVNTASMHSVATPEQSVRITVSAGLIPLHFSKRQLTRAGFRHLALHDMATVCAKGAPLLSYHSLTATVCCCGISLNSTSSQPPFLLVLGMACPIAFRVSSIDSRGLRNTVVKRCLQALESYTILEANVLTYLSMEGLSGTEATVSSSSSGNSVEDEGMGRD
>ORF1152
MALTDSLRSSGSKTVWYL
>ORF1153
MYKETQHILPPPGFFVVMMIII
>ORF1154
MNGTPISSCTRPESSVMGFMRGSIVHLSV
>ORF1155
MSCMSGSTTISLSRSGV
>ORF1156
MTICLCTTSSEPFELSDSMTNACLRSFQGFLTLKVMPRQLTRGSLRK
>ORF1157
MEKSLQNTPHNASETSSSVRSRSRHILADRAAASRVRASSRSCNALGE
>ORF1158
MSRVGSNGPKSASHTSSSSLEYSNNVRNIIKTILSFVACTGSSDGLARQESAVCTRAEPLSHCTQAQLLTVRATRHSSGFP
>ORF1159
MTRKQDGASTVYQAVLSRESAAADICPMSSKSTSRVVFFKCVSTKAPTKRYS
>ORF1160
MDSNAYSDRPGV
>ORF1161
MTRALMMCACCFCDMAAVLLVGTVLQATGNAAHLGSLAESPWQEATASMTSLSALKGLRALASNRFT
>ORF1162
MGVPSVMEESSPRLLGPNA
>ORF1163
MTQQALHQIIMISGSSSSMLHTIPTQSEK
>ORF1164
MGSGDHSMAPMPPSHPLNSIHLSRLTSSGPKQAALGPVSCKSSLL
>ORF1165
METTLSPNLTTSLSTTVTVLFLESANWMVSVTRTRSMLVLGRKNSSLFRT
>ORF1166
MSSLLSVMAFLAMTLCLA
>ORF1167
MFRLPSDEPIHDGKLSSSSLVRVLRVTSTGTEYAPAKRPADTKLSKAPHLESITFALSTFVTDLYPPSLMGTSPTPKSNMGSVLN
>ORF1168
MAVPATQHASKIRWVMDLSNLAASTTTGFSATHSRMPHKNRSHLSSDSLSGSRLGTLILQKFLNSF
>ORF1169
MSSPSKSYLSSSSFFFGAVLSRISNTV
>ORF1170
MFFLNSVTPAVGQCAATGP
>ORF1171
MLMGYSEASDITRLTPFRLTWYGIITFFSLFFSLFLPTSYTVTACLMPIMGNGSGAAS
>ORF1172
MPAKSSAYWAIVCTMKALIRSGLSPDASR
>ORF1173
MILERAPAISSVPFSK
>ORF1174
MMLSTLTLTVFQSSSGNHSA
>ORF1175
MLLSFLTILTDLFPKRTEAANRLGILTSVNRPLDKPHTVDS
>ORF1176
MMRFGFQSGSLKIGVFGGL
>ORF1177
MSTWAPLTAIIIMDVIDLLASAQANLLGVFKSNKPRQNRKKNKPKSPVVDNDGTGSEDSFTSATGDDKSQGSGNDNLLEDDDDDTDKPKTKKGTGSQDQEDEEDEEDENIPVRNNTKSTDASSAGTSISDTKVLADKTPVLPSSPVTDGSAAAAAPGKDNKKNRVNTPTFSRAKPQTPDATGKPKTPDATGKPKTPDATGKPKTPNATGKPKTPNAAATGGLVPTGAAVDFELNFNEEDDEDEEIPSGLLRVEDLDPDEIYMADFLANNWAVFRKEVSGLESDWGLYWRTFLELCESWECSVLQEAHAVWERSKTVVNDDSAQSSYNHNQIMSQLKSQRKDVCATINNKAAELFRANTSLADALQVCQSEISQHGRLSEIHLDQLLETVMFMLTNVNAIKMTADYQYQGLDKVWTEATAKLIEFKDVGAALDTQHNVLKALRYETEYKLQLFRLQKELKCVDRLSSSLAKARTSHLEIKKSVEEHKIEILKEFSDAVDHIKPGSKDRRNILSRFVRNKRDLEQQDKADKSHAKKIRKTIQESRAALYRIFEAWRLHPSDTLDTAIVTLLEYYLECVEQSCTIRLESRAIQMANQLAARHPDMFTSASGFQERTLMEEPAVLKSVGSLIGSIATAAEQIPYAGPWNEEKDVNQTSRLYNIFRAEAKRDAMKPLETDVYEEDEEGENQPRPQIEKVIDTETKDVVFDDYVRVGLRVNTVNDKSSVCGVYPTCTWQELLDWFDRSSEDGVSFSNCIDYLGKTKIQDVENLEPPVVKLILTDIPTYEEMLGALMLLDPDYMSRADDVNMYTATIIRYVVRLACLMVLSDCMERSQEAVIALQSYARSAYNAFISFIYYMNTGSWTFKLLGAAHECVAARFDNKRELESCLQEFEAKNKELHPLMVSYISDRQETLDWPVVTEQQYHEARGFTAISTWVRSGTCAPAAIPENHGCTKQILDQNVPVFRVSKVIGMPILESFADDQLDPVKAREQLDNILSTLESTQRRPYTIEDSPRQRLNFGDTDDEFEDESNEERTVERPYSRLYETSSDSVVSEIVTGEGPAPYIQQPSDLPQELRMDDINSRLMYDADVVLSSGLERYQAEDPQPLLPGEPTLRSMKLRDSDFTVITDVSNVSSLNINGLYSYYVSGNAGAAIQRYLAGRSDVSQSEIEQHMLQVWNHTGRPDGSFESKEVEERLKFIEEFWSTIKLTHPLSTESMQNFSLNIQRYTSTLSNLLMTLTEERRVMARGTPDEEYDETY
>ORF1178
MGGVCFFCVYLEEDFGWWLGLTKDRAIISKFYNLTRTWPVLFFLLRECVCTGEKRTGPVCEHGTGEGHHSDTVY
>ORF1179
MMVFWLSLRYLPVLLLSSLTR
>ORF1180
MHPLSQQRPCLVHRRTWLSAQQRPDHQQHKRTRPNQQQHKRTRPNQQQHKRT
>ORF1181
MEPTAEERKRLTRIRARHSLYCLNFHAYHRIWMLR
>ORF1182
MRSGVCKPRPLWHTTRVVHCRQ
>ORF1183
MTSLVLWKNLESNLVETAETVQALEESSNRTLGILAKMNAEIMEVKEDALTKRSLREMRDENLSRPDRIANGRFKSRSLGCRPKTPRLSVFQFPRDPSLEADNRPSSRQADNRPSSRQADNRPSSRQAEERLPTNPSTALQRLQARDARRRAEKRAMEEKEEEEHRLFCLETLRTLRPCMESLETVAMAQMQATTRLLQRQTRIFRVLRTMTAGLPSRSSNEI
>ORF1184
MCTERPTTIPTSSRAIPWPGSGSDSTTTARLTSWNVSA
>ORF1185
MARRTIQPPSFSTSPLRPNRWETATTTRLRTITRTPTTGPTVSPRSLPIVTRVSSQAVDGPTWTRDVESEGTLRATPTGTLISTTSRPSRSRAWWFA
>ORF1186
MTTDPLRQKRRPASAACASTPCWQSTGPARCRTWSITRC
>ORF1187
MKRTDDTDSI
>ORF1188
MSNSIFSQGKPPCTKTMEEDDDLMALLADSMETPVCFAANDGSLYWSDLKPNAISALMKTFPMAAEAVVDQGFWPVRVFTLGGDRRIRYLCALPVTAGDPPPSSLPSSSPIPEDAWHPMRHEAMSEMGMDYVSNFVKLRAEAMVDNMSWFAELDTLARKQLLRDGVTPVWHNAIITEYVRLCMARKLASMDVLDVSLLTTAKQTVYARHKFFKMKLPSLDSMGVVDYDGHYSLKDRSPATPEQLFRRKNSDASPSPSPSPEAGKLSESKTQVSPKARKLSESKTDEHEASHKARKLSESEAEAESKAKAKVSPSPSPPSSRKISETSRKRPAAAPVSPDDSSSKKSKQSSIVRYFKGESVAQIRMAHVNDTVQSVLDAYKPWVENTVTALRYINECCYLHIETPVLVKVPSNKELVANESQPFKSAIDLLENYVADTQMSMVYACGIPRNKKRLVVFVNEEPFTPEGSEEVISKRSYVLATPETLDSLIERADSKDVTVCYHEVFFMNRVYTRIIFDIDAPWPGTLDCDADLYKRMANTLQALCYVVWSNTVGVKIQMKPLQMAVFRRPAKNKWSLRIVIKLPFNCSMRNIDVVNSFVSSIVREAEAAKLPYLALVSHPTKKDLFAHFDDCCNSDATVVDDVVGGGGGVKPKQELLVHKPSKAPRWFSKTTGQYVVEEKTGWHHAKVTSSIDVNVYGSHKSVRLPYCGKLDGSKFIRVWSSTRDPSDWKLSRCLMSAPFTHNEIILLPELKETLPFATTETTLLKTKNIKWTWGVPGAAALTKDRVSACKAAAEQHYNQKFTECPKENFTTLVSNKPVFDCDLCGRAHKNKQKIYFMVFPHVWYLKCFHTTEVLYATLDPQTGALGWKERTAVCQYGE
>ORF1189
MVFSLKTMLNTHPTV
>ORF1190
MAALADCGEPTWLPTASPPFTATTSTFIARCVRGTCWRTRTRCWSSSRLAKSFCCAC
>ORF1191
MYTAESRSWQTTPWKIYRPVAKTSWISSLRERPRAPRRPTTLNSTLSGLRT
>ORF1192
MRPLQTPRYRLVSSNRPVS
>ORF1193
MSLSSNQYRTSTDYFCAGNETSMMMRMIPPPPPPSILRPPPNLPHPSTLHPPPPPMMMMHPPPPRFTILKRPTQQQQQQQQQHHQPPPSYQKNQTTANFISAALEEHGPTRVSRPRLCPLYPSVEDLRAMPLPPTAIVNSSYNIPKEHWIRESEGYSWPDGYVVSHRNLLWVLTNREFGRSITDLKQIGRCGSVVCLPAFTPLTTVKSKLRVLDIYSDPSVAFKDHRHQLQTTVSAVPIGTKTHCPSNVYPDQKNTISSTAKPGGGPSHQIVAVNANVNSTCLNMVAAKNEVPDMYSSGPNRLRLLDRFTGDLVWARRVVHPNIVSYTTSGVYSSVYYALMDGDRYGPTLRQVSRMRNAPKLSKMPGASRLTGPLDAYVVLTSVLRALYYLEAHGLVHARLDPDAIIILTQTRVLLDALHHVECAPSMTVNPYRRQLLDLKLAIESEFTDMGPNANKIQSLFSIMEFEDCKPSTLLKVVMRFISTESQWLSEPVPLPDIRVHETGNKICLDHAKITFGMRLKISMPKLSQSVLSTPECERLSLHKLPKQLYTKTKCSDSLSFYSRGDVVTYSTSDLDPWQFVGSSFSDSVLYTGCKGCSIRCVKVKAHCLNYMPMRMRHPGLLAPLSIAKNGDHHLLLLFDTTRVFTLYGCMNVAPANMSEKVFMDNVSPIVHFLAEREAEGVYPFEPEDPNLFVLVSPLHTKWSLSREPATKDTSLYSAVKVESHKWLGYLKLLHDFFVKSSESHSPFAMNILNARSLRELASCIHAPSALMINNSKHAHIPFNPVLEEPSLFEEATTSQEATTTITTKLQHQAGGPKPVDLLKNALTPTPYLF
>ORF1194
MEMINLRCRSMPSNVLLYFCLLRLAQSDTPGSCLYR
>ORF1195
MGTMISLCTHP
>ORF1196
MSVPWPDSVPVPVFEEKMMKLSMMMMIVNKMNEKKEISVSVPLCLFP
>ORF1197
MITWLLVLWTLWWFCRNVWER
>ORF1198
MLLKLLILLLLGYGTILFVLRDEPDDTVDHGFDLFKLAFLSVPVSGLFVC
>ORF1199
MSHGGCPVPLPLFYRG
>ORF1200
MRRYDYTVEFRGQQLIVLVVSTHMAQSVHGPEYVIAVTVYSLLWVTHIAQRVYHFFIRVKVGRVLQLDILQHGHD
>ORF1201
MLSLSGRYSESSAPESERYFNESSETVPP
>ORF1202
MEIGKRHHSRIRDALGRDVRADSQVLERLRVSSSEATR
>ORF1203
MAPRSSQAHTLQPSDPALHADSLQVHGKVQHVRGTQTKTQQHRL
>ORF1204
MLRRFRTQTNIQRSLRADRAGPETVFCQRDGDRGSTVHYTVFTAQESRHDRRHGRRPSRRRVSETRMAQSDREAWKHHVVGYVAPSPSSSFFNLFLVAVAVLRLGGSRFFLSRHFWRLMCSKQVCVDLSTKKVPTG
>ORF1205
MASSVEASLKLLARS
>ORF1206
MFACLSSTPDFSPLK
>ORF1207
MIRNTLPTWSGVAPLLSRSSAETLSTVNRQASIYSFRLKSSQ
>ORF1208
MLPSPSSSSSSEEEDPELELLETRRLNFCCSLFFLRSSSLFEATTALYRLVSSSSSSS
>ORF1209
MSSDRITTSLSGLLSPGSSDDEEDDGFRSLFLGCWFDWVGCSSPSSPPSSSSPSSSSSSVSLTI
>ORF1210
MAADSSLRTFLAATISSSSVSLNLRLSLPLFWTEKLTGANLNGVALAGEPVAPLQGFTLGLSMRETIWDSRPLPSSTIRASWISIPAVCMRWSSSSCSAPMRSMARDRLACSSGVRTLYTGPMGLYCRALSTMSFSDALFLMSLRYSLRLARTFRRSSLSSSGNSSSSVKSRSTI
>ORF1211
MPFSSLRFLAAVLIWETVSSQVLATICSCSVLLLARA
>ORF1212
MTVRSSRLFFSSG
>ORF1213
MMRRLSCVCSVLLSSSVAFVTGCSEFLDSSYRPMAASLTASDKPALRAKRCSEMASSISSRVMSEASDLMYEGMVTPEMLMPVTVAKSGALRRSSFFSSRTLMATSASERSARAFSRLAKGPVALTAAIPCASRALRLYSCVWALSMAASSLLPCPDTLSASDRMMESLTLFSNFRMSFRNLTMALSFLLLASSSASAPSEDSSTNPFSSFMMSW
>ORF1214
MLSSSWAAAAARLPVDMVAGIRAALTFEADALADALVGVRSLRGNLETSGTGSLSGSTPPVDFWPFFLFLKRTSSTNEAMAR
>ORF1215
MLTTLAVLCLASCGITGGPSTLASSYIRGDVSLM
>ORF1216
MRAPRAGLLASHFCFSRLI
>ORF1217
MAISCATLPAMHMGSMKELAGALSRTRLENRKLRLYDSSQRLVVTLNAGSL
>ORF1218
MSSAPEACPRR
>ORF1219
MNRRHRRTSPLWPGSLRSAWRRSVCWPSLPSLAYPSCWWRPCSSPA
>ORF1220
MCAITRHTRQKTNKTMGPFKQTRHFVSLLLSRRWRYGTRLPDDSVFEHKGPSKWTRDSHGGIIERHSEGTRASQNKGPASPAMKLFVTTTLLLLLSAAQAQAQESGDGGLIEINDLIDEVPFGHPATQPTQPPAKVTEACCRRGPNDTRCC
>ORF1221
MYHTQLFYCLLYNVHCINSLKRE
>ORF1222
MVFSDRVDRLVESLHNLNRVSWAKGDHQNV
>ORF1223
MGSTKFSCRV
>ORF1224
MSLTKRALRVFSCRRPSPPRSLQSR
>ORF1225
MLCSRVQNKVSWLLLSSVSLLLLASLDPLVPNDSLYLSHASFSLSDT
>ORF1226
MTRATSLQCGQ
>ORF1227
MHANSTSPPVSRQMGHPRTVATSLCTLVLH
>ORF1228
MASPESGITSGVPLGDGYSTI
>ORF1229
MVNVLAAPSSALKE
>ORF1230
MKQVTPCRGALPS
>ORF1231
MLFANTPSLTAPSGTLIPVGGEPFLCPRRSFRKIRLS
>ORF1232
MMTSVLRLAFSNHFLSWCTD
>ORF1233
MIVLFSALVKMFVS
>ORF1234
MVSGTFKTNQTKRITTETRESLKKKELKERTETHLLRPDVHRLDIKVCSDGYGSVNGGGCRDGSWSIDEQLFAVQHIVSLGIGLDVLNLGHEG
>ORF1235
MHVGCALGLGHRVGRQLVSNGGYVLEQFVG
>ORF1236
MRLPPFYDLHRRQRRRRIPRSPHHLLVLFLLGVLCKHYALYDVLDHGYVILVDGVCHSLSTATRPTDIHQ
>ORF1237
MSHVVVQTHGGRMRASRTVF
>ORF1238
MYVVGQQSVDR
>ORF1239
MEEGEGERARCVVSDCAISQTPLRLNL
>ORF1240
MILEMIETIFERGVA
>ORF1241
MRVRDLGLYHRDRFEWSLNTKHTELPTKISRSLAQEKSQKLKLSQSTNQPTNQTLWLFWSWCWDPCSLERVQNAVDS
>ORF1242
MLTIVTRTKMWWLHTAEQNTQRWSLPI
>ORF1243
MKTWSTVYTLC
>ORF1244
MLSWVPWTETFYSNPSGTFCSLSPSPTKSPS
>ORF1245
MCVSQTRQRLYRSEEQNPTGQCADLVSHTLERNTTLNSSLPNPQRTRTMSLTPHRMPLVLLYDCMMMTC
>ORF1246
MKLYSVVSVILFKRETREQMTFKDLLITITQHFTSHTSENIFNKTFSTAAG
>ORF1247
MESVNRFQKKFFIDISPQHHKIHQQQH
>ORF1248
MLVTMADETIRQAGSLSSLVANTSLLDMNQSNQLMAAGQVILTSIALDTS
>ORF1249
MVSGANVRASTPSPEWMSSWSMAEYSSCPSLVGMLSQKHFMSKTVTACLNSLRGVFENIL
>ORF1250
MAYPSSMVILRSWRLYRV
>ORF1251
MGYSGNLEVMWLSIPLTDASDGKYLRTCLSVMFLI
>ORF1252
MSMTLWNPVEFLSLNEKLSRAVIRLSLLGT
>ORF1253
MISVFSLTVLAIVYKTCA
>ORF1254
MLAYSIRSSTVDFAVGAEQSCSSLSILMHITSTVSKRVLT
>ORF1255
MEDTGAWVTALTAFRFCCTIIMSSMALFKPNDLSSMW
>ORF1256
MFLKPEMHLVHAWFVKCSSDWSHACPIRAALN
>ORF1257
MVIMFCSCRAVLRFTVTRVLGAGVVCLGVGLCTSFGG
>ORF1258
MATYWRFFGVRAAAVAVAAGSSVEAVRSMG
>ORF1259
MVVVVVVLVVLSIYFFRLLIKMCCATCLLDWLMASILAS
>ORF1260
MDLRFGRLAVGGL
>ORF1261
MSVRSSSTMTSGRSSSSSDE
>ORF1262
MLLLVVDAMSQRSRKKANFWSLFQC
>ORF1263
MGRGRLRGAPRLSVRGSAPPGCADAQAVRAGERDVSVGQELLDGSPAALSPVLSRRTQDQVA
>ORF1264
MRPSLAALGSGQRLSRRPTRSGRPGDDRGRSGLYARTGRSLRDARRLDRLFQRGRLPGRHERPAQGTSRKGHHQLPGSEFRRFQEQPRVPRRHAQVGVDPPLEVLSNGQERDPGHVRRLCLRRTRPETRTGTDRL
>ORF1265
MHVLRALGMHRREMQVSGSAGKGRAEVRRHGGRGRPGERGERRWSAFPQHQLATRTQDNRGSSSPGRGG
>ORF1266
MRRVSQVSKAIDIVVGV
>ORF1267
MRPDRGRFFVGRHDQQGHGERVRLRQGQETCKAQATHRRSHWNIKSHRSRWNIESHRSHWNI
>ORF1268
MRRSKDGLTFPRTPHNRLSHVVTTDFGVARTLWSWVRPASRSEDDARTRVGHVRRSQGGCPPGTHGERV
>ORF1269
MFSGEFRGVRSTSEVSHKVEPRSRVSLSSSREPGQTSVPTGSRCTAIGITVRRDSM
>ORF1270
MKVRCLTPPLSIRVIEFHGSIGYSQINDTGSRRTSPEPKRRQGWYLARLRARPEPTSTQREARSRAQLAILCAVSLTRPSQSFKTYINMTLDDKILLLIR
>ORF1271
MVGMADLECSCPRL
>ORF1272
MSEAMTADPPPPPRPARLMLLLDRILEQLLQSSSSQI
>ORF1273
MVMAKRTMMNVAALNTSAATLTTEGAPHKSPT
>ORF1274
MKDGCDIFFLPLFLLELIELQLKLY
>ORF1275
MLVGGGLTAVSLLE
>ORF1276
MARSSRSSLLCRCIHIYFLFVLPSERVRTQGMDDRFERVSGGGKIKVETSLSERQALDGVQTYDPPVLFRIGIRVARRRLFAATL
>ORF1277
MGSQYLGISPV
>ORF1278
MKRELRGRLEFDRFSPEVDLDSQGRFNVHHKRVAHRLQSPESLAHRLHSLRAEKLRIVPDASRVGLCALKVRSQSSRESVGKQLRNQVPLRQQIPVDGLCDFGQVAYPGTAGSGNVQSSEAHEKLDKGRGRSRDVGQVVGVGFPRLVFKVHNAQILDGVIADSGVRHVGRVRV
>ORF1279
MQFGPQVRLDAADQNLSLRDHRDPRQPLVFGSAWQSL
>ORF1280
MSSVTRDGKVAGVWVLVHSTPKATEPVHKHYILFRAVIHSGTQEVCEAELACELDVLSFCSLICTVLETESDSR
>ORF1281
MSTRGEENFFMLCVKGVALARFLVAAATLVNVSGVCCTVERSSCANPASNTLQISGLVRCVGSTMMGSPSCTVRIYWGRPLEVWKSFLMFKISSVEPTQMSSRDSPDLTRRLMSV
>ORF1282
MVQRSKGSIRCLMRLAACVSVRSGLGVTPKNLCTMSSLVLLLLSFSAKTFSTLNLESSENRCFTHRAAVACLSPTVGNPLV
>ORF1283
MLRPTAAVQQALAVDSGSSVIHTPLSSSML
>ORF1284
MTQATDCFLSLTGVLLALENVKTAVSLELQKPSFCSFRSESPRLAVTSS
>ORF1285
MFMSPQSVLRLSALTHELM
>ORF1286
MKSGPRVKVLAQDLRNARHSSTSRKVLMPSEGMRKSSTRGVHSSKSSSHSRASVSFVAGSGQPLM
>ORF1287
MSTSTNFLNDLKSR
>ORF1288
MAMNMAAISVSLDSTSTGRPPSISSGSISETW
>ORF1289
MVSSVLFKKS
>ORF1290
MSLEAYSSESAFPEAILNQPEPPAPETIAPPKTLKSPYSFSTKPFSCLWITTTVCLGLSARVSMYRITDANRCSFFVGSFSIDTNVESSHAAL
>ORF1291
MTANFRPPTGESKQSTTKLVAFSLANTMLRILSRTNSTASSWFNCLNISAA
>ORF1292
MVCIHRVRSKMQQPYLEQAF
>ORF1293
MGPVGIPRALSHLVVFR
>ORF1294
MSANFDLFAALSAGQIGGGGEEDDGDVSSQVTVVAAATATATAANRDDDVDSDGGGGGISLQQQQQQDDDVVVDGAEIISRGRKDENMPLLANTTARFSKMPEPWNQWSPVYEKRATLKIGYTYHQRPRQFEWNHTWNRYLWLDNTDLNLTGPSVLTDLPESVYMMMSYYDTRGITVPLKLLFDMASTVQDIEEPPDTAFVNLTLCRSKNINRSSQLVTASTLNPKVYGIRVRSSSELKLYTDPENDRCNFLVPESLEDNVILELPQNSFEYPNAPLVGDVIGNVGHYGRASTGWTLYHAEYNRYMYDKENNALASETSNDARALKLRALTLKAMRRRLMKASETKRIVSQKDMPLTSNPTQTKFELVRRSHMAYPTDRYVKGSGFQRNKPYSKRVVLPNAKNEDGNDAMVRLVQRHVKLINTIQPTKQDPGYVRPVSLPDGFNIEAYMDGASRGQGDEDDGLQKDDVNNQQQLHLQKFTVLPELTTLVSDEQRLKDDQIRQQVLTVRLQESERDEERGNRRQKTTKKKQREGRRDRSRSRSRDRSRSRSRDRSRSRSRDRNNRDNDNDDGGEQQNDEFLNIRQQLFDKQNQEIQRQQAEMANTAYRGVAVQTLPATDFYTVHYKFSEESRVDFYRRLQAVIFSYSTRYNLSLKRVPSDGNCLFYCLAALCLGDRNQYMRIKQLSLGWIRANYTNTMLIQGSYDTYIKDRESDNKAWGELVDIQACADLFGVTFNVISGTEYLHGSEVTVSMQRYGPTNDTQNAAGGRNLFLRLLQNHYDYYVVNPTVFDTETWIDGMVEFCHMSSLKTYLPFVYGRHPPNETLRGRVKLTDAQFEDVTSSESASQFGRKESPWENKSTFAQIQRQNRSKVIAEGGVLPRNISTASRITIESNDDFRPEKPAFSWLSTSRTAFTAVLLDSERSFPDKQITLSSYCTLTGMIDKQKLEDMAVSTLISMHKAGVTKTVHVMEDEVADPNDPPLSDQQMAEIMAPVKRNESLFDRTVAILKNHTVKPVVEDGQLVYVQEPPGVFYKGFFFNFYEIVWARHYSPLARTPLDAAPYSAHRNASWVLAKMFNNIDRSEYSFILSSYIKYETSVLAYSSGWIDVFGARIPQQTNRLRAEYKCLEYLNNVKPMRYQTAYKSLGPHISMCGDSVGLALGCVGFDPQIVCTMIGSLSSQSWNTIVINPSSPVETVLAATLILGTNIAEFKMMTSGMHFSSQIYRASSFHMGLSRRLTMQEMRDEIARVHKYWTLREPPANLKDCYKPGYLNLLLYDPEKAAHNDLVNSLILDALMNGRSQQERDMLNEIKRSMPSIKRFMHLNALRVCNSVENPVNKLDPNLDTHENILHSVTFTPQNHFKWDFDVRDPVLYAKRVWDNYVESHTNGVQLFHAKSVRVSDLKPGENITQIATNGGGESSFLLVEGKVLVDLIKTACYMQALNDVTSFTSLSINRLDVLPELILAVCVNLSMSGDMGMGQNDEWPSIFKLASSFAVYNHTELSFYGYIPPYSQVDMRYIHCIAPEARIGEAVLRLMTCRAPISNHSEKALDLDVVKIGIRELDCRVILKYIENEKTLPDYFGYFWDSEPGQCEPERLVAVMLIMLIKRNVLHGVKDVYTTKLLKWKDGALAMAANELRLEDQQESVYEDFMEPVLRAATTATIHSQSAIEFVVTHCSRIVRSLNSSSVFPKCLETALEGCGSISELMAVGNQIARVLAQVRSYFDFLAESGEQPSFEEYQQVVRGWEPVFTRKLVLPEGFPLTPVPEPRYSTAADMFDAQDTESLMEEPDSQPVDLTDRQDSPPMVDLTVGRDTDLMAPMVDMTGMELTSGGEPVMVDDIDGSDLLLKTVRDRNALRDAERRDREMAERKEQERRERDLQQEREEMALEESRNRKRAAKLSATVRNVKEVENIQKQIEDAEKSAESTRVRNKNVLDAETQALLKALEIAKRDAELDQALEAEKSAREEAERKAREEERRLESERAAREFEAQEVERKKLEAQKAELEAQKALQLADLERTKKEERRLARELESQKQREAMETQQVPEMVASSTGQIIVEQEDIELPEGLTVAEVEEYKRYYESVTNSYKARLSEAVSKVAGAFVVCDPADLAVSLPALGLVRVGKITLPNKPCTSNKHKLNAWNGLSVDDFMLDEKPNWNAAPIHTFWFKQPCGPPVLEEVSVLPYMIKNPNEKLKVVFSETLGIDRAMRMVANTWKEASTRQLPIIAITANYNYCMSLLMSFRLGVDVSELRKASKALRDYCVKETMLSSTSYVKPANDGLDRDLYNAAMVFVGTETSRDAAEKALEYLQTDVFARGHRCLKDYGVCSLVEMKNFKFTWDRMKLDGHIFYKGGMHAFLPPVGGVPVTEAVLLPALPSEDEAVRLALKSVESLMVEMAPVPPQVTSDQEMVDLRQDTTKQQSTALPDSRPGSPTMDTSGPLLPSQPSQPQSSQPSQPSRSQSQSQSQQDSQPSRSQSQDSQPKPSRSQPKPKPSSSQQSQSQSLERPSSPMSRADDGLAALALEINAMATTKSTKEIKLVGKKSKKSGSKKTVTKQALAVMMDENTIKATRITDTVVQKITSEVTEEIVVETSQKPLELSDDEEEIFVDAVQEQVMMEEAEDDDHDDDDDEYFQDAYDESDYERDDDYDENDDKENKEQTVVDLLADATELWGKHWRLCQYVLWIACPDNRKYKGLGKVWRKIDLTDVKAALELFVPDGRRMARYCRLFRKHPQVWNTLVAHEGEWPEGGMNWLDFCTEPAEQDLVRFAVENMDVAMQAMFRELEYPTNVLSYVCCLAFCIWNEVGLTNEMIIGIQGGEDILNLIEGSRVTDETRCRAWIHALGVKDNKEIFCAAVRELYDNFGEPVDIPYIEELTSAEASKPPGKMGRKKPSTNSSAFQEGLADVLNVSVLEKIVEQITSDDPEAVAQVRNEMAAASGNHQNAEQISIPTMVAPKALSTSTESQNPPPPRETFGTDNDMRSADDFDREEDERQQELIAQRQAQQRNANHAGEPVRLISAVAEPTAADAQNAAGAGHGWFEANGEEATWVNDGGMAEPPTDQERLHNSRLYKELSPNLKALTEVILDLDLFKTANMDEARRRIDARNGEARGERIEQENYYGGDEDMDIIIDENEGGVDLLSRGRFRSTVAAAGGSGGDYGDDSDSGSPDRRRGNGGAGGGNNRGNGGGGNNRGNGGGGNNRGNGGGRGNGGGNPPGGGGSGQGNASGGAAAVRRNIGYAGQASRTFNNGGAYLNRSRTTIRGPDMTQYLLSSMSDIAPYKSKYDTDVRNAALHNILSRASTLVKYRVAIPLHTPAMAAVTTSGTATIYDPIESFMLWYDNAITQQSSPAWPGLPHITNFDNNPNPDIIFQVCEEVLQKFRPTIPIWTMSTRCLLYTHMDDCLRWVLNNVDEMKTDTVVAFGQYCSMINAAEFYQVLSNLEYRQQLSSAQSIIYYMLLGTLIMPSSHVYTVRLF
>ORF1295
MLKHPREHQRSRRLGQSVLHGQRGVRSLR
>ORF1296
MDDHLREQPGMGRDRDVLGRTHLHQRRHHVQRADEDVHSAGTHASNPSLRAPSDGLRLYDGRYDLLRKRRLQRRCSRLGVQHGRVAIL
>ORF1297
MSHPYTQTPELHGTSVLLCSAGHL
>ORF1298
MQDQRGQAQRMGGIAGRSSEETSLL
>ORF1299
MHPPQHRTDQARVASAERHKGLV
>ORF1300
MRAGDPTEQRGSRHLAGHQAQLRIVHGTLRYQPSGGPRILQDPCRSRG
>ORF1301
MSGIDRHHLQNHLQGTLHERSPVSGACSSGPSTQTELHKL
>ORF1302
MIPFRAQRPVT
>ORF1303
MDRAIQRARVVSRTGGYGFDKRRLFQDAHRKVTAK
>ORF1304
MSPHVQSGRFRGYVYGIRRQDGSFDRVSIESYVRPRGYVSGLPY
>ORF1305
MARDRRHHVDGQQPRLARVLSRVRGSQRRHLDVGRL
>ORF1306
MFLKQPKRGDVRLTHDGCTQTSPGRTHPSAVQRGSRDRRSGMRSGRETYVGVVIFS
>ORF1307
MGFFTVLILALITQATLATNSTLAASTSQVTTASQATLSTTATLPPTTASTAATDTTTTNVSSVSVLTTTIGTSSVVASSTTDQGHGTSSGVSAATSGHNNGSTSTTVATTTSATATTTTTTSTTPAATTESSTTGASSASTSDASTTGTTAASTSSATTTVAPVASTSSASTTVAPVASTSSASTTVAPVASTSSASTTVATGASTTVASSTTGTSANTTSASTLEPSSTTTKRTPSASSTTSKTPVTVTTTVQTDQGQQGDGDVQPAKNDPGSKMKTFVTIVVSGIMSIIFQRMSVCIDNKKRKRDTKQTIELNEVATTQPLRNDANAPQEGDVTEKTSINAVNIKLVRKQHKQSIMLFFWGLCSLLSWNTIVAAMPYIQTLPVPNIGNVVTMCSLIPLLFGTCLDALFDFNMILMHDISAAINLSIFILVLMTQKAICSPYVIVGFVAAAGLVNGALMGTTSRIVLKNFGSRLQPFFAGQAISAIFTTSLSVLFYAFNLDSYVVACIMLVLGCVLELISAWITYAKFSEVIKLPRLQKFSTFVNQTKEQMTGLKKGLVEAFSMNKTTMVSVILMFVFVTMYFPAVIADFTYEMNDAWSKCSLFLAFAMGDYTIKSCVMILKKKPRSALIILFLTNSILILILFLCNVKPSYLHFFQPLIKHYVPMYMVCYLFGAVHSFNMLLITANIKTHTSHAGSLLQMCIYIGLGLGSIISLGFRRLF
>ORF1308
MGLINDTRCNVHIIYILLTTIKPKNELNTCVCVMNCSNNNNNNKNGKLINHEIV
>ORF1309
MFGSRVDPTTG
>ORF1310
MRFDSFVLYHGMPGVEGPAFGTPDVDVRSPVFFERREWILGDLFAHHVVGSHVLIAVQFESL
>ORF1311
MEFGETSSAGRRRRDSHGYGCQDDVRVGDLTVGYLVSKL
>ORF1312
MPGSVVTEFHVLPGVKVVVGHYAGKGKES
>ORF1313
MCDDVHVALVKEGALFGGQI
>ORF1314
MSDAHEFQFGRDVIHGGVPPLHEGVQGSPHCSDAASRVDDVGQVSGFDASLDERPEILEFAHFVQGAQVTFDQGLKVFDLVGCRAAPERHVEDLVLIADGRQTIARSLLEGGHFQPQTVVREPRSCRQKPR
>ORF1315
MVLRTNRRYSAKDNRTVI
>ORF1316
MRKRDPWRGSLNIYRQPLL
>ORF1317
MGSLTKRNRKRDLPYNRPIRATLNGGGRQDALAP
>ORF1318
MVRDNNCDRLVVVVAAKKKK
>ORF1319
MSSRDTDPAPPPLVA
>ORF1320
MGVVESFSWESRRCRCRVAGATLLLLLLSQLIVRTPGSGYVVIQGRFDKLSRNHLYTGGRHHSRVLRQKGRDVIVVLDVEAEVDPEVVW
>ORF1321
MGRDDVLGRIVVEVPSDQN
>ORF1322
MGRIAETRGQSVHDISVSFPSDGGTRDQIVETNGHASAGIVVEQIFVETVIVAPGVHRLDMLSEEGLEGAGYTAHTLDVETDVGGVHQRLILGHAHVTGGQEHVDLVEQSPRVVGDGVLGVRRRFRGCRESLGSL
>ORF1323
MGHGHVVILHGRDHGAFVDSGTRSETRQREDGPLELFEDFVILETHKVTGGL
>ORF1324
MLYLILAVRQRRLGILADVLVLRGLLTGRCDHDNGSRIAGLCSGGGLIAIAFGLLQLFEFSGRLFRRECIPLLLLQLLLLLLLLQLLLLLLLSVQFLL
>ORF1325
MRLCRVRLAFDAFRYGRCDASAE
>ORF1326
MRVDQFHGGRVNLSLGRSLVRIFLLLRSLRFDLLHLWRYLLLVVFVGLIGCSGGGCSDLCLLSFLLNVFHRLLLLLVQRVEKVRADAVLHFHVLFGIGDGRCGFDVHRRDGGRLNVGLREHKIKALVRLLIGLTRGPLVHKVCDLLDPHAHSLGHRGLWYRDGPGFRQFHRVFCETVFSLFDGRLDVRVDVLGVTLEQTVGEGLVLCASP
>ORF1327
MVQESGDTRKRTERPVTRPGRHHGLETVTRHLTEHLGDFSAKDTALRERDFLSVENQILDLADHGYRPEGVLFYPVGEVQTRHDDLSVLFLVEEIDHVRVRIDALRCEVTHGLAQVETCGVRLCAGVRAGVQVTHVDRVLARYQERSVREPLLVTRSVAVTNGDRDRFLEIPVDEPHIDDFVRVGGIPGDGIDDELSGSRLGGLDVR
>ORF1328
MSGLLENVLVAGIEPALHLQLQQSVDVTLIEHELVQLQLRHRREQRDSKVGLVGRELTLEVRNEFVGAGGLGHISEGRQLHHVRHHLGQVDGANGYTVRHQAHQVFHPELVLAVHVRLSDRLQGIVRSLSYVRDGLLEVHNGLGVLGCVVHHGQTREFELLGGLERDLCADRFHQLVKVLLFDGQFLAHRFQQLPSLFLQFCQLVPNALGLRLVSVFQEGVHAVGLLLQIQYAVGVLCGGHQKLLVETRVFAFLDEHGGCQRGRFLAEAFGHLGLGHVDLLDVVRVGVEGGFERRHLALELGDVIGRERGVLWGRDVGQFEILFGHPHVVVCQLLGQLLDSRLVTADD
>ORF1329
MTLFPHGFQLDLGLLDDLGRVLFLDLDLLRVRVTEFFRQVRYALGPGGYYIQHDGL
>ORF1330
MLLAFILGRLQLVNGVRCETLARVPGVLQHLFGLVELFFALGQPFERVRASLLRGFRSRRGRLDVQILLGHRLVVFSGGLLALVVLRLEIFVPARQQFVVLLDRHALFLRGDRVFQRQLPLPLAFIVVEVGRGQFVGELVH
>ORF1331
MFLGLVGLAVGDAEFQLTVVQFFTLLIDHIFQRVGGRFRSGLEILVPLCDLDAVLGLRFQLLFDALELSHQRAFPGVVRGVLVSVELGLETFHVQFGLVQDGLVVVQSLLGTRDVFAISQLASGIGIDVFFEQVDETEYGVLIVVQVERRMIGVVVRVADIVQFLDEVGTYFVDGYHGLDDDPERFGHAFFVYTRLFDQLADALCEVQVQGRVQPQKFTDGLRVDVGSVSFRGRAILSLRFCCCHSGRLLLLSSLLLALSLSLLLLLLLLLSLLLLLLLLALLSGCGFVESLLAAAASSSSCYGFTFEVVSACHLGSIRIAPGGRIDRA
>ORF1332
MRSPTHWLGVTCMVDFPPRSSVGVRPA
>ORF1333
MWTLSLIWWTTNWVQTLWVLLRCTDR
>ORF1334
MPVSPDVPVSRSVYPRPLCNRLPSETLTCQRISRCTTDPSAHPRVPYPC
>ORF1335
MRTTVPGRVRP
>ORF1336
MRIDQTDCCLPVRTT
>ORF1337
MDEFMDSVAKMVTSERRKEFNELRRSFRGSKSAQTLNNAILLAADRTASVMVELERVSEKLEECETEKARVTAELDKTRRECVTLEERAKQLEEDVKRLERENAEQEPRRVFSSDNVQQSQVLALQVAELTRRHVETVERESQLRAESESLANQVRELESELRRKDVAHAKSEETQADKLRETLRLLNSAGSMRHMDFLPVVRGRSYKEVTLNGYLQYVRNNEQLYREKCGTFLTQGIANILYDNACMGAVGLLPSEWVSRHFVKPLVPYAMVHHYEEFLHYRIVLSNCTGLFAQMLTVVQLNAVGTENRRKITLTEFRNLSNISQEPVRYIDSFFINIIIKQYTTTTTAAITPYFILYRQFKCGIEMHSQAFQQYQDLFLEYVRAERAATEPLPSRSAQYGPLENQFKVSIKGTLLDSDRNATANKRKRMAVDDLLNYYGAAGSSQS
>ORF1338
MFVIYFQVLLRVSIVSDPT
>ORF1339
MDELDALCEADYYGEYDDYPSSEPYSTADADSDTAPPPSPPSTSGTYKPYQSSATSGTSYKPYQSTGTSGTYKPFRSGATTGKPTKRKRSESDDDDDDDEMIVVKKSDTREEEEAATTTDAEPELKAQVTDHYMKYTSYLQKVWVGDVLDLLGSPTNAPLARVCLLTGCAGSGKTYAINLLREAAGPLCNVTASTLNAAGIHADSRTIHSYMGFNTTELLDLNASDETWFLAYKERHKESLNNLQKSHRAYIANPTHECESLRMRCMKCQKWMDDPQLPNNAAPIQTNVFSGPARTPLLIIDEYGMLTGPMLARVLIALKLWAPPGDQHLVAIVGSVTQLQPGRGPEDRDRPDDGLWTFSKWDQVKCASFNLPFSVRSIEDPEYSECLDMVQHNVSTVRFQEIMQSRVRTCEEFDFYTPRIMHQDNAVRQLNESCMKKTVGAERIFKPKINHNNVQNPDERRKFAAVVRQRFKHIDFFQGVRIKVGSLVCVLKYQTQVFEGCLGIVESVQPVMVRLFLFVCLFDETMVTMVNVLCCVCVQVRSLESQKVHSIGPSTFNFDKMRTVEFMPLKLAHGMNTYFCQGLTFKFPVVYCPPNFYASSPIKPSCYVVCTRVTNRGLLNLTNCSFANTITGQTYYFSPECVRFKLDFELGYRLDPAFRIQKNPKRR
>ORF1340
MDRFGHTHSLSSRP
>ORF1341
MYGLNNAQGFIDTEWIDRQSIAMTAQETSRLLNPYLATKGQRVDPSNLYIPDGIFVTYTPTGPDPGVAHGGGYYYRPSLQGFGSMMDEADTLDDLQANVLYSNQGQWTRLALCGLANTANYPIDLYDQKDTKYRIINTGAEPLHSGDAFVVEPPSVEASKAQVDSMKNNTIRAEGSFRPDNMALGGYPATNRVPSELTHRMKHVMARDIGMCVDLVQSGSSGMSQGISRLYNTQTELGQSVKNTVMATTLDALDSISVLLVMMKRVASLPTPVLRIFGDYYNFKHNKGQLDPSVLIEIWKNPAVADLFMDSMDFGMKSIHRLKNGTYGSAIKSTEANPTSMRGEVMYNAYGGQYLTGDTFEGIIHSFNGL
>ORF1342
MCVVGFFFKKKNFYLIQYITIQST
>ORF1343
MFGAVTDPGFHPDDIVQAVLELDPLWLRRVPGVNVWRDVSGQMQLALVIPVYGHGLRERIDLLLLRPGRIRGRRFIVSAHRT
>ORF1344
MNLLLTVRLARHRCLSVCMVLTQCTVLGGPSSLFALSLKLVGISGEPPFGKQPSSLPSESYL
>ORF1345
MSRSAVNEALLESTRSRALRSSSSRADIFERS
>ORF1346
MVRTPGHSSISSKMEGCVSMLWDLLTIAKCQRLLQEDALDVVLAKINEFYAQWSGAFTVQYTSEEAGSDHFGPAYIKQLLNGGHFTVTETQRQQQQQAGANGGSQLCRLTNRLLPMSDLTLVYYQPCLHKILAWEQSTADINDERPYIDSRTIRNCLEPKSVASRMNVLENNASSKNNSAYAKRKRLGLVDPTEERLVQLHQRLRSEEGPMYISREYSSELTTYCVMSMAVLEFLAYPETLQKKTPTPT
>ORF1347
MEVRLRFARSHHQPPPSNRDASRSYHRSEKTKKRKV
>ORF1348
MCVHTSTSRLDMGAYVSIPSTTSSAAATTSPPPMQQQQQQQQKTAADSQHQRNAAATGVKLFSVCGTQWPRTLFDAEHFHSDKCYRVEYEHGREFGYAVYEMPKCTVAANPRDTIDFVNRTTQELVAQMDKGIISTEEMQLLIEINTQYRNKMWAGDSSRMVSPLTYGSQHVIYGVSHLCGSLLRKLSGLRFFVYDPKSQSLTVRLVVKEDEDANGHHHRQQQTPRTHHTHRRSELVLDTRGGGYGPASSKSTSHRSTPY
>ORF1349
MGQTSGRLRPDPQKRSPDRDARRRSLIVLSNPAQNPPPRRPGTHLLRPVFALHASVV
>ORF1350
MFRGRPTRSRLHGHRYRRSLF
>ORF1351
MLLARTRPRKQPLRGERFSDPDRSISSVYLYALQGPELDDHLRHRQRDILGGCTGKSGQSDSQDPSSERSHQGRLRDLQTAVASPQDSRLRRPTEQTRSGYGHGISVRVGAEEAVGEPGGSTQRMETDGRDAHGTVGSPVRSDHSQGRRERRPSEQKIFNRGPRAVQ
>ORF1352
MCSIIKKQNHSMYLLSVWLLKRARARD
>ORF1353
MELFKLYNAFADCYPKQVSEAEFDAGDGDNQLIYVASVRLLENSMRVWACWPDTGDKKCFWVKPVYWPCVVSDETYALLAKAKPGLLSVTRALPQVSNMWLNNADTKQDVSCRIILFKSKQERQSIINILRKEFPTDANVGTFEGSESDMLGMAECILNRFLCCHFYRAPSFVLSESEPTVSLSQMWSCDAADERLYNVHFNYRDDILLRVTKEKRAAGDWEGFAECKAKRETARHTLPSRLVPEMVYRCGYFDFECIFDSSNLDPALASDRDPTFDVDKKIESRIACCPIKSFLPKRNTSNLRGYKEVTSVSLVYGGSERDLIKKTRHVWYNAARVMPGVVPVKDESCGDVVTTNGVLTACESELKMLVEFMRAVRDHCDVLFVFNYDFDVMVLTSRVNFYRSVYPTNPLTKELGEIFETAFSRDSENVPAEFIFLDNKHNASYTQLLDTVDKYKEGFFAACRAAGAKRDEHGRLILSTMLVKDFYPYQTAFTRFMDNKQLNSTMRGFGVYIVDLMKVNNTKDVKKGASRFVKLETVANTIITKARPFKCQHKAGKIKGVAYNVMDSMFTRGDGKDLWKYLMYNLADSELLARYPSLSFSEIFEEKIFLS
>ORF1354
MSSELGEERKIFQSSELSQNFFCRACHTDQQPSLSESCLFHEICAAG
>ORF1355
MKKNGCSLSESFLKIGSEKFFLSSLSKKF
>ORF1356
MIFFFFFFSFKNFRLL
>ORF1357
MLCLKKFFPSVPFTGSQDSPDPTSSLCAESEPRSDSTMFLSDVRRWTLVAPWYNRPNLWRRLSCTARSASTDSWLPGKTLLLLRWYVKKSYI
>ORF1358
MIGMTYTGPYIGTVCTYDFSSLYPSNMCDGGISPESIVSRSDPFCLEYVRNCVLLDWKKIPAASNMEEIKEYPHSEDLYTILCYKNREVGWTRFVTYTASSLGHYLSMRSQYKKRIKTEKDASLKAYYDQMQGEMKVCANSHYGVSQSLCQHLTTWSGRQKILLVENAVKHTPGMTVVYGDTDSVMYQCPPAEASPLNVDTVSSDVSAQEVNEYTKAKTREEGETVQRILVNLNDRLYEFMAERMVHVDHELNIRPLKRDEKDPKLFYLVDETLPTANKRVYLRDILDPSLISNLAYENTATVSINMAKKNYIYTNHELEDGVLTKTKEKLKGVQAIKNTAAGATVDFNNDILVAFRGWAVVYAGSFGNIKNIVAYKSWSNVKPGDFVYFCTTTPEFDRWHACVNYDRLICEWCEVVSTSCELAKSTSEYSMHRIELKRPDGTLFRYVCALDTNSFNMTHTFSLAEQIRRDAVVLNLVKFRFWSASAGFTNWRSLIQVPTFVYHFIDINIISML
>ORF1359
MASPSQVGKGTSVYPRHSHTHEGASAAGTLCV
>ORF1360
MWASSPTRISGCPGV
>ORF1361
METRQIRKQYNCAKICTNIRFYWVQQNITVQKCMTNIYKRWIGSEKTLRFWSIHRPSPQSLSSRSSSDVASRPWTDSNQSATDLLPTARSVKVSGRWPWRGTPSSTNL
>ORF1362
MLCVYHSSVLSSS
>ORF1363
MASMLFLTKHRVCREGNAEKSLGWILLGTLGT
>ORF1364
MTLSTVYREGSTKTM
>ORF1365
MCSFVQEQSP
>ORF1366
MNMSSPSQVWVLYLFSRVFVTVEPECVLISRSTSPPLLSVATASSSVP
>ORF1367
MQTCPLALLELTSTPDASGFQPYVA
>ORF1368
MYSNSCLTHWSMSEPSLRKN
>ORF1369
MPMSACLTQCTVKGPAFIRAWAPLSTRSRPLSLQTTGSCCRRCLLNCGLVQILPCKLLARRSDKSCC
>ORF1370
MYLLDFSATG
>ORF1371
MVIPTSLEGSTLTLGRAER
>ORF1372
MSPRVRWLEKPKPSAPP
>ORF1373
MDCCVSGCTREATGCFRS
>ORF1374
MPTTWTATTRTTIPTPAQQRHSRDPCETTLTRRTPTWTTAPAC
>ORF1375
MCLVKNNIQWPCNHLSRLI
>ORF1376
MCIRPLFFNERETTERTRERPIL
>ORF1377
MDGLMGGLLDCRMDGLTDGWLAWVRPIRSICA
>ORF1378
MSRLACRVWSVEGLWPREDVRKP
>ORF1379
MNVSPIAQVR
>ORF1380
MLSGWFPCSCSTCIYRRWL
>ORF1381
MFDSVLCSIVSTSLCLCDDL
>ORF1382
MTHVPTSQLEKKRESNGKDA
>ORF1383
MCGLPGFVREVRSPSLY
>ORF1384
MFCLPPPSLLVSFCHRRFPVGLLYTKSRNHYRDGYPLYVSPPS
>ORF1385
MGLTIFYFQPSNKDKSYTYFQFIGKVHAIRI
>ORF1386
MYCQCRTGGCCSWRRC
>ORF1387
MRTYLRCWCTVWDYPLRRAE
>ORF1388
MAGEGACSCRAECLVVRRLVVVVVVMVVMG
>ORF1389
MRGDSFEVCSACYCPSCWSPGDW
>ORF1390
MYSSTETPGSLTLQGGTVPFGATVESSVNRHQAASW
>ORF1391
MPFSSSAAVCLLIRFMTNHMPTVSVAGEMVSIHSDTVSMENFSGWS
>ORF1392
MIWYMRDSLVGSPDTYVARQVLKAS
>ORF1393
MMVSFIRAAC
>ORF1394
MNSSSPAVLTNLW
>ORF1395
MRAATRSEAFWASCICSTFLISGGMATILTAVSSPTMDTKYLRSERSSVSCLCLAIRSLAATHRLAGSVSLSILSRSLSKLCLQ
>ORF1396
MRRMRLISSVSSSEPSKSTT
>ORF1397
MNAYGKPFITMGGPNSPSRKPHSLCTDSSTIFIITDELFTFTVSVIIIIPFPDIVHYRFV
>ORF1398
MILDPLRHPLFSARLLVLLVHGFGEGVLYESKKNLFGPLRRLGSIGQSVSVGEMSLECGWLGSLRSGPESRPECRHSLVTHLRRLLSEVADLVVDVTQLLPHPFPAQQHENGIDVSHHTSGSGGGVLLIGRQKLVYASLRTVCFFVHHFHLPPWDVTRRWRRVVLGGHLLRRLLSVLHLFLLSRRLPRGP
>ORF1399
MCRAPWRRYPPGSCTSSRCGFWRRAGSTGKGASRADCGRWVCRNRTVRGPGPLRNETGMDSPRSRNPSRPPPTSWTLSLPWSCRSPGWRCRWSTPGWWVRGSPACPS
>ORF1400
MLCTAQRCSSRTGSCCVRCLQRRPPCPGQRPS
>ORF1401
MVRSVPCASGAMA
>ORF1402
MSGHAAVLSKATLLVTLKRSLSSSVLGVHPKESSSGPTTISRFLSRSRQVRSHSTQAGSVYTQPCPC
>ORF1403
MMANVTTVSGL
>ORF1404
MVWTKFLHRSAEDSRKKVSMDSLFS
>ORF1405
MSTGALLGAT
>ORF1406
MLAFFMMHILDCQTWLSESASMESMLLM
>ORF1407
MKKNFLLSLCR
>ORF1408
MVMVLVDINSLTTCTMHSKVGSRRSCGLGLQLRISLMLLVFSFSVWMFVVYCSS
>ORF1409
MMLTSFSFSITLQFSPSKDGSERKDDLSAYAILGRTRPRRLMV
>ORF1410
MSLTLLCISAAVGRGYSGGGVDSPPPPPLLIWEYKRFIFALGSSALLCSSDFFDQEAFHSQILLSKIYSTKNYGSFRSPSSSVRRPDLQETSAAAVYR
>ORF1411
MGRLGLGAFVDGRRETV
>ORF1412
MRGQLFGHGHCGVHL
>ORF1413
MDDFSGSEPSPRFQQEGSTHSG
>ORF1414
MAQGHEAQLF
>ORF1415
MGQGVLHSDQGSGWPRRSISQLAVCGVDERQPTASPGGPAVYD
>ORF1416
MRQRRTERGCDWYHHAGQLQRLQRKGHVSGGQGRVQDR
>ORF1417
MHGVQVLLLCGISAHSVCCTEGFRRHWSASSGVRRSDFSENGRSRV
>ORF1418
MLDLSQGRDQPDCLRRIQRLYPENHRIQMQRD
>ORF1419
MVRKDGGFCQPGQTQHVFSTHQGHCRP
>ORF1420
MQRRTEWKTLCEVRVAR
>ORF1421
MCLWCLKVYTWSTYSRGLFNPGVTHCLPEMASSDKTGMSSYLPRLTSNRRSVGRTPPNYAVRPQTLFALNPAWDDLYADLEIYLNSLGDYVVYEVVDYCNLPIKERSWVETRAIPIKRRWCVLDNGRELYDFIMLMDLLQDKNSTSLACRMVYTECFKTGAMHVIHRIIDLKDGIVPTTVTVMGEYFTGTVEHIWTQTGPEPVELSEENSSSESEPEPEQYADGGGIPRSSSSEEEEEPPQQPEKKEPKAKVSVSRKKPKSKEFVPTSSSSSSSEEEKEKEEDDDGKIKRKLKAKRLGKTTTSKISAQMIAAGKIVALSDDEEEDEDALAARKQQAAAITEAAKAAAAKSVAELPRGVVFTDSVMSTPRSEQIVHLSSDEDQDPTSLRSRDEKKKRKRDRDSKVSTD
>ORF1422
MRNMNCINFIKMSTTINTMMMMMIHWLLCLFFSYVSLTELVAA
>ORF1423
MPLDPPGSPFDFCFFGLGGPPSSPGTSCTPPMEWN
>ORF1424
MRVGSKLHMGSPLESASIMAMEFGLRNRLYLCTSSMLMDLAFDICTQNPDLLSSAMTLESTSLILDAPILSDSSSAFLPL
>ORF1425
MTLSLLERKFSLSSTSFQNPCHMLKSSETSCMVTVVSKACRLSVASPR
>ORF1426
MMLLSLIPSTMAFMRSRHSSLL
>ORF1427
MRISARAEPSVAFMLRSVVALLSMFALVVYMALLSNSWFNSFPLASVAEPISVPAVALSCCSRLLL
>ORF1428
MFEAATTLGSLMRLFTYNDNNKN
>ORF1429
MKESGEIVSQRVSL
>ORF1430
MKKQFERVLYVGR
>ORF1431
MMYGVGRVLGVFARVYHSEFEHGQLGLEL
>ORF1432
MVAGYDLIRHAVVDDGV
>ORF1433
MLRQFADQGSDHGHPMILGLAGLGSRQPVYVSETGGVGKVDVAHHGLVDVIAQIDVRDDLCDRAGKHHV
>ORF1434
MLALFAQSIQVSHTLVVEEVYVFGPLLFHELFESGFLKL
>ORF1435
MIELLGFPVRITRGGASRRPKKIGGSSTTTATTTTTARSDSRHNVLRVRRVRHRNGYAGDGVWSLSSLAQLCRERGYSEI
>ORF1436
MRFGRDERRSERG
>ORF1437
MHALARTRRLAASTDCLVVVLLATHYYYYHTITGILFYFFLGRLSPGPGPVSERG
>ORF1438
MPTSTRGVPA
>ORF1439
MWRPSSVVRWVNPSSRPLASSTTSPRPRPSCAVCAPGTQPP
>ORF1440
MSHSQRCWWAAEPWCPSSCLTGNPSARRDLPWADRLSATVSSSGGSPWDAPLRSSLVCLRPPSLTSRPATPSRLPRF
>ORF1441
MTRTETPASSSCRSST
>ORF1442
MSSGTSPRHASASTVCRRRYAPTRGSKTTCQRPRSCGRLPSRRN
>ORF1443
MRTWPWQPSCTPRWV
>ORF1444
MGSFWTSCRFTS
>ORF1445
MPSEKRSRDS
>ORF1446
MRITSTRWTPTGLA
>ORF1447
MRAPSSSGSRRCPPQPIPTCTLETTNPAPSDGLGSAAPCLTASLCLAQKETTRDPRSRRRRLPTGIPTIWHTPPVPDLWPLRAPTSPCSSRA
>ORF1448
MAWTSGVTPEPPSCSRRPTIPSSRPITTP
>ORF1449
MISSITLDGPTWWSDAWSLRPAVSPSCPFRDTCWSSATASSTWRRRLVSPDSFV
>ORF1450
MSETSGDWDSTTSTDSRPNPDTL
>ORF1451
MTCLEPANVTPYSPPPSRTTTSS
>ORF1452
MSRCSSRPSTLTTEARSFSCAERTTSRSIPRPARCPWTNCSWISRD
>ORF1453
MFVSFIFFPLWDSHRALGSFWTCLAIILWTAFLAALIWIGSGLWTTMWHGT
>ORF1454
MCRLIGYRSSSRA
>ORF1455
MRSSNTWPNNQGYRWILPRHWPRREIHVAYLNATSRA
>ORF1456
MAPSTMSPNNTPCLHHRRLHHHHHITTTTPTKN
>ORF1457
MYMVFCQSSSLSTFNKKNLLRSYTVYVG
>ORF1458
MGVKSSLGDSHIRGPPESPLQAS
>ORF1459
MSSRYPLEPYPATRHSPRPCASVGLNSLTGSLYSTGSCSSIRVMSQPW
>ORF1460
MKSWSTGLSKRTFLTYCRKSGA
>ORF1461
MTRYLTTPCSNRRLTLYSPNVTSNLSKVRTIPLMQQCAAVSTCVLLKSVPPHRTLALDVIMPMYGGIAIAVIPPMILSTPSDLLGTASASVAVVEVVVVVVVCCGGGCECAAAEVVVVGSLTMTGRESFGSFRWGFIEIITS
>ORF1462
MRIILSDPGTG
>ORF1463
MHWAEVEEQCFSGYTLD
>ORF1464
MQTRWPCSRPSCEL
>ORF1465
MTDPRSVGDSSGLILE
>ORF1466
MLRVARIEKRLLRVVRKGRGRGR
>ORF1467
MSQQADVLQGSVEALPLILVEVPGWKYSVLAGSVHKHSPRCDTLAKESVLVGFEAEFLHSIRFKPRHSGIGRLHVIFEHYVGIGLGGIAAQRFTEGFVIGQ
>ORF1468
MYVQGRTVERFREDGHRFGHPSMFPVL
>ORF1469
MIVLFDGCLHLHVRFLHLNVGRHQQWTDVLRFGREVSLDPSLGYRPTVRFEGGVGYIVHHVRLREFIHRHRLESDLKVRSGTQPRSPSLSVSVSQGFSGQTEHAAPTHRRRAAATHQYNVGLVRRHKRLVQSPDVCKSHDRTGRRQGLLFDVDGFHLQPHILSRLQVALMVSGESHPVNVCAGQNDRALDVLFVAGRLIVGRVTVVEVRYGIVAPELLGTSDVGSLDQLLRASFGRFPLLALDQVD
>ORF1470
MLNRQDGHHRAL
>ORF1471
MIFSEVIRDPGQRVGRIARLGSAADASVIQFLIAPVAPLFQRHAAVLEAALARRVAPLEPRVAFRATGPSRAGVQSGVSRVWSARVTVCESCRSLLDGYGCPKPMDVQSRSVDHRPPFLDRCAKRFCQKRVRDSGPFQVDVRRTVVLGRPSANDLRVETKRLSDRRVAEVEASQQCLLLIVAGVSGRRPLGHEQVRRQRRYVLRQFLRGSQSVSVASVSYHLDVVRVGGRRQRVVPSQSGLVTRMIGNVDVKPRVQCRVLLVGSGTRVEERFASFARDGPLGLFVRGDHVRHQTVQVDIERTQGTRQFFHG
>ORF1472
MPVALSMLFLIIRGLAAMLT
>ORF1473
MVKIFLMSCQMNRMNLLATLMYASMSSCRASLY
>ORF1474
MILMSVHLMKVSVSSSCFKGRSKYAAVVVDKSLGSCCSTTATCARFE
>ORF1475
MNISGMTASGEPTSRSSLSMGCLTESTQHMLERFKRLLASRASLGVDL
>ORF1476
MGGGFSLESTVVVAPLFLTRFLSADMLLPPVDSSVMAVMALDTEDASSSVLDTTVDLRRTSNILSQSVSSKLSGTSSATFSGLLPLNSPFS
>ORF1477
MTCFLCSLLLSFSFCCLRLCSLLSSCCFSSFLCSFLSSFLSRFFSSSVVVVLSLTGSLDLDLDLALDLSSSSPPLSSDSSLFFRLIVVFCLLCCWFWSDSPTNTNVLSGTSGTLNAASSASGILNDRSGTRGGCCCCCCCCVPVSSTPGGRLNWGISNTGGSSRCWPTNDSVNSKPPRSSW
>ORF1478
MRFSFLLFLSFFFSFLSFFFLDLRGSSSSSSSSSSYLDLMMTFCLAFRLGMITSSSSSSSSVVSSYAGSLGAGIFLVVMTVLTPSAIRTALPGIS
>ORF1479
MSDSSHRTTSQEATGCLRSLMSCALMISRTLTGNSCLSSDSPSMSLDHLTLL
>ORF1480
MKTSSSVKCPICLSVHVCLTMSW
>ORF1481
MSPLMGLVLGSHSRKPASTLASTGTKSRADRVSSLALLTAVPVLTHFFRVIFSNILTRSEGISGVVLVVKFLM
>ORF1482
MRSLGTLKLGGTTLTGCRRADSRLAAVIMSELGSLGFTLDDFMECRKWYTATSVASMRKFFSFL
>ORF1483
MLGSLRMFSP
>ORF1484
MKRLKRDEPVVKVTVVDLSERFQNGTPRTAL
>ORF1485
MGFGGTAVSEHGRPCAHGYRTRLEP
>ORF1486
MPAQIIGHFDHIEILLLLLLIVVALGCRRGRLLCRHRPTRL
>ORF1487
MNYSNYLENARITSYRPIWRTSSKRSGECRRLVVSNCI
>ORF1488
MSFFKKIPDTRRDPRTSRCCCWVTRL
>ORF1489
MGLRRRVTLIRC
>ORF1490
MGPRITASSGPNWSRRSSPSVW
>ORF1491
MQTPTLNSDSTNKN
>ORF1492
MVLICIWLSVLSLKKLFQTTVVVSGVHFSIIHVLSSSSAMGWCGATAAVLVLLFNSVALGQQQQYDANALFKTGSKVYPGCVQNFQFRGYFDQTTGLQIATPAMGQTVIAVAYITDLMVYNLAENMEDAMKDYCTVATPSTKLTTDIYFKMLYTGLAAPTKLCYPKIPMTPQLASKSYVCPSVCSHRDTNDAITSRDACRLGQNSLAGRAWDLLMGNKPMDSLILSQLVQSPILGPCLLQYFGQSKLKPNSTCLSVIGDLCYRGMCISKTARPRGFNNEVVRSGVPLTHCSVDTSTQLTQKPAQFRTPISAINASMCDACVLRSMVMTSPSNGTWAEAATIAAQVTAMRPACPSVYLGLTASDADWAAMVTDPLNKAHTIQKAVGLVGTANLQGLVFEFGPGASDSNADFFSQFLIDVRFRLVAQSLDSVLLGVMTYNRITTSFLRTATVAPFVDKFFDRNADIRSFTTPGDCDYNMRTRCTSTHNTVRDLSEYLLSQGVAPAKLAVGVSLYASMAVTGAAGSSACNVVGGGESVQGRIPVDYITNSYPLSSQPVCSTIDPTTALCSFSATVGSENCLWRTMTEAHVGYRVGQIMTKYPSSDLFVSDVSVSRNGYWLGVIKQAVTSNLPPENNKAALAGGPYYYVGNGPRVTCPGILNYVGDYIVTSEQYENTVKLPLLGGYLALDGFTCSPGTAQGPTTCAQIPAFAVDMISLQTVSTASNTRSVLYDPVNYCFVVPGSQQLCEFTAKDGSSVNVYQLGTAFTDVPVERDQYWLGLSRYVTIVDDWSTVIEAIPVDYKCVSFDVSSIPDCLQVVCGGDQLCRQMAAGPCSMDITTRVAILGLQQQFYAVNEVYQLMVKELNQYNAGTINPFTSQPNAQSKFWGLLAGGTALILASKNAHDISVLQEAMKQVQGLLTTQSNMLDVHDRLLKNLQSQLVSHDQQLITVQSQIGGQQTQLNGLNQALNATNSYVNQLVQATAANADMSNNLQRQINSQQSIIDLINSKVGVNSRAISHNADQIMKLGTVLANLSIALDNNIKAVNGRVTLLEDEVNDRFSYVASQLSKLRQQQAADVAALTYNINLQNAAMLYYQQLNSFAVMLAHNALKLTAMVEAYRTCFRSLASGYLQVRLSPPSLSS
>ORF1493
MSHLLSSSSLMFF
>ORF1494
MYRIPKTYRDFASYAVSAKPLKINGEWYVPRSDDVEMLGDGVFYSTLQCDNNICLPPTVHPTWADCMAAITVQTVLQIQQYCRLIKCAADHCSDIVTSPIQYTGTVTLPQRSVGDFTFYNGVEPVSNVPQVVVPPISIVPIKTGATLTDITPAVAQVQSIVTDLGKSMGQFNNQLSKLQADIQSKLNELYSNQNNFNLTYEQWLVLVNNIQRNQVQYQQGITLFNKGAQEFNASLEEWRQQQYEWTVLKTDFKNLSAIYDELKKVYNVQAAKFAEQLEKMFNGDWSDIFYGPLRNFAIGLATTFSIMGAIALAVGIFYSIRYFCPGVCSGCCGGGGCCCGGSSYKRHHDD
>ORF1495
MPIFGVDRVLDPGVSDSHGISVWCKESLRSLDL
>ORF1496
MKVEERRHRHQLETDYASVFRVSVAPWPVVLPELLEKFLLGLR
>ORF1497
MRQSQKRFRVLVHVV
>ORF1498
MLKQEVSVLVCCC
>ORF1499
MLKKQEEARSLSIGTGEQCAQICLYL
>ORF1500
MLRMAMTLVILSLRLCVSLQSIQLEALSSLFDPLPKTTCCFCSRCRLLLLLLHRRLLLRTHP
>ORF1501
MPISKRPCTGRPPSPQRTKRSRWTCR
>ORF1502
MQPLDFCLANSCLRTYVSRRTWANGSKRTSLPSLRPSCFCTVVCLTSSLRGRLSLEIYL
>ORF1503
MWLCPSTYPLWSHGPRQTDLPRWSTAKTSSSLSVSTTTGNGTRYRG
>ORF1504
MTLWRVPTPGPTIPLCPMTTPCGWC
>ORF1505
MSCTLRVMIRSRSGASLATG
>ORF1506
MVFSSTPSFQRVSSCMPD
>ORF1507
MWTNTGVGRDLRWTLFER
>ORF1508
MKSSASVEALDFSTASSCSLRASAAQRNLERQPTFLSGPKRRPGRTSADFTKPATMVGEYDQS
>ORF1509
MSLMTLATGAFLPTSVLTRFLSVLLSMNMSSFLPPPPERGPFEATVETSIPRAWAPAL
>ORF1510
MSVMQKKSDAEGHLCLDQALERPAQMQRHSQQIIRSDTPA
>ORF1511
MESPNRLTSVSKSSLGMVLL
>ORF1512
MTSRDLRWSLGASDLQTCSCISLFFSRFNPLLTPSAAASSSLPVSSMKSSSWSMEGGSSHHAQHTWA
>ORF1513
MYRPCLDHFS
>ORF1514
MLSSRATLQVSSRSLSLTILWGNLPLATL
>ORF1515
MLLLGSKPLV
>ORF1516
MILEASLEAARTCSMS
>ORF1517
MIGSNRPEEKMDCICETLSSPLSSSNTCSMDRQTSSWSLCCSEARWSSPFSSLTGDDGGVLRVSELVLVGSDRLPKGHWLLGTLKKDIVAALVELGTLHLCRVSVVEKPGRLDRPGITHCAATIKCLVEKTEPEFYALMLTNEDASSFFAKRGLPPHKTHTALRDALSRVCSGKREYFDTDLMTDSRGNVFRLMGTFSLLETTMIVVYAKNNPDRLLGLEDADYAVAVPFYPSRRTTTDNPAMLQVLLTKCLVADTKKASLCCLTRNCGLWNRGELLEGYTNGFAYDRRALFWKPLISNYPPNVDETPVRDSRFKPEVVFVASEIPRTIFEDDVDWETVLKSKALHWQSLALDDKKKKKKKGSSSSRKRSSSIETTPTSLDTHNTIINPKRVKSVDNRDSSVKISSPSSFFDKSTTTAASKKKHPLVSQVSEEEDVCSAYRIPGDDTLRCVGFVCQTTCGRYGGGNGFLTAAGTAELNATGTHKVTFNRDAVGGYSINSSQDAPSPPTAVMFTPPQRGSDFFFKMRANHLGDKAPVTVEAHSDPDFKPCSIEHLPSCVASDSSSRSDLAFPFWGFWNEFCDKEPDCVIYTFYGNQTYIQIVVDKSHYHQKKAQTFGVPQDRTYTNPLKLLLHPIRRDDVRGLFFWYQKSSAVTGHLLSDQQ
>ORF1518
MHQRQRLAGSSDAQPSQPDARHLHIQRVEVLYQDAETDHVHARFGLWVERRTVRSTHGQRRKERHDERDYTGSTQGRRVYGLDEPLPQRHQAGERHGLSQSVPSQTVRL
>ORF1519
MEHSLSGLWGVEERKGLEHSTQI
>ORF1520
MEASTQDRCHDLLFCGGQAVRAGV
>ORF1521
MLCEPYLFILTKTTTVSMFCMYVL
>ORF1522
MLLNSNISLLVFLIYELEIELEI
>ORF1523
MMLLLMIHHPQWVCYMRIGQSCCVYMS
>ORF1524
MFIACIALLHF
>ORF1525
MLSRRTGWLQQQPVLTRSLRRVYAVWVQSVYGRYKRRTGRRVLSTHPSAQTSSRCHSGSVGGQDGHRLVCPHHVGRDQAGRASKD
>ORF1526
MALQRSSRSSVRLSDCEALWVSRERQPIPPGRTTV
>ORF1527
MHDGQLYSHRSQEITL
>ORF1528
MSARMDGIINIIIIVLIFFYVVLVPPHRSDFEKD
>ORF1529
MRHHSVQHRRHVQRFQGHQHQRRL
>ORF1530
MDHATARAPESDQRVWSASAGTGARRTQFSVRVVDPSPQERVSSGRRAQKGRQQTD
>ORF1531
MRSYTLHGSGAPRHVLSSGGSQPGHASERHVCDHHIRQVAQTVSVDAESGEGQLPDTLRSTTQFLRV
>ORF1532
MRTADGSQGLHAGSRQAGGIYRCAQGRVRVRWEPGHR
>ORF1533
MVRHILYETRRRRRRVCL
>ORF1534
MLSFFLFVTPKRARVNSGGSSTPRPLRETL
>ORF1535
MGSPTIKWTSLGSWKSTATL
>ORF1536
MWIPSSNRQRFSRLPSCPRAALLTTVTPRPSLTLATNKRRWWCWMKTRRYATSLTLSLDTTRLDKTPTLSR
>ORF1537
MQRWRSCFTRPRVEKT
>ORF1538
MLTFQSLIPYSVA
>ORF1539
MTRQLRRDGSTERRP
>ORF1540
MKSHLIWTMNWTMNWTMNWTTMKRKSVLSKDG
>ORF1541
MRTMMMKKKKNHRQKRSKRLRVRRAIRLLINFCLICELLMYDV
>ORF1542
MWIRPSCVSYRPLSRLTSFNASRGPSGSWLCC
>ORF1543
MYTPRLHAIM
>ORF1544
MYSLLIITHSRRTRVIGSSSHPHHPTASSSSHPTISHHHPWVLLYQEQCPSCHRHHPNKESGEQQAASGRQAAADLNVL
>ORF1545
MSLMISVRLFC
>ORF1546
MYKIISGGVSKYGSQVRRAVGCVRLVDVAAPSGAVLLDSLVSYEPSEGVLHELVLLDGLQFIDARSVYLSCKLDLAAELESLGGHFESLVKGQTSEAVRAYGPREPFRCISVFPERTPL
>ORF1547
MLGASVDVFVSLAHIDEIVTPVSGRCKSPAFYGRCGDAYRLSASLESEHSLFVR
>ORF1548
MACGCANRLRFLHRLTVGGALCPPCGNVWMLCVRTNGTEYATAWSAMRFSNRRILESGTCSDPLCCWAGVPDRQWIISSRWDRQSRWETDRCAHLSIFTLPSSATSHRWRPIGTIG
>ORF1549
MTGYPSTRPAYPPTCGVSWTPASSLLDAGT
>ORF1550
MAWWTEGLANTWDGYLCDATVQCAYTNNPTDIQSSKTFGCKHLRQTSDPQWESETTRASRFMELMLALQRGVEYINSRSVSYMWPSGEHPTDVKPGDFWLSEDCVPQLAAEWPHVTLMTASGLRQPLFIEDRVDVKSAPCMCAVWVNFEADGTKTISTRRHNMETCNVERWGREGGEALVVWDPANLEAPARFDLCERAVPYRKYPMNAAPQGPRLDYDDMPVRKGCSRHFQALKAVQTMQKCPWWVEREVLRETDFAGANRALKNTFFFTPCDDLNLCVQVWYRADQDYGKRRLGKFERPAVKTEIWRTRRIPVLNMYSSSHGHCFFSCRLWGPYESDSSKALVAPTMKALLSAMVPIMVAGGCRPLEAPSRSGGPTKGVPKLKVLTHASCLRKFHGCLKEQHLSAYVQFLSAFEQLAITYDLPYHQPRPLRSVLDLPDKHDCTLYQASPPLD
>ORF1551
MPTLWLWLTLPWLRPNKISHLCQSPDLSRSTSRKISWTFSRRRRVPYEPSRSPEPSRSPELSKVRSGLM
>ORF1552
MSSSKMRNSHSGPSANKFGSWIKLRYYSALASLDSTHTHTH
>ORF1553
MLNPTKEEKKKLLLLQHQKRPYPRRTCWSI
>ORF1554
MPLWFQTVGVASGSL
>ORF1555
MSVWCLCFLLAGLPTSRSE
>ORF1556
MCLSVLLGLLWRS
>ORF1557
MCHHRANPSSSFFFNLNSSSFFFNLNLNSSSFFNLSFFNHSSL
>ORF1558
MSSRSQLLLPSLNRLNRLNNNHLCPSSLLLNTSLNTTTSSLLNTSSSTIKEAEDSPTAAAEAGVVVASVVVAVEVVL
>ORF1559
MCVYLYCIVLSNKKNSNETLLP
>ORF1560
MPFVKTSHRSRQTDANFNTKHNDHDSAQDCRVDGGIRPRL
>ORF1561
MFGVRQVDKIEYHKHSVEGREKN
>ORF1562
MDGRCQCSGRLVQTPSSV
>ORF1563
MKWSKLDGFSFMAKPRSMKMAVVRRAYSTVVPAAAPTTSASHNTSLLMSSTVTNSHTA
>ORF1564
MEYSLTAKSFDVL
>ORF1565
MKQTISIVIVRAVPTSRVTASFLPLCREGIAGDITILVTEAV
>ORF1566
MEELLCLRYGT
>ORF1567
MWRHKRRSSYRPF
>ORF1568
MFQTCLRNAPGLSPSEARVARPIGIPTLEPF
>ORF1569
MPSPTRASQRLPTTRDSYGSVIWRAGERPTISRTWRTAPGYSPRETTGSTLPNGLCTCRWTSTWERCFPDRPTPTCPGWPAACRGTWCSTLRSTCFR
>ORF1570
MACADRGPSTG
>ORF1571
MSAKSQRSLLDTRSSTGERSQRAYL
>ORF1572
MRFPTRLPSRWLWTNLNPSIV
>ORF1573
MEVRTRSGKESLGP
>ORF1574
MILIYLLCIISFGSDTP
>ORF1575
MWAIRVCLPAAPGVH
>ORF1576
MIFWASVFHRTSYLHLFVY
>ORF1577
MCIQCLYRCA
>ORF1578
MTRRSSPWVLHLRNSNKRSPMRL
>ORF1579
MSPCHVDCGRLSGSSGVGLLQRTSDMVQAKTEIRVGIDASGSRVFRRDVHGGSPETQGFQTHQARSARHRVREPESVPPRFHRVLFGGRLLLRSELQEAGPDHLHYHLVDDAETVCPRVLVV
>ORF1580
MGRRGRRVRGTVQE
>ORF1581
MSGFRAQRPSDDEIGPREIL
>ORF1582
MVESDKAQVNSVDLRDLPRSLGQKTNGRPTNQQPTPLTTPVVRPWLQRYTSCSSFSFSPPQRCRV
>ORF1583
MYLWRSWQRRPTGRV
>ORF1584
MSVRGFRDFFERRESPENFL
>ORF1585
MEELLSQFFFCEAQMKNFLREAPREKKIERGEL
>ORF1586
MAVDAIINTRGCHGSSRRSKDQARGRGGQPLRV
>ORF1587
MDREYLLSQHVLLAVHVSGRQDAPRARGLQDRR
>ORF1588
MRGLQILVVLRGTDQSSTQRRLDGGGLGSVRRVCGSRSKVAQFPLHEPQRARDLEIGRRTSKVQIFCHALSAMEGRRLLSQTVVLKEKEREEAPIQQQTVGARL
>ORF1589
MSTEMVFIEESGSQEASMTVASNSGLTAFEAAEATTTVVPPTDVRKAGGGKAKRVRASKASAAASYSYSPEFNREKRDQAKRYLKICSETISSIDNANTDVQLYRENMIKLTQVGSALLSDAFTAQQTKTMITGLIKDIKSAAHFISNSDLVTGVHAQQQVIKSLYRISDTAAPAAAAPAAAAPAPVAVAAEPVVEPQVAVADVTMEEEAETVEKKSKKSEKSKKSKKEKKEKDGSDETKEKKKKSKKEKKSKVAAAAEIVAVVPEDEDDM
>ORF1590
MGYVYMYVVSGYKIKKPFKPISLLCL
>ORF1591
MQRTFVLARRMALFWTTEEDSMSCTDRAIIP
>ORF1592
MGKTSVPLYTLCARPSPTLDLWGWRTPRSYCFERTLRLSTVSSRRPSLIRECAAVYTD
>ORF1593
MDRTESDSYHSGRLSTLPSHTRRGGIRFNDPERRCSTSKMQGHLYRRWNRDGHPRWHVWSHSGEVRAQSQNGTDRFGRCHRFRLQRLNQRDVSEQFRRTRGVEARGQDCTDYI
>ORF1594
MIVYGSRAWSAR
>ORF1595
MPRRNAAMLR
>ORF1596
MSITPMMMITGVVSLSTATVNST
>ORF1597
MKRTEKPYCLTPWRVARTCQASTLTPVRPDTTTTIP
>ORF1598
MTALDLTCGRSPARRPHPPQRD
>ORF1599
MIKCTVLGANLSG
>ORF1600
MYLCFLCFCLVAR
>ORF1601
MFRRPLPIIHPMLYRSVIAPKIERLELML
>ORF1602
MVCEGDKKGDAHTRHSTQAYRRERDVYVQVNVFVARDGRMAQNGMVGGQLGV
>ORF1603
MVLRCGVSIHHAGYIDVYKSSQIHRASHYRTHRRQERTYNQEETPVQDTDHQAYTKEAEHGHHPRSQHHGRSGSSQHSGG
>ORF1604
MGIIKWEEGLLSL
>ORF1605
MESIVLKLLSLTIFINAAVAALNKTGVPPISKKYGSVVVRYNGQVRDVHYLDERVNGLELKLYACAVFDLGDEKCDDLKIYLVRGYGRIGESRSELMADDVLSPENNRLLLSAYAKPHTYTIEDEDAGWGVISSCIAPITTAVLVFMCISCCMSCCSKKVTVSFVCFDKVVVVNDGGESGKKATPDSPPPTYTHDNFTFEASEGAADPKMHGPFTPYAEMPPIYPHDNFTFEAPEDDPTLPEDLIRLLKV
>ORF1606
MLLWNSNPVSFYGPDLHTEATVQRLASMETGPQPHVQFKLGRLLAGWALGLE
>ORF1607
MCWPTLHHLGYAVNPTTGAVS
>ORF1608
MLYIHLTLTLVVLLWAMVIVFEKQVVCV
>ORF1609
MVIIVLIEKTSCVCV
>ORF1610
MVQLLFGLVRLYDLPVDVLFCREFEKQSSDFTLKGFIFESFLSVTSSLCSSARLQI
>ORF1611
MFYFRVDTLQRSYFRVAAATTTTHLGSCETDTREGVPVHHQSYTGLYL
>ORF1612
MSTLASSVDSLQNYKSTSS
>ORF1613
MNTSYTNYTTDGPFSLLWCCCVS
>ORF1614
MDAKESLSTGLTTLDRRCTYRRLL
>ORF1615
MVKKSQLLKFDYVCCYY
>ORF1616
MENTTSSSLSLS
>ORF1617
MHMCITSHTIATMTMAKTTANMTRTMTMPCAQLIQSCTSFLSEHLGITSVGIHHEPLLFAGTVVVGGITVVFTHPIVPLDTAAAEVAVAFTTTTEAGVAVALVCEWTRGANTSPRTSTIASDIM
>ORF1618
MREIRPSPTDSEETLPCTTTCRTPVQTQSSPC
>ORF1619
MALALRPSLRHRGRPLQVRPTLLDRVRALRSHPRPGLTRRLCPRLRLRLQLQRHQSPRRVHQPLLQLLRLPRLLQLLLLPPLQLQSPLLLQLLRLLLPLLPLQLQSRRPLRLVYRPSLHRHQNRLLLRPRLVRCQRRRVRRLPPRPPLLLWLRLLLWPRRQSRHPHRRLREDARSQTSWLCCQRCRLS
>ORF1620
MARREALRYRQPRATQS
>ORF1621
MPCSPCVSPVNVVHRG
>ORF1622
MRVGVSSSPSPPR
>ORF1623
MAYSLNRTWNNLSDDVAGRSVGAVIKAPYWIGRETLVLLKAIAPANGPVYYAYNLGLNCISAGAAIRNSVKDEEARIGAYMLTGKTEAELLETIADLAQRGRRETWKAPSDSMNGIQWTGYALQIYGWCLLRGAFDNPNALYAPKDPELTEETLIRPLVYPRGTTAKTLSKKWLTVVVHCSMCLLTRTLFSQIASGEWKNAFDMDGKFEEFGEDIVRGVLAEGVRRKLLESGSELCVLPGNWYWSPGYEGPSVSLVDQEDCDDYGKEMTVDLSELTQEARDYVEKCIEEAPPDEDPLEYALRCVDAYRGPLVPDTFYPSYLDDE
>ORF1624
MLRWEKKWAGFVKKRYKCAPQSHTRHYTDHITTTSLRKNSRSNYNGNSSCSENGSYS
>ORF1625
MAELSQRAGCTTRERRPRGQRVPLQVRGFSQGDSSQRAQARSHQTAVVGLWKTGRLQRVRVRL
>ORF1626
MATDLARYHSRRHDL
>ORF1627
MLPGSRRPERQEGSVGRRQHQL
>ORF1628
MKNIVHLMFCICVCNSIKTLSIIQSFVVLPLLQTRVQREGS
>ORF1629
MSHKSKSYLCRQSLSHVCPFLFFFFHTTTTGLSHPCVPVVIDGCTSV
>ORF1630
MLRLLFQLVLIQIVVLELFGGL
>ORF1631
MSVALFHGHGLNV
>ORF1632
MSLFGLVLLLASPGDHLLHLGDLVLDGLFDGRRRRRARSYGRALSRPAAHRQKVVQRQFGRRDGATFCKVLARRVEIPERVVKIIQLGEV
>ORF1633
MFSEVYARSGRRDHTAFQ
>ORF1634
MAVGESPLRR
>ORF1635
MNGLDRLGLGRSQMYG
>ORF1636
MSHACPDVQNLTL
>ORF1637
MSPYTARLLLRVGSHRVRRTVTGRRTDRTRSGLHDQTLLLQQGSGEAFHHGRHRDRYQSARARQEEKEDDKEVLIKVLRKEQKERRLRQYRFHELIRKRPDLKNAIGCRRSY
>ORF1638
MTNLVLALAVLACVVVDQTYGFLNGTKTKEEEDAYITEQIREMMLLYGATQKVQEDTVQALLYQYLIFHHIDQWMTVPRILVGFFGYPDLTTTPFVPPSPVTAAPIITINVDLLKTTTTQTTTTFAPITTAPTTPSPQQLAASRAVYEASSIAVWLSQATTPVPTVPTVTTASTTPPPSTPELVVPTYMRDSAFDVGIIGVSPAPIPQPMIARSVPGSHAIHYRLLDPSMMATTTITTIRTPSIQPTVAQVTTETVDQQPQQYHWLDPAGFAQEVSKCKNSNEFLTCAKGPFAFALILSVSCILLVVIGVGLYKFIKKRYYSAGTM
>ORF1639
MISISHRVCLFFL
>ORF1640
MPTTSLLPCRRFRTRHSF
>ORF1641
MTISTWPPPCGCWAGIV
>ORF1642
MMTTTTSCWRILTWEKRRRGTTTTNAFYNHRKVSGPWVNQARCTSKNRPLTCLNGN
>ORF1643
MGWKIVAQQIVRGQHYSIHSLHNGR
>ORF1644
MARGDLLETLRYLVREYRDYDLFYAFCVDGRYSGGRTSTTYERRVQAVRFHVREPLLRWL
>ORF1645
MSTSAALFRGHIAGATTLEPHNQPTMDRETLLGHLSCHECGRLFRDPVTVSCGHSFCRLCVRSVCGICLIECSQPFLVDELPSNHVLCNMVCAVEEDGLMYGCWSQRITAVIPNVPPVPKPRLFAATATASTSSAAAPPVPSGAALPPPPPPPPPVPTTSEIKSPPKPMTCQLPVPYVADGFRRRNSKTNDSTRRDHPPPAPSNLVQKALERCSRSSNSSSSSGSVSASATGKKQNNQRKLKRIVSDLIFREKCHMRLLCHRYMVDAELDPTTAHSNVKVDMAGKICYYTPVKQQQQGKRSFSTVPAVMSKKGHFTAFYAEMSVENKSTWTFGVCAYNADMRMVWPCPTGSAWTVCASHTGHTGG
>ORF1646
MLLIVLCVLCVLLIVLCVLLLLLIKINQKRQKYFEDSSSLLKQKRVHTYDNQHHYY
>ORF1647
MTHTSSVHTISKAAAAVDCFLGLLVPLLVSEASRLRLDAAAATSGATENCTGATAALVLR
>ORF1648
MPVFSPLDQACMCILVSFFILRSGSFSHKNRLRD
>ORF1649
MSAAMSMRSF
>ORF1650
MKTSLSSDGNDAIACTEPLLTKSSVRISSVHRPLSSSTLTMCLFTTWKSPESTLLWYRLEVNGSMLSLLPRI
>ORF1651
MAVGMGATSRLLRSPNLLMDFLSVFQSQCPPRSLSESPHMSNCKSPLDTGLPSYDS
>ORF1652
MVSKIILLSLLASGEVKGIRSI
>ORF1653
MGLCLLLEAAASGTG
>ORF1654
MTSIRLLRFRVMTLTTSVSFW
>ORF1655
MNTNSPPSWRGSTKAFRATLARLHTATSSLLVYCMISVQRLLHLMVPR
>ORF1656
MSQSSLALTVLLTAPSVFSYPV
>ORF1657
MSNFSPYASSRPGHLAGHIRLQCLLSLTLCMKRSGIHSA
>ORF1658
MVRCSSTPLFFLRSKNSKMSACHGSR
>ORF1659
MKMRRVGTSPLDRPLVPLMYAPPALRLLADMPIPPACFEIMAQLLRVSMMPSIESSLTFSRKQDDI
>ORF1660
MVEQALNSVGLACVK
>ORF1661
MAHLMYMYWGLSTGPLELESRYDFSRVLNPK
>ORF1662
MCFTLNSKKRSDTRGAFSLVSGLTLWYSCHMASENVSGVCLCRFDTAIRDAKIP
>ORF1663
MKPLPIPASTFLAT
>ORF1664
MMRMYVVPESEARERECNEEGQNFHHLYIFLKNRKKRSA
>ORF1665
MAVGLGTMVSWLSRLS
>ORF1666
MVLTTVVNPLTSAFLCEVTTVRLGAPFSMASVDTVSETSLKASVATILSTLLINMLILYARYRPVAPRTIHVLRPIIVSLVW
>ORF1667
MRHTDMIFLNPATLYIQCGDDYD
>ORF1668
MFGSLVVMYEC
>ORF1669
MVYVRHLWPREFYL
>ORF1670
MPSLWLCRLCCRLLLNRGRLHRGNCCSFGRGLVVGDGFSVHQHYHHSQYQSC
>ORF1671
MVFEVQFVKVWCGVVWC
>ORF1672
MRQAAAEVQAYV
>ORF1673
MISEQIQFIIARPETLQLLF
>ORF1674
MGHAADQFVQWICHPWQIFPDISVL
>ORF1675
MTGELLHFQALAHASGHSNIKQSPLVVQSVARVLVIIIGLCCCSGWFLKVIGLSRRVARVG
>ORF1676
MTDCRCGLIGARGGRFVRLTYGFIDFIVCRVLGSIIRVRVRRGIRVRSSRSRSSRVLRRGLVIITNIRVLRVSVRVNVGR
>ORF1677
MKNVQRELLEYQCLCGVCGQLQRELLYSLLFGLIIIRLLGLLVLLLGLGLSHHHQILRRISHLRVCCLEYAA
>ORF1678
MSMLCFGMILTKALSVSMSKKLTVRRFGSYWIHKRFTLSALRELTYI
>ORF1679
MVRSANSNLKALWVGRGLFFHTLQSKRSSLVCTDVLSPCTLSTISLRVLLISKLSGTSLLQMGHRLREHPVQFLTCLSQHSLHSVCPQGVATGSLSTSQHTGHINDLTKLSSLLSSVASSRWACMFTGTSIINVATSSSVIST
>ORF1680
MHINTFRIKEGL
>ORF1681
MCKSDKVSAGVLGSVAQNVYAVRRSVGVKRFLF
>ORF1682
MPDPSLVDVRLD
>ORF1683
MYHVRLQFVRSFVEPEHPKFFRAGQLLKNVL
>ORF1684
MYGSRCYRGRYLVIFCSFTPESRKHARQLFVVHKRLLGIDQFDTFPSIRL
>ORF1685
MRSHKSFTVEHNVWLKDAYADVDRLIHSQGAQIHVVKLEVEFCQLDPDCPFGVSVVNPQGFEQLGDSACIDSL
>ORF1686
MLEPRLYGVYQTTPPIPPDTCDDGVHRIVQIHGGWWWCRWCSSSLCRCGG
>ORF1687
MYDLGIDFAKRPGSSFRRSWFGFLVVDGSGFRLLRRGLTTLGRRDGGLWLLWRGLTQLVPFFQRTRHSHRCVDDQQEQKTFRVVFVCDHCVQ
>ORF1688
MRLPPFDANLYVRLFFQ
>ORF1689
MGLERSPGLDGRQ
>ORF1690
MTRVVPKFYGSLTLHSVWLSGCCSVGCSVVGRVAV
>ORF1691
MRGREVCFWFLVLVWGVYMWVGLVRCGVCCV
>ORF1692
MIIIIIIVMFDEKLETSHALLLYGHPVRQG
>ORF1693
MLREEDSTRVQEFTLFLETDERRLSQLSPGQAPPIVVELPVHGHGRVRVGYG
>ORF1694
MSSDPQPKVSSGPPDTRVDALVLSGSVKEQQAPVVDRSPHTFLHEDVVPVPRHFIILALKRYHVQFIGRDFYEAAFVVVGEYSVVTRLYAKQAQER
>ORF1695
MIIPSTVVGVVCLGRGWGEVMGREPKLQVTVRLWVGKVTGYEVTGYGYSSSLGCCCGFTLGIRCLEMIFLIRDRPSVSMRCLIL
>ORF1696
MWLVNTIHVPLSAV
>ORF1697
MSSYGCVVTRRGFSATKRSDRSLRVSVINSLATMIHSQAGHALCM
>ORF1698
MTSIQLWCSPSPPPLSMYSLM
>ORF1699
MLKPISGFSGLPH
>ORF1700
MSLDLNWASAAAATTNSSNNSTPHIIIITRQTTGIRMKFFYLFL
>ORF1701
MKGPHFLKCLYTHKAQNITIKVTYILSVEMKVFQSWIFGSHHGFIGPRSHGWTFAVQSTALLSVAHIGSAAGVTIVACDIQQFDTLCALNVFIVFVIIIVPLNLDHLHLHRFSVLGLVGVLVVLSLHLNAVFGRWVRLIG
>ORF1702
MFGYGLIHNGAAGPLFEIFASVDVLGEYSSHVLFSVPQRRDTIQSFLTIQQFQAQFLGCPTHSSSSPLAADLGISVFFEFDHGHQQYSEEYDQSSYGSHYDRNVNRGIDLQYDRIDMIV
>ORF1703
MVLVVLRSNHPHAVPPKPAHFVEIVRDVASVVHIVLQLSEGQEPFPLKEFFIEGRIELLLDVLVLKDDLLIVHARDPIRLVFRFEVPVDVLWQFVRLVRTPDLARTVVVILIEGVRSGTLEERVVWIQRLDVQFPVVVVLALIHGLCLFQRQTAALFLRVFDLFLVPDRVAQSVHHQVHHQTVDLIL
>ORF1704
MSLSLFLALQHKVVGYVDACNLSAFLGHTRSHAVDGLDHGVVDQIVYFTHSVLGVLHLFVFLGFDDKIVRTQPVTRLVTLLHQRRVIKSLVVHQGSVTPLSVNVLVVNALILTKGVNGDLRLGAVSPRVPRSVHVVAPSAHPVVSLVVQVFPLARPCAARHILSDAAILGRRHAETHVSVGLVLISQFVPEIVHRHVRLWTVDLEHFCHQVQMDGTLFQLVGIGVRLTIVLL
>ORF1705
MHVQPASLKPAHGIKVQLVVIDGAEADVELHRRGGLATPHGPAPPFTADGLSQVFSEMVVQVTQADLGLEFESLFRIKVLSAICSVQLHMHDVIVFEEAFVFGQNLSPVLFKVLDTRRKARSYLGDAIHDGLCPVFAESVRISLYLNDHLRSVRIVQHQLDHVRLVRGHADVLAKDPEYGLLLPLSVFQKEGTGIARVVQVDHVHVLGGALLDDILGLRARLTSHHVALDGAVETGVDRLGHIHSEETHFIVTVGCVLHTKNLG
>ORF1706
MRVKKEKTWSKSGQNLNGV
>ORF1707
MLKVKIFLSLPLGAKGLGTIHVALMGFQTALLNIIEQDVHPTCCSPGSKEQDGIDT
>ORF1708
MKGNKSQTSLGIEVVIPGSPGPLFCNRTISVSEMYSRSIIRLLTSPHLP
>ORF1709
MTGSAATMLAI
>ORF1710
MATLLLNSLNLNTPSPAQVTLRAALNVMSGLYSTLMRVSPAGVHIEVVFLPSSLLLLSLCTEWLKKASVTSSLDSGIMHHLLPAASASRSFLYSLYFSSSSSLGGLVGNLI
>ORF1711
MANVTIEVTI
>ORF1712
MASPIPATTRAAGFMVIRAAIPPPKAIIEPNSFSLSSEARVTARSLFTLAYLLVKMLSMDLVLDADIEVDIMVIIIPPAIIAMGSIAPAVASMLPPPGARPACPIPGIPSPSGSITRIKLGEPKKSFISGDHNVVAIIIIMQSRHLPSASIASGLPPAPLPPSPSPLPLNGVASRLRPHIPPTLLFMRPPHVPPPIAA
>ORF1713
MPPPVLTESYVTSECSIPLPL
>ORF1714
MPYTDSPPPIFPYIALDPPAPPLAAAAPPAPPPNSKLAYVSSPGGRMAPPAAPCGNPAVEYTKSPPAAPAPVGNFTVEYTRSPPPAAANPPPPPYCGYFCLNASMPVICEPPFRSCLIFLNISSCLSLDSLLMSTPPA
>ORF1715
MKAAFTCWLVCVPASVRIALYVVSAFPPGPICRRLPFLKKSPRPLLALVFTALLVLVVLLGGAMLQESPTVPS
>ORF1716
MSMGFWQLRYVRDLMVRPGRL
>ORF1717
MALKISERSSQVLQCVSLSTSKKLTVFVLISFCRGTPWTIVLFLVSTAASIVLLTI
>ORF1718
MAESCREEQKLSQVKYDALSVSS
>ORF1719
MGSLKGLTVLSSMQVLGGGGVGLTVVVSSSSITDVVILSGAMLAVVSFVVEFIVEAVVSVVVSVVVVVVMMLVVGGSVVVVATVVAFLMTLCMRTPLVSLPTSSATYHLKSSLSGHSYITVGSGSGSPLWRFIITVSLS
>ORF1720
MFGRPWPPVGMPVTFITMLLKMLSSSISSSE
>ORF1721
MMVMMVVLYLRRTMAQYSFSIRSLSFELYCLESTLNVVLPMLL
>ORF1722
MMVVVCLTKTLGSCSQTLNVSLKTSSEMLKLSKFLRPMAVSPETKTGRA
>ORF1723
MMSLAKSLAFSRPLSLVRILETLDQLSSVDSDS
>ORF1724
MSPSHSSTSISRPDWLRAPLFPMVLEPMLLCT
>ORF1725
MLFSGLIPSENLSISVDVCTAGSNSRKATKAIV
>ORF1726
MVSHSWSLVGLWLV
>ORF1727
MRILKTSNKH
>ORF1728
MTSRERERESYQATTMKLILITLVLAAYLAKVESAPAPAGTTVTSLVLVSCNSTARKNVTFSKGSNTWSAFKNAACAACSISNCTQQGLYCGTSRKPDNSQITGTGVCKAGFALHNQSQNYQVKYSCDDGNTTVEVTCNGNITLKSCKPQNCTGDVYNGTSKSNTLRVAVADANTTYHVRQSTCPSLLNTSAVLNVNSTLDLLKQNIENIVTDKLDELDLDRITNGTVITTGHGCINLLVSLCGVLFTRDDSGRFSWLTLKPTLDQDQKADVFQEIAASQGKSVSYLVRADLVSMIDAINCERFNTDCNATVIVKTNNRNVTSRRGIGSVSGRSGLIGTSEPVTVETFVTTTIVTTTIATTIATTTIAIAATVVTTTLANILTGTTVVEEDTVGIWGLTLDMNMIVILVGACVFVLCCIGVGLCCYCANKKKRTQVPSHCYF
>ORF1729
MLCICLWYNK
>ORF1730
MFGYYPIVCG
>ORF1731
MTETISFSKNHEA
>ORF1732
MRKLSKYSHRTSKDSAECYGVGAIACHHGYAWLDTGACVCDRPHSQ
>ORF1733
MRLVGLGKPIVRGRRRQQVRIELLCQLLQLQLPSTDQWQPW
>ORF1734
MLLRLYSTRRRRGSGAERGQRDFA
>ORF1735
MVGTLRRWRYLRSTVHCLHGSDLRSGYQHSLQGSLARFRFPLLLPLCTSYQQQQKQQ
>ORF1736
MTEPLDCPVCLEMMRGPVTYKCGHTVCWSCHVNMTPVTDSFSPNMIRCPQCRTMVCKNSTVNFLLDAILRGSIRLEYGSDGKVTRAYTVPGVEQPVYQRPAEPQRAASPPRRPQIARVLFGGTRMFSSGQFQSPDASSSAQTSQQSRLTVSVNGVPFVSPFSRPASPETHSAMAQQQQQAGANVAPVETLTTSSRHHYQPPRQRPQQQQNPFDNNNMATFRIMYSECALPGMGHTGTSQPYYLEFDVIDCGRWTVGCASGPRDSRNSILLSAARGALKCTVVQACEQVLEYDVDARVPDRVGLMVTPAFRTITLYNACTGTRLHTGTLAGFAVLGLSFSNVSGVQIGNGNTMTTRTVGFSSSSNTMMMGSSGFAMNSPRGPTVVPGDATNNAIEIVCETDGLETDSGMSEPSELIPIRMTNVSLLPNTDNRFRVKPSFESLNGVVARGDALFLGPHGRHRLSRAEMAAGRQTATRMSISSTAADLSVPAVVTLSRESYPRAYVELHVRMQKHWVFGTEGFVARAGLEEGKIVGPDNKLYELPSDVDRVGLIFDVEQRIWALYSIIPRFTMLMRFNFVGGTPQKVAVGYSSSKASNFATIVANI
>ORF1737
MNFTLSLSFILVLVVKIFLKS
>ORF1738
MRYTMSCTCEKF
>ORF1739
MSCTCEKFELN
>ORF1740
MHLYNKHMRKKCV
>ORF1741
MMEWVLVHRWCRGSWYPFSLPLRRVGTRCDYNRWPVLCEDSHGRTGCRHNVHTERHLHGCDGGKCTVQ
>ORF1742
MFQQRHRGSSNLALDRRHCRWCSHVQAGGSCRI
>ORF1743
MCCSFLCAWMYPDSCCLCKSHWDKPHTCWLRHSVCSVQQHRTQQDRLGSRNPLDSCTRTCFCMANICHTG
>ORF1744
MYHSVAHRSQSSRTALAHRYHHGSCIS
>ORF1745
MDTYCTQSHHHRNAIC
>ORF1746
MRRWRTVCPHSV
>ORF1747
MPGRTVLLVVVSS
>ORF1748
MNVMLQQEPPVYME
>ORF1749
MIILLSSSSQIFKTFNNKKWKIRSTPTLCCPVRPFTEMVVGCTTQT
>ORF1750
MTPLLTPLLCTCWPGVGT
>ORF1751
MIPGRSLQRQSHILRQLYAWEDA
>ORF1752
MSSHNCTLHWRAPDQG
>ORF1753
MYVMIVRYDTNEPSFR
>ORF1754
MAEVAYQLGVMRFMRMGTPECSMMVASCTHWEEVAALFRECCDFYYRRMNDCTRRVPENIVYYDLVHHNNVLNRSTATERGVQVVSQRNPTRGVPILSYWCIKLIDTPQEEEDEEVDFEYYERRYGASRDQAGSDSEPEDDPYYYSWITVETPDCTFSLNVPPRQEPDPEMVIQSLVYLSSADNSPVPHVDEAERRRRRRRRHERMARREREEEARNVRLIRDEQRKQRRDRRRTEALKKLYKIKDCSVVLTRL
>ORF1755
MIEYNINLTHTLINNRASKQASKPNHASNRCPLDPIGPGRCSTHTPTHQTTHQTCNHQANNQKELGRAFCHRDQ
>ORF1756
MVGNRRCSRSASMPQQVWILRDSSRRLVCYQM
>ORF1757
MQGTLRLPESERHLLSTVPRRILRR
>ORF1758
MYGGRRKECMQEVSSGPLQGQQLRWYSATRRSVPTTENERYVSKEHTHQKARKSPVGGRIPPG
>ORF1759
MRSERWLLLSRYRDRPELLSRCCIGYVSVRTVHVRS
>ORF1760
MDSGTVVVTVMLQ
>ORF1761
MLYCVYVLYEINEINDDV
>ORF1762
MCLVRIEWDGWFLSMMVYQ
>ORF1763
MSLPTGRLHRPLRSVTTNGPNLNAIRPTWRSCGCATASRSSWQSSVSICGSWDGG
>ORF1764
MTSTERRRPDFL
>ORF1765
MPYCWRVSGPKSARGGPKTLWSR
>ORF1766
MTLISSGTLTRATPDVS
>ORF1767
MPVCTPTNDGPVPF
>ORF1768
MTSQRHGAPWRSNTAYPVWQPGRPVTITLVWCVRSGDMSLEERTCDRIISLSLALG
>ORF1769
MRSVTIKKINQNFSCVWVEFFYRIWLNSRAIFPSRHF
>ORF1770
MEMSIPKPKLSAMKQFLGDIGRSLLTGDNNIVQVGSGGDGVDPESGSSEVPLKDCCSSKVPLKDCCSSEVPLKDKEKCWLPEPDFYNVEDDKQFLLDDQSPNHHEPEKGPGKLSDDDKRCILKTIGYDDSLVESALRDPRLDSMDVSYNEERRSKDRRYHSLYFMLFDVFMTLLLGTMIVSLRREAAAFTLMVVLLVAFRKFMNHDIWTLRFNVNLMGVFCFSLALFTVGTMLIVAGIRVAVIFTDPGNFRLISETVRIDHVQYVIPMSLGMAGISAIFRGLGSLQGNREYRKDLNVTTCSIFSKFAIYTEREKTVYYGCSKFTMYGLLSVVQLLYMGIFLIGLYWVRIDTHMYSTVIMVVATVFMLMFPLETVFIFPRSHIMRELYVSVSWILSGIITVNALFELYGICKIFTAIKDDSPISMYNMLAERCILIAIMMSACLMLMFTILILGYLVYEYQPKHPDHKPSWVIEGLYHRLKTLNAKD
>ORF1771
MKNKKKFFSMKKNLCGLLF
>ORF1772
MNIERNHRECALDIERNYSSRLIKTLIIMARCDFFKQWLLSSLPFILCIIGEYLVVGALAVAIIISSGIMVKDIDDQQATGECWPAVLLSGSGLFLTRFWTVHNYQFGRTRTILGTRSRRMRFAAVILAIFVVASGVMSIWASIGDMVMTYMNDHANPKPTLDQLEQEEKDVPCLFRCYGGYHTSIVLYTMLAAGFCLLAIGLEMEDRAVDAEEDALIGSTASAFTPDSTVDLTAIPPPLPPPYNGDGVPPPSYTNIINIYTGNNGSGSEAPPPSYEVAVGETSQPEEPQQDSSEPQPDSSEPQPETRIIITM
>ORF1773
MNKKTTPLTLYKPHTLSLTLTLCVESSQHSQQQLELLKATRHQLQETRDGLSYSYTLLHKATTTNHHVYSEQDHDQTSSDHVSAG
>ORF1774
MLVQRRLVLCGTDFIPLLVFTLRLGWEYPSHQSVQRGQLFVRAHLLCDFVHHRIDFSQLDALTNALRLQVYRRLLHKLGCDRYGTDGIQYLDLWSGHED
>ORF1775
MTVFNNKTLVRYSRLKAVFF
>ORF1776
MNESTHSTHRESYKSPEH
>ORF1777
MGCSDLEALKSAEEAGVGSTWSVLSWGCF
>ORF1778
MRATGAEWLLFLCCLQYYFVPCVYSVWRLKGTRLPLYQYMSTVSSVVLVAIIAAGSFLVRSPPDSVY
>ORF1779
MRTNVLKTTLLRTLLIPPLISWISLRDLWSRYMSLFQYHLQCRHLTIVMWGRLLHPTQMLSTSPLHVSSSHLLMKSLIMMMRLKHRRMYTVYYFCILCFIEMV
>ORF1780
MVHQGLTWMRSVHPVYRSATIGSEEVKVEVWYTCFRTGLRPRSACACDQSACV
>ORF1781
MASASCPFQPLRPFSCASASTESQLAGSG
>ORF1782
MTQQQQMFGEK
>ORF1783
MGEGELGWARSDFIGCIAKGSDFKEDSMKDDKDKFQISFP
>ORF1784
MSHERYYIRLKLLKLWLL
>ORF1785
MTLSFFRMRPALVCCCYAMLCSARLCFAVVQFSSSSVLSLFVVFCFIFYIL
>ORF1786
MAHKSINSNY
>ORF1787
MLLDCWVFCCCCMFCICIMKPLRNCCMSCCAPSAMSLLLLLRLALLDLTE
>ORF1788
MVDSQSESSSSVSGAATDLRLDGTETRTFFFLEEASSSDVSAPELAAAVDVLRTDLRGTVEAVALCAARMSDDNCSRSSLQKCEVSLRNGLTVQKYETFLAAAVLISMFLTSDSCHSLALSGSTPLCTCLR
>ORF1789
MAVRLNHLRTHARALMEGMRTEKVFLCCLIALSQFRALSLASRTSGILPSHALSRDTNWRSCVCVMVVYLSQSAPVRSRASILARAFASLGLAAITIETISGISRPDLECVMFVPS
>ORF1790
MSAASVHIPDAPPP
>ORF1791
MALMHLRIHGYTAMM
>ORF1792
MYLLRFAEYISHSRVLDCTDNSASILVQPANRSSPSPPPFLILLKEKKHTR
>ORF1793
MSHINSTMAAALFLISTLGTHGRCLLTMTTSCLLSTCCIKK
>ORF1794
MDGSSVSLVSSPATSTA
>ORF1795
MAPHNDSEPQACTALINTSSTLVLISLSEHSPTQ
>ORF1796
MSGVAVSSGFRGAACTLGSFAVACRTLSLMRFRILT
>ORF1797
MCDIRFSSLLLGSFGSFGMRPMSVGSGL
>ORF1798
MRLLLGLNDDVGETAAGLMMGLGE
>ORF1799
MVGGAALGDVLLSLLDLRGGDGDLFLDLDLRGDGDLFLLLDLDLRVGEGEAYLLLFLLLLPCFLSDLLSLSFSFLSFLLLLFDVHSSSSSSSSSSSSLSFLSLFAATLHCSSICALSACLCFICSLAFAALSLIILTIWVGGTEGDLGCLECFFVATADFCGWGSSASKSDSTSATLISAAAGTCSTTGATGAGTYSGTYSSTAIGAATGAGTYSSTATGTTTGATTGATTGATIGAACCCSCSCCC
>ORF1800
MIEVKNVKDAVASIWGCTTTGAGTSTTMGSS
>ORF1801
MIGLRAPGKGLIKASKFSLTLSSSSSSESDRSKSPPLVSCAKRAAADSVSAGLLMMTVSVS
>ORF1802
MGCWLTATTMG
>ORF1803
MGWLTSLTAMGSTAAV
>ORF1804
MLAVMVTCFFLLLGERFLIGVNVSSSASSSLVGALRFLDLSAMNLGVGGGSLLQEKGFSLASSSGDVLGNIGSSSSSDSDSWCLGERLGEMEATALAQEVTVLGAGDADGLAGDLYCGGDLAAGDLC
>ORF1805
MLGVGAGDLLCFGLFFLGAGSSSSEDEEASSEDSSSEDSSSSSEGDSSSLELELESSRLRKKKC
>ORF1806
MEGGDFLDFLEDFDFFLGASSSLELEEASSDSDSDSDSSEEDSLAAFFAFFAAAAAAAALALALALALALALALCCSSSEDTSSESEPMLLRISWFFFVVLIY
>ORF1807
MAPHTRQIVVCIFI
>ORF1808
MSPRLSLSRQPLTLLFRFRNNPPVSLVLWECHHECHND
>ORF1809
MTLAVFGHCPLYCCQWYH
>ORF1810
MRVAQCVALGRVALGRVALEPLEQVALELGP
>ORF1811
MSPRGVLRNGQL
>ORF1812
MVDAQNRLVTSEWLVWRPSVVFSLTSMTPSSSCAS
>ORF1813
MVVRHTAVRPCVTA
>ORF1814
MKGQLLDSVVVVVMVDAPPVVDSSDILVVDSLDSGILVVDPCGRRW
>ORF1815
MSVPGKRTLLIPLPFFLLL
>ORF1816
MVQALLVHRLILSGQN
>ORF1817
MSHPLTPLHHCPSIGLATTRTFSVHPLRSIVSRGKLVQNFVAHMIWINQCPVSNTHNTTTTG
>ORF1818
MLDSIETTWP
>ORF1819
MALLRPSSRTQGPEFLTFAKRTVSACGQRALSEPSAFQVQQWLWATTTTTLTLSSATPQTDQTPRSSPHSL
>ORF1820
MQRGMMMTCQVQGIMMVTVIEYPKTQKQRTSHSRTPKPLSMTLWLVSNLCL
>ORF1821
MSWMVPSLTNYLQRSMQ
>ORF1822
MMLSLLIAMAEVPWLLYFNF
>ORF1823
MPIVAQLGFHSAIHEPADQLFTIIYVTLHDVTSAL
>ORF1824
MAACLTTVDSADIRGLVHSSAGDGAARGLVVLGQIDVGFGTTSVLQTVRVYHVVHEG
>ORF1825
MMLVQRCINGQIDKGSQVCSQHQTVTNRL
>ORF1826
MWKVQTRKNVGYHTVRCCVKTGSPEFNEEVSDGDISADVMVGSELPIGVMVRYSHHHVVSQFHNTSPSHPLSPELSVGWKISVAVVSRVGSAIGTLCGRVRFCNAHVEDIGKVVCTIIRDYGEPHLNPAAMC
>ORF1827
MLDCASDGCLLCNRLDAESHQFESCAFESVVQLLCPGLSVVLWVIHKDIVVAVLYPRRIFSEFILRHFTSMFVTVPGCVMDGLMEWLAGVHHELSGIFQFLHEPIALRQLASQVIQIFAQKEDVFGVLIIVICELGGHLHKRALLRERTPFRYGHFRSIIGTLGWYCSCIISTAFGGFSFSFQSSSSSFASASLLLCCRSSSLGHHGFRNQSGFRNSLGGFKGGHVAAAGCHCLLWVA
>ORF1828
MISQLDLCEIEGTY
>ORF1829
MLSHSATQPLSTHSPSAIVHQL
>ORF1830
MSLFIGVSLLDYQSLSLYWTIRVSLLDFQSLYQSLFFIYI
>ORF1831
MDMSVTRSSDQFNCVEHFDCIRQLTTSISTSHFTHFSRFIHSSTFDGCTLGLLVESQVNVGARDPVVLHCVSMSTVFQHDSQIMLAQRGHFRQLDLDSQVCSQHQIVPCAFQNVSC
>ORF1832
MDSLISGTSRCPSLAMFLFFMVILSRIENCLRLSSSRSTLSGTVASANGLVSGPAAPS
>ORF1833
MLVEYWGSIIMALQASSTMDLPVSHWL
>ORF1834
MDVVARQMLELVSLAGYLSLRYR
>ORF1835
MLFRLALCFSRRAFQI
>ORF1836
MSPLNVAPMSLRAINLQDLNSSTLRWS
>ORF1837
MSSHSSLYTC
>ORF1838
MLVFSIICLASSNALGISGQLETLPARS
>ORF1839
MPILNTRRLNSRSSDSSSSSESSESSSEGSGSGSGSGSAMGSGSTVSAMGSAMGSTVSAVSTSMGSSMGSATISTSAMLASLTLLSLSAGSTSITNSLRLADGSSGSDSEEEEEEALRLRAVDLVTTRLFTTRLLVGCFFLGAAGTGGTAACTSWSWSLAGEAALVLLLVDAIVSS
>ORF1840
MTKVTGKSTKVRTDKGTDKGSSVRLRDLVTTE
>ORF1841
MRNPNVRKPV
>ORF1842
MSIAHCAPFTIAITALAFVTLNCTICTICANF
>ORF1843
MIYFFEKFLRYLTFNFKKKMASNSNNRYQSSIREPADEQSAAHADVEPYVPQMYRSPLQRLVDAMEQQQPGPSRSRPSYVPDDWSSDDEDFEDEQPQQEQQPPVVSEKSYQSDSEEEEEQEQNSLVDYSDSETETETETNEWEWEAGSDDGTVLFDDESSSEEEEIEVVEISDNTDTEEEEEEEVVPPRTPTIDDLFGSDSDDDDNADVETVYATTEEEGTPVPDERPSTSNASSCAPMLGKRRRVPSESDRDELLSDNGEVYLFTTESETGRMAAAAPKRFKSNCDCVNTRTLANFCAGKCCAERNNDTSHRGKRCNPKRLRMDRDFLRSSNVRSFPPEVNYKAFRAIQCQRLQYAPHRDVHDLGRNMVSIAAWMMSEGYDNEVRSVSLRHFHLLLLLLYYY
>ORF1844
MRADASRQVSVGDR
>ORF1845
MCTHQLLDPWRPVNCVCPGSSVLHQSRLQR
>ORF1846
MTCDSLCLRRLQQKHKGT
>ORF1847
MRLRLTLAFACSLQTHGGCWLHDVRGCSSGSVPGRYQRGSLGSQVCVW
>ORF1848
MSPGWSHQECRTLGTLCTERWGDWTLLCQQGLRLCPSQHSKLIVIVVVTVIVTVVVKKLNTMCVRF
>ORF1849
MSCSTCAILHPCNTITSPQEGLG
>ORF1850
MSHNEPLLDSGH
>ORF1851
MSHMVNISMYFVVLAPIPPTQSHPEQRLSPLTFQSQGHPEPPITRGHSQEATHSPHTRVHLSQYTS
>ORF1852
MRHFPISSHFQTITLNQRSVRIIKRVGWDGLET
>ORF1853
MTLTKIRQDKRELRETLDSRGEELS
>ORF1854
MRSGGYNYKGIIIKLTQLHTEGESSHLSHIGLDSRILSLSFLSEKLFS
>ORF1855
MFFSAQRYNYRGML
>ORF1856
MALHNTHKQPPAGHKRHCTTRRNALKGVLAPFIHKVALRAFEHALAIPRTIRDQKIHNGRTESQPHTSLLAPIPLPITRTLSESTLSGSSHSCTERERERERERERERERERERERERERERERERERERERERERERERERERENVRNHWRAPTLPYVALTYVTTGGRQP
>ORF1857
MIKYSAEQEAIEVITQLGGETSPYRPTSYSEQDDGQLPSTSFSYEDIHRYTSFDAEGSREALNLKPSSSCCSWRRLCWWCPDLPVITPSRLFFVVLGALLLVVSVLILVNRPEVNGAYEAKCPVDQRVYYPLRSHWKRYTFMFCCPCCASEQHVCYEDMFTWVQKWYDDTLSVEQQISFSHHVWAAAVARNHRERKPVPLTTNTPQSGSHS
>ORF1858
MQRRWNTSTGLWLVERTVSTTTCS
>ORF1859
MRVATLPDQRAETLY
>ORF1860
MRWTTYSQETRSLPFWWRLDTVRTWQCSRWLSAHTAQTIKCMTCCSKTHWTCQELWRPLQSIHPGLRY
>ORF1861
MTCWKSRLLLKEPTQLQPR
>ORF1862
MLPLLLERVYMGHY
>ORF1863
MDAVLGLCAALSWLNAHNALNEAWRAQ
>ORF1864
MGYGPTSGESFNRKMFYSHKFNSTCVY
>ORF1865
MDCVCVPHGAFSPNHQIPCNNFVLFIIIVKPNVCKCKCESGGQLFKL
>ORF1866
MTVTTSESESLSGLRGFLLEVVLVFLFVDFEEDSEDFFEDSEDFFVGGSSDSESEEESESEEEEESCCTTTFFFFLSAFFFAFSAFRAAFLAAAFFAALAAFFSALCLRLSSLRCFSSLASAALMASSMHTSMVFEALLSEDLALALLPFLGGLGVSSSESESESEESEDSEEEEEGFLCFLLCFFFLGGGEGEEDSDSDSEEEDSEGPLVEGAKTTVFLCALAALAAVFLALRMDLGVESAAGTGVGTTGAGAGAGAGAGAGTGVGALGAGALGGVGFAAT
>ORF1867
MVFLAAGCSSEDPARFLDTAAAVTVVAEVEAVEAEVEAVEAEVEAEAEGVATLVILCNSAMGIRIRKG
>ORF1868
MKQDALRTLSQGGEWC
>ORF1869
MSVHVAGPPLVPALANEHGRLPARFAKDVGGWAHLKGVDGCVGANRGGHALGPVVLEQHDAGRPEPHPLLPGHLVNDPVGLPLVGVVAHGQHVFWRSGV
>ORF1870
MRSSGHLHCCCWLLLLRLCCCWCCLLLCLLLYLYLLLRLCCCWSLLYLLLHLYLRLRLSLDKLWRQRTVHTRGSFLDGCAGGYFVCCCTL
>ORF1871
MCLCLLRCCCCCGLFFCLCHVYVLCCCLLGSVYLCSCLEHCGWCCFFFRVRGVF
>ORF1872
MTVRSAHLGPHL
>ORF1873
MLLVQPLCPVRGAPLQYPRATRVRQLWARCVLSGMHRGPCNANTHSLSYQQQCKYQQPVQTVQTLTV
>ORF1874
MDPLEALVPPVHYEVGRVSGLDLVHGL
>ORF1875
MRQGVGLGGARSGLCWSLFGTDAVEVGGSALQWPGQLLPLEPPLRVQLVIF
>ORF1876
MNLHSTATTTHLSTLSINASQCTMHNTQHSVSMHNTLHNILSQYSTQCTMHKTL
>ORF1877
MNGNRATHHMFSEGHAGSRAGCPPAVCGSLLYGVADPLVAPDKLLYGMCALIPLRDGVRVSGPVAERSHAAPVSALGIELLPFPIARVSPPNPINCATLARAVHVETHLRKLSS
>ORF1878
MGVGRYALTHLRFAQYCEM
>ORF1879
MGAWLSGFDSE
>ORF1880
MWPLVAVALFCAIMAIVAYGYSK
>ORF1881
MVTLNGYSQWLLLVGTLSGYSKWLL
>ORF1882
MYYIIMCTLIKMRTSVECWF
>ORF1883
MYLCVLQRFKTREKEV
>ORF1884
MLLLVLLLSVCFCISDLCLLCLCVLLLCLLLWLLCLLLLLLCLVMLFGSLDVSLSASVSCEFLLC
>ORF1885
MVALSVLLLEWHKDVSRQLLRLRLRLRSSSTSLNHCHFTLTIRLNLSFRHLGYLSLISVLGLGWCNVQV
>ORF1886
MPFLQLPELCSHCLIIRAPAKSDHLPAVLSQFVRLHKGISLGATKQLHGCLHCYTNEGLTTVCKRQRKKTHISTHA
>ORF1887
MAIIQYSITINQDKH
>ORF1888
MEHSIRALLLFLGRTSGCCCCCCCISRAGRGWRVKQDHLFFIPTLLWCSAGVFGL
>ORF1889
MLEYLFVLFPSLSLDLSHLSPQDSGWVGCVSASAASGSPGLQPLCSFGCTFGRCVVTVRSDCLCSLCLSVPVTQSLHSARLLLLGLLGLGLFGSVLTITAAQAAALAAALDLLLASLGLCLLLCFASGLLLLSLFLFSALFLFTLFLN
>ORF1890
MFLFLLLSRLIIIIRQINNSLRLLLLIFL
>ORF1891
MDVGFRHDDIVPLSSARGSGSGP
>ORF1892
MFLQDSLRHSHRVRQRFTRRFQSSSFTNNNGSSSSAIRLA
>ORF1893
MWEVPSPPGPVSGVVRTFGCDSPGRVGA
>ORF1894
MVSVASPGSTLLSNTGEYAIEQHRGVRY
>ORF1895
MSNTGEYAIEQHRGVRY
>ORF1896
MYLIILYCIVSYYIILY
>ORF1897
MLYCIVLYCIEDMRVE
>ORF1898
MMLCVFKVLVASSAYCCWWFCLLLFFCPLLLLLSSLALGLSGGLLSSYVSLFLLHGLHHVHPVPQAQGCLGLFPLSLQSLSLNQQSVHSLFSQSLNLDRAVFLLTQVGQHARRGHCCICVWTVRVDVAGGAAGCTLVLVSRVFVYSGATHARGVADICVLHFVACLWPWSLVEEHGPHVFGHNVPRQINLLSCNGAPHHLEDGHAQ
>ORF1899
MFIDSSLYHCHQPLSFVINPSHSRLSSTPPSDSFVNNTTPNQLTSSCHNI
>ORF1900
MLLLLFLSEVMLFFACSCWSLSCTLSLLSDAGMGLCSITHSSPSG
>ORF1901
MTQITQAQAQLSSKHK
>ORF1902
MLNTLASHSTVIYCTTHVITHAHRL
>ORF1903
MRQGVPRTVSVAKQCVAHTFRLRNVGCETVRESRQQPLLRNATPSISHANSHYCETPHPVSVTPTATIAKRHTQYQSRQQPLLRNATPSISHAIAVRLCATLSVILYYIVLYCIILYCIILYYIILYYIILYCIVLKT
>ORF1904
MNRVQINTVY
>ORF1905
MVLPSAVWGRWL
>ORF1906
MVVVVVEMSPGHSSSWLHAFWLWPL
>ORF1907
MYEYTGHKTHSTLNTQAETLTQCSQFATQAVEHSVQLVLRLWLWLWLWLRCDWYLHLYHRVRYHWNQQEYRHRRRLGQYAPWLR
>ORF1908
MLLLLLLLLLLLLLLLLLFFPSPGRPLQPLSVFNHDG
>ORF1909
MSIRVGWLPILCAGQLRPLYSPIRVGFPEPYSGAS
>ORF1910
MRSKSALGLSRLGLGLGLGL
>ORF1911
MALWLGLGLGLSLCRLGLGLGLGLGLGLELGLCMLGLGLGLGLSMLGLGLGLELGLSMLGLGLGLGLG
>ORF1912
MEGANPTLRSPNVRNHWRAPTLIHVTLTCVTLICTTSGGGWYCAMMRSGVFPMMLCELGA
>ORF1913
MEEAVLVVSGSACDHSQQAILCGAGRPAAGRECADTGEPSRGQWRV
>ORF1914
MEALHVHVLLPLLRQRTARVLRRHVHMGTEMVR
>ORF1915
MKEMVSLSTCANYTVPPLVPIST
>ORF1916
MCCVLSLKVSPVRVLEELLSAEKVEHINRTLASRKDSEHDNLQLMYVESSNTTRSKGRNTVLASFEMDNIFARDQISAFLVEAGHGQDLAMFKMAFSAYCTNNKVYDVLFQDTLDMPGVVETVAEYPSRVEILIDDMLEIEAAAKRANTTATTLNNNVTSTT
>ORF1917
MKRRWSGTLRRPLVAGCGPGTLRRPLVAECSQCIK
>ORF1918
MEGSMKETSSPNEGDIVRFFCSCSLSLVHSFSVLGSLKL
>ORF1919
MSESVDRVKRVEWCERVSGLCE
>ORF1920
MMFFSSSTNLCLAGAPR
>ORF1921
MCSIRSGEGAGLCMRTTWSLFSQPPNTL
>ORF1922
MLLFITCYLSCSLNSLMCGLFYFKDINKVEVKKRATVSCVLLLNVLLTRINLKLFTHMEESQSLYTHQIEESQTLYTQYYLQKVQQHLQGVYILLWTRPEVVIILNDCNNIRIRITVRFAWLSAGGGLGLSLCGL
>ORF1923
MLYYNLFLFLVSLLLCLFSFSRSLLGSSLLCSLGSFLFGLVSASLVLALLLQLGISRTDGIVYAHVNGL
>ORF1924
MLLLLGWWGR
>ORF1925
MSGWCWCLSCLGFLGCWLLFRGPCTFSGHCCCCDCCS
>ORF1926
MNEARCIAYLEPGR
>ORF1927
MRLLRTRTRLLRGGWALGTVCPCCRPSTCTSTRQ
>ORF1928
MGPSQRCRWVCRRQQGWACAGARGS
>ORF1929
MAQWCLRRGWLEELWALALLLLAAAVEVVLLLVLLAAVLAAVPVPVAEVVLLLVSAVLVVALVPEIEAQS
>ORF1930
MEAEDCTHARLFSGRVCWWLLCVLLYPVMCWARQGRVLA
>ORF1931
MSLALLLLLWPLLLPLPCVRLVLLLVGECVPVQLS
>ORF1932
MRVVLLLLQSQRSLLRRTLLLGCQSLS
>ORF1933
MRTSPGGETTGPCWSPASCTATVSCPGSTTAVPKSHQSTAALGTLCSLWDAQGALQRKHTLS
>ORF1934
MSACTEPAQHSNNNTSQYSLYQCLTVYNAQYSTQCINAQYSAQYSLSILNTMHNAQDTLTLQLLTL
>ORF1935
MSTSRLWLSSLWCS
>ORF1936
MCYPRSRCARRNASSQAKQLKS
>ORF1937
MPHQVSGRSHEGPMVREGGPNRAQW
>ORF1938
MGVGVNHNRFGRGPVCVDSFAVCAILRNVKVRHWDGRVAFGFRFRVTQMGNSLNNSFVAVSGCCAILRYYGHCGLWLL
>ORF1939
MVTLNGYSQWLLSMVTLSGYSQWLL
>ORF1940
MHKFVLYYYVYAY
>ORF1941
MVLIHFYFIRHSLFHCVCYVLFYIVLYSISTVFVCVAEI
>ORF1942
MSPLPLCALALFAPLAPLLAPLAPLLGDALWISRCQPVCVCKLRVSLVLKAQQAHQQKYSHHHPHHLQFQQAMGSLGRPQCSLA
>ORF1943
MAQRCQQAAAQAQAQAQKQQHQPQSLSLHPHHQTQLEFQALGLPESHQCPGFGLV
>ORF1944
MLQLARHILPLLPLL
>ORF1945
MPHHKGASQE
>ORF1946
MQKTEEKDTHKYTCITIQQHGNHSI
>ORF1947
MRESTYILQG
>ORF1948
MEGQAGSPLLHPHSVVVFCWCVWTLRCAYHHSSSCCWLNSFWMVHHSHSPASPPLLS
>ORF1949
MGWLRLCVCCVWLSWPSATLLFRLYLWEVRSHCQKRLFVLSLPQCPSHPVSSQC
>ORF1950
MPSSLLRVWPSPSFSVSFLCALSLHALSQLICEKPSWISCSSFFCDAALLKNQTLNQTPLNYC
>ORF1951
MSWMSWMMSLCVSFVILRFSCGVVPPRLVEAQP
>ORF1952
MKSFQVRKVFKVSIANAQYGTRV
>ORF1953
MRSLLCAPSLYLSSSSPFVGSTQSSRTGFGCGAYFRL
>ORF1954
MSNTGEYAIEQHRGVRY
>ORF1955
MYCILLYYIVLNVVLYCIVLY
>ORF1956
MLLVVLLAPVLLPVAALVEQPRARPLWRPLEQLCQPVLAPRPPPCPPCASSARLPRTLPSFSSESFAQPTVRTQSVFAESQP
>ORF1957
MLHLRLDSACRCGWWCCWVHTRPRLQGLRLFWGHSR
>ORF1958
MRTALRCLSLALVSR
>ORF1959
MCPFLAMAFRVMCS
>ORF1960
MIRRALMASIFAAQALSILLD
>ORF1961
MRSAACSISSWYE
>ORF1962
MLTQSQHLCDVHRLLPLSLSPTPFVCHQSLPLSFVINPSL
>ORF1963
MLESQLHTVSPLRCRNGLVFHNTFFPIGITFGYQPHVIECGPVCVIYNKTRKSVRHCTDTDNTSTSTTVK
>ORF1964
MPLRVAPLLLPGSSEDMVGG
>ORF1965
MDRYTGIGTQVLW
>ORF1966
MHYTRHHARTSIVKPFRFCNNSAYCFVYAAGRTAYRFGCQTVRSAYLSVAKRGLRNSA
>ORF1967
MRNATPSISHANSHYCETPHPVSVTPTATIAKRHTQYQSRYCGTPMRHSICYIVLYCIILYYIVLYYIILYYIILYYIILYCIKDMRVE
>ORF1968
MTQLHKYIHIHTRNIKFYSRGTNVFRLNMWGSSGFRMGSGAAFCCVGSLALAVSNAAIRKALRSSRTLCSSPRLLPATLPLPRFAGGCGG
>ORF1969
MAARFLALAALTHVFPLATFALAVTKRHAV
>ORF1970
MALALALAQVRLVLAPVPQSKVPLEPAGVQAQT
>ORF1971
MVKALVKALV
>ORF1972
MCSSTEISPTLTYIQTTPLPHVTTLITLHPHVITLIPPTLHPSHLVQSWHSVN
>ORF1973
MASNIMCRPA
>ORF1974
MAANRLGLWVLGLGGIHIRVRVEIQICIRVEQVRVRVRIRVVSVRVRVRVGFMVRVRVRAESVQVRVRVRVRVRVRVRVRAVHVRVRVRVRAEHVRVRVRVRVRAEHVRVRVRVRVRDDSRVKIRVRALLGLTRLGLGGAVFKGRVNTLPGYGLAKHLPPPFFRG
>ORF1975
MPQVHEVYPMPYPMPQVHEVYPMPQVHEVYPMPQVHRAPICRKYTKYPMPQVHRVYLKYPVPVPQKCRKYTEELVGEYRVHRFQNGRRIGCGLIIVGGVNTTLLYLSRKLCAALIYLFDIIIIVIISVVQYRYGFLRGAQGI
>ORF1976
MEQAVLRDVRCQKAMDVQVPRDPGGR
>ORF1977
MVLSHTGKQNQHGVGHGQHPRPVRGPSVLFKEGRVHARRCQTVSDPLQRQDHNPQGLERSRRAGALGTQKEHAALLTLRVSAGPSATR
>ORF1978
MTVAGLAVVAEGLSTRMVYPWPVYLICCFSPVVGTEPLVTEIPVTRSASLIVGLYAGLLLSIVSSVGLTVFSAVSGFIVSGFIVGFIVSVMGLIVCFMVSVMAGFIVGLVVVGTDGLAPSLAKAPVAMRTVSTA
>ORF1979
MLILVCDDDCMGSL
>ORF1980
MTFPFFAFLPGKQLLNLIKIVRDLRAKENDFVKVPETDSELPEDHREWTKWALAHYNGGSQWYSHQISGSLALVGGVRFLGSLFKKPSVPQQEQQQQYQQQQQQQHQQQYQQQQQQQYQQQQQQQYHSYNEQETFQSQFFFEDSSPYQPMELAQVHGVSFVGSFADQFESNSSSSSGCSSMDSCAAACSSSLEDMLFGEFDRADVDVVTHHDQGLETRPCKDCLNPYISVSVEDSEGHSAPVTGASLIDSTVDVVESRHQQQQDFLDDGQQFVFRIEVESSVDVHYWDTLAKTLLQPNVPRYLYLVMDKQALTMRRGVLRAKANFFCTLQARSRSVQIRIPSGSEASGMLQMWREEGILYESLAGEKPVLRCPFHQDEELTDMPLRQVERTSSYVKHINHWLDSAEHHINPEIADHVRTRRKQGLVIDLIQAAMNIMTHRQEMVQQSESPVVAASSSLSPAPTPQTPYTKRVDFVHPLPLQHVDVVQQQQQQQQQQTTPPIRLTGDALSTIMGQTLFCDSTSPSSTTTLEFHQFQQIQHVQQFQMVQMPQGHEGQFVWYPSGDNHHQQQVASDSVAAAFNNNVTLEETATYSSELTESARDVMPQQPSAIADTTRYSSATVDGERDPNGSYGQDKRLFMGAPLKRTAMPLHNKDPSCAFFIPLRGTTDPSVIQQEDYDNFNIMACQYEERARERTKAKKKAFNTCDAMAYPPTYHAAHAYGSGPDGTYYHDMGNAFRYHERHFLPPQNNTYDTIKRRVMGQETSPHGSRSVTALMASFWAAHPNTRVKFDELVTLIKTQNSQPAFLRQMYAHTNLNPNPDSPAAIKLDTVVTGDVSRDYALFFLAVEYFGHRAEQIVWWARTKPLDELLTNDFWARFITIWGCYKKMVLRMASADMCSNVRNAVRAHRHIGVGEFHKKVTDGLQSMARLHANVLPFLGDRVQPLPTQPVHLRPYTSEEFSKRAGTRHDSSLMLDFDAKASRANVVVPSKPHIAPFFLPDKTLMLSLKKGHFIDEYAFIPIRADPMRDKQSLGFDPKSINNVCNRNDNPATMNLTNIIYCKNTNQEIGANNTARRHMNADATNRGLAQCEGYNLQPKLRDFPCEQMGILQQSTPPLQTPYPDPVIFKTILVDSLDCGGGVKRKTADGPDPSLCSFAEVAAYMEQPTIISHSDELLTTPSPCGSEPPRKRAKRRQTLK
>ORF1981
MCLYIANCHYQ
>ORF1982
MTKSTGPLVVGYAHMTSSIQGSSADTDMGACLSSSCHLAHRDCSCVV
>ORF1983
MSPVSGDVQARAMLLPTLVLKLIPLVASSVMMSLGATSILASSPQYSAPGRS
>ORF1984
MMLKHVLARDQKGSSRFSLEIFKTIPANSSSDSTFILSIGMVFSYVSSVL
>ORF1985
MNLATLAVSAAFRALQRAVLSNAAQ
>ORF1986
MYSSTASCFNRLQMGG
>ORF1987
MGSRTSRILTRDETESGAAFSSKAANAQAPTTPEPPIIAITLDV
>ORF1988
MVISPGTNADLYHTTPLREMALSLDLMAPGSSSSEGVCNEMWYLFDAEDTEAFNTGNINTWRPVNPPTFAWSKLGSKIRRITLGRSDSDHMQWCSPCKSKTVPVAPYRSKNDKLAHIDSYYFQDNRIKFDKTKVTIAEASHVSTNSAPDVDFHHGVPKPIKQWSPTRAGMFFQFDYNMNAAHSYVKMTKPSNTLIIRLNSPVICEPNDSHDHSRCAFSGYRLIGNWLLQSLRLVDEEHYRVTLLRLAKSPEESSSLGLYRLDLTLYLNPNNTFTLNQLLFLCHSTSAFRFKSEPPLWIQGPISHQAC
>ORF1989
MLLYPLGRPSILLRRDC
>ORF1990
MRPKRLVSTRSLDRPRPKTDPLRTPSTA
>ORF1991
MVECPSYPAPYQTTISATISSTNWSWLSVWPKPVS
>ORF1992
MTSGPITDSGSRPNERVVRRWTTSQKTNSWTGSTP
>ORF1993
MHRPTWSPVPSIQWI
>ORF1994
MIGWRIFSSTC
>ORF1995
MRFRLSRARRTIVP
>ORF1996
MSSIRATWLFRSITRTA
>ORF1997
MPCVRDSLRTSREPR
>ORF1998
MPPFPVRTVCRVDGTTMCW
>ORF1999
MSIGSSAAQTLFSVTSTWRCGLRIPWGSRSAMSRP
>ORF2000
MGTVNPQTFPVCTARDSPTNTPWPLRTLARSWSGS
>ORF2001
MPRRVETNSI
>ORF2002
MLSSTKTAEAGSACLMVTVWYATAPR
>ORF2003
MRRIIRSRPT
>ORF2004
MKRTPETHSRMSTRPSTNSCARSKKRLPTTNGLSIMGLRAMGLSMGILSMGLLSMGLRLM
>ORF2005
MVRIMSRWSTSGTPIKSTTKTNRFTTAAVFRIFFLSPPLVFILKKTPPLLCIKCCGISNKPD
>ORF2006
MILSLIKWKSICKTKTTYR
>ORF2007
MKWTTSLLLSLYSSRCWPSPSLAL
>ORF2008
MCPMSLCCTTRPCPSTSCR
>ORF2009
MIWPRTWTAGTLYPKTSSIFSSTCWHSLQPLMV
>ORF2010
MCTLRCMPSF
>ORF2011
MVPSSTYPASRGRRGGP
>ORF2012
MLLWRASFSAVRLRPSSGSSRRGPCPGCTFPTSSSAGTRVSTEILPACSTRATCSTNLLKRPSTVSSKRLWRSRRSF
>ORF2013
MSMWPTICCASWDSPDSTVRLTRSTLWKTYRWKGRPTSLKRGSATIKSIPHRPCPLRLLKRTIHLNFNALPLYCTLVLVLSLCLSCLYSINFFLFEFKTCAALSLDRIVMHLYKV
>ORF2014
MCGRQSTQSASSATLEVDRGSTERSQLEMDR
>ORF2015
MHELLQSDLQSRPEPTACRYALCQRHHRHGAYQGHR
>ORF2016
MGNPRTDWAQETLVSCVPVSP
>ORF2017
MGPFHLRQGDSRSGAHLDVHGGVYQD
>ORF2018
MQRDTRHENVDPQKRSLGARRVYRLQAPLGV
>ORF2019
MGQVRRRTLSFPLLSRLQSSDQAQGGLWNRGEISPSLLYRPRQGRSGARLYKQNGSAQDSRKGYRSGSHVHCVRLRA
>ORF2020
MYVCHSSIKKRLRFYERVIFL
>ORF2021
MVVILLPLQAPFRSLWSTLWTIRLQNTVPSTDCPMRSRQRFLLTDMISVTFNGWRSTLCWRHPSLYSR
>ORF2022
MPLWTMPSALWVFCRRST
>ORF2023
MTVRSTQTRGVRRLPLNVYRGTRTILRDRLSRTISSNPGRSSRVYPPTIPSRTLSR
>ORF2024
MDRTRSRSCPRERSCFSCPLWT
>ORF2025
MDRCLTWHARAPTSSSTGAGNRRGWPRR
>ORF2026
MIPITRTPPFCLEKCFSRTCLPPLQRLLPLQPPHRPQYPLHPRRLLRGLQHRPPPLQPQPPLHPRQLLPRRL
>ORF2027
MLLHHRQQRPNPQPEIRLPPSRWSSSL
>ORF2028
MLETNNNKKTR
>ORF2029
MGRSVYSVQRCGNRQRWNRHGQDNNDARQHLQNQHADNLGTDDRATHRGLHGRVQHHGSQQRINSTQMLRVV
>ORF2030
MVQKLCSGGHHLGLHVWTQHTIRRSRFRTLHLRTHRI
>ORF2031
MGGNPGLPVSL
>ORF2032
MRRRYKYRIEGRVDQRQLSRVDRVLRRYRHRPVHMLQQQSDSLRHV
>ORF2033
MSEHVRLFCLDHHGRRSSTRHGRNQTHHGIRYIVHHRFQIVVRDRVLYNSPVSSRHRRQLHSSSDLVRYSQSRSQLDHGRYHERRNYIGSRRRLL
>ORF2034
MSGSSGGRNLQERCPASDHLWRFTQIHRQVDRTKRLHRKLGVRLVRQHAGIDGDEIQVGHTAPTHYHGAANHHHHNNHYASDNHYNDDNNPSHHYNDDDNPSHHYNNNHHNDYSSHYYHHYYCKHHQPVYSHCH
>ORF2035
MTWLQQIFTLTRNPEPRDHVSPGTRVCCDREYRGRLYQHAGSLVTTRGSRRLRDKKHFMYPS
>ORF2036
MCSKLTIEQWLVCNGSTQPTLSTPTSDTPSRGNAWERRTLISPR
>ORF2037
MLRPHLQSTGSGPAFS
>ORF2038
MPGDIRASWLCRT
>ORF2039
MTVRSIWPRGAPLEPPWYTRI
>ORF2040
MSAARSQTTRHRPYPPEDTVPSETCVTRTGLSEPVPTRRQ
>ORF2041
MRSYPTGAVSPTRLWVSVQTPGLVPSCFCSIHLHRPHRVLPQSVPPLLLPSPPQHSPLLLLPPAPQQQQPLLLPPAPSRIQPFYPPSRIQPCYPPPLQPS
>ORF2042
MKLPRTEPASQPSS
>ORF2043
MADRWSLIVATLILFCAMVEAQISSSTTANITETEPGPTIAVFNMLRSFNPTEVILITLGVVELAVIFTMVFVFVVIFVHHQ
>ORF2044
MGLFFFWLPLLLLLWFRLLRILLEMLSLLLFRRLLLLFIGAVVKRVANVSKVDRSSTPQICSLDSHRLKRRILIQLLLLFHIKSVCSDDPRDLRVRVVIIRIVRVHVVVSCHTGTWAR
>ORF2045
MLNFVIKQLVFIDNAGITRRTLDFTATLSSNRSCTCLRLYSWRLYADIRMASS
>ORF2046
MTTQSPGPTSSAAYRGARPLLRRYSRGTEEPKWWSDRRENTSPPRYQAGTLASSRERIPS
>ORF2047
MRRGVQRVASHTLAKTSSRRSRETMT
>ORF2048
MCAATSTATHRRQCLPEAYVRPETSATLNR
>ORF2049
MLQWPPYRRLGPPSIWVVRIRGRTVHRPYKPRFSPRPTTSSGSSAPAEPWYRRCTETTCSLRTAIWEAPTRRVPRFL
>ORF2050
MQPLQQRHGRLQQHLLLLLQQLHLPLQLPPLHRPQHLPLQLRLQQHRPLQPLQREQPQLLLPLQQQPLLLLLQPPPLLRLLLQPPPLLPPLQRLLLQPPPLLPLPPLRLLLLQQQPLLLPPLLQRLLLPLLPRLLLLQPLQLLLLPLLRLLLLQQPLLLLQPLQRLFLLLQPPPLQRRQLLLQQQQTNKPCPSFY
>ORF2051
MLRMNSLVEPCWSLFLLINHSNTCISNKCVFLLTTL
>ORF2052
MDENPVRLSKYSVPFHNRKQGFKKVKMDCIISERHRVTQ
>ORF2053
MFTMTNTNRRISVGNRHITIIANMEM
>ORF2054
MLSLMALLFFTKITMGIMITSPTNIKWLMSMYHSSASRDFKPSSST
>ORF2055
MCLYSNTVPVTA
>ORF2056
MDHPLLIRNHVAHLDGFEAQQQQDEGYTIDAPSIGAHKGLTHQTVPLPAVFHVSDLGHLIHNVHQQDDLDPVALVGLATHDPKREAVEQNADDYQHDQRRLESV
>ORF2057
MVGVSTDCTGWLGVDVSDDARL
>ORF2058
MIDVRQTAVHL
>ORF2059
MYQFVGVMSRLHLA
>ORF2060
MRQRSHTGRFKLAWRLIFDGEYKDHAVGRLGLCQDAVSRDEFIVFLW
>ORF2061
MTARDDVVFSHHYIFEFTVRKRHDHDRLAGKR
>ORF2062
MHVDGQYQRAAAAVALMVVVLDRLEISQGFLVARPMKLYIVLDRVHALSDLLHRHQFGRRGTVLATVRRNGMLWRGRRFWR
>ORF2063
MEYLRERSIQTRGRLFWRCVPSSLGRRR
>ORF2064
MLRRRIPSVIAFERRLFARAL
>ORF2065
MRVTAVGLFCHLWYGWLDEPFVAV
>ORF2066
MLVELAAFNVRQYRVDVRGFVCVLMLKILSGLEPSPHVRTTLLDGGTFNSLFILYRGIGIRLSFRLLRGLGIRLLLLLLAV
>ORF2067
MCAHSIINNNLRVIDSPH
>ORF2068
MGIIIDPLIDEV
>ORF2069
MVGEIVAFQLFQDIVG
>ORF2070
MFSSGLIPTVFIFIPF
>ORF2071
MAQTHLQSIVAIAV
>ORF2072
MQHRQDRIRRGRLGDSQISPVEIVGALQVYAHGRLGYERQTHVDSRRGHSKLFSSGFYGRGLEIYSDLALGNVVQSFQQIPHRTSV
>ORF2073
MEYLKEYLWLVTRLPSDARTHRMGIQIGFEGGVEPFTEMKRSLFQSLHLQRTDGSLVPIVPHFESYPHRVPQHLRLGGLRVTLIPVHLVRL
>ORF2074
MKHVHQQSLVLVRVVLYQYQVALSLPDGFSDHLRKTGDQQRVRLEMQFGNGINVHRMHGGPQLQVQGIRVSGVPEEQTTTTTSQTVVGFFKNKN
>ORF2075
MPWSLSRATRTDRSEDSTRRQNSRGWC
>ORF2076
MKTRGCFYPSVH
>ORF2077
MLSSSAYLKDLFTFSHHQNAARCCRRKPGSRQEHLHR
>ORF2078
MGPGLPDLRLSDQTLSPGGSDQVLRR
>ORF2079
MSQVLHQPDGQRVRLSTGRRLPEGQTRDLPGESQQASPLRRVLRSTGLPREDPPSARRLAHKWHWSLHRLPGSERHEDSHRQRGRLQLFRPGASRRDDPESLHVHLQSQDVCIVQ
>ORF2080
MHVSEYVDVTDGSEVHGGFIDEPCHFNGSVKIERGFPSRVDFSRRFSRRVPGVTDGSGTPTQPSQILLAQYVPKHGLHDPEAGKGIGPSIGLVESNAGFVGQVSKGHVGSIVVHHERLCRPLHGPGVNETVYDG
>ORF2081
METKGVHERTVWSVHVG
>ORF2082
MLHPGQLPRESIHKFAPEVHALLERSAQLVGMITHGVDYVHLTKQIVQGPQQLGQRFRVALTRLQSVPELETTQLFVWLEQYRLLRWIDANDHGPAAFQDVLYDTTSYVARTAKDDHDRVFWKDAMAHDKT
>ORF2083
MTLDVDSFVSVSVVNRQSCFLAQDGHLVTKL
>ORF2084
MTSFPTVTMSLFMTVS
>ORF2085
MLLLQKRALTGYQVTQHDLEFIRVSVFLLRATRLKPHNDCMFLPKVCPNWNWNMTWHTTPACLPKCYCL
>ORF2086
MPSTIIASAIKNNFIPHHRMNLLYSFFVVSFSVSFSCVCK
>ORF2087
MCCEFGVRVVCEQK
>ORF2088
MSLQPSTGPLSCPW
>ORF2089
MILQQILSQSLS
>ORF2090
MSLQQILSQRLPQNSHLILSQRLPQSLSQRIPQSLSQRIPQSLSQRIPQRLPQSLPQRILKSLHQNSPRSSQHRPLMIIIIPTRLPPPLRGPRLQTKKQPGLQKKQLSLQKKLPGLQTKKQPGLQKKHHGPPNPPHTHNQTRSTHGWSLQ
>ORF2091
MRSSRMLLRSRRTSPICESRIHTTDPPLLVSVFVCVQFVLELAHGTEGHTGGDEVIFQDGSLDLEVLSELCSHRGKRVQTQPGQGPQQAAFSHPHGQHAGVARTAKGGKRQIQTVSDVTQTVAPASVAGGGLGDLGILGHLCSDDVDRFHSRSSSGERARDVFEAPE
>ORF2092
MERLILMIIGATLLGVYLSPMTYLRYMWVEFSSMSTGVPGGCNSTSSNCRSMVGTQTGAPTQSFTYQQFDLDNGWGYTYKLTKEDETSYTTNGAMLNGKPCETPCAADTDGKYFCTSSKSVMPNVKGACAKMGYDWMGNMVPKNATWRKEINSGVFEWKRESDGAWIATHTPLCYSGSNIYTCALSKPAINNAI
>ORF2093
MDSCRRTRSPRNSRRLSGEAETRETRYCAWSV
>ORF2094
MRWTPTGYSRTLRTCWTR
>ORF2095
MDSVLWRSEREKEKDFF
>ORF2096
MVSSSAAGIHPASGSLSAAVSLSLSSF
>ORF2097
MAFRRRSHDSL
>ORF2098
MHSHNLRCLSASSRREPSIITLQPTLPPTRPLSKIGPWVKGCTRSEAMWWTKTPPTASTVSWMRSMP
>ORF2099
MLKEHTMRLEPAASCPVTKSRSEILTTPSGVSGSARLATDS
>ORF2100
MCCVLLFTKIQIQACRQSLARYNQ
>ORF2101
MKAGEHQTHHQSQ
>ORF2102
MEWERLFASL
>ORF2103
MSQTWFDVTKSTSVIPPLLPPNITPTTVVNVFVPGYRSAS
>ORF2104
MSPVCLSYRITLDFLRLATIKTVMPA
>ORF2105
MGLRIPSLCTMAYGASSTPMAQQVCTPVLNSA
>ORF2106
MKDILAMYGGFSSAGTLDNISSLSTTLMHGGSHWMCFDRDSKWFINV
>ORF2107
MSHGLGRLVGSPLQLT
>ORF2108
MSMLGLPQTLTTSS
>ORF2109
MSMVAYPFISPVMAFINLTRRPGTM
>ORF2110
MVAEVEVSEDMLMAQSMRTSTPKLKCLIRGGSAISKKVGLAIEKPNVLMVTTAPYLLRRLSYVDLEYLARPPCDTLAAVPNGATSSSSEESSSSSEYTTLSSSSEESESSSSE
>ORF2111
MTSSVAAAAEVVATGLSWLASEESEERLGSRLLSTVFILSVPFTFSLQRGHSFLFLETVVRIFCQHFKQKL
>ORF2112
MQTAQSVSSIIVIVDVV
>ORF2113
MMMISRGAMPAVVSCNLCAISAFSQLPV
>ORF2114
MRFQIDKISTSPCRWTV
>ORF2115
MWRLAWSTPAAFVRPR
>ORF2116
MWLWLAGSFSATPSVWEESTCCPSRTPLCSCRPKRTCSESRKTST
>ORF2117
MWPLPSSRCGSRSAPA
>ORF2118
MERQSVLVRVQSRPSWVSCEALSST
>ORF2119
MPCVREQSPCRTAPRRNSSPSGPPDTRVDSRKRPCGA
>ORF2120
MPIWVLWQSLRGKRRPPR
>ORF2121
MENSRARRSSAS
>ORF2122
MARSCRVSATRCRSASSVSGCFSSTA
>ORF2123
MDRSCRCERAP
>ORF2124
MVREQRRKRSEEDSNPRLSTCRRNRARTGPSSVP
>ORF2125
MLRQTCSAFSNLINPDRTEKKTNPSHQSLITTARVVKTVLQVQQETTRVKVRVTIIYWKMMMMIQTNQKQKKVPVLRIKRTRRTKRTRTYQYGIIQKVPMLHPRVHPSVTQKYSRIKHRSSRHHRSPMDQQRRRHLEKTTRKTESTHQLFPELNPKRPMLLVNPKRPMLLVNPKRPMLLVNPKRPMPRVSPRRPTPPPPEGWFPPEQPSISS
>ORF2126
MKTKRYRADF
>ORF2127
MASRATGAYTGVPFWNCASRGNARYSKRRTRSGNAARQSSTTTRRRARTITTRSCLSSSLRGKTSAPQSTTKRQSSLEPTRVSQTPSKYASPKSASTVVSAKSTWISC
>ORF2128
MSEPPWTHNTTS
>ORF2129
MKHGDFIPQTPWTRPSSHSWNTT
>ORF2130
MSTRHPGYTTSSEQRPNETP
>ORF2131
MTITLEWVSG
>ORF2132
MSTTRAACAESTRPARGRSCWIGSTDPRKTASRFQTA
>ORF2133
MSTCTPRPSSDTWFAWRV
>ORF2134
MPARHTTPSSVSSTT
>ORF2135
MATQTTSLKTNPTKRGP
>ORF2136
MSFQRLSRVKARRHTSNSHQICPRNSEWTTSTAD
>ORF2137
MSSCRLVWRGTRPKIHSRCFQGNRPSDP
>ORF2138
MPVQPFRGIWRGEATYHSQRSSSTCCRSGITPAVLTDLSRVKRWRSD
>ORF2139
MCVCVLIKKYI
>ORF2140
MGKKGQGQFVNMEPGKAITVILCTDLSKIFL
>ORF2141
MSLRLCKSRNAVAQGEPGYT
>ORF2142
MYYFYLPSQDKK
>ORF2143
MGCASPVPCGTRHEWFTVGNRRRFTSHTRIRLGVPLTTWRTFRASQTVRSSQGRHTSVRYARTVPR
>ORF2144
MDQTQPQRPGSLHGTSQHRFHRVPGHATHVQGVVQTRQADHGQAG
>ORF2145
MGQPSRPDRFRSLRESPHRRSTVRHGQETSNQKGHFERLRLEL
>ORF2146
MPAEGQNRDRGERFRSVC
>ORF2147
MWIRGSGPCESLRWAETDASDTCAPCP
>ORF2148
MPSWTPWRENNC
>ORF2149
MSTPDINSSR
>ORF2150
MMPLPLLLLLPKPENFQNLKLKSLLKPENFQNLKLMNMKPLIKPENFQNLKLKLNLKLKPKSLLHPHHPHQEKFLKRPERDRPQLQCHRTTAAARNPSRVPSSDTLRARVWLRSAWLMSTTLCSRYWMRISHGSKTLSRRCATSTSAATSTLRRRCWSRFPRTRSSSPTRVSPSSLPSIFWRIMWPTLRCPWSTLAEYPATKRGWWCLSTRSPSRRKVPRR
>ORF2151
MTSTLLGPVLWTAMLISTSEWPTLCRLSATWCGPTRSASRFR
>ORF2152
MCLGDRPKTSGVSGS
>ORF2153
MLTLTIVVTLMLLLLMMLLVVVVVLNPNKNCWCTSRVRRLDGFLKRRVNMWWKKKQAGITLK
>ORF2154
MRLYCCPNSKRLYRSPPPRRPCSRPRTLNGRGASRVPQRSQRTECLPVRPLRSNTTIKSLPSVPRRTLQRWSATSRYSTVTCAAGHTRISKRFTLWCSRTCGI
>ORF2155
MSVSMASENVGGSRVVGTVPCYVRTCTRPLLARGWCFH
>ORF2156
MSDGFFSGRGPRDSPLLWRLWQTVASRPGSQRHHLLLRLRQVLSSPGVFEVHAGGPGRAAGQARDLQKVSAVRADGRPVRPSLVHLSQHVFELSHGDGARGRVYGDQAHGRDLRALLLRAPGARQSTRARRAGEAVGFYGRCTGRLYCTRRSLAHGRRRHGRFTGRSQKRPGYQVCERGPERQEGRQR
>ORF2157
MHVRTGQKTHRGKHSGLAVLLALCQPGSLQDNAQAGGSSSGREPFGYKYQINFARQILFGVWYNTRRTQAQACLCHRTNTEPLQTISVLGTRRR
>ORF2158
MRLRSTDRLEYQDPDCVLCTHR
>ORF2159
MFRTEIYCGS
>ORF2160
MVDADRWCACQRSLL
>ORF2161
MIRLWRSRIIVISYRLQCRPYP
>ORF2162
MPRTKFQTCTLRGQTD
>ORF2163
MRPSCPRCPVRLG
>ORF2164
MSLRTWVPTPTRSSRCLASWSLRTVNLRPCSRW
>ORF2165
MSLCPCLTFVCTRRATRFVWITPRSRLG
>ORF2166
MWEALLATLCSTPAARVAPSDASRSKLTV
>ORF2167
MTPPVCLPCMGV
>ORF2168
MLPPTCPRRSLWTTCLRSFTFWPSAKPRECIRSSPKIPTCLCS
>ORF2169
MQRKTRLCTLPSKWNRTNGWVTSNCCTTFSSSPPSRTAPLR
>ORF2170
MKKPPHPKKPPPPSPPSSNTKPVGLNPSTC
>ORF2171
MATDNYMHSDYSDDDDSDSEIARVIRAHRLYVKQQEELDENAAFEAMAVKQASKSEASKSDRLWK
>ORF2172
MCCCTFVFYAWLKVIHQALVCTGEFFVFEFVWEP
>ORF2173
MYVFSDCLCHGQILCLYLFLKRR
>ORF2174
MKRKKFLCLYHYVYSHE
>ORF2175
MIKQTVHFSQESGVIDLGVKPSHGRTGQPDHVQ
>ORF2176
MFLGATQSHPSQDLYLKRLHPKGYTYHHKQKHTRRLLLLPYCY
>ORF2177
MVPFCSCSEMNLMIQLIMVLICSNLRFCLSL
>ORF2178
MAVVLSLSLCSIAASPAATVGLCSMSRALSLSVS
>ORF2179
MTIPSSSAANS
>ORF2180
MPSESTTFLFASKSAGYSSSISCNTDMTDDPSGGRCFPYLDDTQNQVHPSLRDTLMRALRRCPRNEVQPCLTWKLENGTIHVSVTPWEETCAQTLRFLRGCAYHRLKPPDNLWGLLSWLLDQAKLIPSNHQTLLYMQTLYRCMEKFSTFVEHKPKLNNIDCDALDVYFGIKHRHTKQRTDSIIECFDDSELKRIYKDHCELTELDQRQSFVNGMVIEGVQCTIQFLLPKSQDTIVDMEGAHQEDESPKPVWHNLIVRLGNIMW
>ORF2181
MLLLLLPPSLIFFW
>ORF2182
MRVYRPHQTFLR
>ORF2183
MSARLSDRPISPLLFLQ
>ORF2184
MSCCPRPPPRRPRKKKIRSWSC
>ORF2185
MKLLQRCIDWCLHHHHRPDNLDRFQPDRPK
>ORF2186
MTMKRTMVFAVSF
>ORF2187
MCRSRYNWRPTRRSGPSWLQRYLPVRYL
>ORF2188
MVLRWQGNPLRLSRVSLWVCL
>ORF2189
MSRGAQSSWTLRTGPWRRL
>ORF2190
MPYLAPAEPCVCILVSGPSAWQPVLCCPVPTPCRPRTG
>ORF2191
MWAQPISWRYPAQPCRPCTWDP
>ORF2192
MEDEFLVARRGCPLLRRHAPVDKDLLRELARQPQHTGPGQIEFVGCSRFVLGMCHGFQCQTLGHKVGHLARVVGGRVGVGGRHVDLAQHTLDVRAHGRSDVDRVGVGWHGRGAVQRLEHGAALLLGLDKRCQSLGDADEHVLPQLEEVDLAGLLLQQVDVVGYPAKQRPLESGGQTLVEELVREPPGAPGQRPAKEKHATQDEGEVSRPVGFHAFVVGRLSLEKVIHDLFADAGWVSCDASGQHAGHGQTHFGRGRHIVIEGVKHPRDHTDLLVREHGLACARVDGDAK
>ORF2193
MRVVGGGGVHPGTGERQGHVGLVEPKVHKVGRHVFAQSGVHGSRQESAIDVWIVYAERV
>ORF2194
MGSLFEDERPEVRREFGGIGAGSPRTEDDGSERGKQSSEIGRLDVVGHERHVDVVVVVR
>ORF2195
MGLCDLLGGGPFVGPLCPLLPTPLAGGAHALLQLEFPDFVLRLFDARVDALLVHPESGEFGAPYRPLSFELGVDLADLGELGSVGYQSVVLSHQIGPSLLELFEVPVEFDRVQLQLLTARQIGKDDGSLTIVQDVLDDVRDGFFGEGHR
>ORF2196
MGVSLGLAQTAHQKSGRFGHRRRFDRLVVGLISATEIQLFVRVVVVVQGLQIEHVVIHARCVQ
>ORF2197
MCHFSCLAGGVTGPDCLMIRYLNTKDHPNGPETATEVLSNAIQRGLEPARTRDQHRPP
>ORF2198
MVTQPHNQHNHPQKSQKPVVEEDPTTPGAAEETSPEPDNTVEPTAEETTPDPTTEAEATSEPATDEETTSDPEETTPESIDGTTKEMDTVLDKQIADIVRKFMLNYIQEFSGMLTELSKLKNQQQ
>ORF2199
MIQRDTWYFQIAWIVW
>ORF2200
MFKVGYKRLLIQSTVHLALVALETLDALVEFLYGIIVFNVHVIVVRIVQTLDAHGLDQRVSGRSSVIAAIRWVAPSSLVEFKITAQVPSDRTGCLADERLGGFTVVDVR
>ORF2201
MLGIKVLHVQCTAKEPSHARCNLDAETVRINQGSVKGAPQRLVSPAALSHHIHTVTVRVHGRCTVREDSQFNASPFDKDAHGWRSDVIRQTPGQQHQSLFAQDSTRRCR
>ORF2202
MFSLDDGQKFLHR
>ORF2203
MDLSVADKTRRPSLLHGTRYATRIVLVYGSRVFDDTVPLRQFGLEQLLHIEVKLIQSRMTLQELREHPFTFV
>ORF2204
MYLFCCLLLSIRWFRMILCISHTPLFLSLIPNM
>ORF2205
MYSGASSWVAC
>ORF2206
MPLRGARYTPLS
>ORF2207
MPVELWRRQSRVSRQGSLWETGTVRSDYSPALLSISPPKRW
>ORF2208
MTSTALTLKCAVMGTDL
>ORF2209
MMSSCSPCSI
>ORF2210
MVWVTGLDANSSLTAGTFLSSLSDNTSRADMALPASLVMSPFLKSLRLSSSIAL
>ORF2211
MKAFSALSRSKPMFLKHSANSGSISARACVSLRSTTSTEGRGGGGSLARHIISSYSFSSGFFANTMLFMMCLTMGMLSLLMAYVTACPPPPALQTSTSNCCNSAML
>ORF2212
MVVGCAPLGQSSSLCM
>ORF2213
MTGSLSFLGALSSSSSSEVVAVDGFSTTSLNMGQVGIVLSFL
>ORF2214
MISETVLWKREREREQGVLCRIAQSLRPRCGSISERTLE
>ORF2215
MQTRKKAKIFSELRDF
>ORF2216
MREEWPRVSVPGRYPRCG
>ORF2217
MCTHSARRREVCYRGCPGRRLSTATLLERSAAYPRRQQSHQADGRLYDVHKQRRAVHCAYHRLDRDCTDRRSRILQGSVQTLSHTL
>ORF2218
MVDGLDDAFYLGTLITMSLMSGFNTLYKRMQPSSFCFPFTGLVRVLAATFRESFFFLEVTSDFFRESFFGGTEVFGTFGTFGTEGFDGAEGFGFFIIVNFGGADFTAAVAVVDFFAAAGCSGMMSISSGLELTQVYLFTRHPSKKI
>ORF2219
MIYLHNITKFINNSIKSYREACSRCVRRSGSRARRTER
>ORF2220
MLAKSFSRASL
>ORF2221
MKTSCRWHTPHRW
>ORF2222
MQRLGPPPAEPWDTLVTSR
>ORF2223
MNSLAAAYRS
>ORF2224
MVCARLSVADGETI
>ORF2225
MVFEQQQWQWQQALQWRL
>ORF2226
MLVEQWWVEQWWVEQQRVE
>ORF2227
MPCRSGLERRQIFGLCSNAEQNGIPISESLHFNTTRERVWVDLKCDIMSGRKKKQLTQDEIIMAEFFTEDEDEEYVPPPTIVEKKRTTKKKQPAAAAAAAEKKTDVVQKRTRRTKKQMETDRALVKMYKDRDWPPFVEECLRAVNIQRYDIRHGEFPPYKIAMALSKKSFDNWDEVDYAALRDCLCEGLHLQAVQTHKLYVLASGMFLWGKSSWMDPQLLSRLYSHDVPKIKLLERVTYGFMMALQECLKYNADGGGGKIPGLDDDEMVTEMKNFVLFKGFHHHYVFCDHHWQHWALGRDFHGVLPEVVVQEMIADGLACMLERAGPYETPADWIDSFSVAAYPDAMKDQLKEHLAKATINCQGLNFAAFKNSLAFLADMHKSVSIPRWRYFPTAKSVTLDTFDDCACDVHVQRHVQGQTGCSCMCCERSGCTDEKCKSLDQLERVELRSADMEDEDDLESVVSAAGARSLNTNWLHEPKIIAVRAPLVGVGDRGPGGTRQKQLRGRSSKQPECGKGCACGECPKCPRPSTSSSASSTDEDYCECEECDLTAADFSLAAMINRDMGSVCDCDKAKKPVKPKRLTAGATGTSRATGAAGTSRATGATGTSRSYGEMGAKPKAPKKK
>ORF2228
MNQPDDACVGCGDPRTA
>ORF2229
MFDARKADVHPERTERGYRDLLAVRRTVLGLFVVGIRPLKSSHLPHRMSPSTNNQRVVSPEPGSLPCSPASSVAFDPPVKCLTKSNPGVECHCPRHGSLVKPPSQPVLAAPRSESPSDVIRCEYLVTFLGRAFLLDSSSHTGV
>ORF2230
MVVADCNSRVRSRTCQKR
>ORF2231
MAATYFFYHCFCWS
>ORF2232
MCFLANVSVPRAWMTDSSVFLEVGKLK
>ORF2233
MNGRLSMVSRPMIHPSFFASASESLVDVFLLLLFEDEEVVEDVDAVAAEAAAAAISSSSVFVSSTSTPFMLRAVLGVCWVASTSEYLLCRLG
>ORF2234
MSLEMVKDSTEALN
>ORF2235
MTVRGDLTSIISVLHTDSRVLKASHTASTAFELKNCV
>ORF2236
MTQAVSVSVPSK
>ORF2237
MSMACVILDR
>ORF2238
MAPATCRALRLMRNLTKVEDGPAMSDRLSG
>ORF2239
MPTLVYDTLDVSVFDHRQVMLPFLTSSLYSRSKSLNSDCSLDPRYDWTLRIRISR
>ORF2240
MGPHGRACDMMSVSSCVPATTDCPR
>ORF2241
MSTLPPKPPNLCTNTTSFSEPSSTVGPKRSARQNWPVNSTYSPSVL
>ORF2242
MAMMTPVVRRRRRIYY
>ORF2243
MALQPQRRSSLCRLAVKKTFLCSV
>ORF2244
MVWCDVWARR
>ORF2245
MNPRRCLPEIPRT
>ORF2246
MSVTRWCNLYRTCSDPPPPYNKHSL
>ORF2247
MSNHPMPPCDEHVGR
>ORF2248
MCSDSKRLPRFVYP
>ORF2249
MPPCLLDKLVVAAKRTMAMCRLK
>ORF2250
MMMSILMAVVVVSRCNSSNSKMMMLLWMGPRLSAGGGKTKTCRCLPTPLRVFPKCQSRGTSGLPCTKSEPL
>ORF2251
MTWRLPYRTLKSHRTRLLST
>ORF2252
MWVTLSVTLDTTVEPVQDGPCTTPSTTDTCTTKKTTRWPPRRRTTRGR
>ORF2253
MCLYRTVSTSRRTWTELRGVRATKTTDSRKTTSTTNSNFTFRSLPCYRN
>ORF2254
MMAASNKTTNF
>ORF2255
MATVSSTVSRPCVWATGTSTCASSSSAWDGSGPTTPTPCSSRARTTPTSRTGRATTKRGESWWTSRRAPTCLALRLTSSAVRNISTVPK
>ORF2256
MCTVDILPTKL
>ORF2257
MDAKSHHGRTRARSPRSRGRTGPRSSPREAYCRETSRRPAG
>ORF2258
MTFGRKSPRSRGSAPRGPLSRLCYWTRSARSRTNKSPSAATAR
>ORF2259
MTGRWPYSRTTRSNR
>ORF2260
MVNWCTFRSHPAFSTRVSFSTFTRSSGPDTTVPWPGPRSMRRLTRRTGTPRGSWPRCSTTSTGPSTASSSRPTSSTRRPCWRTPAAG
>ORF2261
MRPTAAARVAFYWWRARCSWT
>ORF2262
MVTFGTANRDNASPRDWWPSCSSCSSSGTSFTESRTSTPPNSSSGKTARWRWPPTSSDWKTSRSRSTRTLWNPC
>ORF2263
MIFWPSPGNNRVSKSTSRSCEDGNPSSRESWSYPRVSRSRRCPSRVTRRRPTCLTPRTPSL
>ORF2264
MCVTSRRWRTSRNRSRTPKSRPRVPALEIRTY
>ORF2265
MPNWIRPWKPKSPPGRRPRGRPGRRNGDWSLSARLESSRPRRSRERSSRLRRQSWRRRKPYSWPIWSAPRKRRGDWPGSWRVRNNARLWRPNRYLRWSPRVPVRSSSSKRT
>ORF2266
MWYAIRPTSP
>ORF2267
MPPSTRSGSSNPADLPCSRRCPSCRT
>ORF2268
MVAPPWTPAALYYPLNPLNLSPLSPLNPLDLNLNLNLSRTLSPLDLNLKTLSLNPLDHSQNQNPLLLNNHNHSHWRGRPHRCHGRMMDWPLSRWRSTPWPPPSPPKRSSWWVKSPRNRAARKR
>ORF2269
MTTTTMSTSKTRTTSPTTNATTITTRTMTKRTKSRPWWIYSRTPPSSGANIGDSASTSCGSPVRTTASTRDSEKYGARSI
>ORF2270
MDAEWLGTVVCSGSIHRSGTRWWLTKANGPKAA
>ORF2271
MLSANYTIISVSQSTSRI
>ORF2272
MRFRKVSLTSST
>ORF2273
MNPRRPTRKTPPALDTDGSRRTAKRPPG
>ORF2274
MEATRIWTSS
>ORF2275
MLLEALEATTATIAIVVARIDAEATAAPEEATTEATVAEATTEATVAEATIEATVAAEATAAAIRPVVVVVDKATRPVVQPRSDAILATRVKLAVRLITEAPISTDPGPPSGDPT
>ORF2276
MPPTNPNTTPTSETPLCITS
>ORF2277
MTTTPIPTSSSRCARRCSKSSDRPSRSGP
>ORF2278
MPPNSIKCCPT
>ORF2279
MGCDAFGLSLTQGYDDGYIQLAKKPNILDRNSFVNHLDYVLQNGDNCLNIQGNTRGPDVWANLFYMAKEVCAASGDWTTILGSSQGWAVIGMYLAELIYTNVGTTFNVLMRMSTLLEHMRRTHLYERHLMGYDFMMGGMICSENAVCNDGAAGSVSNTDVWRYSDGNKRNTHFFYLSGLNKLTLGPGSLGTRASMLELRNEKDRDAFKTGINRDCPILIPRPLSYMGPAYFYAQQAIFNDANGFCNGDNTYKNSLRVLMDLTLEYYSNSQPTRCCRISEARHKGWVVSRDAPLRRRAYFDDLLYDPEIANGKQSQAFITSTHNFTQKGDSINTVRPTVYVSNSNVSAILGLQVAKVTSKELVIEADETDYVTNPDFFLLKNDEEDLITPVLGAEIKLRAGFNTFDMDISPFGYPLFSSDGSIATFGAEMLRFSADYSIERANFNITEICTLLSIELTRLESRVLNDIKGSCRLTVNQAAFMHCVLATLQNREDLATSPGTKLNYGSSMGLSGINRLEALGYSKIRVALVGKLANTFKTMNATYKEFSQTRPNTPVVALANFQINLNVCLVHTAACLGLIDIISKIIFKVPFMNGVQCLAPVPLALLLKQSYTNFKKMAEQSESVMTTKRNIASQGVRSNTIVDGEYIVAFHGLGVR
>ORF2280
MFFLLLLYNHHHHHHH
>ORF2281
MSRAALVVTVDSDRDVAMDSDEEPGYLRITNPAVAEQSHLNWIERFNEHVLSHVPVGTDSTSAVFFKTPIERLLPNDLPKYPQLSVDWQSMFPSHVLPVLKNVNDVYGRLTGLSAHNFFILQHHAINMAWPLVETTEQKLVLLWMCCHLMCRVDDFEDTSMASVDKMVLLIACLLSPTCAPVAMYLDSRTRLKIGVVNSTWPVIEDIMWMVNNPDWPGFFHVFEDLRDDTSMSDVFEMASNYRRRLSVIYLDEACGTENRSTAFDLDFTKLRLAAASLTNATPYVQINLKVTSSKNRHDRIKWRRRLGCFLNSRKEAMYVLLTTGVLKHPQVEHIHLLFNEALEIAEAECAAEGKHMLVL
>ORF2282
MSTRTWYPETRTWYPEREKNSIENQPTNQQWVSLPS
>ORF2283
MLQQQPRTPLQQMFPLFQFSLQLLVLVVWWRVVQQIKAMARALGFLPPRPDTITDQQVQQWLQQQALQQQQPPPPPLPQQQPQRAQPQVPQVPQPQMPQPQVQQLPQPQVPQLQLLQLPQPQVPQPQLLQLPRPQVPQPQLLQLPRPQVHQPQLLQVPQPQLPQVPLVPAQTQQVPLPLSPLPQPPSVHQVPPQPPPKRRSLLQRLFRPTRGNRVMAMYSRLKTTRVQK
>ORF2284
MSALTTRNARGTPNKLSSSTRWPPHSLCAMTRMLHRRAM
>ORF2285
MKRPASTRSTLSWFANNTNSP
>ORF2286
MPCLTFRLYPYPTLATL
>ORF2287
MSLWVSSLLLDW
>ORF2288
MARDSNPSLPVKPSLPSLQPV
>ORF2289
MWWLVSCWCWAVFWN
>ORF2290
MCLSLCIFPL
>ORF2291
MPGPSVLCFWPLLWATIPSRAA
>ORF2292
MYPCIWSAICLVLCTLLTCC
>ORF2293
MPISRLTLLTQVLYCRCVFISVSGWVV
>ORF2294
MTHDVMFILYIFY
>ORF2295
MALGSTQLLGNSMVPSVCERQAERSLFSTSLSTKELAPVSGSS
>ORF2296
MCFSSGENGFWVICLPIT
>ORF2297
MFSLRVSDLFHLSMRLMSAFLMPESKQVCPQSDSAVRAALR
>ORF2298
MVRLPRLDEEEETLMGTVARMM
>ORF2299
MLSSSVVVPLRMMLNCLGLS
>ORF2300
MPAKVKSLEKSSPSLVHSTMACVMMSTSLSLKRVPFLAARSSMLV
>ORF2301
MTLMNSSLAATLSTAVFHRFMKAYRGAPTVVMPPPE
>ORF2302
MMSVRFLDSMQVLMSVLKSLSSHTSSKAPRLHLIKASKCSILSDAVQHQRGTLRISCS
>ORF2303
MAGRPSPVACWREVIFSHRQSCVNLDPVVKSLASDWYFAQIGDIARRITEQ
>ORF2304
MAEAGKTLWPPESQYVTARSAQLQDRPTSLVFWYVIIIVIG
>ORF2305
MQVPHYYYYYCRS
>ORF2306
MGPGMLLYRADSTNSRVTICTLVAGITPACSDKKDET
>ORF2307
MWYLMSKQRSILKSSGRQLPSMRRANRRAFSWVGMMYLGGLL
>ORF2308
MEAISCLMHSSMHSQIIQACTFPCKSMSYWDELPKRGARACMIYLCPFPLMAVPGTRSSKRTATHLPG
>ORF2309
MLLVSTAWTCCPKKVSKAPDTPLIPLTLKLTLAAFINA
>ORF2310
MDMHTLPEARNTLILLNSLHE
>ORF2311
MATVYSVYDVDFEVVEKVLVVFREGCTALVQLTMNWVMDM
>ORF2312
MILVPDLRLVSEKTAPWNCLKTSLFWKPIKLRADSRVICCI
>ORF2313
MYARDAWAFLLMSSSSEVF
>ORF2314
MIMGAVSRGCVAAAALLRSRSACCNCLSSLAAFSVANVSLCCCCSCCCCCCCCSCCCCCCCRFSSCCKACSS
>ORF2315
MTRLGTADATRVLSKSSAPT
>ORF2316
MTCCICGATCCLLFLLG
>ORF2317
MDVVAAAVVTSVCSLFF
>ORF2318
MCSALKKYVLMLFSTSTFSSGSVTADVDLTYTEEMAVG
>ORF2319
MHILLVIEVFGIGMDRASASSIVYSARRFFLFSMVASMYVSMFLALPSSRR
>ORF2320
MALIKGLHLGGVIQSMDVPVS
>ORF2321
MVHGPIFSSFFM
>ORF2322
MGPSRAMSSNTLKSISITSLSRNRSSSESLDVSKLMRVVVKYLLVKNMWLNMS
>ORF2323
MRSGCRFSLCMSLNM
>ORF2324
MVLTAIMSKPLAYSEVYSSPQLFWSKSLAIRENAPNAQ
>ORF2325
MLRIRSLTSLITGIGPRESFSTLLVRYRLDMTISRFSFL
>ORF2326
MTTFESGLTLFAVR
>ORF2327
MLKSRPAEYASVLGYALVYRLPTWIESLPAIRNGPSESHFSSLDLLP
>ORF2328
MKFPLTNRISMTLYGSVVSPVMVSTMSCLEAVSVVWMFGNTSLAEAVTSATAAAATSVGSISMSASCSLMANSAPILALTRGVSDMDWTVKF
>ORF2329
MSLSSSSSGTGGSSVILKSVLSGASLLWRYGTSSLALAAWGISLKAGSFIM
>ORF2330
MAPTATPFATRLIRYSILSLCSPSMYAFLIDSKASSVAFRMSAMACWKFTTVLVCSAV
>ORF2331
MVRRASSSCSVDLSVICVPIVSISLSKSFFLMGSFSLTDSSNCRLSFCSSVSWFRMLSVSDLYLFSRRVYMLLVFFSRSSTLLVYFAAVTRSFWLRREFLRFSMNMAAVSEADSLRKLSAILALDTLISLM
>ORF2332
MALRVASRDVTLPWSWATLSDVNGVYFGVGMWGSSKFCSGTRMLLFASSSVSCWTRAW
>ORF2333
MMIDFSLSLSSLLSRHSLATADMFSSSSFRTLSRVAEMESSAL
>ORF2334
MTIWAVFSFSTLICSEYVLRSFSVRSDMPSALAVTIFSMTVFDSSSSSSFSIFSSCFLRSSSAAFSWLTVSAVRLLRVFLAFSNIFLVSSSCFLHSANLSSASARAFSADSVLDAAVLTSKSFWAIASSYFLVDSLHSSYCALRSLYLLANNS
>ORF2335
MRLAVVSLSVSSSTDFL
>ORF2336
MALLVSLLATLSFS
>ORF2337
MMLFWVCVSSCFLTLSSSPISARSRASFEASL
>ORF2338
MSNLVLSRMVL
>ORF2339
MAPVMYLPSANSPRASASTYFLSRSTRPSTVS
>ORF2340
MCVLLTSYSFWMRLVHTL
>ORF2341
MTPNALDTLSLSIPGSLISSPTRFARSRSRVGSNPRNSPTVSELT
>ORF2342
MGSPLRLYLPVISEAYA
>ORF2343
MEEELIELDQTSRRVICDVFDVVYRARRPILVHFRVKERYL
>ORF2344
MLQRHLAEHGFVGRVHGVQDPFPLLACAHQHIGSG
>ORF2345
MSGCDQRDILCGL
>ORF2346
MIGDFGKYAQLV
>ORF2347
MGLSVDPVGYVRLFTLVAIVHYIQRHGAPVGLVE
>ORF2348
MYLGQYIHGRFVTGYHLRL
>ORF2349
MIPQHIHESRTPVRHTLTR
>ORF2350
MIQATRTPGIRHLGRLVDVDSGHVFEIGGAAVSGVGTPHQTEIVQEPSAIPLVRLSQ
>ORF2351
MSQVGYVHDGKQIIVHVGTVSERLW
>ORF2352
MTKQTVACPYAQHNAGGGL
>ORF2353
MPSKSPAVCSLRTTSNSRKFWLYKLPS
>ORF2354
MWVLRTVEKSPSRNSEISVTSVKNQSGT
>ORF2355
MHSTVHWKINSKSVSRVLCWIPTETLRPTSVKEWRSMIC
>ORF2356
MLYIFKCYYVCQL
>ORF2357
MNSTLCVRLIITESMTTTHHPSRTVRPTQTQTLHHHHHHLVRAVPINPTSPALPQVHPINPTSQQVPQVPINHSGLALPQVNRPSVNVQSPMMMMMMMR
>ORF2358
MPVYTLTRGPYTATWVSTRPSCWI
>ORF2359
MISTRLASCIRTTRSDNSTSLV
>ORF2360
MWAPNGSSSPRSITITCRTRTSVESLQPWSVNGSSTLTSFKASESRSDLWCAY
>ORF2361
MCCVVFVYRYDLWNLRRFTP
>ORF2362
MDTHTRSPLVLKKCTA
>ORF2363
MPPRDSGSIRLTCTFPTVSL
>ORF2364
MDQTPEWRTVAVTITDLRCRVSAL
>ORF2365
MATRLWLNRHRWRLQRRRWTA
>ORF2366
MVAAACLRVSRGCTIHRPSSDRASRTL
>ORF2367
MGTITISNTTRANWTHPS
>ORF2368
MPSNPQKPTPHR
>ORF2369
MVFFLKKKIFI
>ORF2370
MPSEKLLKGSSTNRLEGMAGLT
>ORF2371
MILGSTLMISSRLCLNSTHSGSDVFLG
>ORF2372
MFGVMFLVRCSLHS
>ORF2373
MESRRSGSSLRVYLPNRTSESTRNLRRNTSLSPYRSRLPKCTCRWM
>ORF2374
MRFLLDRPSR
>ORF2375
MSAADSRCRPPLEGWYALRAIPVYLRKWKGACPCCGIS
>ORF2376
MARSPYSTRPRKPDPIISAQRTLNSY
>ORF2377
MRPSRRRRRRRRRTRGLLYGQDSGRYLELHAGGVLSGPGVRRQLETVQYQFSVGVELGAYVLVEHPDRFVVG
>ORF2378
MTGHGLLGQILGLRYRVVEKVTLELHQLDVSEDVVVARTQTPTGRLEYGPGSLDVILEHQQSLFQTSVDGLLWHTVRSAQWTVPGLDGVADAGRQGARSFQSRGGVLTLEIWKFVFVLLGATTSHRHRIATRHAHIIVQKRRRSGKSEPFAIVRLIL
>ORF2379
MVHRIQQGFFLVSLLGGLKHLRSSRHCVYTLRRLD
>ORF2380
MLRTPNTRGTLRRPASNCLACAGRSGRVLYSTLNISTLTSATE
>ORF2381
MGTPSTRCPSVPWPRTPETPSILSTGRHRSWWRRWTRAS
>ORF2382
MASASSSTTLNRSHSRLDSSSKRTRTLTVTTTDNNRLRVRTIPTDAQSWSWTPEAEDMGPHLRSRPHTGRLLTESQAGSMLRFWGRRPDGSVLILRNGALIETLDDDPSSYFRTLPKTLHQDDLVPIYCDRCLPYTRPWSDAPNCFEDVLPDHGYTVIGTAGVFSRTVSETRGMEQTSKYYHLPLKDLELFTHTQASNKVLLVHSDIPIGKIICYWHVHDPENNHCAVNAFLILTDQSLQSIFTRCKGLSWTTTSVIASEISLVGVPGRAASLIHKTHRLSEATRGDCEISRQPLPHLKTLGYGGQLSKRAAATVMASLSESELKKLSENPEDQRKEWRQMVEMLMGQLDLLYEATIAKGDENDVPASKRYLTEGRELFNKLHELKAHLEKLESSATEQDATTNNSTPGPKEDSQTKPEGVEVKTPAPAPPDHTLQKSLDVSHTSVVVVPPSANANVVPPSAATNVVPPSANVVPPEMASNTNDIRDVIQKALADVLKPHVPVAAPPPPQTGMKDFLEMFKLVQQLQQPAAAASVAQPAQTPVTHQQYRDDDVLSASSSSRGNKRRMELTDDDFKLFKKLREQDEQSRVEKERTALKEQLKKEMMAEFAQTSGATTAAASTSGAAPAQTTDVKQLVADAIKETLAALQQQAAVLPAPAPVQQQQQQSTQQAVQQQLPISTQVANLAAATGRTPSAAAVLQSAINNVHEASTNLLPSGLNLGVAGVPVAQASTLVEAQQQQQPTLVSVSAGLTVPAAGSAPAALSSDAQKMLALMMDH
>ORF2383
MRWSCSNCTMLSPTAIPNKCLRQSSTPATETTSSSTWPL
>ORF2384
MMRPTRYWQRLNRVCCLSRALCRR
>ORF2385
MRAQSLTCWEWQSVSSTGSSVVTFTELPPLCSLNRSPP
>ORF2386
MPSARPNERRPGILYRRDWCLRWYTAAAISISSASLTRPTWTRLWPLIEIPPLMWTRKLNPGSPAAPSKVFCPRETPAT
>ORF2387
MSLVETLSLQTAY
>ORF2388
MSSITISTLWSSRPESISTDRSTPPTR
>ORF2389
MKRPSLEILKTYQPNSSFWTISTTPATLNCWTLSTSTRRASLQRVGLPAPNETSTADSSYLPCW
>ORF2390
MERSKELRTM
>ORF2391
MEKISGNISCTIWPILNFWPGTPLFLSLKSLRRKFF
>ORF2392
MSWERREKFFRALSSHRIFFVELVTQTNNRLSQSLVCFMKFAQRGNEKEGSENFSLSSARL
>ORF2393
MGCSVSKSFSPLFPSQDHKIHQTPHRVCVPSQSHVRTRLCFSRT
>ORF2394
MFTLFWFFFCRVAVMHPSTLDGALK
>ORF2395
MIFRVCTPATCATEASAQSP
>ORF2396
MSETACCSIGKRYRPPVTWKRSRNTRTAKTCTRSCATRTERSVGLGL
>ORF2397
MWCTEIPTVSCTNVHRPRLLH
>ORF2398
MTRCHRTSLLKKSTSTPRQRRGKREKRCNASW
>ORF2399
MSLWPSVWSTWTTS
>ORF2400
MRVPPSISTTIYWWLSGDGPWCTPARLETSKTLWLTRVGPTSSRETLSTFAPPLQSLIGGTPASTMTD
>ORF2401
MILILSLCCSAALKKLFLLAFFLSF
>ORF2402
MSQRIDPEYKKQVPILSFLKGYRFDVKDDVLIRDMWGTSAIHLNDMTIDDLMYALDWPDVVSDEDAEWREQSEEALQRDERKESELVKTLNGIMSGDLLHQQEEVKRAKAIKKGTMDAYVSPPKQADDQQKLPGLVETETTVENKIAYDRRVPRFHPMALKHALSIAAVTEVANYGVHLLFDMFVPKTGKVPVGWPLRAKLERGLAFIRDTHTRMKELQQQGHSVFNTLYSTPVRKGLLDDAEFQESFVKPVDLNENNIIKILVSLSHNGRVDYYYYISFRPPLI
>ORF2403
MCCFSVETRAHQIGVGFHSSPPDKETERYCGQVHPRGSQGAQVSERAGRLDRPRTIHWRPDRFGNNTTVRKFVPISDFIGCSKISLYRSV
>ORF2404
MDDGPGGGRQVQQICRGPVHSGRSKSQTVVEKFVSSVSPRVSKICLLNEPSIKKICCVYITRASCPHPEL
>ORF2405
MSRSRVRRCF
>ORF2406
MWRQRLVLYREPRLPERRIRFYNDCRRVPWPSWS
>ORF2407
MVPFCTRTRV
>ORF2408
MRNRGAVQDGDVL
>ORF2409
MHVQQLHVPERVGAFHRQSHSSERGSVRRIPYRRAQGQDQQRLCRLHGQRRRGLRFLRRRSRDTPEIHARLR
>ORF2410
MWRTTTTTVMMMMTSFYCVLSKIIYNGRVTICHG
>ORF2411
MRERPQRERERDRFSDRFWMA
>ORF2412
MGGLPGLDQFAQYARDVLVLESLSDLAPGALGVSSDRFDERQ
>ORF2413
MSEYQDEKQVESEAVPSLARIRVGL
>ORF2414
MLKGYGREKMCESHREKRYPDQHGSHPPGALQVLDGVLFTIGQNDASRVHGRVLFDAGADKLEKDCEFEEIGAEVGQAHGQDPRSHGGYAPVETRVGVQSSSSRGGVVIVQ
>ORF2415
MMILDFLGPVHQKRGYGHGHPSYHKYDGAREIESRSVCSLDGSPARVVLVSIGGGCSVGRLGLIVFVVVVVVGLIIIITTVDIVLFPESPIRAHSPCLTACCAV
>ORF2416
MVKTRSDDDNNIITTTSTARVPEDLPADQSGYHVNVPLAVRRDDCPDDVADKADKTE
>ORF2417
MYGRSVHRHCIRRRRCFCFVCRRHLFLYHFVIGVFQ
>ORF2418
MLSPSHTAQHSRHHADGDPYAQVSQTHAVGTRSEHGPVVDARCADVYAYGGHQHV
>ORF2419
MERYTLLEYEFGLEVADVLNEALYFGRFR
>ORF2420
MQVTDGKDGPVLRFSGVVDLLCHVDVRLSGYCIASVELEGVVLGGAVEETQVVADLEKVFVEIVVPTRPDLLGIAQRAGLDSGDPVDGLVVILGDGSRERVRGVHLPDQFVSELARLQRITEGIFVTKRSQQHLHDDVDDFHGQSVRRLEFGFRQCTLIDVPVKEIVLETGGVAQLSEELRIVVGHGHPVVEEGAVSA
>ORF2421
MGGGLERLDVVGGFGGELFGPSYHLYARSQIRDDGGVRLVDAVAVLGDGSIGGVVGEVRVGPPPVGKELGHLFAVDDDGQVAAEPLHVRVAPVDERETFKQTAVLLHVVEKVQVEIPVVVVREFHDDRVEDSRVLDNVADGSGARQEILAALVSLGHHLGLGGRGRDLRLCVHISVVGVRCGITHSDAQSDVELVEVSGRVDERVVVVGTAAVGQTLPGGHKGRDQTLCVGPFTVDHLFVLVVDQIGQGRGRFTVGVLCLAGPRQGVHTVPLFQLDRLYELLDESLGGLEEILRGHDLAAVVHLFDELVGEDLGQIPESVLVPDSIVVALQ
>ORF2422
MGREPAHVGQSVWLSAV
>ORF2423
MHVIALHVGPQVIGDPERRVERIEPRVECRHLHPFSLRLLRPVSARTTSPASDPVSRQSARVERASRRRTSGRSRRTAGSR
>ORF2424
MKDSFSFCPFLRRRPCVS
>ORF2425
MTRCRWKISRVGPDRR
>ORF2426
MSPLRPWTQST
>ORF2427
MRMESRLLQWVAQTHPPENHTVCVQTRVQYSLSQTSFLHSQYQSSSSSLSQT
>ORF2428
MAIKPAASLSKCSGRSKSAK
>ORF2429
MPASSSSSSTGSERACFMSPRKIFSVLSDAWAA
>ORF2430
MLSSTKTESTCPTIPLVVAAASSSSVVRNSFMLL
>ORF2431
MDVSELGDGPLVILFEAVVSARDGLQHLF
>ORF2432
MTLVDVSPEPRDDLVHAPDDVLEEFLAARQIVQSVILLHAHSEFTLGLGVFLGQVLDTVQTLVHLGRVAVVQLAERYVALSDDVHEAEEGGGAVGVRGLGSDEALLLLLESQGPAGRVVLMVVAGGELGKVDHRRVLARLVVEKLIEASYGLLGDVVRDGYLHRGAAYVDALEIG
>ORF2433
MRRAWTLHVLATRPVRRRPLGLCLCLGLVAHQVGVVGGVHLAGGSVVVQHVPADGFEAGKLSRRAHAVGFAERIHPGVLGLARQRSEGHQNVDVVPRAYELVDFSPVAHRDHAFGEGLAETVALCKQITQGRLEHVPRVQFGGCFAQRSGVARGQGLVVYVACNVGRLAQDSVHLDFDHDIGVDAVSAEHHRYLDV
>ORF2434
MIFRLWHPVDAGENLPVELVDKVAAGLCEVVGRYVFVGMPHALYVGRSTQESVQLVTLCRNHVYLVEIGVVV
>ORF2435
MVLWRDSYNCRATPPCCRRPLCWSR
>ORF2436
MGCRGVQSRGPSACWCGQSFSTGPRRIPERKSLWTVSFRDPRA
>ORF2437
MIFLIKKRFILRFYSQRYTLPRTMAASGVLLPVCVDLTCKRPLLPLFTDSHPVFYYAVGSDVYSVHREHVGFFDYVCQCEDARSFEQLMFAYASKYVEGAASLMSGAAAKPKNDADAKPTKKVGVTIADVFKILNVTQTGEDDDYRLLVGAIDHARATGAASQMINDQLMQENPAEFKTQWGDLAWVLLSTAAEKLSRKFAPTDKDHPMLVAMCAAIMGSCEANFLAMDTVASIFKPLIVPVRAINTKKRKGYVGADVYKGLKTLPVMTWAAPSDATSGCCDFETWMTFLGPNRPHVFNKKGRPTLAEESVYTLVQSPHYVASVQNLIEASLVRSSGISYDMLNFKHDKSDMGAMSTILLNGLLQDMYLARQSNNIVWLKDMKHNFFEPSEFSLPDGQVPANPKSGKSWGKACYTQIKGLGGPGGPSHSWQSVELMSGNQPRLQEALQYMTKMAVSATNGMASKVFNTKFCDSVERSVVVTGTITQASFNACSEKAMYLEGKDEFKIADINPDTLKNLKYKLGMRIETAPCSVLNPCMVFKFCCCVEYLHILFAALRGSGDTGVPLQAYDDLTSLRTDGLEFRANELRDMVCGVEKNSYEPACSICPKDETNLTACVGFSGYIPRTTGFRCSVTKPLPANANAASAAKPDVFPWCEKMVASASPAKLNTYSQRIKDIADHKMYTMITSAMADSPKPLMYMRPAMYTMTGVPLNYEAFLNDKYKRAPCFPKINFDYFCSAGQNGKRYVRCVWPDERNNGKPGPVMTLLNPNTIYSQAYMDGNKRDSGVQQVQLSERVSDAIMMLQQNKSFSSEDLDDYGLDADSRQTVIDILTKAGVEYKGNATQEARLSRKRSAADDDDDEDAGEEAAGGSKVRQQQQPPPEKKQRKSAADFLENFLNGSDY
>ORF2438
MCVYNQSPVCVYSNKALRYLKLNNICVCGV
>ORF2439
MRWRPLIRRVCLRIYRD
>ORF2440
MWEERHPTML
>ORF2441
MWCTRWWTIATCP
>ORF2442
MDASSTTLSC
>ORF2443
MTSRTVSYRPQ
>ORF2444
MNFLKKIHHQSLSQSQSSTRMAVAFLDLRAVKKKKSLRSSPRKKNPRLKYQYQEKNQNQKSLCLLRAAAAAAKKKKKKKKMMMEKSNANSKRKGWARLPLPRSQHR
>ORF2445
MQPSPKLRKPQRPSQSPNYHEESFSQTVSCLHLGLNRLCTCPRTRIKILRVCVPEMRKRNASGIETLKCQPIDDETLQQQT
>ORF2446
MRSLVPQRVLVRVKVQWPAECRWILRVVRLIFVFLV
>ORF2447
MTSARRIQTC
>ORF2448
MPGQNRPLPSC
>ORF2449
MTTIKIRLKKKKKKKE
>ORF2450
MSVLSFFFSGCSHQTLLISKDDVGELFETPGEPLSHFQGFVSIGPVDRRIFAEHEHAVGLQTLVHSHAQFCTLVEHDGHLLLERRYVGDVAPVKIITTIIIDALNISHNTT
>ORF2451
MNAKQTSLHSPAF
>ORF2452
MGGRLILPMS
>ORF2453
MAGFLESLLASTILSSSMDSLDSNSDTSPGPAKTRSSCALSIWSLDMI
>ORF2454
MNLSSICSDSLLTRVLIMAIL
>ORF2455
MVSGPASQSTFRKPAVSAKLMLLIMVLLM
>ORF2456
MIFVTVLANTTSDLETSSTLLYSGPGPKNSGGVLLETLFAEVSLEFMDFLNCSLFSPSLSRLAIHLS
>ORF2457
MCLVLSCFTSSSRVAF
>ORF2458
MTLGIMFCGLDVCDTVTGMLGTVSGRFLHWLNFAVSADIRKFEEEREYLLKMDPDERLVLLEREVDDAAEVIRRVGTKAHPSSVDRIKLKAACIQLRNKQQAFGAEMIAQVSLDRTKDLLIDQALTEKRFIVRSSLRKAMQPQVAIERLSELKRQDAFGKHLEDLVGETLQDHYTELKEEFCDLAETNEDQSEDEGDDIVHQVLEDRSRKLGCTPSPELEDLQLRQIASSSSC
>ORF2459
MVFYFIFFWDVSRPAPARSRREDKEKPYYPPPPRTLPIKKRTPVAPTARRQTVIGQ
>ORF2460
MDRRETHQQLPGYGS
>ORF2461
MRAEQQQRSLLWRHEQRLLHAPAGHPHSRREYRHAYLHLQHGQGQARGTIRDPERGLGQRSDRSTDQQSSQQRLQRVHDQTGRSGAVHPHRLCHTPSGAGGRRSRGAHHPV
>ORF2462
MHGGTFHGQTVCQQRSPVQVVHRGMPRSDRLWSVSGHPL
>ORF2463
MGHHQGTPALQRSAAGGTHLPEGRKLPVKGRGPVVVSHPEETEEPRLSLRVQSPFHGGHRPHADR
>ORF2464
MRRLGRSEDAERLPEPQTHLHRVPEPRRPVHQPRQQWGRSGPPAGSPAEGRRASRPSDRGQRGLRCPQRSDPETLEPSPRRHGTPAADRSMRLAHLHPHHAIL
>ORF2465
MCRISGLCGHQPPRAHPGHDQNRAEGTDPWHGRLGSRRSHLPVPDGLQSQVRGRSQHRDRMPGTRQGLPSEKVLQHLPAGRAGPRLSLLAARQPAERAQL
>ORF2466
MGLRGGQTHGV
>ORF2467
MSEVHDALRRRTHGYPGTGHLLPKRLCQKRQGTGTRLHQRTPGQTQILYEQL
>ORF2468
MGTVHPPTHPDSRYRRRTHPVGQRSFQPSAGRGHLQRLL
>ORF2469
MSLPESLPQREPGSPQQSADTDGRPQR
>ORF2470
MFLLFFSRYGTRTERWGVFGRV
>ORF2471
MGQGYGRLCGTEHSHQTSRRYPDGGQEPQRLGTDSDGTRRSRQGGQRAGCAD
>ORF2472
MNLFVCVLLLLYCTWFFVNHHHYQHSIKRTC
>ORF2473
MCTWVDYDTDR
>ORF2474
MWPYPPVERGRS
>ORF2475
MVLSDGVLLKSSHHDQVTTTKSIQSTQSKKQTEYNIV
>ORF2476
MTLVRVDICTGQRLRSSVFQGIH
>ORF2477
MRSLSQLIVRGHDFGRVVNSISHCKRVGHVLDRLASFDGGAFGYVGLFVFLVPFQGARQKPE
>ORF2478
MDGRERGGELMLELRR
>ORF2479
MVGKQLSDLSADQDHHLMKHHC
>ORF2480
MFEKDEAEDDDDKGTVEDLRSTTSLTKGTLGLMSSSQAQGPCNPTLQSKHLDSRHSHLSASAPQQGQGKQRQSANRL
>ORF2481
MSTVCPNRLTFSRDLSRLCH
>ORF2482
MSRSQAGNIPCLQAAYISTALAVIPSQKSLCSSALRQSSSTRSGSNLGTLGSAGCM
>ORF2483
MRRGLPKGSSSVNNFATVVNGSALSGCTSRVEQLSVLERTAIDLATRLCSLYSEPMV
>ORF2484
MMAVFIFMSGSCTSTLDDTSSGLTCSDLDERFRLIHPLGTVLPYALKAALGI
>ORF2485
MSLTLKSGLGHSHDPHRCL
>ORF2486
MSTQHQPIVVAPPPHTSTT
>ORF2487
MTVPDVVRVFFLTLTDFTFNHTSCLDSRSH
>ORF2488
MTFFLLPAVS
>ORF2489
MSSLGQVTLGLLISSCAQALADSHCLPSIRLIRETQLAQSHLLVLKGPC
>ORF2490
MDITEPFNHS
>ORF2491
MGTVALNLWTSSPAPLITDLHFWTAAPKGFARNVSVILGHSKSTYVVPLYSDDQALTICALRQNVFRTAGSLRSKPPSSASS
>ORF2492
MGTSRYGARDGMS
>ORF2493
MMSFELEAGGRE
>ORF2494
MGQELRSALHLSHETVHSGFLCVVTMCATKPSRLISRGHRGHVNFFMVDASLII
>ORF2495
MWSKSFEGLCLSL
>ORF2496
MPRTILFLPAHRGYPAAEQRRPTETVGCDTLPPARPRVLSW
>ORF2497
MLWSWTRVWVAAVPPPRPVRGSSRRTPPGNFSAGGSRV
>ORF2498
MSIRPSWPSWR
>ORF2499
MTLSTLNRLDRPGRDGDPDRGRWSATP
>ORF2500
MRPVEPQVPVR
>ORF2501
MWSLRTLDRWAPVSFSS
>ORF2502
MTCSNSFCPSGNFCRNRIHRSSNIFSGRLSSM
>ORF2503
MNAFKTGRLVPLSSLSSSTKKSVDSRSWGLVVLLYRSMGGLAPMVIVRVSNHDESPQTYGRGLP
>ORF2504
MAESGRSLNSGYFFRKLLLGRSTDSLGAAVFLLMDSVRREISNGVKPAKMACLHRSSGTLITSKSSSSSSSSS
>ORF2505
MARVLSERVFQNVHV
>ORF2506
MTFCLFLKKFQIHGGTQGHQGVAVG
>ORF2507
MGRAGCLVSERRIDLFWDRGSQRAVVQTGRDDHLQVSGEQQAAAVYSGGLRRQETVQHRRVYEDRFSGEGSVRLHNGLSLQERFHKEQSVCKHQHSTQTAQTKTDTVGQRRQYDYRLTMGIPRTTLKANYRLFWS
>ORF2508
MLCLVFISPSYTFSLHHPRWGGVEPPPPC
>ORF2509
MPTLCLKRVRKCTLDAYRIFSLEDISIRPPDSRSRLRPWARR
>ORF2510
MRSSGHRSLPSTRPCATPVC
>ORF2511
MWVSWGRLTYRVWCSSSDRARRTRTRIFSVSF
>ORF2512
MERLGPRPVTWWEEERASREGSPSTTSPTAIP
>ORF2513
MWNVISTGSDSAGTLP
>ORF2514
MTSRVSPTVSRWCAAEISCAGRWRRVRAPWT
>ORF2515
MEGPLSSWPRRTRTTSASCRRP
>ORF2516
MPCSTTSNSTASL
>ORF2517
MDTYRYVSHHHHYHHRSTCLIYYHHHH
>ORF2518
MPPSCTGSQRPTGTLHRTPCLLSLSR
>ORF2519
MPSVWRPLSASWEP
>ORF2520
MVYSTPSDTFVREYAAAAVAAEAAVAAAPVTRDTTTINQSTNTNQPTGTHRCCKKKSFILLSSEQKK
>ORF2521
MMRNIFIHNTKQRVL
>ORF2522
MVKGTHKYLTNSNGDTILEEMNGYEIPSR
>ORF2523
MALTVCLILASLTPTVSVSGVKSL
>ORF2524
MKPIMPLCFACLSHPGQ
>ORF2525
MVASCASLKSVSESSFTLSRIMIRSHRAAFTASLRDSVSCLSNRLNMKVMSSISSAAISQYSLRETEDPSTMVRNTSNVL
>ORF2526
MTGALDPSDSK
>ORF2527
MASHHTNREDSRRSFFQAAQQPTALV
>ORF2528
MGNADTVWGGSRIYTGPSIRSMHTGLVSR
>ORF2529
MEKSRHQSAPSGSHVLTVSVADIVKW
>ORF2530
MVQENSVHKSVCISDPIHNSTHKSVRIYYEQRSLFQCCGWQ
>ORF2531
MIHYQKPLVAFARDVVFFFFFFIVVFFSVLTPEDPVSARRLHRQLVAQPAGKQRDVRHDPIHCRFPSVLVQAGHLLRSVPRGAVGPVGEKDLAVERSGVVRAIIPIHSNAARRVTVSVASDASYNITRGTAERVKESRGSSSVHRGGTIARA
>ORF2532
MSLLRRETVRDTVGDRRATDAFRGRQYDKSYG
>ORF2533
MAVLRRSVLQPWCSPARRPFKGSRPVCQTEKRDGLLGLVRRVLSAGPE
>ORF2534
MGLEETFGGRCSKGESGRSSRRREAS
>ORF2535
MGQNDVRGEPLPILQNQRRWWESTTNRD
>ORF2536
MLLLLLLCLYRR
>ORF2537
MPRCRDCIADSRDCCCSARSPWCRL
>ORF2538
MDRIAVWTRSPQTQANSKAPAWPTSSHRTSDTAPHKRRFRS
>ORF2539
MPPYCERRARWPHRSSLECPDPC
>ORF2540
MSWCSWARTGYQRATGSWAR
>ORF2541
MSPLSSSWVLCTCVE
>ORF2542
MSRNPDAWIDPV
>ORF2543
MRLSSVWWRRPNPSFMP
>ORF2544
MRSETLSPECVPVNESTLTRI
>ORF2545
MWCTQRTIPTGCWDWKTPTMP
>ORF2546
MFVTRDSNQRSCLWRPRYRGPSLKTTSIGRPY
>ORF2547
MTIEILLLKSLLHLPSSTRVLLLQPLKRNTLSSAK
>ORF2548
MRTEYPEMTLLDALDLCVKQLVDAMGEETVFSPPLVQQSLTPPGLTRLLSTETPLEVIPSIRARTPRPLRLQSCLHLRNEVRISSSKCGLIISEIKPQSPWKLTRTPISNHAASNTCRAASPAIQVVDLISPSPSGDSGMSSATKSLTALSTPSTVIRRTSRLSSTSPTIIKRKRKRSASPKTGRTPILSSSSCTPSDETMSEDCSFGTKSRRLSPDTCSRISSNDGRRIKRRPGVGRRRPDTIKRTLNSVEAEAALRREAVFLRTLTVQEAFSPQLLTELTRIFSSAAPRRHQDTFILSSSQLMSYSDDDKPTANVLVARIPSGLKNTKYDLQKALGSGRYSKVCPVVKRCKRATPPFATECVKLCTNVNDWLAPLMLNHPNLMPGTCIYSESRFCIKMPRLTMSMHDLAFGLSGGRFGLPMAKEEKSVMMSEIILGVLKAVEYMGSMSLYHNDIKPANVMVSPNPFQVKLSDFSLTTYMPQPGTAYFSAPEVATSNGNSSPLANADIFHSIAPYVSDVWSIACLAYGASRREKDLNTLLKFEPCPYYESPDSTKRYFNPNWRPLPKTVAMISFSAEDKLCERVFRLGTLHFTERPTAGKLLDMLVKEDLLTARRRKNVHRIERTSCFVNRTFSF
>ORF2549
MCLCSVCMFCKIKFFCY
>ORF2550
MCTKYLISSETLLDTGHSSTGISRVMELTGLIIGVAIGGAVAATSVIALIALVIYKTQHPLTMHGHPASSKASGGGMDAAEKGPKRN
>ORF2551
MYLCINSVTRTFCDPVKQFIALNNNFVQPFDCSLLALHCYTFDDLIDQLNSTTDQLNSTDHHSTQLQPTNRERTMASNLRRFFLQTDELAEPMVPFVVPIETKYMSTSSNRGLLAFQNMPSHMKDVVYVFCYLCHKFDGKIYMVYNEPFLSMEQGSVLNPHQRAMVSTSVSFVFLMNRKKLCETQELSDLDLGNNGAGGESSTTVPFWLNNADSCSRGAPDGSNNNQFSLAHYDGSMPFGSNLSTDGTNGGQGDEYFLPTQAHRRLADAILDLLAVKMGIASFAHIMSAEIKPAVRQKIDFYMWKAEGVQKTDVKNMGGTMYLSGGVSGGFGMGSAQSNRGSLPGFSCNNLDELIDAFDTFISKNARTTSAGRVKIGVSRRTVCDPNTALWFKLKHFLAMHVWDAPTFRRYMIETIERFVTTTMQVDSVDNQWLKTNKHKKMRELEKLSELKPLFERGTIRFMREISSSNQIKRITATKPVDVVAFEYKAYELLRNGVLDGTLQDVPHLDTNNFEIQMAVKQRYNIDVSPGMMDSSFETYASIITDYNVVESIQREAATTSHIYNSNSPVYMSTMWPHLYFISAVVSTRAMAMQKTSIDYMRLRNEVPMLDSVWSLGLNKASTIMNKLFTMYKKRINATSGGNNYTEAMAYDARSIESMTRWRCRDPPVAAYASLIVKLFGSHVSVSRFLQAELLFKLVVSATAPRWRTARCMMVNYTPTAHKKSLCNHIVSLMFKNIDGKCLPVCLPVWMVL
>ORF2552
MLCWFPHIGLILKKTSFTPASLKYKSETDVEAAGCTVIFDDTTVAGVSCNKTASEEDSNMSAMIKNILDCGITVSNIAGTSNASKGTNISGDFRSKTITTVHNVQWVWNVNTISTFSSAVKDRCMMVMQQQMSRESLEKLSLANSATLIDQAEVYGDRLDELTITEARLQPLAENWITRLHVHLSLISVFGPHLLAPAPDERSFLYGLLTHHLKNVFHLADEHRKDANRQIDKVTDIFSLLAHAMGTFHTLDTAVMPYVPLRYPKRGERLSDYLSQMRKRAHKAYAFRTREDTMLDTVCGAILYTGPALLDTFSQVVVPNQAMHLSAMSAIITYVKSHRLFQWTLSPERVSFQIPYGVLHSFYVFDVNCAQLMDLKACMLGQDKLVESIVVHRAESGSGGSQGTGNGSGIESFSFDFKTKSFYSLAAYLFSDEYRDFSEWYDTYSTRLEEDDEECASKRELTLDASSAQYFRIMFAQLRQALGYGIRFQPQERTGEHTFTFKVCFCLTRSMFNKKKKKKKKNCFLSFFLLHLKGPV
>ORF2553
MVVQVRQGRCERRSEKIYWDRQQ
>ORF2554
MEVSDKRASEPVGTRRRRGAGDRRQLYGSPGQ
>ORF2555
MGVCKDGGAVSLGHG
>ORF2556
MADRSGRRTLQL
>ORF2557
MAQRSGGRRLEHGREQSQSALQPQQHQRNYTVSPKGLLAIIV
>ORF2558
MRRVAHRARGYAADHPIFDHRGAILFNPVLSREGSPCTRQDSMR
>ORF2559
MCCSCVVSSVYV
>ORF2560
MYVYSVKNPVCIVKKTRPNQACS
>ORF2561
MYSWTLLCPMNRLKVCCMSWSFSTACNSSTLGLCIFRVNWISLQNLRVSAATLKASSKGRLLKLSVPMVLENHSGASASSQKGLHSRG
>ORF2562
MNTASMSFVSSRGENISAYVLCAVPVPNMA
>ORF2563
MQNMSSSFTHTAKVDSMGTEAPALTGCWARASTFLYLSHTSTKS
>ORF2564
MRSMAAAAMLIDFRQALRASTVCLCDDVEEGRRFRALWPVAVRTDCVFSIVSLSEGLCVRRVEMSGCCVCERMGQSMRRRGLR
>ORF2565
MVCRIVSGSSALGGIVSLGGKQTAAHI
>ORF2566
MARHGRFGSERLKVPVLLQSPYLVRSG
>ORF2567
MRTHRLAVFLGRRHQVCWTLEPDRATVFDR
>ORF2568
MARSRTLSPNTAHRAAKIHETLLFHHTLLFPPAQSRVDEKVLRLYQ
>ORF2569
MYSAPTPIIPPTYSRARRSAASTSDRPPIPSGNPRPRERPVSWN
>ORF2570
MRPTVPRPYPRDATTWRRAT
>ORF2571
MRISRRQPVSTSANALCPTESTP
>ORF2572
MARDVSESSRDRPSRRRFGERGEYPYSTCTVARTATVSSRVDCGDPTNPTAPRLWWRLP
>ORF2573
MVHPQINSEAGSNCDTTLLLPLSIPHTHTHTEQNPKPSHVKRC
>ORF2574
MASQHHAASERHVQPCV
>ORF2575
MDSYGVHRGTLEQGALSTHQMSIQRSRRGSRYRIGFPEILLAGRNPSEVSSCAIIGPTQAAASSSTSTAAASSSTSTSTAAASSTSASSTTAVCDIQPSRRISHGGSERSRSSITASYSNVH
>ORF2576
MMFLNICVYICIV
>ORF2577
MQTLTQNTMTMTPHKTAE
>ORF2578
MVGYVQGCENRIPTTPHSRLMCTENTCLVYDR
>ORF2579
MPATSVARAPLYWMAAASVAAVSYRHHPAYRPRVFLM
>ORF2580
MEDEAEREREGFT
>ORF2581
MGFRSWRSPGL
>ORF2582
MLYRLLRLQHRRPITPVC
>ORF2583
MTCCERDSDPRWPSR
>ORF2584
MPVSCPSAGKV
>ORF2585
MYSVRFENWRSCYAFAMAHNFNYQPFDCGGTSDGVHTGRSEGTALSATHLLYAGAFCSRRAFEMLRVFRRRRLVSLVLSASQLWSRSNGTHGIHGDNVG
>ORF2586
MFAPTLQDGQKSGGRLLLLVRSQRRYGRSVCRRLRGLRKDFQQRGTRTGR
>ORF2587
MGNGLRSHAPGVRRQGIPLERLQDLLYQTGCVHVVGRPHGSAVSRIDRRQRAQGGLRHAEGPGALHSGQRASDRASLVPSRYLVSEIVSLQAHWRVRTEGHQQADVLRRLGVDLCRRRVKGAS
>ORF2588
MENVHKERTSDGG
>ORF2589
MVSVGGRQSASDSKLFRPQQQRCGGGRHDSGVRDRGSAVQVPLRPLRGRTVSHHRSVGVGGPGPLHERRCVSQPVSRLGGCGRISTHLLSEGRRLCELSRTRQADAIVRVYAVAGEIWRYAPGQGRSH
>ORF2590
MVRGLGRPGIL
>ORF2591
MRLRGRHQHQRDHVLQVSGGMIVSIVSLVSSV
>ORF2592
MVQIRRDCGRSESVYLRRQVFIDMV
>ORF2593
MYGWVASRVSGHIYARARGHLLVLQEGDIRSRIHRVERRWCSGHYSPSKAQS
>ORF2594
MCVVFYCPLAMSTVDDCLDRLVLDFYNGPVTWYKQKLRYVSESTRLALEYFAEMSTEDLLRHRGFRRTKRDQLAIESVNLRVSLRDFIEYCSAADYYYEASYKKRDLITCTTIWWTMLRLFVHGCWLFDIVDDHAVKVALSAGTKMARAGVAPPLRVLPMLLLWCAHAFPDAVVSVTDFRWVDEDDEFAVPFRNRMVAINAHTVPVDDSVSKHRVLSALGGLLWLCSASQRPVFKEDLFSGEVFDMYCISRWLSSRHDLMDRDELKRLSAYCLDFVRNGLATTRSALERYSDDLDPEHLKRLKVERGYVAKFFQESFLNPIIEPLDLVQQIVDLERAIWSRATKLK
>ORF2595
MWTCVIYPARWGRKQTEGQQTNNQPPSQHP
>ORF2596
MRGERVQKTFYEFFLIEERSSQKILRDESSENFWKSFSLNFFSVRLR
>ORF2597
MREESSEKIFERSSEKKIRAGEREG
>ORF2598
MDHLGGVKIKLEEEEVNLCEFERKKREGDFQRVVRLAPGECIWIESTSCPNMCYSLFMCQDGKTLLVQEGYRIVDDHAPTQPVRDGKLVIVANESEINTIRSDHPEAAVVVKNSLLMTSALNFQTVANTGCWSFDAYQLTDSDRNALIYAGRCADYRFWSCCVGLIKAQPNAGLMVVDWDPSVECVDHAQKLLNFHCMSPSALEIWRSAVVLAKSKYFVTLSRLWRDGVCYHRPSF
>ORF2599
MLSSQALRSSSKKTPVSFTVAISKPQPLNQASCLQKWFSSKSLAARRPL
>ORF2600
MFHQQTFAKRAVAKPREFAPPKHQQQPPTLTLPSSTGRREIRPNAT
>ORF2601
MMPSQPSRQRP
>ORF2602
MQQQHLQQQHLHQLQ
>ORF2603
MRQSRRNQKSLRNPKSPRKKRRRKMVAMRPKRKRKSPRKKRNPRLQQQQRSSLSYPRMKTICRSPQHQELSEYLSLRPLRWVMCICMSCLVIK
>ORF2604
MSWHGVWHFSGRQRRIL
>ORF2605
MCEEESDRAGSWVLHHAQVRRHKHSLVYASTTGRYTEGRLVSQ
>ORF2606
MSSDQIPTPTLQTKAKMELQMMSERAAGAAECSWIAPRVTRTIPDAFLPYPATLGAAGYDLTIPRDAVVPAKCKAICIDVGIAMAIPDGTYGRIAARSGLSLRTGLIVLAGVIDSDYRGSINVMFQNNFDEPVELKRGDKIAQIIFEKISRPIVRLVDDLDSTKRGTAGFGSTDNV
>ORF2607
MPHQTKQIEQE
>ORF2608
MGLYAHNLHTDQTTTSHGSLCLSVARAPESPKRIPGHSDYYG
>ORF2609
MCMGQEHGAHADHRKQGYGLCRGGMRRCFVEGGDQRIQAGERVDPCPGRVCPLLR
>ORF2610
MQDDLTRHSAIDAEPRQRSRAGRERER
>ORF2611
MVQISVAEPLFGHLHHGYAV
>ORF2612
MESHGCFAVHYPLYTLCYTDQ
>ORF2613
MPLWFVRGIKKGTLTHDIPLKHTGEREMFMFRLMSSWLETAEWLKTEWLVGSWVFSATVWFSVAAFLFTMLGISMCISLLRSIERLTIELTAVKNVPTTKRKPPSKIPTTKRTPKKQSMDTTPEVNTTDAVDPVNTLEARYSEDEDDREIVPYSAELQKSIKEQLAVIEAAEAEAAAKKKKKTTQPKKRVSKKKSS
>ORF2614
MSLIWAMKNVTI
>ORF2615
MMCFRLRIIACC
>ORF2616
MSWCLCVYRAACRAALRKSLCHSSALIKLWW
>ORF2617
MTVVNLEKKQRPTHRHPPTHTTTLHSRLLKELLIPRCMDHSHRTQRCHPSTLTTTLHSRLLKMIPRYQRISSGS
>ORF2618
MHTLITTGRHASLLLAPATGRRCCCGTATLCHSMGQIFIRRRLYNALHRWKPGRSHMYSSSLVVC
>ORF2619
MAGLLVWSDTFSHRDQYRDLCASHSGAKSCVGQLYIILGTL
>ORF2620
MYHEEHRQPALSYRTNLWFQPLCFAIEDRLDLSAGQSRRPRLGLSFQ
>ORF2621
MRSQRNSCCIYI
>ORF2622
MCLKNKLCVCSLWLLLC
>ORF2623
MFVESTAACVYKTQTSHIQPR
>ORF2624
MVLSDSTTCQLMSCSVESLRNRALTLL
>ORF2625
MGRPLSEFLHHSRTADSSSSTFELIHSRARADSCSTFELTHSRGATFELLLLPPPHTLAAVKQIPEKAYLSTTRVTPDSIFERIRGSSSHLLAENKR
>ORF2626
MASRSVLLVR
>ORF2627
MLITRPRTVDLSGNLSSSAQCPWFTKASTNSLH
>ORF2628
MPALSTPSRTIRAPRLDISAEVMMTMVMMIPAATVGGGFLV
>ORF2629
MISVLCLCVSCDLCICDLVLSFALRSEHRYGIPKDDPGVDGFRDQHRNAEIDDDVHGNLNNNTNNIAHRNLLDVSQQQQHDYS
>ORF2630
MGHFLCSGAAVFLDRRVSTWTQRRASPLVSQH
>ORF2631
MTMCVVIINIVIGVGVGNNNKKKYNPNQISKVYLVWHIYNTYMMILMMRALRRLVWRTRLHRRFPYRSHGCCSRL
>ORF2632
MRRRPSSFSCTCA
>ORF2633
MQEKQNDIRMTCFHRQALF
>ORF2634
MAETPLDGFETHFIKSSRRVSPHGRQRYKKIVSRIPRRIAGTSETTFDVSDGQTSIERRTAFHGVQSEPHQSDTLVPLIAQHRRLIFEVRCAKSVPAQQTVRRLSRVPQPVGRLYRLKVAHVELVDFDQERKSPTQSRWLVGLYLEVEYLFDDHRDKTPATRVGPSRPGFWLWLFVRLSAIEVGLCRFVQRFLIEYGLSVVIRVQV
>ORF2635
MRDHKHLGSAVSAVGSHDQAPSESQPAAGQDGLVKIGWCGLSRRVHAESAVLFEIFVWPEERHSAIDSRVPHRVDQYR
>ORF2636
MDAPEHVVENIGADLRSRPRAQVLSAVPRSHTDLHEGRVSRHLAPVRQHQLLKFDGR
>ORF2637
MLCIVVKKLGGGDQLTIRISSSCA
>ORF2638
MRTVPCTTRTTWV
>ORF2639
MARTLSGACWRRASGENCWSPARSCACYPVTGTGLPGTKVRPCLW
>ORF2640
MWFVCCVGKKSGPGL
>ORF2641
METPVAVKMEATPEVEVLAESSPAPPAAPTKRKLSSSDSEEEPEEYKRQRCWLSSRSEQVAQLEKDDREAKESLFKYGASAREIRRNALKREAIRLLSLAFGKLAGFNESESVSELLREKFLDLSKPLEDILFDITSKVSVDKYTAENMYDPSHVYMGIFGSIAKTLALVAANTNMYLIPSVERIMRAIGRPVFRCWYNKSWQQIWHDIIHGDTTSDPSSITLDDIFEYPFNKYQEAEDYNNPKVIGFAHMNAPTMDDFFIRESPYPLVPSDALTDPYMTRPKSEETTWARLMNRQWCIGRSYVKLGFTMLAHELSPANETVTLGDLDRLMYMEWEDEMDTFCYVDGGFYRMMENAYSSKRIKTEEDHSSKLLLVSENITNFGLKVQLASHMNCYLGLDDQNVRREVWGDVNINSEHSFDIMEDVLASVYDRCKTEKHVLELNNEMIPPTVLKSVYFITAIDGQPEVHCTFDNFEKHCSSAEKHCSSDNP
>ORF2642
MLFCLFFRQEYKERVLDSMF
>ORF2643
MLLLLTCHIKARAIFVDSLSHTYAPFSSSSFTPPPPVSLIPVSPWS
>ORF2644
MGVRLFKQPLLFESC
>ORF2645
MSCLAAFRLIRHISLSRANKLI
>ORF2646
MLSSMDMVSTCNASIFPVMSLSSLASLRTDVLMSLTRFTDDLALKEVCREHSELSLSVPDRSGVDLNRPMKPLLLWWLLACRCLVLSCFLRVLVIIFCTLVILCWTGCSTDVEEDAQEVMDVRCLAPPLIVRRSSSVSSDAAMALLSVRFSRGA
>ORF2647
MVRFERGVHREVNFADAAAAAASARYRRSKQDVVVVVVVVVVLVVSRYLRSTQDAGIGVGLVVGGLRATREALMGCSRRSMHEAAAETIRLSSRVLGEGGMGRSAASSSDKGRPGEGVGGKGTTAFTFSRDTVLMGTGGVWPSENLRCEGRIDGLKTSLIDRTD
>ORF2648
MIAWVWGVVKCMGRTERSAPSYLSLVCPMPVPMYKT
>ORF2649
MGKPTQSVSADIIGDSRSRA
>ORF2650
MAASTLGPVPISTAASVAPSVVNQTAATLGTAATMSTTTTSSAFDQLALNFEHWLNPVNFADCHPTQQDFYCVSGPIVFAVLLLVGVLIVLGVAYMIKHFCCNKAAEKPSIMEDIETGTSLREPDKKKKKTTKKSSSKSSGKNKRSGGYDNTAFMN
>ORF2651
MKCMCTRRSINDALP
>ORF2652
MFRALCLRRVSYHAVVFVRGTAFRLETQIEISQGAL
>ORF2653
MSREGLSSHQSVVEQDEIPERGTRKNQQIAL
>ORF2654
MALYETRQNIGRKQSASVVRGQVPGHAGDQGKRVRHAARIFEIRDRSGGR
>ORF2655
MPFTITARFLGHG
>ORF2656
METRTTAGGPGTQGDGSPHAEERQRHAETEPVQTQPR
>ORF2657
MSSFHPGTVAMIRQALKYSAGWDGKSSPNRSCEANTTASIAYTTGGEMVNVGYALCVASHRRINLNWPEATCWKRCATWYGSTVIMTCFMRSVLTDVTLVDGHQQHTSAVSKLSVSMSENHYYGGSKPTAIVYYCQQAQRSSEAI
>ORF2658
MSTNYHPTMCCATWSAPSRRMA
>ORF2659
MQPLLPLLLARLPHHPYRPVLLCHHHHHHLHRYPQPARSSRHQSP
>ORF2660
MGSDAETARPTTARGEITLLRLPVTWYRKRWRGVAEVVTAVAAAAASAPAPRERSKTISAN
>ORF2661
MVKYATTPQSNSSSRASAPSPQCPLSCQRRATLRRSTPKCLSRTRAPGHLECAPTTPICVWSGHVPPVAHGQSVPVILATPAARSTTTTTIHQDEDLDDYHHQQMRRSSVASITLTL
>ORF2662
MGLHLCCLLYSVYCVYCLLYSVYCCCFL
>ORF2663
MTTNIIIIERRMNDTFFS
>ORF2664
MLLQSIASWGF
>ORF2665
MQQPLEPQKTVREPLQPWFSDNTCQFSVPSTKRACASS
>ORF2666
MHPRSFHTRYRACQTFHRTPRPGLDTWRDTSDSSACCL
>ORF2667
MNCSRSFRSCLPPFECLWLESVRTA
>ORF2668
MLFQRVKRERESVMKKDKTFTIYTFF
>ORF2669
MVSGWRLGSVRWCLGCPDCPDCLLSRRLLCETLWSVGGRSEQRL
>ORF2670
MRSSVRLQQYG
>ORF2671
MPHFIYSVVMIMTNIHDATTDFQRKIHRFIGNHHIDNTYTHNFF
>ORF2672
MCNSSFILIATWCT
>ORF2673
MIHLPSINLASLSFSKGSMMARNASGLRGCRVCGCVGCVVGCC
>ORF2674
MLVMGLVSTNTIIIASIRAVESFILSLVFDLWSLRFSL
>ORF2675
MTNYTTSFEYSLLKSHTRMFKTDIQLLYTI
>ORF2676
MWVSRRLLMMASGGAESPVYSVQFEYRSCPLDSTGNTEVCRGSHRRLPSLCLTCSQTTTENSGHVIPFQMLSEWRSSCAKQQQRSRLMSEAVFMA
>ORF2677
MSRSSSSSLVPKRSSSSFEKPRSL
>ORF2678
MLLISSFNGSATRGRFFRTSASCRAMCISF
>ORF2679
MPPVIAISNRALSSFRV
>ORF2680
MIADAVSSEPEEDASYG
>ORF2681
MASSTSSSVEYSVASSESESDEESEYAVVGAGVAGS
>ORF2682
MYRGSFWSTNACAGFVASSSESSCIVCCSA
>ORF2683
MLRVCCRSFRSQSRPLG
>ORF2684
MCGGLDRIGYTNGLLYLL
>ORF2685
MWLHRRPSYQRRWTLSTKKKERKRE
>ORF2686
MGSRFQVSMAFLKSLCAKVTK
>ORF2687
MVYWGASHKMFMLSDDLLVSKDFCSRVCTPAPHSSTLSCLILVLLTYVSTREDA
>ORF2688
MNQSIRSSFEPGNC
>ORF2689
MCCRLAVSVLFGLRNTLRVDGDRSLSV
>ORF2690
MSDAIQSDARRSTIPPCRLNVDAILQALSKMDFVPSCAALIQVCMAVDVIEDGTL
>ORF2691
MRAVNMRVSCSSSTNAFSASISLIRFLASVFDFLAGLSSGATVDRSRPLSTAVYRRFNEQSTLVRSVTSSAFVSFLKLSVSVVAAASSSNSDSLPESSSSEGYRYDIRPQASSSSSSQSDDPKGV
>ORF2692
MNFVSLTLIARLV
>ORF2693
MSSSGILHALTVCDLLDLASCLNHVFMASIKLHRLSRLTPAMTASTASSRFTVGGGGVGGVVVVCVGAEDEDDAETEGFLFLESLKSFCTISGLISPNVPGVRFVAVGLGSWWWTGAGLGCCDED
>ORF2694
MMISRSRKHLE
>ORF2695
MFQFDLMELGIKFFDCVCHLLTQTCT
>ORF2696
MRISWVWNGPLVLTGDSKRGSGSRSLLIFSRVIISSSDDGDGEESVEVQTDDLLFVMLGAVVVVVVNRRLMGTE
>ORF2697
MRHTRREKETKKALHTERRL
>ORF2698
MTRSLRRLMRCFSTVILSVRASIAAQARKSPMTASLSTHSSSVSDSLEAAAYVSVISVFGSALMMYSAVRLSLYESKYRV
>ORF2699
MLYSVKLIAPCSERKTLPVYKSLHSFLKQTRGVSPSSLLARLLQL
>ORF2700
MNFQSTATDGYESATAEAS
>ORF2701
MVRVTLVLDGSLKRMA
>ORF2702
MRCPPTLSRKSRRVLPIHE
>ORF2703
MRTLSLYHVTSSSSH
>ORF2704
MRLLLLVNIRWLLVFMPNRHKNANRVTHRITHLLSMFAERLNESEKPNGRGF
>ORF2705
MGATMGLLAHGPMAGPSRSRVLRFFPLLTSVLLLVLLLLPAIFNSSIHSAPSMSS
>ORF2706
MCLVGGCGSSDSTSTSNCSATGSSIMVPLAHFLKFLRLSTCWVSTRAMSSFPYHRDATQSNRFLQSNSFRPNFSVVRPTLLLRLSPLILAFLSFLNLITATSSIVKSTIRAATAPTMTETSTVA
>ORF2707
MALACVSWCSSSCEVIILTPYLLNQLTLLRSSEMLRA
>ORF2708
MFSSCLRARNRSLSKSSS
>ORF2709
MNCFSTFSFSKMIS
>ORF2710
MFMHVIQYVSSLDLRYLWMFCGNSYVW
>ORF2711
MVFVCSSDRRQHFFCVCSICSLYQIESLRASTIKSIIRLLTSSSRTAI
>ORF2712
MLMRAISRPSLVIPEAMLLTALTMGSLIRSYILPTASLASSIFLYFLASMTRSSGPSLLPDW
>ORF2713
MTQPSLAGDTLKHMCPWVLSLSPSLYLRSSTDMSDSGQSILSIFVTRSRWTAHFFSLWV
>ORF2714
MLVAAARVPMPFCMSSQLV
>ORF2715
MGSKSSLWSLTEQKPMLSCIEEVALQPLMAQPHHLLPTASPKYSPKWSSKSPRPISVLNLKVSLESKFSPPSAAFSSICTMSLCLKKRLYSGKTFRLFCLKSWIPGEKPGPILEMPYMMDSVQSSLKAYVSVFT
>ORF2716
MLTCWQKIQSMGFFSLSVSFKKKVRE
>ORF2717
MSRLTMCMFSEVPFLTIYLA
>ORF2718
MEPSRLALTGLAIYTLKKRTLLLQLAVSSTPKISGSLHKPG
>ORF2719
MASCTTCYRQRPPAEAFCTRCTFLAVRLWAGWWEI
>ORF2720
MVPDRPARYPAYHHRRDPSHASNWANLKKVSLVVIIMWWQL
>ORF2721
MFSQNRTLLRSVAFLCLCNPRCRTPTLRRQYFRI
>ORF2722
MQQQLPQLLLRTQSWRT
>ORF2723
MSSTQSHPRRLRLQLETLR
>ORF2724
MLLLILLLHRIVGISV
>ORF2725
MFSQLFWSWSYYSVVLCYKNHPQYPRDYLPWRTACSDRSGRLPSLRNVLLFSLLPSRRPSFSVPPCRWASGS
>ORF2726
MGVCPIFLEEKSFAVHVRASWIACKTYSPTQ
>ORF2727
MLCQCRRRQTTC
>ORF2728
MVLGVPSGGSSLQYHCHNADSLRDPHRDFSGRSR
>ORF2729
MVDLGRQSVCRSRSSPCS
>ORF2730
MRRRPAGRRELSEGRWYTAYRSRSSG
>ORF2731
MCALQAVTVERPRRPSSE
>ORF2732
MVFGWSRSLLESFRSDK
>ORF2733
MEATREQLLRVHRASREYFDRTPHFPPLPDLRRGCEFYR
>ORF2734
MERPSQTPFEWLWLMPTQLIMSGSLHVLPY
>ORF2735
MLSPLDTVVSTCSCHSVACSLPEMIVADFHG
>ORF2736
MTSSKKLQPPKASPSVT
>ORF2737
MSPLRPSLPLLSSPLLLPLLLPPLLLPLPPLSSLQLLPIFLPVPLLWRRTPSESGA
>ORF2738
MYCVVSVLGCAVIVRIRRRGPRYLPIVISRRSGEQEDLFSPLTDTCVLSLHIKKCYVFVCGTTNKTCLDIIQLFVGSFL
>ORF2739
MRPYHFQKTTRHKDILTMAVNCESSLSTLTEHLKTLQNAMGLVPLLAITDMLGWILVLVFVIVHIHNRNKQRPAAEEQQTPVPLIDADERQSTSGDSGCYVSPSFEFYNRSYFGDGGGSLFVRNNSLTSGCDWWVSANPLYVDAGANRSGSSSFVSCCNCNYPVPINGNPGSSNPFNGNPGSRTPLNGNPGGSRYNPFNALKTKRPSLTLKMPNALDFNKLRKTSVISPTFKIDVDSPVFYPQQLSETADNCCCVSIVREEEEGLELREASETSPRNWWGL
>ORF2740
MESRSSHRSPDRLRPRLTLRWPSSSSKLGRMWRPWRL
>ORF2741
MEWVTLVRVNRTI
>ORF2742
MTAGDGPWAVRLDLGTLATLSCSALPGVLSSAPSCKPASKFWSMMWTPEYLIEWD
>ORF2743
MRLGPSHSITRVPVPDSTRGRWLVLPCWVSRSATSLEFRSETATP
>ORF2744
MTAVCLSPLS
>ORF2745
MDAKRLPACPSVLRRLISPSLRL
>ORF2746
MSSFTSGCKSTGFLVRRALWREPVWKRARLWDQTISCTNYPLMWIASDSSLMWNSVYGRSTASYPASPC
>ORF2747
MSVAPLRKWLLATLHRRLPTLPLL
>ORF2748
MYVLVVLCAFYKKNSIKYIYIK
>ORF2749
MYSYTVEPLL
>ORF2750
MDVLVVGTMSTLSGIFTGVMAESVLSSRTHGPLGVIVARCSNRDTGAVVTWLWIADIVGGVAMSRLAVVVGSEVSVGRAFGFPCVAAFSVHGCTQIAVVFVRVTGTNLTLAGCAILCAVFNSIEPSRTGLAAETLWTLVLEPASAWRTSVTQADDGFIWIGRTVEPHGP
>ORF2751
MDVVVLLATFCIIQLLIGVKALVQRLHIDIIMGVASHEEGAISSRLEVTVGVWTHTVPKVTIIEMPFADIR
>ORF2752
MEYAHHNRCQAEQCCWWWCHLEVTL
>ORF2753
MSVPLQRWWLDVPLKPDHS
>ORF2754
MYVMILTNRPSDR
>ORF2755
MREASKWCPNVTQLVACPF
>ORF2756
MTPLKKKKMRRLISNTMRDGMGPVGTRPVLTLSRRTTRTITVGSLWRLPIVRFL
>ORF2757
MCTCLAPIILQYRM
>ORF2758
MILFETTPHKPHLP
>ORF2759
MLLIAVLLTLSGLDAVRLIPLPTRLPTRRAITKPTIKKSLDELFVIATNDSEWLETDVALDPRVCPNKFGFYGTLLDGSFVIKCDYHVQMINMKYENNTEIMHIYDYKWPVHFNRSDYTEDIVQICDRCLPCKGRFDYQSPNGTCCQPCPAGFYAAEHCTVDGERSVCKRCPLDHYKDNSYVGTLQHEEVCRPLKTNATCPRNTHIRKRENRQSEDGYHRDNICDPNVGYYCPGIGIGQSCSHDAVLGTCPSGQYTFAHNTRENNAVCGHCNSDQYAKTNLDTGLTVCVNQVTCPNGTISTGGSKTTKATCSPQTSNWIVGRWL
>ORF2760
MMMFEKKLCVSCALNGMGGF
>ORF2761
MSAGGATTQEPTVTEEEVEVDRSQSLYHESRASHFPERRYSRYPRVATNNRSAYETRPRSAGQTSFYISPKLKENRTVCPSSSADKEATLIHADKEATLIHSTDKNEDA
>ORF2762
MGQISMPSGPRGGHVDVRQRQGRAGRVRSRSVGAGTVDDEARLVSPRPVQRPVPGRTRAQAQHRETRVRETGQNPSQGIDRVRSLREHRNQRGGGRRARVEKVSGASRLHDRVRKDHRPTHRD
>ORF2763
MGIRPERLRGRLERQLDQQGLYAQYVYAQARHDAAPDNDRLRG
>ORF2764
MFHSRRLHRRPRGRSGGLFQVQAHGQQKTHGQLSGRQRRQEPVDVGPLFPTGGRSSQPGIAEDQPVRPGVDHHRTTVRNGLRAFHLYRAPHRRDSCAPDSSGLCHAAAEYHGRTGALERPHVHETGQVEHAEPAG
>ORF2765
MKSVPVTALSLSLSLLVEASMFVISCAVLQ
>ORF2766
MVAVVMGLILRVAPLRSL
>ORF2767
MWRTTNSFSWTTRVPTTMNLKRVRANSLTMTRDAFSRRSAMMTRWWKAL
>ORF2768
MCLSDARLLRSL
>ORF2769
MWPVYAWLSSLPIPVTLG
>ORF2770
MQSTQREKRPSTMAAASSPCTDSCLSCSCSTWAYF
>ORF2771
MPLFLCSCFLWRLCSFFPGLIL
>ORF2772
MCLCLGSSLV
>ORF2773
MSMPCLSSMVSVRYSLLSRMTLPSLCIICWPNAVY
>ORF2774
MKKDCVNGNPETRN
>ORF2775
METQGCEMENHASFALIPI
>ORF2776
MREITESVLWILREIILQDSSRL
>ORF2777
MWAPWLLLSS
>ORF2778
MLCCSRAADCF
>ORF2779
MCTTISLGEQGPYWALDPDG
>ORF2780
MIMRTLNRLWINSSRRRKTYPVFLGVTEATTRASCYTPCWLLAFVCWLSDWRWRTGL
>ORF2781
MGTEYHHPATPT
>ORF2782
MALRLRHLRTRSLLVKLHNQRSHSRTLQSHNQTLQSHNQRLV
>ORF2783
MNMMIVLERCSNKKTCFEILNHVVSFLMICDA
>ORF2784
MNLHNIHNNN
>ORF2785
MCTLNKITTKLPLIMCLLGEYLIVLSLMAGLVISARATLYDGSRHCWFNVVLCCVGLILSRCWSSRSVLAGSIHRIKVSSVVSCLFVLICCVILCIIGSISVNWMHSPTPCVFKCIGGYFISWVVIGTALMGFSIWTCGLVMKIDFKTETPSSSYSTLV
>ORF2786
MFFFKKKITQSL
>ORF2787
MRAHTAHTENHINLQSTDYQREPNDESKKMSTFSGQGCFLAVHERCCNVSTSTRLGHSKYGHHPVSAG
>ORF2788
MLWAVQIWRH
>ORF2789
MRRRLVLVQRGLFCRGAAFNQALVSAQLPIGTDKVIDGLLCAQQGQSGYCSCVVYSIILYPVYIQCGV
>ORF2790
MFLQLFWWLL
>ORF2791
MGPFWYAHRRIQYTDDRSGY
>ORF2792
MSTSASTSTTTHSSRYRSVSLSPPRVLSLCWFIKV
>ORF2793
MLLVLFSLCVLSHALQRQQNHN
>ORF2794
MKHTYLFDFRLFYRKNSEERSGL
>ORF2795
MGWARASWVGRDQIS
>ORF2796
MTKTSFRFHFHRNVFLKYLLLNLVNHLTSTQHNTIIYDIQQHNMILILNIV
>ORF2797
MYSIAEKTHNNISVKLIHTARITTIIEFIVLSAATTIVPLCAVLDFS
>ORF2798
MLWSAAAMLCSALLGSALLWFSLVHHQC
>ORF2799
MAHKSINIHTTRGSIFLDFVHFTIHTFHHFLIFHTFHH
>ORF2800
MQCPCFCFCV
>ORF2801
MVQLQTCVWMAQRLVPSFSLKRHHLQMYQHLSWLLLLMS
>ORF2802
MTCVVLLRLLLSVRPGCQMTTAPGPVCKSVKCP
>ORF2803
MCKNTRRSWLLQS
>ORF2804
MPLWVLQPSR
>ORF2805
MCHRKLGVVETFAEPPGCQQPVCTYQTHHHHSSSQSWR
>ORF2806
MQSTFRIAEFWIAQTIQLQSWCNRPTDPLLHHHHFSSF
>ORF2807
MFLWSLLQPRVQLEAMVWLPITILNHRLAQR
>ORF2808
MPVPWVALQWLAGLFL
>ORF2809
MGVLGVLVCVPCQLEVVCRLLRPVVVVAVAEVL
>ORF2810
MMMWEKQQRA
>ORF2811
MVVQHLEMCFFLSWTCVVGMETSSWI
>ORF2812
MIYSPCPFLFYLSYSYSLMYTHHHLHHHHHHHPSPSYPYLQPLYTVPQSVL
>ORF2813
MLLLLIFVVGAHLLQNQILHQLH
>ORF2814
MLRVHAQPQGLQGQVHTLVHTLQQP
>ORF2815
MEQQLEQQLEQQLEQLVVVPVPVVVEEALNDEPWYFE
>ORF2816
MVQVHQQPWAPPEAAETSVMVTIP
>ORF2817
MVRLVARCTLPL
>ORF2818
MVRASSKLPNSP
>ORF2819
MALELLLALAGY
>ORF2820
MFHPQPHHHWLEPCVSWTCQQ
>ORF2821
MVVAVCCRKRVSAWPAAQEMSWGTLAPLLLQTLILGVWVSVWVRWKPLH
>ORF2822
MCWVQGTQMALRETCTVEETLQQETCVDEETLQQETCVDEETLQQETCGGAVEGTLLQQETCLVWVQETCSVLDSFSWVQVLLLQRMKRPPLRILLQRTLLLLQRVILLRLN
>ORF2823
MTFWKEEISWTFWKTLTFSWVLLHH
>ORF2824
MKKLLQTLIRIQTLQKRTL
>ORF2825
MLSLQQLQQQQLWP
>ORF2826
MWYSSIKPIK
>ORF2827
MILTFLDESVGSLREIWSAEVVAGSIDDLQALSEFGSSFFDQRFKECSKGFFFSRNG
>ORF2828
MNEISAGGPILIL
>ORF2829
MECRLACHCHVNR
>ORF2830
MTESMTNILRNFVYFAISISITRSVGFN
>ORF2831
MLFLAIAHCTVVSGTIDHCIAASITIDHCTVVSDTISHNTIPLSDSSSTIDINSNRVYIYKSICTCTRITNKHIYRNISDTVNIESL
>ORF2832
MNLLNRWLLSLDRSLLVSVGFSFTNSSSR
>ORF2833
MVNCDIGMSRGCDRNCGW
>ORF2834
MLGNSSNGWWTPRTGW
>ORF2835
MWSGSGCDVQFLPLLLFFLYDVTLWWYVTLLYVRV
>ORF2836
MCIGSYYRVKIDVAKLCPTLSLLCTIVPLLDWPPQGPLASTPCAASSPEANWYKTL
>ORF2837
MGDCWTLSRLHGHETIRVLLKWLCCVPPREPKGQSF
>ORF2838
MQRGQCLRVDKELCQSQVRFKSSSGSGRLLQQH
>ORF2839
MQKHQADYKGR
>ORF2840
MRYCSMFVFIELKLFTE
>ORF2841
MWRSLVSTVPSTNLLTSSSPSYMSRFMM
>ORF2842
MVALSWLHVSPQWTLQTSEGLYTAVQVMVQLVGWWYLVRLM
>ORF2843
MGLPACSRQSACTMLFMRVERR
>ORF2844
MYRGASTARLTRAPKCAASIRL
>ORF2845
MQCNAMYNNNLPG
>ORF2846
MCSSIVSLMTGASRRPSLRTCTFFMSTFSLVVKDFSFIRGKSITDCGRCRPEKTLGITPSGAV
>ORF2847
MSSTKRSVMVTSVQM
>ORF2848
MAVLLAHCVAGYASAMPM
>ORF2849
MVNHISTQLPCVESSNSVGRTGLPMVAHTCWTVHRTGVSFAIDSMQSPISLSPVRLRALYSFFALASLWSCGSYTKT
>ORF2850
MQFCIPEGFSLSSSSDISHLCL
>ORF2851
MASWSGLLVSIMSSLASSSFSMNP
>ORF2852
MPARSYRSLPRKKMFLAFSSL
>ORF2853
MEAISTRGLFSARGRLSGMGISGPLLVRLDGTAAASSALRLVALALAFRVAAALLPLRVFFFVVEAAAWVTMASGTRVASGTAWVASRVDMLLLLDAIVCFG
>ORF2854
MKVPTDWNTLLLCCSSCAIYLRNTLRTSHPTTPPTSHHVTYQSPATAHRSPIVVHHSQPLTTHSHSPLIVHSAHPQSTQSTQSTQSNQPLRPTVHTVHCSATQPLSHSVHIVHQL
>ORF2855
MRHLSLVLSLVLSLESLYLFVESLFSLYQSLFIAES
>ORF2856
MKYHENEIEFNGFYFLKYIRIQYTTYNTPQE
>ORF2857
MASSAHFTSATDSTLT
>ORF2858
MIPRSCLHRGATSDSWTWTPRCAANIRLCPVRFRMCPVEKESHLVTHHFK
>ORF2859
MKKRNVMGPYQDDFQRQHAQGWIH
>ORF2860
MRTVSGSAVPGPHSQVQWLQQMDWCLGQLHHHEGHRDEIFSTHQTAQAGSQFRRGGGNHCL
>ORF2861
MLLHGRCLSWSHWLDTCH
>ORF2862
MVYPRRHTAAQQYTSPGQWCH
>ORF2863
MILHHHQSHQSHHQRAQAQVQVQVQQWVQVQQFQQWVQQWAQQFQQFQHQWVLQWVQLQSQHQPC
>ORF2864
MALQAQTQKKRRKRPYV
>ORF2865
MLIWSPHVSSPHVSWLAASSWVLLVLVVLLPVRPGPGLWLEKLHWCCCLWMPLYRVELSYLT
>ORF2866
MVKVQRYVLTKVLTKVALCD
>ORF2867
MNEIPHLLYSITCAIPTSENQFDFLGMCQLSLLPCD
>ORF2868
MTSDTPWPFPFSGFGPTGLTGLAHKRGRA
>ORF2869
MPIAHHSQLLLLLLRLLLLIVLFVLFVLTFDTLSL
>ORF2870
MNSQQPMLMLSPTSLRCTGLLFSALLMPWNNNSQVPLGLVLLTYQTIGLLMMKILKMSSHNKNNSHQW
>ORF2871
MIVKKKKNKNRTAWLIILILRLRLRLRLMSGNGKLVLMMGLYCLMMRVAQKKKRLKLLRFLIILILKRKRKKR
>ORF2872
MMISLALTLMMMTMLMLRLCMLLLKKRVLQYLMSVPQLPMQVHARPCWVREDVCPVSLIVMNCCLIMVKCTSLLLKVRLVEWLQQLQKDSRVTVIV
>ORF2873
MASVVLRETMIQATEARDAIPNACVWTETF
>ORF2874
MCAAFPQRSTIKPSEPSSASVCSTPHTEMFMTLDATWSPLLHG
>ORF2875
MRLNVFVVCVQVISLTELYELMFHSTWTERSRECKRVDVHFGIHNVGAHHLEHHHPEPFAALETVHQMYQGTSTPELVLTDYQIVALLLCTMGYKLARYAALADMSKTRQMGQTALESVLGMFGVPGSAQHFAERCGLMLQDKFLWETAENHMFEAVPRNCAPTSFWTHGAQSIAFAQAPVCCTRADCRGEPCLISDTLLWFDILFDIA
>ORF2876
MVDRSEALVQDPRPNVKSQWKLGRELVMMGCEALAKHELVTVVPQPFKNKRLNRFANNLIQASWPCDAVQHTEDGEMLDTMNRTLNDLKQKLDRRDGNSSSRGLARKIQMAEGDLEAKSKNIRNRQAAKKAWLRMTPDCRPHCKYESYLHDDDEPTPTKIIEARYLHSFLLVVLLYIYNQ
>ORF2877
MLLLVPFRHMVDAGYMMCVAAHLGLFLDATNEAHWDPKSVFGEGGISWADFSRKLDVAVREMHCHQVGATKSAEHLGHFVLSAGVTGPFYVNKACAFVQVNTQN
>ORF2878
MKIIFFCLVVLAPFYTLVILSLVHKRDWANNITPIAHKRAYSLYSALLWLNTIMTLKH
>ORF2879
MSHYWTVDTDKVDKHNG
>ORF2880
MRQFHPPRATQSNVCHR
>ORF2881
MVGMGWRLRSLSHLEV
>ORF2882
MRETFLKIFKRALYEKLFFSDHHTLL
>ORF2883
MRGERREERRPLTEKNYFHELRRRESQKKEKLFFMS
>ORF2884
MRHFHPHATRRRHSLL
>ORF2885
MHNTPHATRRRHSL
>ORF2886
MSTLWRFPERFAIKRFTTDGQRASHTHLYLRQFHSPSHGPSQSPHSVAPHTVAQRERERERERERERERERERERERERERERERERERERERERERERERERERTYVTTGGRQPYLT
>ORF2887
MEGANPNSRNPNVRNPNLYN
>ORF2888
MCNDAQWCVSHDALRAGSIKGGGLREENQHLLNLESRESRMLKRP
>ORF2889
MLNKKPSKSSHSSVVRLLRTVQPRILSRMMASYLPPRFLTRISIATPALTPRAHVRR
>ORF2890
MWCWAPCCWS
>ORF2891
MARMRPSVPWTSACTTL
>ORF2892
MTLCRWSSRSASLTTCGLLPWPGTTGNANPCP
>ORF2893
MRQLHRTPTSTYQYLTVLCFVFKGESCEGSGGASVCREGGTHQQDSG
>ORF2894
MRESTWDTTSSNRAAPEEALVRDSAPPSGGWMRSWDSAPPSRG
>ORF2895
MKLGGLNEGDLVAQRRGHREVLLLLLSISRSLFLCLR
>ORF2896
MRSLIRWDMDQHLERVSTERCSTVTNLTVRAYIDVFFFKYKSLSRWCATLDSKHCWLVKVSTTTMDMFVQYTERRGGWIVYAYHMEPFLPTTKYPVTILFCLSL
>ORF2897
MCVSVSVRVADSFLSCRKAK
>ORF2898
MCIIIECFIDTNKSQTLYTHGRISKSLHTSNRRISNSLHTILFTKSTTTFTRGLHFTLDQTRGSHHPQ
>ORF2899
MWTLKKTLKISLKTLKISLWEAHQTQSLKKSLSLKKKKSLVVLQPFSFSCQPSSLPFQLFAQPSWQQPSLQPWQLSFRPCVCVSRPCAASPAWHQPH
>ORF2900
MRPCCLRTWLWPCCPSWVAWVSRPLNLNQNPKNPKTLKRRRKASCVSCSASSSWVVGKVRRTLTLTLRRRTLRDPWSRVRKQQSFCVPWLPWLLSFWP
>ORF2901
MEPWVVLVLLQLEWLVLVSQLPWFSWLLAALPRTLHVFWTLLLL
>ORF2902
MKLKQLKLKLKQLKLKLKLKLKV
>ORF2903
MGTGYCLSMLQALHLYQHSPMSMGDCQPVLRRM
>ORF2904
MRWGPWFLSSMMLDGLNHIHCSLATLSMTQ
>ORF2905
MDSTSSGAVVSEKGMA
>ORF2906
MGTCTAAAGCCC
>ORF2907
MTNSGGRGLYTRAALFWTGVLVVTLCAAVPCDVLGSSGKSSCLIWLGDMLPSSESVCASVSCVVVVVVASSSASAMCTSCAAACWGVCTCAAVLSTAGGAASSSESEESSEEDSASWMSKSELTVS
>ORF2908
MAHISSSLLKMRTLAFSSGLRALVFNECHSHHTRSAPVVWHSFTLTCLKVEDESGWRDHRSLLEPCFLYSHCVLSGEHHCSTQEPPEYGSFGHAVFSLGCTGGPATQTHTLLAINNSASINNQCKQCKH
>ORF2909
MKDGSMPPGLMVTYWTHSKPLSLLCTTK
>ORF2910
MILYTGSRGACLVLGT
>ORF2911
MGLAVRAAASAGVSLELTLWK
>ORF2912
MPHSVQCTILNTVYQCTILCTIFSLNTQHNAQCTRHFNVTTLDTIGK
>ORF2913
MEIAQLTTCFLKGTLAPVRVVHQPSVALFSMV
>ORF2914
MTPSWHQTNFCTGCVL
>ORF2915
MNVVTLLLCLRLASNCFHSQSPAFRLLTQ
>ORF2916
MLLMRGSLRIVRGVLPVRSYAAPGFGAVSRGANGERGRSQQGPMVMGPLPGRGRESQQVWAWAGMR
>ORF2917
MRNIAKCESASLGWARGFRVSIPSNSDG
>ORF2918
MLRYFALLWPLWPMVTLSDLNGYS
>ORF2919
MSVGFDSFLFYQTQFISLCVLCFVLYSTVQY
>ORF2920
MHQVFSTSNTRSFSNHIHNQHKKHQSLFHTIYNSEQQQNHLCFLDLLGTEYTRFLRCFFLCCFSVSVSASVTSVSSASVCSCSVCSSGSSACSSCSSAW
>ORF2921
MDLSMSACLRL
>ORF2922
MNGTKMSAGSCSGSGSGSEAAAPASITVTSPSPSDST
>ORF2923
MAVSTATPMKA
>ORF2924
MHNNTAAWQSFNIA
>ORF2925
MGAPVAVVVVVAASVELAGDGGSSRITSSSSPLCCGVLLVCLDFEVCLPPLFFLLLVELFLDGASLT
>ORF2926
MIRLRASCLSTSSSSSPVCLLI
>ORF2927
MAGLAASLRLLRLALLAFSHFALSAVPLGGA
>ORF2928
MSEATVCALSASVSQSPSLFTVLDCFFLGFLGLACLGLSSPSLLLRLLLSLLLSTCCLRLLASAFFSASRLAFSFFLCFFSLRSFSSRSFSIDLREAFLDFLLFFFLRRCSSEESDSEPDSSELLLDSEELSETCFFFFFLAGSSSSSDKSTTALDFFFLSFFDFLDFLSFFDFLDFLEASESTTSSSSSSSSSTTSSSSSSSTLSFKGS
>ORF2929
MSASDMMTSSPSPLLADLDLDLELDELDDESLRLFRDSSLLLRCCSSKTR
>ORF2930
MVLVAKANTSSKVTKSQKFSKFEKFSSAKSFQSVNSERSVRNTSVNEVPPVRSLFILVQLLPFCGKYPVLPDRFRVWCVLSVVIHLGVWVRDSWFLLRHRGVRY
>ORF2931
MSNTGEYAIEQHRGVRY
>ORF2932
MSNTGEYAIEQ
>ORF2933
MYLIILYCIECCIVLYCIVLKT
>ORF2934
MSRVQMNSVY
>ORF2935
MRLLRTAAGGSACSCSSARCCSC
>ORF2936
MSACSCSTASTMSTLCLKRKAASDSSLFLFRVFRSTNSPYTVCFRRVSTLIEPYSSSLRLDNTQEEDTAASASGQCV
>ORF2937
MWLVVLLGAHSSSSPGSSSILGPLTLEESLTSAYCTSLPVSGLGLSLKNMVLMYLGTTFRDRSTCSAVTVPLTILRMAMHSSFRVDSPISTPNLTRT
>ORF2938
MYTVNAILYSSPLNTQRHTAH
>ORF2939
MLRATGQAPMVRDSVHPAKRISYILYPTLYGCPCVFGLVPDQKGPHGFDLCCTSVIHFVRLRSFEISSLLYQ
>ORF2940
MNANTITTPV
>ORF2941
MSSIPPTLVCHQPLPLIRLSTTPHLTN
>ORF2942
MMVRRMMMMRVRVICSCFSS
>ORF2943
MFRLCGRAYRVPFRLPNSA
>ORF2944
MRNATPSISHANSHYCETPHPVSVTLLRYAYAPLYLLYCIILYYIVLYCIVLYYIILYYIILYYIVLY
>ORF2945
MLCGVVGFSRQ
>ORF2946
MWWLRCLLVTVPLGCTLSGFGRSDTCLSISHLCVSCNKETRCMSTLVIKHTQHSTHKQRLLPSAVSLPRKRLNTASSSSSGSGSGSGSGSGAIGTCTCTTE
>ORF2947
MGSMLRGSGEGSGEGSGVGSVTGSGEGSGEGSGVGSGVGSVTGSGEGSGVGSGCCCCCCCCCCCCCCCCFSSSLLLDALSSHLVCSIMMAESDQESLGVGAMSTV
>ORF2948
MALCQLGLAGFQYYVQASLGPFIALLGLDFQSLILVQARVGCKPIRVVGVRVRWYSY
>ORF2949
MQPTLACTRIRLWKSNPNRAIKGPKLACT
>ORF2950
MAPTPNDSWSLSAIMIEHTKWLERASRRREEEKQQQQQQQQQQQQQQQQPEPTPEPSPEPVTEPTPEPTPEPSPEPSPEPVTEPTPEPSPEPSPEPRSILPKPTSVPVLLLVPMVPYSVVQVQVPIAPEPEPEPEPEPEDELDAVFNRLRGKLTALGKSLCLCVEC
>ORF2951
MTSVLIQRVSLLQLTQRWLMERHVSERPKPESVQPRGTVTRRHLNHHNHQRNGAEAGWLAVTSASYRESVKSAKLCVWLRY
>ORF2952
MCVYVCIYEVVSINCIYLNPIQLSCL
>ORF2953
MILGVAFRNSGCWRD
>ORF2954
MRYALFGNRNGTRYALPHKRNSTRYYCRNETVSQSMCVRDDVCSAVYNRAV
>ORF2955
MYTYPAIHLPCLHCSQATTMVLL
>ORF2956
MCLCLCYLCQCSVLHSFLFCYRLHRRVHIRSHVADTRTLSRWGRMCYGTQAHSCIGEERQCAAETPTTTSEEEHDFTQEEKQEQITLTLIIIILLTIILTTFTSEIQ
>ORF2957
MRIKAVKVILLYDSYVMTR
>ORF2958
MVRCGVVDKRIRGRG
>ORF2959
MVTMIEGGVYEHHTGVVIVLAFIHTNY
>ORF2960
MLISNDLNLTKWITLVQQRSKP
>ORF2961
MRFAGCTLSRTMGAWPVALSI
>ORF2962
MPWLEMDTEIT
>ORF2963
MYRIALTVYSHVLVRFGVEMGLSTLKLLCMAILKMVRGTVTAEQVDLSRNVVPKYMRTMFFNERPRPETGNEVQYADVSDSSSVSGPRIDEDPGDEDECAPSSTTSHIYTHCPDADAAVSSSCVLSNLSEEEYGSIKVETLRKQTVYGLLVERKTLKRKREESEAALRLRHRVDMVEAVEQEQADIAAQEAAREAEREAAQQEQQRAEEQEQAEPPAAVRRRRN
>ORF2964
MIFFLFINAIVVKVMCFVLCVLCQ
>ORF2965
MGYYYGLCVMGYYYGLCVMGYCGESLL
>ORF2966
MLNSVLPGVAQ
>ORF2967
MLNSVLPGVAQ
>ORF2968
MSSSESDSAAATTVVVSKATALKTARKSLPHPMAVPQRVLEEQHRRRSEESRKRRRDSSSSSSSSRSRSRSASRGEGDDVIMSEADIQRLGYDPLKDNVEDDEEEDVVEEEEEEEEDVVDSDASKKSKKSKKDKKSKKSKKDKKKKSKAVVDLSDDDDEPAKKKKKKHVSESSSESSSSSEESGSESDSSEEQRRKKKKSKKSKKASRRSIEKEREEKERREKKQRKKEKARREAEKKAEAKRRKQQVESSSESSSLSSSDGEDRPKQAKPKKPKKKQSSTVKRLGDWDTEAERAQTVASDSDYAPPKGTAERAKWLKARRARRSRRRDAANPARVLRRKMAQIKRQTGEEDEEVLKQEALKRISSVVVEKLGYVSDAPSKKSSTSSKKKSGGKHTSKSKHTSRTPQQSGDEEEVILLDPPSPASSTDAATTTTTATGAPKKQKKGPYAVFQSIPAECKLILSVFILIDCYAILNDCHAAVLLCMCTYVCLFPLSFADCRQAFIGVAVETAMKLFGCTERDALMKANELAENRWEVVTLGWRPYDEAVATKLRELKEWHAPTAEAAEAVYDEPAATSDVEMVVEESESSLHLHVTPTQTQDTDETQVTQVPETQVESDGEGEVTVIEAGAAASEPEPEPEQLPADIFVPFKQENTEGDQDYPWPAGTEGGEDDDDCIFVDEPVELSTQEKLAAYRRRQADIERSKEHHQAEEQEEQAEEPEEQTEQEHTEAEETEVTDAETDTEKQHKKKQRRKRVYSVPKRSRKHK
>ORF2969
MRKPQMSQRIPAHAQTCCDSRPRPGSGPITIGPCWDRPLSPLAPRETAPKPGAA
>ORF2970
MRFYVHSASEGSTVYWVRRRNAGDWEWKQFDAKRRHRSSVTTFSYGPGDTDPIPEWYQSTHPVQKFVWCHEGVSYTIEKRATDGWWTTRTGASVPFRKHVVSCAISIHFPIVSRVVTLKCLVHCALC
>ORF2971
MRENIVQSIVH
>ORF2972
MCCCCCAVQVQCTRSDRWGLENDELYSEWWFEWEKLPGPLEGAPSYFHSVSSKETPAEAAARTAKPNPLPQVPKTKHAPLEPVYKIKTTDAPYFVVHRRDKGFEWVQYVTIRPGGMEPSFKPYGTPHCLYC
>ORF2973
MHCLHWLLILALLLIAKRVCVCVAGPPVHPRENTACPKLPYSGGSWVLQWCSPDRTQWLYKKQGSSKDLWSRHPDSSSTFRQVKVKLCHTTGAERVWWEWHSLKTSALSPEEKASVRIFSKELEMWAKMGTAYGQDTVSSDFDIQEAESSSEDSSDSEEEAAPPAVLKTAAQVHTPQQAAAQDVHMAEAEEEATTTTTTQETEAQTDSEDGSISPSQIKQELFPDEPSTSQGTAAHKVTTSTPVQKRAARVYSPLPPEFVKTEPQSQVQVQQQVQQRPAAAQPQQQVQVQQQAQQQAAPAAAQPQQQQPAAAVQVPRAPQAIPFSDTTAPEDVLSMRYYTNEWEPYWVIDKVAREQWMWFRPSSIMLLKNHGPQRMPTPVGAYTPIYTFEMGPTTYILRKTGWQSPMLIGECWYKWRACNMDRQYPVPNRPAAAWFEYAEVSTPLTALAQGTQCILLHSFIPLSHIAQCLTLSYSYSHCRITENDQSCYTFSFSFNFSFNCFNFSFNCFNFSYNSHSSSSVQKTCRVLGRAASSQENQGS
>ORF2974
MSATLTLTLTHIGFYYNDKQNKIVTGYLVVGRKGSMWYAYTIQPPLRSVYCTNISIVVVDTLTNQQCLLSSVAHQRDRDLYLKKKTSIYARTVKFVTVEHLSVETLSRCWSISHRIRDLSLPSA
>ORF2975
MLGPLTHTVHSLSHTTQLFSLGPHSHSTLTTLSLNSHTTHSVHSLNSFTSFTQ
>ORF2976
MLLLVVSHVDSLK
>ORF2977
MDTLQRSPQLLACPVCLGTARHTLYCLCSMR
>ORF2978
MPGPDRVQPPPERQRSGLLRICCPSQSLLVQCFCPLIW
>ORF2979
MQTEAPPEPSQDSPLKTKHNTVRY
>ORF2980
MRCVGCQGHGFAFPVVPGHGSSPHVVREADLLLHRQSVIVPFLYPCEHVFVAHVLFAGAAGAAEHERVALPVRPQRVVHALVHGTLGLIRAIDLWTVHQYQHTHDQQQGAQHHKE
>ORF2981
MDILVRKRGGR
>ORF2982
MAIILLRIRGWTVRRSLTTELCDDFDGFLFSRVLDHGLLSILDSLDSRLSRC
>ORF2983
MLPARKASWETHHCASLHNTTLHH
>ORF2984
MYRLGLRTLGLRELGLAPSSGYVR
>ORF2985
MALCPSVVNLLIANRSGNRQSVLKSPKRYLVDKWRKYTFQGIAACCAMPLMTGWWLLMGVVQCH
>ORF2986
MCNAIRVSGAVLWLLVVCIV
>ORF2987
MRLLRGDCVWLY
>ORF2988
MKNNFSFFCDSLLLSS
>ORF2989
MCELYNYTFIIIPTAAH
>ORF2990
MKIFRKVSLSSAQLRSSGGQRLSAQLFSSRVQGLSQLSLVLSYLGQGQSLRERDPHTSRCERLLSLQPIPTNPFYDSNAALIESDCLEMAGNGEMAQVL
>ORF2991
MLWVALGGWNWRKYYKVH
>ORF2992
MSTLSVSTVQ
>ORF2993
MSHKRAEYREYALLWAIGVILLAQSLLWTSDSITRV
>ORF2994
MTWTKAQALLT
>ORF2995
MEKSAQEMPPSPNTDLGSQ
>ORF2996
MCLKGTSKSKSQSQSH
>ORF2997
MYMYKSTTSKKLCKYLASMILVGVGSSSSWR
>ORF2998
MQWGLQSGVILSHAFLAACLFLMFLDFASRSPSAIWILRARPLLLLLPSLLSSFCFRSFRVLFMVSSISPSSVC
>ORF2999
MFANLLRRLFLKG
>ORF3000
MASASQPIMTSSRPSFHCDFTFGLGS
>ORF3001
MIWAGEGFLGTFVLLLQASKTQRITRQSKISSKQNQAMSNKMSNQSKVSEIKQGSPLQSALVQHTGAWANAIDWAPWVQKLVGAQFLGTASNMWFSAVSHRNLS
>ORF3002
MVLDMSASAAYLASL
>ORF3003
MWMPKCTSTLLHSLLLSVHVEWNMSSYSSVREITCTHTTNTFSLISIIIQ
>ORF3004
MPQGHRSYLIVIAFRHHPCSNGDHVASKVMNISVWGVLQTLALDGSEGFIVDLWGKAAHIA
>ORF3005
MFLFFFFFTIRLITFFTHHWWLLFLLWLLIFKIFIIRRPIVWYVRRTRPRGTWLLLFHGINKALKRRPVHLRDVGLNISMGC
>ORF3006
MFICWLSNAGLVTVVAVACHFFFKVKS
>ORF3007
MYKRCGISFSCHQISQSHRATFVSTFVSTYLCTFTSYLCQVK
>ORF3008
MQVYCSEAHGRYIQGTQWHHWPGEVYC
>ORF3009
MDSDLEGSPREAQR
>ORF3010
MPCNNIQRVLLQKPATQPRPLQPVADWEIHC
>ORF3011
MKRTGHNLMLAAHLGVQVQLSEVAPLCKHDLGIMLKNCAHADTVENNRVPGTYIDLTLYKQPKSATIKCTAVYKPTEMCKMACTDTCSQLSDTIKVLNTIELVTASGNTHVHGCDSEEDYVNVESVADVKCALEAKVEGLSHHFDRFV
>ORF3012
MYVVYCILMYFKK
>ORF3013
MNSISFSWYFITILSLNINKKETLIKTLKV
>ORF3014
MDCVDCVDCVDCGWAECTMSGEWL
>ORF3015
MGLRWAVAGL
>ORF3016
MRNQSTTLAIKQPLSSYPKQTMASSSSNMSTLEATQAVPEATLVPEAMVTQAAASTTKKKTRRGKRAAATLKAKAKATKRSADDAAAVPSKRTNNGPEMPIPERRPLAEKSPLVEMASKFTDHNDENAKNIFFLGKDLYDLAGKLSQCYGFMEKLEDARELMMDTSKPLHEAIHHAARYCYKHRCEMSEDELRENPSGIQNCNHYVFVYDPQDHREARAKKLYNALKRTGLKLMGLCIESIAKETPVRCTVQQVCATMGRPVLPTEFELSTHGSWVEMWFTIVSDYCADNFSNVFYMGIAEAYPATQCANSTANTRDYSYTNLPTNRELWGQWVTGRCIVELAYHMMMAVPDHYPDGQFTSNHHICTDVTITDLFVELRRARLHTAPDGVIPNVFSGLHLPQSVMDLPLMKLKSFTTREKVLMKNVHVRKLGLLDAPVINETILEHMVSKTHPGKLLLYIALHCIALLV
>ORF3017
MSSLLAGHNLKSVGHSLMLAAHLGALVNLAVDAPLYKHHRLSTLMNNMVHADCLEHAGSPKTYINLTKYHQPTSCTITCTAVYKPSDVCRVHCGETCSQLRATMRVLCEIDMVTSKGTRHIMKRDIYDGEELVSRFVDGTVETKLRHNRQYYSAVDDADVDTAEFVAC
>ORF3018
MFCCEMFYSVKSFNSIKTNIEQYLILMCLFSNALHCTILQVSTLVIIITTSNVLKIKIKEPWHLCHRYQQ
>ORF3019
MHGSLQVIGQTWHHPAH
>ORF3020
MFLGLWVLYYCNHHNPLNLTCHHHPPLHLYQWRVP
>ORF3021
MSTRRHCPLCKSQKLWPLGSRGGTQQSHLSSTRMVSWPCSLDRVQQSPK
>ORF3022
MIDPYHMGYKVLYQFASGDDAAQGVDAKGPCGGQSNRGTMVQRSERVGQSFATSILTR
>ORF3023
MHKESLHQSGTGRAYTHFNLQQQKKWKRNQERPFAWDGHRYPYSIDRTEATFHTLPPPTTWVHYKNTRVQ
>ORF3024
MSFQLYPDSQGALSSGHTRTYSSVTYHQSVTS
>ORF3025
MGVHQPLLELPNSHQPLLELPNSHQQLLELPNSHQQLLELPNSHQPLLELPNSHQPLLELPNSHQQLLELPNSHQQLLELPNSHQPQFRSHPRDIPMSQLTIAQHTPRTQRLLLLVKLKPTLTKRLRSKLKSHLFKRFKSYPTKSHPTKSHTLSHSQRLSILTVSLMFL
>ORF3026
MCLLVILVQVQILL
>ORF3027
MMSMVLLLSLRGMVLWEMVSLTTVQWSMVILAAIQWSMVPLTTVQWAMAKNSKGQLNPTDRVMEMEIAKYTKLRKMFVILSVIVTLVMTLP
>ORF3028
MGPPALISFNLQNRCHPFLLKKNPLLHSLNLWSKKELPNSDNA
>ORF3029
MVLLYCTLSLSFLFDVLYDLIYCCCWL
>ORF3030
MSCVWCQVCLVPNVIACLLLSSRLCVLTGVYFIGLIDEYHKEKPRDPQEHWL
>ORF3031
MQQTATTNAQIHC
>ORF3032
MWFRIVMGSQTIASSCTRGWRRDQRNRTAVQRCGVSLLDAARTQQTRGGHGQETSAVRPQCTDQEQSSSHR
>ORF3033
MFFFFQKDEKWWW
>ORF3034
MRNVLCKPEQIQASHHGCVPMDPQVHQRHD
>ORF3035
MGEVHHHDTHAAPPVCVSAQRMGRQDTRGSTGQRQCSELAQRYQTTQKHLLRPHAFHERPGMRPEMVQPHSQAEKGPELCVRLSPQASTEGRRT
>ORF3036
MHSQAIPQGHFTLLQTGPGAVVI
>ORF3037
MVKCTKSKKILPLVVCILMLLCAILWCLLIITVYALVCHLVVLLLYLSISKK
>ORF3038
MNHSKAEPSRAEHSIAAADQSRPHPEERKSQEKSSTAQRGTMVVAADNTMNSIIVVILAVCISLTLILLCVFSAILYMCYLIKALQVALTLKIDQCISLTNLMRDELHVYRRRLQQPQLQQLQPDIIPLMRQGSYLNVRA
>ORF3039
MFNINIILCC
>ORF3040
MIVLCCVEVRWFTKFNNKYFKKTFLWK
>ORF3041
MLLLGHNPLRSSEFFL
>ORF3042
MESPPTPLLPILLR
>ORF3043
MKRTRSRSQMMLR
>ORF3044
MITCTCTPRPQARSETCIPDLYLHLLRTNGGRTVHWVDAPHPCQTLMNQHKERTRGGDSDTDL
>ORF3045
MLCVVVDVDADVDRDPGWAIDLVVLVAMRTVVECFIHLVMCEAANVTFKT
>ORF3046
MSSVLKTTLTHGIKCSCFY
>ORF3047
MFESHHHNKTLHKKVAAADM
>ORF3048
MCRVEEAPPHHNGKVAALEVVLE
>ORF3049
MTLSVPIGSCALTRAWLKAAPRQNRPR
>ORF3050
MGFFIMVVYYFF
>ORF3051
MGFYNDCVIFFLKKNSLKT
>ORF3052
MTRPQVQILNPISAVPITTQLMK
>ORF3053
MKTQGVGECIQLTEIDPMMHKITQQMSTNKQLTTLDTLMRWILPAKTEREDQQRDKISPTQHKTTLNQQWRLPSYRVALALITSPAISESTMRYSPSRHMIRGSLVVILFRVHMVVGGCSFV
>ORF3054
MLELIQSRFRVRMIIHVGHHHITNGRPDGHYTACYHENGQDHSGKSHPSGSSAQYGPCSPKLIVVHSPESGQKQSAAREQHSRPALTGSLLIVYIFNHDTRTYDDSNSQGAHNQVFSDYTQDKR
>ORF3055
MFKKITTCHDD
>ORF3056
MFGLIFVHQVAQYQNGEHQHETRRHHNGNQYTAFGQHIIHRDGRVILDSSEYLTDTIELKQGIDSDYTREDPRHRHIQFSHNMRPGKNEHSLQRKHEHKNSGNHHDHGRIHMSVNSNPIQSDQKYAHVEQLHDRQESVHGELAAAIVDGLFSLCVDCKLGKD
>ORF3057
MQRAEAPEYSTDTGHAQRHGYHVLYMVDADRLADQPKVTGIGKDDSHAYTGHNQHGTNGEEGQAEAEDAHQVDVESQGPDIMVHEFSERHQQNHHQSERSSLASERHNHGTQEQSHEYIKQHKVQAVVSSVLGPSLLVV
>ORF3058
MVVGTLVVQEKLFVVLHIVKVGLW
>ORF3059
MNDIVVTGEQRPSDITQKLFHGAQLGFRDRHLHD
>ORF3060
MIDFFYCNTAQDITNIDASTKSERERDNAVTGTLFKRHIA
>ORF3061
MPHRVCRIASPGRSVSL
>ORF3062
MPGCEDRPPVGKSGPTSTGSCRRCLPESCPWVFCCPCACT
>ORF3063
MSDRAESQTLYPRSRSLSGAASCRA
>ORF3064
MRCSRSERTLSIP
>ORF3065
MSVECIRVASLSACIRVASLSAEELGQTVRFSFSLGDI
>ORF3066
MRLFVATLGYLEYRLSGKWLALDS
>ORF3067
MSTSTSSSVTVGSCVVAPPALIVSMKLVCVCVDHSLIYHHT
>ORF3068
MQHHCHNHRPTIQFEVCGEHVALVVLLPPVDIVPLGHVTWLTHTVSPVSRFVLAYWSELQCPQTALFSLVL
>ORF3069
MLSRWYPSSDWRFSRFLMCVFLGHVAFVFSGRHTSSCCRVPT
>ORF3070
MHTLLSPSTVQCSAA
>ORF3071
MQGKHRSHICTMSSV
>ORF3072
MCMISVLFSYFMLIIWT
>ORF3073
MITNEPSRRVP
>ORF3074
MLGHTRGSRATSVSNHSLSLVAMTKSSSKLFLIVGLVIARLVGSLVGRGMSRTASRPDRVKRTAIRSMVWFACLLARSVVYECVSEVYIIFYQGRCGL
>ORF3075
MRYWRIIGARQVHK
>ORF3076
MNNHLRIGLLAGRDVQRKRTIGSLHSDPTVIVRVVLRLRVRTGLVPTGPIPSLIVFEINLLIFFFLRGVNQLDAPVA
>ORF3077
MGHHLDASLSSRRSVENVIVMHQVVVHDVLRYPSRTVVHASVVKVTTLSKQSRDLFPVGTAGHHHTAFGRPHPHEPHHTKLIGDLCQGFYLSEGRFVSIITYNHNVQ
>ORF3078
MSLQRTPWYHRSSPNTWPACTEQRRQ
>ORF3079
MSGTSNHHLCKGTDRTA
>ORF3080
MSRNKSETICAERMCYTPILMT
>ORF3081
MSSNQKRVLKKKISRAYKVTSR
>ORF3082
MLLLRHRVHLLDRVWTNCSPASHLMSANGISMMVTLGTVCVQTPTVTSRRLLMAPSS
>ORF3083
MMISMCKRCTRALTPMSN
>ORF3084
MIQNVARRTTTSSPRLKTSALYGPCGSTVLPIQMKPSSACVTDVRHAEAGSSTRVQRVSAAKPVLLGSMLLNTAHRMAQPASVRFVPVTLTKTTAIWVHPCTEKAATQGKPNARPTLTSDPTTTASLDMATPPTMSAIQSQVTTAPVSLLEHLATMTPNGPCVLLDSTLSAITPVKMPLSVDIVPTTSTSM
>ORF3085
MLCLMNCLYIACLSCFEISINLLNAFLSHVFIIQVHDSINI
>ORF3086
MIYIYFIEFFL
>ORF3087
MRGATDKIKSHQHGEAGYDAVERPYTLFHIKDESDAIHIRG
>ORF3088
MHPDVKLDIGPRVALSA
>ORF3089
MASSCHLCSGQPVSPVRTQKQSVSSRDHSVQRLETGLDSEPVVCIGEQADVRHADGYQLRGLRHTAVSL
>ORF3090
MNSRDVAERETQHGKTSQRPRVESGTGTRVIECDGPKRRRHHQSHSIRYSGVHIILQNLLAGLHDGALESTPGSAEQDRVARVPRSRRTAHGPSPAVNHVKL
>ORF3091
MTRTSVTHSR
>ORF3092
MLLLWTLTRRLVVVSAGGGQSLHGRHIRPSLLLLLGHRRVSLGRSRSGER
>ORF3093
MCRRRRVRGLKLTA
>ORF3094
MRTTRRRGSALWLRWSLVDWLLYSRDGVRSRHFAVRPVL
>ORF3095
MWAPDHVGREAVRHRSHVHMAGPADGMSALVGYRTPHHFQAHGTIQRLRHF
>ORF3096
MLLLLRFVDIVGLLLLLLLLYLILLLLLLLLLLIRCAKGEEQWKTKTSE
>ORF3097
MQRVLIPAAEIGPVQTVDRAPEVPPSSQSPHQFLGEVSLASLSSRPSSSSRTIETQQQLSAVSLSCCG
>ORF3098
MNVGDITDVFLNLLKSRAFGIFSVRDGLFVFSALKGL
>ORF3099
MPFKGVRLPGLPLKGLLLPGLPLIGTG
>ORF3100
MQLQQLTKELDPDLLAPASTYNGFAETHQSQPLVRELFLTNRDPPPSPKYDLL
>ORF3101
MWTITNTSTSIQPSISVMASNGTNPIAFCRVFRCSVRVLRELSQFTAMVRMSLCLVVF
>ORF3102
MCKDNTQVSVSGLNKSSCSPLLLEITMGRYLGPLLLIRTITAQPNTDTTQYKNTRTH
>ORF3103
MGGCNFLEDVSFLILVERGLESQP
>ORF3104
MFEQIQRRVDVQHSRSIQ
>ORF3105
MPDMISCVGISHSHSKGV
>ORF3106
MWLAAFQSDVAVTGHFHGGIAIIAAVLDLIVLGLVV
>ORF3107
MAVIGLSRGSTVQPLLGAVRDGARCTSGVLEGRPCVGAFAEGHVFPCCRVTRYQDQAGNGGAGRGWGGLYLRQVGSEYQRDQNQFHRGGLIALSLSLSTCQRFLSMFV
>ORF3108
MSDLKLSSKDLDQPKTNQRPRVRHHVHSDDGLRGLSTVTACSAHIYRNGQIF
>ORF3109
MVQSLQNPDQRQRPRKSQRLCQRHHPELLLRYAVYHLPSESSLRPAGLRLRRDCHRPQEFRQL
>ORF3110
MCHGTPQVQHDHHDHQFGLLAGADRAG
>ORF3111
MRPEKSRCGSRNESAL
>ORF3112
MHGTQDSEAF
>ORF3113
MGQFLLLSARLCH
>ORF3114
MQHLGGSLADLKRQIVPGRLAGV
>ORF3115
MPEAHRQGGTEKEGRREGSKEKSKTFRRDGSRPLRSEHAVRHGK
>ORF3116
MHYDYNCHHIMITTNETFFRFAQFDACDGSRR
>ORF3117
MGRYSDCQHGCCRTRHSREVRRSQ
>ORF3118
MFFRARGATRRMDVLLYDVQESRLESHQRYVDGT
>ORF3119
MCRLPEIFGVEDTANCNNKVRFFRVYMAKPVNASLDGSIQGYMMTCQPGSQAKYIVKKGTSENMHMVNLDNSGYSRTFFLKDTEREKKPILWIFCQHVSMPSYKSDVIELMLDDTDASEMVVQVKTDTYAFSEDWTESIMYGISKIGPGFSPGIQDFKQNRRKVLPEYKRFFKHNDIVHMELNAADGGENFDSKETFKFKTEIGLGDLDDHFGEYLGEAVGSKWWGWAMRGCKATSSMQLNIGFCSVNDHKLDFDPMGWFQTSWLDMQKGIGTLAAATNIWHFKVRDGFDTLKLKKDDGQTYTYTHKLKKCAVHLDLVTKMLKIDCPESDMSVDDLRYKLGDKDKTHGHMCFSVSPAKDGCVRENVACGTRSCEWKDLDYKRNYWMGTWGYYMYTPWYSWAYGSEPQIAIHTFCQDEGVYNQDIDGEWRYTALMYHKTFDYTPLVEESYQSGNRLGPDDLVIEAKKYKKMEDAKDAVGKIYDLINDPMVKAVNSMASGMTKEGREIARINIPHDFVLESEKQRQAQIAVLEDEVNSLMMDLMVDALSDSIWYKEQIEHTQKKCCRLSLEQTKTMYQGEYYDDWKLNVQPLDPNYAFFKCPRPHAFYQNYNYSSGKIWSPHQTYELPQNIHRYLKSKDETYWITCMNNQEIIFENENVEKQFNASLYEELFERERFLALRQLENNMNYARNISDDLNKVSWFRRYGVRMITSQDDEHQETHARAKRALGSSHDHINPIVLEVYATVDVSVIVGAVAALIVLFTILLVAVIKFKKDRNAKISGERRRRRVGRTTEKLGLKLLDCKKRLDCVASLWYGKEDMARVLTQHVDRRKNFKKWASGTIMDEPVAEQFEVEVLSDEPHPPTKHSVEVQTQNNEYTDEPKNTETVKVEMVEIQGDDDDDENYEDIEGAECIELLNIAGNNSNTSSRTDVSNGKKRSTLDREGPAMGPWANKPMVAPKYPTLKHFHLNG
>ORF3120
MLTYEYHATVFKSQK
>ORF3121
MSGDDDDVGCTIIAAVGSGCCG
>ORF3122
MYGRQERERNLPRLSVSHAQRVAGL
>ORF3123
MDSKCVILWVTLLAFLCLFGIKTSNHRIFTNNNKRSLVEITADELDVVTLQCEDDEVTWYRDNVLMEKRMRTSIYNGSLLLFYATREDQGVYSCIGRTRRDFRLRVGGQRKPTYAIRFSDPSNTSVTLTMYPPSDYYNKTSDRLIVSHEASAVADSYPSVAVDWKFNYNWRSLARRELGETPLVCFKKECKLLYTGRVFLSEQGAISLTEYNSYTDSTVFRIFYTLYFDSYKLKRTAEYIIKAEPNTEITETYAAASSESDTEDEWVLRLAVIGLFLACAAILALTDRMTVEKQRMRRLKLLVKHHNYYYYYQNDDVAKLS
>ORF3124
MLERNIANIAATLHCYPTYNTATYTATARQPDRMKRQRTIKLRHYPGQDDDEEDYSVPIKRLLTTTTTTAPSITKRRSSVCTSTDSSPSPSSDDDIITLEKIRRDLEPLPRLLSPVKTRGPFQTQLMRMRSMLLEEQSHVQVCVKRWQTQSKNFMPSSMRSNWNKPGPLGSKLVTLLDAVIANEHYSKCFLLLLIINAPVRVARSLKEWYQLRQASPQQPQPSVPSPQRRQSSSQQPKPAPVHHQEPKPTATKRTPGTFGEINPEIVQKLFKDSKKRKPSVSASSSSSAPTQTTTTPPTPPPPTVNLDDAVDAVIAGVRRDRRCSLIDAIKTWFKQEARSNKSQTVNACRIPELLKTLGVYNTHTKRAIRVKLTKFNLEFNDVDLGALTMNQTVNICISVLQPHVMLNGEAFVAPQRSEEDSDEDSDDEDLDYTPFGSSDCEEDDDEACGRMSYLYPSEDEDSGKESEFDEEAAATTETESFKKETKAELVTERTRVLCSLKRLYTAVDKGLDLSTVAPEERPARKSKTDARKRIKLIDAEKAFVDDEQLTRMFTALRGKATKDYKVPSSITSTAIQTWINAAHDGTKSILDRACKIASTFRRHGGMVDLRASDWMASLIGHTERDLSPSTLKVFLRPNKTDTANLQHIFQQLPGSKELRMLWFNEASDELQSYMVQTGLRKEILSLFHPNRCEHTAAAATVEPTAHASSLVETYVNKTRIRQLNVDECGAGVHTLEQKSFDTNRSSDSINILCDAPQYTSAYFVTFAQRLLRNAIETWNLEPNGPLTSAHFSLEL
>ORF3125
MYLIKNHSLFLSFFFVDNVHLR
>ORF3126
MRGTQRPSGDALWTHAV
>ORF3127
MGETRQELDGMFS
>ORF3128
MECGRVCDDARLRKRSGCERSLYIRELSQSR
>ORF3129
MADASENLVVVAEPEPEQQHQQPEQPDNDQAEQQTIQELSLELATNPAQALVLQKLPLYILQGALEWRRSNRERLLGRSSEDSDESDEESDSDSSSYVDSDTDSEYSDVGDDDESTSQDPATPAPTTAYSDSSSDSDSDDATEYSTDDEVDEAIGQPYEASSSGSDETASAISQSDIVIRVLDSDENFFSSSDSGHSSGETDDFQEPAAAAAEPYYDDEDSCYTLNDERALFDIAMTGGMSESLKMQKLTGQKLIHMALQDADVRKNLPRVADPLNELISSMSHYTDDYKDRGFSKEELERFGTSDDELDLLRYHMTISGYAMKTASDISLDLCCCLAQEERHSESIWNGMTWPEFSVVVCEQVRHKLGNRLWDPLQTSVFPVESRGHDLYSNWTLYTGDSAPPEAIIRRRLDTHNYIVYNN
>ORF3130
MSVLNIRVCDFNKLYSKLVV
>ORF3131
MRWWGGGGSSSAQIKTLTPHHSTPHFHKLNLKDQRSKTKDNMKLSTALILAMMIVLVDTKPITNNQTSTEATAVTTMQPTTIQQQPTTQPTQPQTRQPRRPDALRAIMEPFEKERLAKLIEGRWIMGAVIGCTVVFTLCMSVCAGYLEVKLSRPKMSHVHQVAIKIKELLHSGGEEGKKLSGGYFNLAFIHDDETPEQTLRD
>ORF3132
MDRSGRHWSVPGVQN
>ORF3133
MVKVLSFFITLSLSRFTLWNNIHTHHGINHHYYRWL
>ORF3134
MRLQFKDRESASSG
>ORF3135
MRHADSRGQHRQSRRDVRSDV
>ORF3136
MFHQISDVVLFSAERQGGLYGGHHGHSQELRHDLETRRWYRHVCQ
>ORF3137
MESDVSRQVSRPGRGVR
>ORF3138
MGQDSGGSAGDWRSLYALQGRCQSQV
>ORF3139
MYRDHTVYQQGRGGRV
>ORF3140
MRPGRTVRSLRVVRWESGV
>ORF3141
MDGRDAYRAFGQQGLCTSYRVVPV
>ORF3142
MVEGTENWHVLSENQGCSGSRTVFCGSRGCCSGV
>ORF3143
MMLVVICMYSFLL
>ORF3144
MSLLVYFYKKQQQYTEYNKQYTQYTEYNKQQRCNPI
>ORF3145
MEATEDLLIC
>ORF3146
MVVVVVDLAAGVASMTGTDCPCATGGTWPDHTHIGVVGAHSKCPGALVLDRHFGVERRKVALL
>ORF3147
MLLLFDWGVVAYFTSHIHLDVTVSGCGIELGVHHVTMTQESHVAFLSKDQVADYPLQFALIVLLLSRGAGADAAAAATAVTTSATPLQRFLYQVTGSRRRVISPRAVVGLAVSASEPIRHVRHRQLTCHGLWWRLDLAGCGYRWRWWWWWWQSSTGRYGWCGSRASRSGSSGCKESRLGYGWYVWYHGRDALGPTTVHQAILLDGADHVAQHMVGW
>ORF3148
MTALYQTDSTHRSDAEPAETVSARDRHRVSKQSAALVAAQVPE
>ORF3149
MVVWLECGGAGYMASEERCAC
>ORF3150
METDSLDTALVCC
>ORF3151
MDAVVLASHDLLGDDFPSHPAEYLSACLIIATVPGWKDDKSMVGWCGLDGWMDGSGCRVV
>ORF3152
MMKKKKKRGVIA
>ORF3153
MIYPWPRNLAVIVKGIRRRRPSSPLLPGQYPPAAGRRRHQCYRPPDRSRISKIRAACRTRLP
>ORF3154
MADCFRPIFWRVSYNASPTATRRWPGADSQSAIC
>ORF3155
MGETRRVQPVVLLRLLIDGLRSHLSYCGLDGGCPNGGDGSSSHHGWVEESVVYRVGSWHGSSYHRLGYGRRRDSDDSYVKGRISHVSGHHEFGCAGWRSRGGRCHRGDSRYRSGGL
>ORF3156
MLRGGCCGGGRYGSERRCRLSGSRLQ
>ORF3157
MVYMVKNQVLIKERLDRVFLDFLGGSVQQHHFSDLLGYVRVLFLFGFSAVQKTVRLIDYHTGQDREG
>ORF3158
MVYSAMGDRYRV
>ORF3159
MFFPEDFDEDFFVVFFFFLSGSRRLVPVSMSSMMEGFSAALLQQKCLIM
>ORF3160
MTGLSQCSKLSASWSKADEVVVVDIVAAVPRVAAVWLTTDGATEAAVDIGTGPSVDAAISHALLRESPIISALTLCVGFPRREAICACEISQR
>ORF3161
MYIGTGMGQTNDKYDGADLSVLPIHLTTPQTQAIKAVQSVRSINDVFRPSILPSQRRFSDGQTPPVPIRTVSLLNVNAVVPLPPTPSPGRPLSEEEAADLPMPPSPNTLLESRMVSAAASCIDLREQPIKASRVALRPPTTKPTPIPASCVDLRYRETTKTTTTTTTTTTSCLDLRYRADAAAAAASAKLTSRCTPRSNLTKLDNLHDPLGDLYAPRENLTESSAIAASELTLDDLLTMSGGARQRTSITSCASSSTSVEQPVQHKITKVQKMITRTRKKQDKTKQRQANNHHNKRGFMGRFRSTPDLSGTDSDSSECSLQTSFKAKSSVNLVKDINTSVLKLARELKDITGKIEALHVETMSMEESNAQINLLALERDMCLMSLKAAKQLKDDYLNQNQLKQQSQQLSKSSGCLNRRTPIYDHGDTGMRETGGGGVKEEEEKGAYV
>ORF3162
MSTKIALAFM
>ORF3163
MYSCLKKRQNNKRLNDRESLY
>ORF3164
MYNVFQGLSDEQCFSADEQCFSKLSNVQWTSGWPSIAVIK
>ORF3165
MFSSSTCFSVLHLSYTLARTSSMISNECSELMLTSPHTSLLTFWSSRPR
>ORF3166
MRPKLVMFSETSSSLLEWSSSVLIRLLL
>ORF3167
MYINLSRSPSVTVSFAGLSS
>ORF3168
MHHCLFMSLAQVVSSLLGLVM
>ORF3169
MMKKSSMVGAFM
>ORF3170
MLKGYSKISSRVIDEGSEVVSP
>ORF3171
MISCQICCQLLLYQQRNTGRPIALMILSTDGIRYMLVLAATKASVFAMLPKIPMYTWLGSYMFSAVYLSTDTLDVMSKRISSSGLLRSKNFSLSNSETDSDSLKPASFPKANDSSLMASRLSALRRISLAEAPYLKRDSLASRSSFSSCATCSLRELSQHLCLLYSSGSSSLSLLDSLRLVGAAGGAGEDSASTSTSGVASIFTATGVSIVIASAVLSQRCSSDMISVVSSVRLWSTFIPFFYKPGPLFFPTQQTNHKAASFYTLRHFIILFY
>ORF3172
MGTVYSSSRYDG
>ORF3173
MGQLGEVHRHFFAVVIAVLLIYQRHGRTFVPGRPVPVTG
>ORF3174
MGKERPRQETHAAVHDDGQPLFRERLGSCTPRVDERPYQSLFGQFWVLGCVQSVGIVESAPQKTPSVNLKSVARPLYTVHGIGGRLPGLASTSLRQIGDRLQQLGLRLARKHVGADPGFFVLDRVSDRRAGADAVQTQVVRVVHGTVRRRYRFQ
>ORF3175
MDEPTFKLFVILGATFVALVVMMIFFCVMGCRLPRWRRRRRNTYAQLDEIRIVS
>ORF3176
MHNIYRTNTGRAWQTRKIRTTFSCAAPTSKNASRSYRPSNFKS
>ORF3177
MRSAPIFSTTCSGASIYRY
>ORF3178
MCGTRLSIAECLSSGQTKISKSTALSACTRRDNPHHPIFTRPS
>ORF3179
MRMTTLTTRPEK
>ORF3180
MMTMKTRTIDQPQRPPTLKLKRQKRQKKPQKLKKKRTLKLKRRQKKKLKKPRKPQKLKKRLMNPTRALMPLKLKTKTKTRA
>ORF3181
MTTESPYSIKKRWTNLQRPTSMAERRTKSQSQNPGRDGPTLVAGVLSR
>ORF3182
MSLYRRPTGCGTRESLLTVCWAGTDFAQRTSNINLRCWAISGTRVSDW
>ORF3183
MKWVSKPSRGVSAMCWTLVTLC
>ORF3184
MRMSFCFSCILGSLALLSFLSHNVTGYSARSWTGVGASGPLTDQCHCYTCLCCSSKCHRYLCCCCVQRDYGMGKDYGDASYYHGSRKQQRLVVDTHRGDSQMLRQKGSAGLDELRARHGHRPGHIRRRLCHRHGSYRVAGYAHVHEKEEGRRRSRLGSRNYSLLQQPWLR
>ORF3185
MYFFLLLLPTPTPITILIITTHIVKLQQL
>ORF3186
MLLVLLLRFP
>ORF3187
MRKAKDNTRSQIHRSQDTQRHKTLIIIRI
>ORF3188
MSRRGALIVLEGVDRAGKSTQCKLLVDALVNQGHCAELLRFPDRSTVLGRVINSYLTNKTDLDARAAHLLFSANRWELEPLIRSKIESGVTLVVDRYAFSGICFTAAKVCGGGSSSNSKVAPLECVNSKVEQESARALECINSKVEEEESAVLEWCKNSDRGLPRPDLVLFLDLETSAAAKRGGYGQERFENEPFQSKVRALFLKLSTEQDINWQVVESDKTKEQLHQDIKRLTETILNSESLQSHLGCMWLV
>ORF3189
MFFKHNNHSP
>ORF3190
MDCPADKSKRSSIAKQRG
>ORF3191
MVLYDSAGCRCSS
>ORF3192
MAPECEAHKSLYWSRWLKVSLQTKSPAS
>ORF3193
MYMWLRPGFHRCKALYSRLRMKIWPIE
>ORF3194
MHLGISSSFRSLECKVVVCVGGWR
>ORF3195
MSVVAYDYTTILFAYRWYASLVQCSHSSVDEDGQRQ
>ORF3196
MLLVCDDVEAE
>ORF3197
MMDFCSSAEYGTISRSSSSSLYLASRVLTGSTASVVLTSGVVSMLCFFGVRLVVGILDGGFLLVVGTFLTAVSSIVRRSMDLRRLIHIDIPSMVNRNAATENQTVALNTQLPTNHSVLSHSAVSSHEDINLNINISLSPVCLSGMSCVSVPFFIPLTNQRGKIYFEKKFFLL
>ORF3198
MHTQTQKKKSIQVSSQH
>ORF3199
MARSGHPPRRQTIRFLRPFQTS
>ORF3200
MPGHGSTRSPACIL
>ORF3201
MKRKICRKVGGGRILFYSCSICFV
>ORF3202
MVESRSSTRRTMGLEIFSNIICAILSPRFNSTGSSKLF
>ORF3203
MTPAKTISPVLRLSPDLAAMRPYVPSGMAIAIPTSIQMALHFAGTTASLGIVKSYPAAPSVAG
>ORF3204
MVRVTLGAIQLHSAAPAALSDII
>ORF3205
MALVCKVGVGI
>ORF3206
MYRTHVRYLDRTP
>ORF3207
MWLDHWLCCYCNWCRCCCCRCCCCRCCCIGDSVQALDDLLLSVDTGHQIRV
>ORF3208
MSCRFDVLDQTGDHGLCLLGCEGIREQSGSDLCQFDHILSVELHVCIGVIDG
>ORF3209
MISLLPVELGRVRVGGCC
>ORF3210
MAARLFDENHFCRHDA
>ORF3211
MLLDWRLLSLLLL
>ORF3212
MDFASTTADLQISSALGLMQWKLSNF
>ORF3213
MISPTQHDQNL
>ORF3214
MSESVSWYASKDQQPVLATVWKFRALVIKRLFLTTTAASG
>ORF3215
MVLISDSLATITSLPSLTGCVGA
>ORF3216
MLGQEVLSIQMHSPGANLTTR
>ORF3217
MTSSSSSLIFTPPR
>ORF3218
MAASRIDNGVDGHGV
>ORF3219
MSLTEKKLREKLFQKFSELSSLKIF
>ORF3220
MPASPEIQSWVLRRR
>ORF3221
MKVRTGRLRRLWPVLKIRR
>ORF3222
MRRRKRKRRAGGVALKPWSDYGCCEGGWLLVCWPSVCFLPQRAG
>ORF3223
MSFVALDQMARSRSTIC
>ORF3224
MSRFRCSGSRSSEYLSRADLVVARPLRTKSRQ
>ORF3225
MRSCLEESHLEMQYMSNTSPENRSSLNTGLWEALHSHNSPPRADSTLCLDTESSTGTVCALMATILFLNGTANSSSSSTQRKSVTDTTASGNA
>ORF3226
MVVQVIRSRFL
>ORF3227
MKSRRDTLRFTDSMAS
>ORF3228
MVRLKPLCLRRSSVDISAKYSRARRVDSDTYLSFCLYHVTGPL
>ORF3229
MYTQPPSVHTIHKTYPSRYFPIDSQCSRWSQTHRH
>ORF3230
MSPSCNTNKCPLARA
>ORF3231
MWPDTLEATHPYNSVHE
>ORF3232
MDTIMPPLTCKT
>ORF3233
MPGRPRPRTMPSWRPRRL
>ORF3234
MTLRRQRSTPRRRRTSAC
>ORF3235
MRSPRRRRQTLRPYRRCERTKSSRRPPDFCPSWRVGANISPSRDSGW
>ORF3236
MFQRDGHRGSESLSQHVKRLGRQRVFQSVDCHGVDARYMGIRLRVPHCDKSTLVRLPLLETGRASPGRHGSQLAPRYILRRVAVGDRTGHQQTGVMGRRCCRRSSRYNSAVRSSHHGHLHRPGLRHERKPIQL
>ORF3237
MFCRIYIKNTLGLYAGWCLYETAATLAAAIQYNGALATDVAGILALVFLSALYAVFVILDFVYLSYTKQVFSVHISLLWGVVGILFSQPWTYPTIYSAVLCGVMVIVFCVKVCICLSRAV
>ORF3238
MSKERAINKISRQ
>ORF3239
MRPAAQCTLE
>ORF3240
MAVMLLLLRSDPP
>ORF3241
MSQTAVVEEAEVEEAAAVEVEVEEEAAAVEVEEEAAAWVGPMMAQLETSEGFRPASRISGNPIRYREPLRDLWMDIWWVERAPCSRVPL
>ORF3242
MKPQRQSRWSWG
>ORF3243
MVLQQQQLLLLLLCWVQQRLTWLGLGFCSVCVCVCGIERGKSRVVSQFDPASEFICGWTRVGVSHL
>ORF3244
MLGWTFGLLA
>ORF3245
MVERTVVFVGQVQDRSQRSRLMVG
>ORF3246
MFERRQELHVRR
>ORF3247
MLLFKAAVELSEARGVS
>ORF3248
MIGPVPDLDAQVEIVARGEKEGVFQGSVGAGEIGLSENLSLDPPWTLLHRLNGFQRLKMSAAALPDRHVVVVQPGTLRSRVHGVLSVGHSAFAEVETGWRLEIRRIPHHQCLSTLSSPPFYVARLHVVASRGYGLGTVGLKIHPHGAHARSALDVHSVFYKQGLAKATRCHQSNVRPLGRQLRDAVLGEPKITRFDVGRVFSAGPHVRHGPRVDVLDSPLQRQHQFHETGRSRGLGFPLGIGGLSEVLAAERLARLYVGGIIGVGALYSGVAQVPVPSISQSFRPPSHLRGSSSFLFCCY
>ORF3249
MLWAGGNNSV
>ORF3250
MAARCAVLGERVRLRAKSRLSSTC
>ORF3251
MSRSDPNRPCLANRTYRAPPV
>ORF3252
MCAAVCFPPRLTIPPRADDPLTIRHTSPAAQWIRTSARFQNSPV
>ORF3253
MEKTQSVRTATGQSARKRRPSSTSSHKQTVLALKACRKSISIAAAAIERRRLTPPTYRGYDFVDVCERYKNVDARAQQPVRAGASVPMLSTFAVCVKLEDMFCNEITGSVPSREYYLSNMPRNDVLVYAMFGTGTAHKTYAEMFSPLELTKLMEAVFSYPLEWSPFWEDADAPEWFSRTIGTDSFRSLPFDEAFKVAAETLKFCSEIQFTRKIHRPSVDELQAVEKDQLMQHTFRRFIGHKRVQEYSAGWGCYIYQSDAPYCSSNLRPIL
>ORF3254
MSAACCLLLAAFFIRVVAVARRTLLLVE
>ORF3255
MMRMAAAADDPRPPRMRDYQKTVQSHYRMESWRVHGEPSRDSTGLKSIAPR
>ORF3256
MAGTLPQRDSPDPM
>ORF3257
MTVVLLLLHHHRPQPRPPLTVF
>ORF3258
MASQRTVSCD
>ORF3259
MESEQRPSRRLD
>ORF3260
MQTPSPVSARRNPQRSS
>ORF3261
MSDTSSGYGACCRSVSSWTLCSHRV
>ORF3262
MKVNVCSPVLS
>ORF3263
MILKYWALLASRVSSRLEAHSSSSSSSLVEYVSYHSEKSRYSSEKR
>ORF3264
MVLKSNEKLSIPLPLPVPWLPPDPDSALCTTIDSTSLS
>ORF3265
MQALRSISCAQFTSNT
>ORF3266
MCDLTYVMIADMALRCMAWLGTTT
>ORF3267
MCARLRIWLR
>ORF3268
MAWASRLKMSVTLSICLLASFLCSSAR
>ORF3269
MRSSGAGASRCGPNTLIRLRCTCSRVIQFSARGCRRASVMVSSSRRSPYTSA
>ORF3270
MARDNFSRDSRDICCCMTIIHLSFTALLKVLMVLTFQTHCTLWTVVMVFDLKSPLMLVPLEALDVPAMLDTVMPQSKMFLIMALMLESSSLAVLLQDTPATVVSSKITVQPAASTSVSDLYLREAGVKLVFFKIRPMWGNQHNIKKNQNDDDDVYNTIHTGRHTGRHLPSMFLNMSDTMWLQSDFL
>ORF3271
MTIMHRAVRHRGAVADTTSLNSSSAWRNRLTLT
>ORF3272
MQRHLVIDSMDLASYAMASV
>ORF3273
MFPPLVALMRFLYIVNSLFMMVEALLRPRDHTLSSMGTSFLSLM
>ORF3274
MDVFCMAIALVDTTALIK
>ORF3275
MVDMYTGELLL
>ORF3276
MILAYVSKLESIMPGDTSILYRCLTAI
>ORF3277
MYSNATTSTGFVAVIRLIWLEEEISLMKRMVPLSNRGFSSDSFSSSRIFLCLLVLSH
>ORF3278
MSTLSTCMVVVTNLSMVSIMYRLKVGASQTCMAKKCLSLNHRAVLGSHTVLLETPILTRPAEVVLAFLLMNVSKASISSSRLLHEKPGRLPLLLCAEPIPKPPETPPDRYMVPPMFLTSVFWTPSAFHM
>ORF3279
MISADMMWANEAMPILTANRSRMASARRLCAWVGRKYSSPCPPFVPSVDRLDPNGIDPS
>ORF3280
MLLEPSGAPREQESALFSQNGTVVEDSPPAPLLPRSKSESS
>ORF3281
MFIKNTKLTLVETMALW
>ORF3282
MDKKGSLYTM
>ORF3283
MLEDVDMYLVSIGTTKGTMGSANSSVCRKNLLRLLAMVLSRLVGWS
>ORF3284
MLLRAINCFTGSQNVRVTEFMHRYRLLRHIHTT
>ORF3285
MADAHITHPLRVVNHQQQHQLRLGPFSAASIPPPEALEDAGWPCMVSGCCVL
>ORF3286
MTSAISAMTDVAATAPPIATPMINPVSSMTLEIPVLECPVSSSVSDEIRYFVHKLFFDLLSLSSSLALYL
>ORF3287
MAVNKSSLTSMSNSLPAVGLSVKWRVPSLNTRSHSLSSAEKEIMATVLGRGLQLGLKYLLVESGDS
>ORF3288
MSRVFKSFSLLDAP
>ORF3289
MSAFARGLELPLEVATSGAEKYAVPGWGM
>ORF3290
MTWNGLGETMTFAGLMSLW
>ORF3291
MSTPSIISLIMTLFSSLAMGRPNRPPLNPKAKSCMDMVSLGILIQNLDSLYMQVPGIRLGWLSIRGASQSLTLVQSFTHSVANGGVALLHRLTTGHTLEYRPDPRAFCRSYLVFFRPDGILATSTFAVGLSSSE
>ORF3292
MSWLLDNIKVS
>ORF3293
MFRVRLMVSGRRRPTPGLLFIRLPSLLLIREQVSGDSRRLLVPKEQSSDIVSSDGVQEELERIGVRPVLGDAERLRFLLMIVGLVDDNLDVRLITVEGVDNAVRLFVAELIPESPEGEGEIRSTT
>ORF3294
MISPHFEEEIRTSLRRCKHDCSRRGRGVLARIDGITSNGVSVESNLVSPGGVKLCCTSGGEKTVSSPIASTSCLTHKSNASKSVISGYSVRRTDVFFFAYLADERVFLFRGCSSSTLVEEGRWRRDFNRRISIVNTFHSLWVDDGVVSVQRSGCGFYRAAAFPAAAASLLLFLLFVV
>ORF3295
MPMQRFRFQYGLPIDVVFKDGPRYLGRHKHDLWFESRVTNRRLVDVWWIV
>ORF3296
MKHSRVVCGRSA
>ORF3297
MSQQGSGHSREERCGQRALLSQYGGSQLRKRRL
>ORF3298
MEFAWVCGLRVQTAMRSKRCTPSRHRASAGRFQAGFQDQSLHQGLRAEQQQSRESAIQSLQRGKWQVSPQDGQT
>ORF3299
MERCAGAQQTALQGLREMVQAGSVHLSGPGVLRVVRRAALHGPATRFHRRYRQRRRSSSRRREQGIEA
>ORF3300
MQVRRAQAPSQVPRGHRLRYSRKSTVRKRSGSEAVRPHVLSGLRSQQDHAEGTL
>ORF3301
MLRVPLHLRRSLQRLVQAQVPLRV
>ORF3302
MHHRQRLQSRRPGSRNGRFYRSFERASFWWRWEKRAHVHRQ
>ORF3303
MVVLSHHRRWFCKIGRGSPRTSFWPRQESWLPL
>ORF3304
MRTSPSRPSRFSVWHTGRDPLKGRRAGEHHGCSTDRRRTASCPSTCSERSS
>ORF3305
MTRTVRPERIC
>ORF3306
MSSSCARCSEIYLEGESASEAARQTDHRAEATWPKTRKRRSF
>ORF3307
MQTTDVHARAIVPPL
>ORF3308
MTRSAVPLVML
>ORF3309
MTVTLLAALE
>ORF3310
MGIMARTTPLRSTARSFSPTGPTAPLGTLRRRWPACTRTLGNRQWIGSCRTSRCFPAG
>ORF3311
MKKKKKKTTSRAKATSGFW
>ORF3312
MCTLFSCTNTETSCFFLLLQQPLSETSTTTYQY
>ORF3313
MLQQPLSETSTTTPTTYHFTMSATDTVKTCDPEGADWWRDFSKDLWVRGAYLETKPVCMDLILGPVYIREPPHTVSAFPIDVGVLESDDLGESSDTGPVVIEGISVATFQTRAVGCWAAWKKLRLESSLFVWCEAKRPSLPRTFLEGPYVSGVFRDYFESEGSSAPVIKLGTGHRTLDVLRTIVEGSSVSLREYCEIAAELIDDMTFMFRRFDKHDTESRREAVNAALWLLIMILDNVNEDSETLLRLAQLATIHAPSSETEKKLFEELRENYWPGCDRHAKHRGIIGFKLMSVAPLLYLQLQTKWSEIQRPQRLFTPDTDTVGVRDARIKHTVNAKYWQLVDAMFYRDGISYPFISSSMVSPFEFVKYLCVPFTRITTRLVLL
>ORF3314
MVLCIKIFLIMFYFFCSDDNKIKDFFLQHLCVPVGWLVLVD
>ORF3315
MLCEFGGLYVVDFFELVVYGGEVFKVGL
>ORF3316
MLLAPLFETGVELLGSLVEQGDPLLVLHLVPLDVVDQHEPLLVGQVKVILVAVELVEFTLDVGLQFTQLVVELAHALAQIGDYALHLSHGRRDVRQCGSCLDGHYRDRRNDDLGHVGDRLHSVVEGKVSHGPLG
>ORF3317
MNGRRDDIRAVIGGALDEPAILLDLKHRLNGDGGHAVGPRRVNGRRQADVVVALQRGVKHPVSQHFHVVGTGHVPFPVYLERLSRHGVRCKVPVGLWDPVQDGGNPEVWSIDYTLYASKIGEEGLVLEELLVHGASLSNKSKKH
>ORF3318
MLVVEHGSVLQVDVVGESGYVRGLLLPEFGELTGHVGEPVVDLVFQQRDSTVDGLDVVVQGYAQVGQHRSQFHDLIGVVADGPRIDADLAVDEVYDGLLRVDLSLEIVGHVGVGCRGLYQLIHVAVCSVQGLVETVQLGLLASDLTLDGNQLLIVADELRL
>ORF3319
MGGEESLDLLHGLLQDADVVRVLRGQDESGPSSQQSPELGLGVGLTGERVDGARVVLVELLDHQLVHLVDGVKLLLESQDGYAGGYVHGARTRRHLPAQLISAAHHLETVGDTRDVKAHALVVYRYGFDDGRPIVDYGNVPAESEPVLITFHRHVCESRTQLVDVDRRSVFGRELAELLRSGHHETIVDGIVQNGPGVGRRRDRLQGDHVHRESRDLSARRRTLSRTRRTRETVQSQVTSEERQLDGILVLLGCHDVVSNVVEYTRTRYPRTVPHVVVGTSRQGRLVVFGR
>ORF3320
MLDDPEPVAVPAHAHVRDE
>ORF3321
MTDPVPDVSLCHRTPQTVF
>ORF3322
MAAQGIAVGDVVDGDPSLDALSSSHHVTGRGPSRSSHGHGSVQGHSDGQLGGRYALRE
>ORF3323
MGHQSETDVD
>ORF3324
MTEKIRVRVRRARSELEHQTL
>ORF3325
MDGVRLVEGVRDHRCPVRVRCRESQIDGRTSGSHGRDLSGYRRRFGPGAVRRRSHDHGPQHTGVAHGRVDGRDRCPELRRFLRQLGRRIHRAVRQRDAGPHHLVVETPGSGRLADAHAPVAEVSDDAEAGAVGLEFTLPEILQQARSQYGTLHQLAQDQRVHGLVAHEQVPGSPCQTVLTQSTSVSAGDGVVRVPVAAHAWTHVGL
>ORF3326
MRRHGYLRVTQLGRRGESRVEHLKINVGRQFGRRSSHRTIIFHGVFHVFGQIVDHEICDVRHRYHRLAHGRSRDLESGGLIEISSKLKILYASRVHFRTRFKQSVGIVLLLLTQRYRVEQQH
>ORF3327
MNTRHNNRCLKKFF
>ORF3328
MRVVRGIPIVNL
>ORF3329
MAAEQPSSSTSQRYDDEEEEEEDFDVIKVPDDLCRQAILAGLTPLDISLLTESIRRNTAAPSESVDLPRSSFLKKYPEFKDLPDSAIYGKPLPYVCGDSSWFETRTITMGARPPMLRYSSTTKPQDLLSTDFLVLEDKLESGTRRPVLKAFRQIYHCHFDYRFVSFQSFHISLTILCFFIKKNSQPTNLQVSGIVYRYRHADAGLYILERRPEKMLDER
>ORF3330
MLQVKHQLRREHPQGAQQDRLQETEKLSHAGDRGGRVPFPTLHEIVQRETQGAQLGHDHGRQPTVGSPAARQSGAAELQSAQGPQVRPGDARLEVPGSAGRLHQKLYHQNDPGDALGPRQDVRKDDPEKVRQHGNSRQESQTADTVGPALRTRRGERTGGFPAVRSQDETHQRRQRSVLPHGRLPRHGQADVDAQADRTLHRGARLQALQQGEVVQAHRRTVRAQTAVSRQGARDHQGARHQTP
>ORF3331
MRRCPVRRVRHGLGRRVRAGRERLLPLRDTG
>ORF3332
MGQDIGRPSQINRGIQHRGRRVLRV
>ORF3333
MRRFGQTTHGQRRPGRGFSRGRHARNVHTREPPAEKLPGGVRLLEPRTGRGGGTAATQTLVHDHSSVL
>ORF3334
MATHQENLYQRAEESFPVLLR
>ORF3335
MSSPLPLRYNTPIRSFSFSCSFF
>ORF3336
MKKLTCPLCPLDINLDGLVAHMVTTHKKPEWTVSCERCKALLNSCPRPYEQHSALYAWLHINVPNHPCHQAGLRWDYSLPPASNSNDIKVIRDRCDAYRLGAAKKLPQDIPSLAPYLLVPKRTASAHTSNNQEEALLGGFDLSDPAVRKTFCLNAQIVSAWSSEYNGTTYVDLEWPRITDTFLAKPFGAAVQKWRSVINGAGLDVHRFRATVPIQQRPTGLTNCNACGPDSAHTTLNACSRWARCAKCDARFEWGYPTCECCLKHGGVPLEQWCDWCDQELDHGSVCCRPEPCYPPYTLSWIPDHLREDQEWLKGSVMSILAVQQGPFKTKRCDCANCVSLINLIEGKQWESAKACAQELIKRPNVTCPKELRRYYPIPHLHHGNPTNYETAGNKKNVKGPIVLTGTDVHRVRFPGDHQCDLESRQDVWLKVKSVNVKKKTLTTSGTVMTFTNVWGLDETFVSTYQPYVVLVCGGGATTMGWCCVLSLPGEALRNAYRQRWGSWLCPRPDFKVRLKTMPMDKLSETYVMNYIPNAAFKAYGRTVPKGWIKRNLSSKSEHVSPLLVSSNVEVQEPDMKMKTAIKKYYQTMGSEYREHRRVAKSMAVLSKTLNCSTLDVHPDNAEPFTTVAKLLTDDEPFGKPLRSDPTETDAYIVLKDYMQPADPRVPRFEPDRVEELCLKADEHRLFCEGITARAVLMYAACKHGIFPAWDLDKNQWQSLDRSLENVSLLGQTVLRYYNRFALWRCLPCPCCGAEADKCECRLSRCLLCNVGLHGPWACELLIRPSVPFVKLVVDLRSSTVPLSSSSSASSFSNNSQQSFLYSGNSQQ
>ORF3337
MGCSWVVSVSPRPSPSVSIQTERRTRSPFLCLRLYSGF
>ORF3338
MQWLIEFTTLPKSCPRTIS
>ORF3339
MRSTSVTRLSVSTVVSV
>ORF3340
MLLNLCPVHMSTRTRVRQNDSQTILYSVCFFDCVLCILFVVVT
>ORF3341
MRRYALQQYARTDCRTLLHQRDGSNL
>ORF3342
MSLLRARFSTIRQEGSLRESRGPTLQLPRLGHYSYGTARARAVQGTRQTV
>ORF3343
MRRRVYRGITAKHPVRRILGSRRLQR
>ORF3344
MTKNHVQYNNNKTHTNKFKRLGSILCWCCCSNMMMMMKTTMVETRRVVR
>ORF3345
MVVWPGVRGSQPVVWP
>ORF3346
MFCFFCCLQIFCFKQSDWDRC
>ORF3347
MSGWVGGWTVPNP
>ORF3348
MGSRCPVPGYPWVRRRSASWTSDKTVRRDQSPAPGRTCCCRRPTGVPERA
>ORF3349
MDRSAAGVPCLRGDGSRVSGSLL
>ORF3350
MARRPSAGEPAGGPERPHCCRGWCTGRRGSGTRCR
>ORF3351
MPRPRSQCAARTWPSDSTSRSWV
>ORF3352
MGSSVSSGWETTTGPRPLTGSFRPSGRCVPPAADR
>ORF3353
MDCWSVDRSLRCPRPRSGSRIVPRACPCPCCR
>ORF3354
MGSWCTDRTGGPRPWRCCR
>ORF3355
MVGERPPERGCG
>ORF3356
MTVCLLAVGATGVLFFIGKVRGGGG
>ORF3357
MSSERRSIATWGCMAFLSELRTMKRFSVNAWSISRSLVLSRDT
>ORF3358
MIRSTLLGWALVPTLRITSAASSTSRSSSTKRSSGSIFRRYSRSSSNFRISALTAKLSQ
>ORF3359
MPRVRTGGGGGGSGGGGGAADFFRTTGGASASNPYGESEQLDQATLQFQKATLEELVKQERTKHIDLFYDKCMANLDRLGEKSEQFKKSMNSRLTSAKSVSNKTPPLFLGPGPEYNKVLDVSRSDVVFASTVTKIITDVDLCDHINKTMMSNINFADTAGFRNVDWLAGPETSQAEDHRMAMIRTLVSKLSEQIELKFRCYLTEFFKRYFLYAIVYNCVPYQIISSDQMDKAHEDLVFAGPGEVSEFESKLSMLELRMVDASKDSKNPANAVHQLIGKMSLPPNVQYPLELFFQELLQRNSLAHDFAGFFQNAGLCKLVCFAFRLYRLVYLFCLLVYYVVL
>ORF3360
MFNASIIIVVIIFTGATSPTYLLSRSRWPSCSTSVQNCAWEWTSVCSPTACSCSAKIRLSTGPILTKP
>ORF3361
MRGSPGVSNSSPTSSLEIKSVW
>ORF3362
MHPEKKKLKTDRTWYEENPLTRSLALALALSHSFFFFFFFSLIFIVVIVGKESHQRSQRCGSLKQERNLQQ
>ORF3363
MPAAHEGHGGRDQRQQHQGVGGGRRRSVLLGLGIFQRSGGL
>ORF3364
MARVLETGAAQRKLSLQQGERHRLQGQKRRRGIAQDRSVQYQAGTLEGHSATQQVWILRADVKRQIHEHRRRTQVQSVSQSKLHSHDARRLQRTTHV
>ORF3365
MYHHHHHRVYCS
>ORF3366
MILVRGQVHNLFRPRCRHDTVCENDSSW
>ORF3367
MLRRLFFFFTARRSRNATAIRVLLWLWLRL
>ORF3368
MRPDVFDRPCKVLAHHSHCGRYDTVLEVNDPVDHMHGPGLETLCVHHPTSQRRAVLILQQVHQHDKVVELASIIQNAPTTLDGDGSGLDPRPFLYGQVAIVHHLVHHIIAQTIEINLEVCVQIVPSGIQRKQGLRPHSIVGWRSSHRPSVRGQSR
>ORF3369
MLFSLRYRNALLEYTHTGD
>ORF3370
MRKFSKKSAADLRCFFSGGGCCC
>ORF3371
MDPPAASSPASSSSSSSAADRFLDSLAS
>ORF3372
MPLYSTPAFVRISITVCLLSASRP
>ORF3373
MFCCSIMMASETRSDNCTCCTPESLLLPSI
>ORF3374
MVLGFSSVITGPGLPLLRSSGHTHLT
>ORF3375
MILGKQGARLYLSFKKAS
>ORF3376
MAGLMYISGFGESAMAEVIMVYILWSAMSLMR
>ORF3377
MSLAGLAEATIFSHQGKTSGLAAEAALALAGKGLVTLHLNPVVLGI
>ORF3378
MNPTQAVRLVSSLGQIEQAGSYEFFSTPHTMSLSSLALNSRPSVLREVRSSYA
>ORF3379
MCRYSTQQQNLNTMQGFSTEHGAVSILMPSLYLRFLSVSGLMSAILNSSLPSRYMAFSLQALKLACVMVPVTTTLRSTLSQNLVLNTLLAIPLVADTAILVIYCRASWRRGWLPLINSTDCQL
>ORF3380
MPQLLPLFGFAGTWPSGRENSEGSKKLCFMSLSQTILLDWRARYISCKRPLSRMVLMAPMSDLSCLKLSMS
>ORF3381
MMPDERTSDASIRF
>ORF3382
MLKTWGRFGPRKVIQVSKSQHPDVASDGAAHVMTGRVFRPLYTSAPT
>ORF3383
MRFLVLMALTGTIRGLKMDATVSMAKKLASQLPMIAAHMATNIG
>ORF3384
MSVGANFLDSFSAAVDKSTQAKSPH
>ORF3385
MNSAGFSCISWSLIIWEAAPVALAWSIAPTNSL
>ORF3386
MKTSAIVTPTFLVGFASASFLGFAAAPLIREAAPSTYLEAYANMSCSKLLASSH
>ORF3387
MQVRSTHTGRRTPEAAIVLGRVYL
>ORF3388
MRMKRFLIKKIRRAEQC
>ORF3389
MRLFHRDSDHQTSWSRPPQNSVRRQVVLSLGSVLTGRKL
>ORF3390
MHSSTPSHPRGSPAQAQQKVFLQVSHQQHTLHRRTLGQPGLAVQDVHHEKGQHGLRGAQQGTGTQSGLGVYSTAYARGSRKETVHRDFLSGILRGPVEKLCPHQHADGPLL
>ORF3391
MGVHRPGLCGVASHLSGPGQESGYSGGTGGRLFWVDA
>ORF3392
MYESRHSTRSTRYAAHQLTS
>ORF3393
MSLSLSSQVYTTTPISTRYT
>ORF3394
MSTSSTGRFSPASTGCQSRKIRWENFSTGAPISPSSRNAGNSYTSRYLWCSAETASTPMSWSKSRWTLSWARRPTLQATYTTRPCPRATPLRCAKQPPNCTRGTCSRRPWVICLQSATVSASPSPNAWSL
>ORF3395
MPASNPSAGTCWTTTDPPARCTPPTTPTW
>ORF3396
MPSSPPATTIRTTRPAGP
>ORF3397
MEDAQQTTEEMPSEDYSPPPAGHIPWWEMEVVDEKANRPQRSINEFLTTDEEDAAATTRGMVGHVDSVFVLLSRERVWEKLGHVYNEIGYFGKEAAQMRDEAVTAFWTAFGAAAQAPEPSTLEAHLSYAHALAYAAQASERTEKIFLGLIKHALSEPVDEEDEEAGREKWVPEWIQDHFADFERPEHFDKLAAGLIAKLLDESVVHYVWERDDDDD
>ORF3398
METQLRQRPAQDREGDGSCQTMCRGQAPDRQAETADGRPLASQVLCVHGRRGDSRQDSSHASRDQERRADTRRPKGLTPRGCSQGMAYLRSDPLCRGFHGRLPEIRQHGRRGRVQGSALWYTGRTRRPRKSAGRSDETHHHEATGRGLEDLRSRRLQDLPGHVRVGRSDQAVSHVPDHLRSGPTREIFHRHRVRVDRHHLAGHRHCRHVVRHESD
>ORF3399
MVSVHTTLDGRSKGHGTTL
>ORF3400
MLPAVRRLLPLVRRREARSTRALCRDTGSDAGEVVRADTGRSRRKEKGWRWRHSTRGSIRSTLRSGSPITWGPT
>ORF3401
MWPPGRVCPTAAVPTTTTRSSTRPLTSTSSTSLCASEWVIPHRTPTTEICTQRRRSRPLPPRPRWWPRETRAARISCRAPEPSATLSSTRLSSTRSS
>ORF3402
MKVSLSSTGATRTCRGSAATCPSSSTANR
>ORF3403
MPTGGGPTRTSPTTPPIEPSPRTATASTRRTPPSSRIWDRAYRW
>ORF3404
MTAPSSTTGWPCPTTILSSSDNCATPPVSSTISFTGTSIRVHCLNPNSRRRTLWP
>ORF3405
MVTKIPSVIRWRRASSETNWSGRCTPRTRSREPSPRITTRPSTGSPESRPAR
>ORF3406
MPSVTCRPSPLKTKPSSTISIKYPTCAPTPENTRSSYRNRPKYRASFRTSATSRPNSYSNSVYLSNELKICI
>ORF3407
MKIKNCETQVSQQTSKCCRLFLLCVV
>ORF3408
MVSALRIEKSYWKTPMTK
>ORF3409
MSALSATSSGQSSLRTASGTFT
>ORF3410
MAVDVVVIILLSSSLRVFTIALSFFF
>ORF3411
MAGRYVRQLLQIVAETQGRRDYTAQHAVKQGL
>ORF3412
MSTVVMMMMRPTTTTTTKTIKPSLPTLQPPPIDTSTTRAGEPSREQTDLDSISRAPSYLW
>ORF3413
MRYWAHVHRPCHWTITTPPLLLLLWTPTRVSTGA
>ORF3414
MSAPASKSTRPCTREASFWPIVKRTPSSTCNAPGGWLPCWSG
>ORF3415
MRDYWRSSKRSEDTPRAPGAKSERDSRTRTSRAY
>ORF3416
MYLMQFYLFFTWWLLY
>ORF3417
MVTRPLYIIFDKTQ
>ORF3418
MLRRRRNRSPRRRCPCSRQSLC
>ORF3419
MSVGRTWDTPLALR
>ORF3420
MRRPWLAISSRRSRRLWLF
>ORF3421
MHQARHGRVSTT
>ORF3422
MQGQGSGSRRKRRPSSDERRTLHRTLRETGAHRQSVLSQAGLAHRPVRQTRVRVQKGTNRTDSLRHVRLETAGVWCTGQLQEGQGTRLQSL
>ORF3423
MRRSGSLGSRYRTRRCRHRQQRWTGAPRDQDALWFHRHKDPAEQIQDPDLAGRAHVQKHLRTLLLDKAAQLHRLCGSLSIHGRQRHSSAQRTQENPPQTLFGVSLPADSVLCQEQHTGQEKESSSDF
>ORF3424
MWRRPVDTPESQRLLGSNPPLVNVCHTLLYSDILLHPIKSDIGTNFRTVVLFPNLSGLQCMVRGRSNRPALSDTWAP
>ORF3425
MSGGLEWNPTPI
>ORF3426
MCERLTNILMMLFSLRSTGFTKDS
>ORF3427
MTGVEYSVLNTECPCC
>ORF3428
MARRGQPTGTLPVFGTNMSKRRCTP
>ORF3429
MATSVTAAILRACFRAMG
>ORF3430
MGTLLSYAILFSTVVSVSTRPGNFCWSSACLGGLTYASIVPFFIALARFTSSC
>ORF3431
MIPLRVLTSSDSLRSSL
>ORF3432
MVISLRWMADVPHMSLMSTSSFTSNR
>ORF3433
MRKLKMGTCFLYSGSILWLNVSTVT
>ORF3434
MFFVLTAPYFLKLSL
>ORF3435
MINERGYLYETPPVCESGTGGPESKLDQVEHHGVSPNLLGQTERVRHIKRVGVEGAHVSKEGTVRTFEFYPVHAVLGRTLGQLARSRHHFAPLANQSVIVDAGVPPIKLWSGGAKVDKVSRLDVGPTLVSHNVFDVSKRAGVHHGPSPESHQYIVVEIDGGTRSGVLDGLYALELLFGLGQYPVLQLVVGVNVILFGHVDTHGGRVLVSQVTDQRRVQDVSQIHALVRRG
>ORF3436
MHRFSLFPRLCLGVLVDFLSRDVR
>ORF3437
MVHDTVGISVHHSHTRSVFYSVLDQQNLLASGPSSQMLTETLAHAVVRVGAYFHLTLHLIIVRLETRVFLGLDAFLVLRSHREVVAQTGSGVGHKPSPTDLSVLVAQDRVQVFAVRVFLDLFHVTGGRYLFPIEQHAVSDILETERVAPRHYGLWADASVAHVAGVQTRKIISADGPDVGPGVGHPDQRLKHFTALHFNAPSKVDGCITATLQKKNQKSVNREIFFLERGSDITFFNVPSQQKQSFSRQPRIC
>ORF3438
MREKFSEPSFSLPRCANFMKQTRL
>ORF3439
MLVCVTSSTKKIL
>ORF3440
MKNFSLLSQLRAQLRKFFSPLSAQKNFLLKDFRERKRGVPGQKFRIGQIVHEIFPEIFSIAPCEHRVHHIVRNSFDLSSLVLTLEGSGFRDDGVGHRLQLDESTGALLDVFCVVDFHQIHNVHPEPSHGAVELLVVHESGEGRLVGIEIFHQHGR
>ORF3441
MSVAGVVLIVQKDEFGWYVFRISREGRFKDLSEFFGQRVGGVDRSVEIDSGREDHNVEIVIEDKQHVAVISDCSHKLHQHLQLALAGRQYAVCSDNVSTRLILDRDHTWHNPGRVVPNVPSLFDQVAFAASVHKTDAGDFFVASQVAGVSLGQKTFDGAAGDPGFNFLVHIKGGISIRGQSRVQVGRVKDALEIEIAAAVYHLRHQSRR
>ORF3442
MPGRLSFGLALGKAFPIPGGPLLFGDSQEDIVPVIKVDVIETFVRRVA
>ORF3443
MAFLLGLEQNDSTRDVLFGVRVV
>ORF3444
MRQSARDRQQTRFSLCQ
>ORF3445
MVVSVAGVELCLRHLFGIAVGESIVQFEQLHLKNLISCSCSFQ
>ORF3446
MVDASCTLLMALWRTAAALGVLPVAAARLAT
>ORF3447
MGSCCCTACWVLCCCCCWTGAGAGRTAACC
>ORF3448
MMASATSCLTSVV
>ORF3449
MSCSFRAVLSFSTLLCSSCSLSFLNSLKSSSVSSMRRLFPLEEEDAERTSSSRYC
>ORF3450
MNISKKSFMPV
>ORF3451
MVLDAISGGTTLALGGTTLVAALGGTTLALALGGTTTTLV
>ORF3452
MTSTPSGFVWESSFGPGVLLFVVASCSVADDSSFSRCALSSWSLLNSSRPSVKYLLLAGTSFSSPLAMVASYRRSNCPMSISTICLHSLR
>ORF3453
MTVAAARLLSWPP
>ORF3454
MEISQSPLVASLRRWVL
>ORF3455
MAALPGTPTKDISLAMTEVVVQLRPLQRVKID
>ORF3456
MGMSECTSSTLLLACVWVNSSRSFRGR
>ORF3457
MDVCSIPRVSETVLEKTPAVPMTV
>ORF3458
MGTRSSWWRVLGRVRKYDEGSSSSVSIRAPFLRIRTEPSGRLPQKRSIDPAWDSVRSRPV
>ORF3459
MVRTRSLLLSVVVTVSVLVLFDDESNRE
>ORF3460
MRFRVVDEEAEAREFSQE
>ORF3461
MGTVRQGRDHAARIACPHLVAVLCVYFDQKLHFLGTYDALVHLRHQLLCRPVDKIDGVSGVRGHGTLGHLVDGVPKLSSVFVLYSVALVRVEMFSVE
>ORF3462
MRPAHAKQFDAGRRSVPLVLGVRSSLLLLLLLLLHRRRRRSSRRGRSGRGNTDVRSHI
>ORF3463
MSRTIAKGSDFPLLRLF
>ORF3464
MVVAPSKTKTNFQISSVSTPPLLWKLLAPCRPASATPSRPGTVHCALRTVCHRRPSTDVWKRLC
>ORF3465
MTSREPGPYSRRPVGVWVRATTTSSETSSWWSSSVTFSTTR
>ORF3466
MEGLRVRQEFENCHRHNAIGGEFRGVLSGDVHGPFLGTESLMELHESLLGGVHQTQPLAFGVRAVVLGGGVVLQHVHPRRHRFGFETVSDGTGVDVRTLVVDVRRGLFPSQDLVETRLIVDERQVAHG
>ORF3467
MGSAVGSGLLLLLALSLRHCKVAAV
>ORF3468
MFNVRWAEMIGSGFLGRVLYGERARPLRVKLVYLGEHHVEGIFLEETLTLGDSQEIPQHGHAPFHFRRYTGMARSAYQPSSGGRHLESAALKDIRPRRRTAQRPRSGRFQQSLVDGASAQTRPRISS
>ORF3469
MHVHFGSRDR
>ORF3470
MRVDSEVRFGR
>ORF3471
MLPERRLSRDPDQFQRERKETRGSSENRTLRQDHTHAQATMPGEPDRQQQVHHGSRPVSRDYEPAASDPSRPQQQQIYTLSQSVTVHWNHECKLHLTRNITPNIYPRNTSEPEWVEFKHSLDDIIRVEPRISYCAKQELDNVVFYVRPAIPSSRLVLDPFNSFSDGRIQIIDGDTLCITFSC
>ORF3472
MYCNVLYQIKIFFFKKKTNHTQKVTSLALSLLLLSTSRLLLLLLLLLLEAVE
>ORF3473
MYDALEGVPCEVLTAVSVVHDFSSHRCGVGFCGFDGRAVGTVFESVDGFHAKVHRVHKEIGDGWVFPDLDQDGWVQLALVVFEIVIVPKDTEDRGG
>ORF3474
MSELGLCIVQPRDTLRHAAATRLY
>ORF3475
MVVQIDGVVGRVGQTAQRQSRPLTLIAIQNVGLQIVQRIRLVHHRAETLQRRSVIVTATVRHSGVWSSRRVSHKDTVGNVQVRRIDPLSLGGKVRVQQSAGLLGGHGDTLPVDPFGIDESLRVV
>ORF3476
MCRVRAFFIKPLPSFRVFLNSERWIQSVAQLEIQLEPNTLG
>ORF3477
MSGYSVGERTVGQV
>ORF3478
MAEISIHAVRQFQRHKLHGPHLVKVECGRSYGVNLLRFQRSYLYTNTTQHINHSHHRLIKQTNKQKKAYHDGLY
>ORF3479
MKEVNVLEPLTDHGCKLSTLVRVLHVIVIDLGLEDPFGAHSLFHTRLVELSDRVVLMHDARRVEIKLFASPHPRLHNLLETYGANVVLNHIQTLAVLWILYGPDAKG
>ORF3480
MGDRTHYRHQVLIPRRCPQLERDQNPGQHGTREHPVLVDDEQRCSCGTRKHVGLYGSGVIG
>ORF3481
MWIVHPLLTFHASHPERLALVRWVGDVSPVRLL
>ORF3482
MKVRCVFHIVISHLRLELWLGIGGGGCFFFFSRVGFLHYNHLIIIIIIIGL
>ORF3483
MVGFIGTARTRW
>ORF3484
MKIYNKQLLRLG
>ORF3485
MIFQWTVLCRS
>ORF3486
MVLLKSLRVHLYSTLELPVQNKIRCYSCCCCCCVLFNNNINKKRIYVPDWFLTDVTEISEFREGDFSTVLSTHSVELHHGQHLGKQTRTVGQDYTVVQKLFVMMYHGVRYERFHEMPRHPLGG
>ORF3487
MGQKSAALFPVELLVVSDVLEVSVQGDLLVASTPDHRQKVHVAHATGRVQQPQSLSEFIRLGLLGLGVGHVFASELRLQFSHLIGERLGLGPELTLAFHRLDVTTRQLGNL
>ORF3488
MRLLDVVRREHTAGLLLGIFALQSLDVLF
>ORF3489
MLCALLESDALSPGFVQLGGDPGLFRLAFFELFADAFQLYHHTSSPVRGQ
>ORF3490
MGALGSPEGSAQLVEFFASLTSHHLGDAVHKLVHLSQSGLSRCTSQRPPPALCCAYGQATVCLVNSQSTRR
>ORF3491
MICLPSWTYPTWDSRTQATRTVTTYLSPRVTCCCYWERRTSGIAEGSWTISVWCGVPTPETAAPPISKTCPESTSTRRPR
>ORF3492
MVFYYRVSVCLTGVRDSWMC
>ORF3493
MYPIRRPPNQTQSPQRMSRWSHPDRGPRREIYHTRYPEPMCW
>ORF3494
MTGRYNLKGEPITRRRRSRRRQEGFDEATARQEREQQQQQQQRQQQQQQQQQRQREREQQRRQQEEASAMAAAEAKAQNGPPAEGDRTYVNSETVGEFLGLDPTLDLDLAKRVGELIKEPGIDKESVSKAFGVIVQTVVPVYKVCTNLIQKLYDVSNTHNDTDHPTFYLDDDQDTVLGLVDLLKKYVDADARGELADGKYITGAKKALNDYKTILDKTKLDMKSLQAELDTYKDASNDARERALMGELESVKKQLETQTQNSIKIAQGYQDLQTGTKAATDSLKDVIDQKSKELHDCQLKLSVANSETNKAKKQAYDYKKSVDELTDKLTTANLNYDKSERERKLTLENTVSTEKQCVTIQENYELLASRYKDLKAQYDECKESTRKYDEAMAQKDLDVKTAASRTESAEKARADALERLAECKKQLDETKKMLENARNTRKSLTADTVNQLKAAEDERKKQLEKIEKLEEELESKTVMLNIVTARAEGISDLTEKLRNTYSEQIKVEKENTAQIVKKAEIELESVREESQRAEDSISATLDSVRKELEENMSAVAKLCLDNSELKLREKSIISGYQARVQQLTEELANNNMRVPEQNFELPHIPTPKYTPFTSDNVAQLQGKVTSLEATLNANADYIKEINVSKAKMAESFRKESASLTAAMFIEKRKNSRLNQKLLVTAAKYTNSVLDLEKKTNSMYTLLENRYKSETESIRNQLTELQKERRQLLESVSEKLPIKKKDFDKLMETIGTQITLKSTEQLELARLTMMHYTAEHTKTVVNFQQAIADIRKATDDALESIRKAYMDGEHKLRMEYLMSLVANGVAVGAIDLTEMVSHMMKLPAFRDMPQAASANELVPYLQSKLAPDKTDFRITLLPPVPELELDKLMFDQRYVNRLLELEVQSGLDAGYQNVFKEATQNLTVQSMSDTPLVRAKMGALLAINEQDADMEIDPTEVAAAAVAEVTASASDVLPNIQTTETASRQLIVDTITGDTTDPYKVIDMRFVNGNFKKTISIPVGYGNRSSDEKWLSDGPFLIAGKDSIHVGNLYTSAYPSTEAYSAGLDLSKTVRYLTAKSVNPDSNVVNLLYKKENREIVMSSLYLTNRVEKDSLGPIPVISEVKDLILNREEVSLPQCGVFCAKVAEMLCKVTGYGFKSMMASRAGYWAFGAFSRIARLLDQNNCGLEYTSEYARGFDMMAVKTMMFYTKELAYMFKDMHKENLHPDLKIVADYDMFSHIFFTKRYFTTTLMSLLTSKLSEDDLFLDSEVIEMLFRVLEDMARLGPNLSETTQMDYMKKLLKIGPCTNLICWILFLYDTGTSMLWMTPPKWRPLIKAIPLRRGTEYQTFTYRLLEGNAKNIDTYIEATIEKRKNRLAEYTMELAEARSIPIPKTSMTKRMCMRVQQITDFVNQRAACQADQKPDKRFDFVFAQSYVQPTAISSVYVKSTSAVTDPEENVEVENSISTYFFNALHKKKQQAMKDVQKKREQTEVTTAAATTSNQPNKNNKQQVAPQMQQVKPQTPKKKEDPYQGAAEAQVDTSTMELVDSQVGAEDLLSTRVASAVPKRVKGQPYPTESQESMDTYDEHALQQELNRQQQQQQQLQQQQQQQQLQQQQRDTFATEKAARELKQLQQAERDRNKAAAATQPRDTAPIIMVTSAGQKTSEDEDISKNAQASLAYSENQIQQMTLESARNFMGFQNNEVFKQFQGAVFSLTSLRSGTRINEGSVVAAVKNYYMSMTQFIVNWTNAVHPSLKTTKTFSTTSKSTSYTEYTVANYSWRLFNKINVFLASGNVCMSKNQALMNAANVSFNVKGMSGVSGAFETFFGQHVQAVDTRSNDYSFNKNLFYNYPGRCVAVRFDDLVPGTAIRGKGHRYIMHALAPRFGNSSQYDIDLHGKVHACMIWECMLECIKHEIASITLVLVGGNLYNNPPKYIIPTQLKALLFALRILGNCLPDDFRIDLCFDIKYHNYVSSFLSEHAGVMPATSVQMVTREFVESALYNNIPGPRGPYDQLRQ
>ORF3495
MGITRCGTLLLGLFLFLRRHHHH
>ORF3496
MPASAIQRGPYGTVVWKIPFTISLRQRTQSSQYV
>ORF3497
MTTGSRFTHDCLWLKMTSLQQATGDGLPAIGYEHEILNVPLWCCTASDKIEHFEALIKCNLGALDEVCELKDFRTLIKTCIESRNLTDIIYSGGGITTVGAPLYAFMKRWNTAVDNVAAKLEFMSVRQLVDDYTNMLDLAAKKGTLFNESDVDIITQAIVLCTRDGEDFSRLFTFAGIVTYHNFHTWENMEFSHDRPRQFNIIRRGTTTLELNRLEFTHKVPYGQVTNPYIILATVPMRVSSSSSSRGSLTKLQLFYWSDTKIHLSAALTAESDWGHTCFDSGIRNADINLIDKWNKSETLKLNSDQYVGAYYVMGKQITQNPFSPLEKHRAPHVNIWSTESWTLYSRHPMVEYERIESQLEPDTGASSFVDKLVEKSDLSACLSHTDGTIELPSSWVDPRAKQFHDLDDLMIY
>ORF3498
MKEMQIAGFNVTEKQNQNQNRVGQKQDDQSGSGLLLQNHHAALDGIVAHSKGQKQRTLGPGIVHLISKVCNHSGKIHSDKHKHQNDRHHRCLVHGESFHQSLLESGHLFLGLIHKGRKFLEPG
>ORF3499
MTGKEGLESRAKVFENDAASSTHQSAVHQSSSSDETHNDIGRANGLLRHQHQDENAQIDRGRNVVHQNHVKVEQGV
>ORF3500
MNVRHGSYNSVPRQQRTQSPEKQHYGLFVLFANQLNVDRVDAGLFSYIALLWSIRVIAQRLCGGHLVELDSLFGVPLAFLVVNADRHSLENDRHYTAHDNGHKGLHF
>ORF3501
MYIAITLLPLVGLNSRCNSDRRFGGG
>ORF3502
MALICCTTRHHTTSTNSCSEN
>ORF3503
MRSGGYLRCAGGKGAVCSEGGLSDQSQNQDGKETHCWLVGWFSIEFFSLSGYQVRVSGYQVRVDNLYRESMGGSTVSS
>ORF3504
MNSRWMCSTWGCLSTPVVSKTYIASFRLFKKQPSLRRHLIRSCLFLEDVTLRLI
>ORF3505
MVRDAAASLSLVKSRSNAVDLFSVPHASSRYMTLNRLL
>ORF3506
MLTIHMMSSITGHVEFTTPILSLVRESRYIATGAHVGLNRHAIKRTILSTDAIDVSSKSSTLHMR
>ORF3507
MLMAWCCRMKKLCADRPVSRPYTSFTFFSTGRTWLGNIDCQSTDSCGYFGRSFGSNLSMGVLKKTALVESVPTGT
>ORF3508
MNRSIQLRCDCSATAGFVILR
>ORF3509
MSMATSRSESTVTTRAARLIMTTVCACCLRYEFF
>ORF3510
MSCDGTLRAERDQRTPSPWNATMYSPSTMVLLLTPWDAMLRLVVMTDSDCSAIFLKFV
>ORF3511
MSRRARGTGARHWTPFMKGTLKMILEMMSINPRQAAVCTRHTFRLI
>ORF3512
MARATTGVLGLV
>ORF3513
MVLKVLASLPTRATRILEYPRASRRLIPESPMDDP
>ORF3514
MSLVPGEVARSSLFCRVASTQCMKAA
>ORF3515
MTVSLHEPFMSFSTRDSSLVSSMLRRVQISVMLKLALSML
>ORF3516
MSISAPNVAMDPSLENSG
>ORF3517
MMSMSNVLKPALSLISAPRTGVMRSSSSFLSRKKSGFVT
>ORF3518
MMLSPFWVKLWVDVMNACDCFPLAISGS
>ORF3519
MCLASLILQHRVGWLLE
>ORF3520
MYVLSPLQNPLASLKMAC
>ORF3521
MGIRMGQSRLMPVLNASLSFSFLSSSMLALVPRDPGPRVSLLRPDR
>ORF3522
MLPSEYRHTSVLDTEPAAPSLQTAFSEQIIPPIIKS
>ORF3523
MCSSRVDILISTLNVVPTLV
>ORF3524
MSSAKYIPITAHPWLLPKMVVQSPEAAHTSLAM
>ORF3525
MAQTSGPLVFPWMFKQLSPFCRT
>ORF3526
MTKEFLSSMLGFFAS
>ORF3527
MIEFGGIYHGAVLTKSHYRVCFHFIHVVEHPSQAVVHVSVEKTSGTHGPDRDGRSELLEHLLAHLEDDVGIGVVVKVGDVR
>ORF3528
MLGDSVIVPQHKTLDGIVYGGGTGRCHGRHSGSVQWNRDAVFDQRGGSAQDVMQSGVSDVGVVFGFVGGNVGHGGQQVLRHVGSPDGGPGSVEIGASVIKRTASLTRVANIASDRGCTTGRVALSTTTTTGRIAAAVASAATVASIVASATVASVVASATVASVVASSGAAVASASIRATTIAIVAVVASRASSSSDRGAEPSSTQQIHPSFVLVYDDVHILVASIVILLFDPFTSRLAVSRVDSSPRLVHVGGFEQIEV
>ORF3529
MIGRRFGHATVVYPGGLFAVRLEPSVSSAGGVLRVGRRGFSHG
>ORF3530
MLRLSLGDQLLLPLVLLPVEIVRGAHVVVGSEGFSGRWGILGLCGRRECFGSHHGGNGDLFRVLVITGGRGHFVSDLGHGLWIVRGDLLDDFLEDAHVEDVSETFLKRRTVCGGLFSTHLAGWFGRLRRC
>ORF3531
MYPDDHLVGQADLVPYAESQAANVREHVGGVL
>ORF3532
MHGHVHVLYREPDQILLRGLGAKIQPVHAAFGPFAFVSHQRVPDLWMLPEQTTVPSHSASIRYEKFQGRLDVRQIDLAPYFSESLVLAVVRTGDPQDVLAESPMFAPELGGVRE
>ORF3533
MLFVLFVIVLVVIVVAFVVGLVVRVLEVLIVVVVMVVVLRLLHHHLFLNGVHENLFLVVRELEGFLRGFHHDLFRDLRGYFLDDGVCDPCRLYGVFVHHDGQGLLCHRFLAARFLGLFTHQLDLFGGLGGGHGVDLQRESGQSIIRP
>ORF3534
MLRRRGFWFWL
>ORF3535
MRVLRLRSRGLRVLLRLRLRLRSRGLRGLRGLRLRGLRG
>ORF3536
MLLGGVLSEVDHLLIGGHLRGNRSHLYHEGLDALQGQSDGFVLARESGQKHCLRYGHSTHGRQESVHAALVEDVTVQLHPVPRELEVLHLDQRAHAVVLETSVAPGEHVRLQILQGFLGGVSARLGSDEYHGGVVQVSVQPVVRRFDVRRAAEHGLFDAVVPESFGRLSQLGHVHSETETHQQGHAVIVVGGDGDDR
>ORF3537
MSGAGLFPRIGDHSHGSVDSERL
>ORF3538
MLEPERVDGGSVPVGFLVQHEIVHAQTVPGVQLVLVRGARFVG
>ORF3539
MLDDDLTGTRGDHLRYLLGLHSLALFLTLQLPGQSPLLFLGALQIGQL
>ORF3540
MRLQLCLLSLELLSLDLLGLELSSRALRLQSPFLLPGLPLGLLPGGLFGFQGLIQFGISLGDLQSFQQGLRLGI
>ORF3541
MFLDVLHLLDVTHSGGELGGPLSVPALLEGHLLALLLQIALSTLLLLALGHLAVSAFRVPESVTIPYRFQEQVGSIDVIHHHGFASAGQLHTRHVDHRSHQVRVSTDGQVHHGRRILTVRQVHRLAVGFLHQRLGVLGVKHVGRRRVTRLGHRRERETLG
>ORF3542
MLVLFETRLFPGLGQKIKVGSYLGQDPRYLVSHRHELRDGSASLQGRLETFRKDRGRVERTHYPAAVRDHELDGALRVYGGGGGGPQHGFHKVLVDRLLLVFQSELVGGHRQRAVFPLEEFGGVDVLDSVKDVPLDEHDEHDGHQSLGLALSRFAVPKVTKVVGERLLVLDVLEDHSTVELPDADLDDVQIQRLLGVVGNGSPARHQPEHGLSDPRLRRDAVYVSHVDLAVRWYVTVKGQLGVIVHGEAGGQLEDAGPFVVLSHPHVAAHGQVDADGQDELG
>ORF3543
MHVARGLDQVHEHLALHQ
>ORF3544
MGDVLARFQVGHTDALGVKQLNAVGVGLDVVIPHSLGVQNGIPDVEIPLEVVLGRESHAVEYVLVRVQVGVQLVDGILDGVAYSQGVQVHEPLDGGHAPLDLVEHVPLLLRTTVHQGVQDQRVDEIVVSRLLRVVEQQVEVARLVAVLQVRGRFPERPVFVHPGYLVPHLLHGQSPRQTHVEGRGAVDLTGKVHARGHHLELGYVGAQNQCGGEDRLHGTRWVDHDRVPALRGQRSYHGAHDLRVEPDAAQRQADGIAAHGDVGTQ
>ORF3545
MVAHGLDVVEVLETFVLGPETVGLLWYARSENVYPAAGVRQHGRLVLDVGREDEAVLGPVDVVEHLGQDPRGVPVRRVRRRIERGPGQGTVVSGPDDLVKVEKETLVENAGWLLNVHQLTILDYRFDRVVLEYGHRPVKQ
>ORF3546
MLVRERRIVGVGHFVLHDVNGLCHTGLVHGYQSRDRHIFQLLFVDHTRQRAVAAEGDLFVRERALRVQ
>ORF3547
MPLDLGERALVLPW
>ORF3548
MRRRFGTGHVFELSVRELHASP
>ORF3549
MSTVHKREVRFQAGHVTELHHAVYPRLGVENGGVHHVVVVVVLQETQKEIPAPGRVLGIVGRTVSLHRHGHFGTVEIFRTADDVKRNAKQVGARLDVHQLSPRFVVALPVLDVGVVRALDEHGVGVVGPDPSQAELLDAHVLVPVAQTQGRETVEETVAIAGHPLQTQVVSGRVGKNDGL
>ORF3550
MYCVKIGRGQRLNRYTPVRGVGHLGLLSLDLLILLVEQLLSDIQKFVVLLLAAIIVVVVPVVPVPGARSGPVPGARSGPVPRARSRPVPPALALLLFGRLLSAVASLLVSLGLLKSDRQNLLSYLIVLQSLLVRDQRRQFR
>ORF3551
MKVKLLLVVDVVFLESVVFVALTPRSSVHVRLDVETVR
>ORF3552
MLRRLYRVDQFDVSLYQTDHGVVTVLVFSVG
>ORF3553
MEAGALDVSVRGVGHVGSPDELELGLRRVGRQRHVLLRHNPLRLGGLHQASSHGLESQGPELQRPRVVRRLGGQRVVFFVVHVSVVLGVVQGPSCTGSTVVSNVTDNVTHKRCVWVLEAVLR
>ORF3554
MGRSVDVLGTAQGQVDKSRVRWLFNVLYGRRHVKQKLEGHGDTTRVVVGHHHVDGLW
>ORF3555
MARSLVVRVADL
>ORF3556
MVPRLWHFGKTRSGVGKQRHVFVFPPPADNLGPIHNNIIILLLLLLQRDTTTTAIRIDIIISVGRCGCCCCRRYYSYLRRHIAIVLFAATTNLSSRQGGKQIEISTHGYTKRGSLLLSEHNQMAESSRYPDGTQDYNVSESLLQVRLLHLGSDSMYTHHMPLSSCGNVQAVEPRGSGRVGPR
>ORF3557
MFRFTGRWPKVCRQRPTCSSQGGMG
>ORF3558
MRRVSSRRTEKDSSAL
>ORF3559
MDRRSTGTQSLCHGGGLHQRLSGSRDERDRGSAVAAGFRRVDPSGG
>ORF3560
MRQDLHPRSALQTDPALHEFVRQGGQPQDALRGHEQDGTTRLRTGDGQPRTL
>ORF3561
MQFQRDGRLYVLERQQDARQRQETVCGLRHEPHSSIVRL
>ORF3562
MLYGGGGSEHVRYRLHQRVTDSRRETGHGRSVRETPVFGALEIQRAERLCRERKQQQDEAGHGAEILWCDAQTGPDGDAGGQSHETPDATL
>ORF3563
MDQRSPLHGHQAARQVRGISGRHLRGFNAGNFKHQERFPDFERSTPIYSDGTRRRTHHRRAHTSHQTRNL
>ORF3564
MYHIEECSTAVRLCLEHGADQRTEGEYVEFTGQFCLADLLGPTVDDGSEKDVVFVHRFGGFGGRVDKYPDAGYFTITGHRGQSVVAGTHDETDIMSQALPCGPKHEWLPGIPMVSQREILIRSVQSYLGSKLQSEFRDFEREYRELVRKGSITCLWSNTDTSNVSYTRVGNHAVKDLGIVHFKNQSRKPYPDNLSDIAGPSSTFVKFLMSLRALHVAGASRTWIGYLSKITQAIDRNLLTERNLISQLFTNRFSGGLGPYFEGTETDTACVRHYTQFFSSKAVEAVCEAFRTLESVCNTLMMDVKSPLTVKVYLRREPIKLKTASELSFQFNASVESFTISKLRCLADYPNLHRRYSEVLATQHTPKTALSMNGVEVDETKTEEELIAAAAASAATASTSSTTSSSSKSSSKKTSTSDSDADAKKDGWIIGLDTIESLPFRKACFYFNFPTSRNTLESVIHALGTDTFARKHKQKINVYAPTQQAASRGSSQIELLQRQLDLLKEGHGGQSTSNQQLLVQLQLQLNQLQQKQW
>ORF3565
MLQDSIQEQHETRRTRRRRRIRRHRF
>ORF3566
MFDCVFLLLCYMFCV
>ORF3567
MRSGASLPLSGRGFGSRTETCEVPSLSSLRFW
>ORF3568
MTITDATVKLYDPNAERRRQAPDLHPYTPVWLLESKRNALPRNVTRYSHRITSDGDSDRGAARTGWDGGLTRLP
>ORF3569
MTTLWLFVLGLIR
>ORF3570
MRASNMTDSGSSVVLRTRRRSDPGP
>ORF3571
MTESIVWGTRKG
>ORF3572
MGFTGFLALSQSHTLPMSLLIMAANEKSAAVRSHSSHSQ
>ORF3573
MGHSPQAHPLPHSGCLEERPRSCFCLVPPGPRSPTPTRGARTAIILGSCSQLVLRERAPAALTTLSRSSSSSMSADLSSTLSS
>ORF3574
MHFSSVHPERSQHMQLQPVCPCTCLWTCTSQAQSSNVSRVTLLAVGKYLQRGIDTDLCMSARNARLFLKAAKFRPWQLMVAFARCSLSWSFMASG
>ORF3575
MKESIQSAGVS
>ORF3576
MNNTKFFISVTISSSSSPGILPPPPSALYFRHSWRAIMKPYVTRSSNLILGTS
>ORF3577
MPHRNIPLASTYSLCVCTAWRCRPSHRQSRSAA
>ORF3578
MFTALRHSSTKGGQSLSLYILTRALSVSICFLVLLVLFWTTSVFFSAAAAAAAGCFFLVVLFFSTIVGGGTYSSSSSSVKNSAMIISS
>ORF3579
MMSHLRSTHTLSRVVLKWRDSEMGIPFCSALEQRPKICLLSRPLRHGIHHQQQQLQLLVR
>ORF3580
MFSTDGEIHCAGSDAVRQQALRTGLVHYGQYGQAEHADQRSHAQVLGRDGPETPLH
>ORF3581
MADWSVLLVYRGVERLCAQQAQSDHGSAELFVQAEKLYRVPEGHGQPASHERSQGTQPGSDQKHYTQARSEVLTI
>ORF3582
MRQHPDQRRTRRVLCHAPRTHPLWTRCGRSHVCSTDQRRVALRLCQRSTLRGV
>ORF3583
MASSHQLVRLVHIQQRSVCHQRTQGAGLAYRLVCHRYKQRH
>ORF3584
MDPDLRTHRLHASRYDLMLLLMNFVMLWRYINKKFFLKSIYALHVYYL
>ORF3585
MIDIMPEQPAAAKKSTTATAAVKSAPPKLTMMKKPKPSAPSKPSVPKVPKVPKTSVPPKKDSLKKSLVTSKKKKDSLKVAAKTLTKPVKGKQKLEGCILLYKVLKPDIKDIVISVPK
>ORF3586
MLSRLSLKKYNAYN
>ORF3587
MPCRILLLRSVQSLSSL
>ORF3588
MCTSYRRPSAW
>ORF3589
MYSFQRTWVPAPTPEKP
>ORF3590
MREFQFLRFFLSERARDFCWELCVFRIQTPFKTVSVIKTQISHPQRGYRPGTETLGHSSLKNGFDHFQNQKSLSSEKILAFFRVCKNFLKFLSSRKKFWRGLPPRFSEIPSSVHSSVHLTFSESHSSVLSEIEPQRGLRDCAIRHNTPCSLSLSLFHKTVSEIIFQNTHKTLASYRKLNTMPTWPMFRDVVEKPSTATTSDDDDDERAPKKLKLPVNTLLTDYIQRLEDCPRGAHPTTMRLYHHVAQSIAELQQLLVDVCRAGGGGQAVTYAINKDNIPMVKHIIKSIVFAKNPEEKEYEEMMWRARDPPPPLPSVEVVERRETQALAEMEPEFAECFKNMGLDLERAEKAFRICGNIYRAMLELKRRDFKNGDITREAGNAISALEVLSDKLLKNVPAVRDELASNPVTQTKGATYVQNLENTFKHYNLPFMTQVQHIKPYPEGHYMLHGEQLLINTPRPVTAPTTVHRSVPITAHFNVKAVDVRPQQVSFRPFFKLFLL
>ORF3591
MVCFEGARYHRLASGV
>ORF3592
MLFLLPLDAALCRCVWLRRQRSPARRDLFQMEGNGPATGGVRERLHLGQRTPTVGARLSSVRLLFQGRAGRSQHVYQRFGGEMDRSAGL
>ORF3593
MSHLSRDRRRRTVCVQERSPAVRRLFQQATHDDAPEYSSLSTLQRRCPGQLSHSDSRSQRSDLYKIPSHLQAHTTASQIL
>ORF3594
MLGIRERKRGV
>ORF3595
MNSRAEQRNSTIDSDVIWDTWLRACRTRSVAYTNVKGCSRNSWSVIRLWINFTSMWRSCSRPNCLRGTVSSKTLDPYTKTIRVAYRVPWRRDGRLVLSATERSSSSTAPSSQTPT
>ORF3596
MNILDTKTTGRHGTPKWNPPRESTRL
>ORF3597
MKADCSGSLWALKFTST
>ORF3598
MQRPRRRRAPARENAQSPLRQRQRRVLS
>ORF3599
MTLPWLILTVSASRLHRAWLGSLAVHWT
>ORF3600
MIPSSWFYYRTSTTVNPPRRSSARHPVRSDGTWAVILNSTRELGATHRIAAITEERPDTRWSSPCASRVWTMRTTMTWTLKTMIP
>ORF3601
MMIPLRPRDSVQIV
>ORF3602
MYIIQQTIKQLCVIQSNVYCWFYY
>ORF3603
MNITNVYCCWFLSLLSSVSMPLNS
>ORF3604
MTISAICLSSTVSISLVVPSMDSGVVSSGSDVVSSSVAGSDVASASVVGSGVVSSAVGSTVLSGSGDVSSAAPGVVGSSSTTGFCDFCGWLCWLCGWVTKWYLVYEIVYLNESAVARLLGLGLGCRQEQ
>ORF3605
MAFDNTSVAVSGPFGWSFVFKYRIIRQSGPVTPPARQEK
>ORF3606
MTSLLKGTHCFVGFLACVASYCTQRAWMTTCSIWRPWTTTTTLTKS
>ORF3607
MRPTTRRSNRRLCPNRPLFW
>ORF3608
MVSEPSSLPI
>ORF3609
MTTIHRTTTTTSTCRSCPTTSRRPISLDCFPRSDPSSSVRGLPAPIPPNSRRTSGRSSSKRLPSVCLVRLWNGGTSRRGS
>ORF3610
MPCRRNWSPVSYWRRPLWSSRRAAGRAALPSRSQSQTRSAYTIQTSIALSWRDP
>ORF3611
MWTLGSTRPT
>ORF3612
MWRPRPKCVCPWPACCPEASQDTHPASAKRSCITFSRDRRPTTKA
>ORF3613
MAGLCPGAPGGSLTSSSTSVWPPDSSGRCLAGYPTTSTCWSRRPARSTSSS
>ORF3614
MRAVVQSQLSVLQASPG
>ORF3615
MGPAVRSDQTAETKVAGQESRSGSPHDMGSLHQRDVSSDVRAR
>ORF3616
MGADRLPDQDGGQESEGRKGQHSDRRSGLYGRGRVTGRTQGGTSKGPGQA
>ORF3617
MERRNGFPCQRNTIQVCPRQLFCPKQRQAQSQVQRYRTGRYRCSQEGPERRVGRQLYRERHRGRRGGRRRGRRRRRRRRAAYPVEPAT
>ORF3618
MIYLTLTLSLTHCKNNNGLIGRSESRADMSIRYQRTAARVRLFRESPESRESLGRFQPERIYTGLPVDGGQRLGRGSAQEGSHSTPSRQGVSDQERLSLRLL
>ORF3619
MLRTHQTPKVSAQKEPRSSQTQHRYRYQKKIKEGGRRRRSNVPYHMMFPSLTIRLCHTGFGDSSS
>ORF3620
MGSKNCIVHCTPSITIPLTKDCLWSSSVSSQ
>ORF3621
MYIRLSSESSKHSMILSVRCFVCLCFIPK
>ORF3622
MLLSFGLCSTNVLNFSMHL
>ORF3623
MRVCAHVSSQGVTDT
>ORF3624
MVPFSNFQVRHGCTSLRGHRLRALIKVSLRLGCT
>ORF3625
MSVLQDIELEYPADFDANKKVVDSLGNMCYPEQRIDGYSDHIFRTMNRLSHVGRDDEDDQLLAAELDGIVIPSQLTDKDKALLILQSPTVAAGLAAIEQRERDRTTAMAHREHLIKLANEKAAHRDRQKRKFEQIKTMINCIIRFISEHEQNGTIA
>ORF3626
MRTKRNHGSQTNSNTKNSPVQTRAWCITLSQA
>ORF3627
MLACLTAIASNAAFSSSSSCCFT
>ORF3628
MMTLAISESESSSSE
>ORF3629
MSVAIPVLGLAEIVLTFLKEVRGRRQSILQQVDGFRPTGLVLELGGDGGGGFLGCGGFFKQRGFFEHRIERYVSVLAVVDHQSGWSVDTRGQLSKTPGVQDVHRKGAVRLGGLDEKVVQQFEVTQPFVRFHFDGRVQRRVFRCRFSGQAPLGVKGTHEHKQVGIFGLERIHSLGFALGQKVNDRRHVVHKDLLGHVGGSNVHTPIQGKHTGGVKQQ
>ORF3630
MVSVLGYTQRRQ
>ORF3631
MPRVQVGRRVSHNVSPRVKRERVRAFRLGVELLG
>ORF3632
MRQLGHRDLEPHPKRDLGVIQTNLVARLVHTNVRQGHRLRQPLALCRYKPHHHLEQGRRFTVLKLHDAKQRLDLVGVGTHVRKLRLDGELEVQQLSSVGIDGHRGSALDMMKSVQQYPRLRQNDDSVRIQPSVHQPVRFQIVQGSQHARQYNVSVQGTSQPRRTGHLGQLGRIAHPGNLA
>ORF3633
MMAGSSSRFRRAAYSVLLIGIDVGRTVCLRTYGYGRHCSL
>ORF3634
MMTMILERHRRIRVYIQYPEFTLDRGQRSERWQAHHRSASTNLFEVRDRPAEFPVRQDPQ
>ORF3635
MVLLVGRRRLMMLLLLLLLLLSGPLEYSESGRRRVHHHHGWWWWMKSGRMRQIRRRPQYGRWWWWRYHPHHHRRLVPSTEIVCRGSVLVR
>ORF3636
MIWYLYPKGSLPLDDPPACALSCKLPGWHRANNTASPECLPR
>ORF3637
MTDSRTFFPT
>ORF3638
MRIQGRVQNLGRVKTFQIPHVREHHKVNLLLILVCPAAQVTVEYRLVADQRCKVLLGTLGKLLIVVLLRSGLTGRHSVLCERCGTRDAPRPFNVLGLEQGRLGGGER
>ORF3639
MPACFFFHHILTRRFRKPSRRLTRLVHQQFLFGFNTTTTTNNIINNSSIRVTTIVKVSKEVLFCGVGDQSQVRQFSRLRLPYYTRHKTIDNVDVAHRTVEGQLDHDPETPLVFGRSPKHSHLKRFHLNLDADRVGPHHVAESLQSVGHSLVEISIAVQSTGPRSVDVKDDSGVDPVHEKHLVIAHCHVFGVCSLDQAVQSLRSSQNVGSLADHLLGTFRREGLLVDKHHQPLFVAGYSASVDHGHLSVGHIILQKIDGRLEGLTLVGDELLVRGNLDQHRRLNVEVAALVDVAQRRDSVFDPWLIRIQYRLHSVVDMSHADLSHTLALKVSDDGTLLGFLAAAVVR
>ORF3640
MRGFMFISFRF
>ORF3641
MLGSRGRPVL
>ORF3642
MTVVIHDAHTVQGR
>ORF3643
MSGVDSLFRRGQQRNIQNVHAG
>ORF3644
MFSRQGVQLGKPRHVVYHGLRSQLDKVGDVVHTHLGHGLVSHGMPGVLWYRR
>ORF3645
MIHNGFGGHGKRFHQG
>ORF3646
MMWDAVTSPVAISDTVCIVCPFQRILTRVLSRNSACSLQHEPTLPLL
>ORF3647
MRNLSPRSLF
>ORF3648
MDRSRTPWMDRTLIKKS
>ORF3649
MDPKKRDYRPPWLTLMAMSRVR
>ORF3650
MPTRRARTGGTCWASLLPQRVRSHRPDRPMSLTRTVVAPSG
>ORF3651
MDRTSRQDSRPPS
>ORF3652
MEWALWNRTRLSWRTAPPPAVCRSGS
>ORF3653
MPLQESGCCLHLRHRHRLEGFHTRTQCPKRFQTEETMLFLLLLLHRSLLRSPSRVPGLKSLKRRRWIGR
>ORF3654
MTRRWTIVGLTRRWTIVGLTRRWTIVGF
>ORF3655
MEHRETRCLGPAAQTSALETTVGYPVRSAQVLVPHLPQAPLGQRVLLHLHYLRVHLRQYPQSPVRALL
>ORF3656
MHRLCRLHQVGL
>ORF3657
MPTVNHSCRVPQGTGLAHPRAQRSDSPQHPNPMVGVEIEAI
>ORF3658
MLPVLFWSSPLVLLLF
>ORF3659
MLLVRSSPLVLLLVRSSPLVLLVVRSLLC
>ORF3660
MHRRLCFCSYSFWFYRRGAWRGLSCLHWVSLSRALYYFLSCEGR
>ORF3661
MLLQSLRLIVLPVIFTVACKPARP
>ORF3662
MGSLLHPVALQKIFE
>ORF3663
MMGSLVPCYTRCSQKIFERSVQ
>ORF3664
MGFLLHPDCFYKKIFERSVHSITVMAFPGSMFTNWPCPFFPSTHALPQ
>ORF3665
MNVEAKVLHALCGERVRQFDR
>ORF3666
MNGCTGIARDVIRVEPVDVQGRNVRDVCDDCKVAVP
>ORF3667
MWIFGLVPLQTRRQDDIGVVHQSAVDVVHSEFLGQI
>ORF3668
MLDVWRRAFTRDNL
>ORF3669
MPGRILDGVGSSLSGFEGAQNIVQLFSGFHRIELIVREAF
>ORF3670
MVEYLLGAPVVLWYGGRRARSAPHPCRDGCETPGFVVLLFGDYRPVERLLSVGDVRYHQGMKLFVFSFEFLQATL
>ORF3671
MYLGLAQVVYAV
>ORF3672
MPRAGRVDSAHAALVVDSVHPETHSNVIVKDDVFGLCVDYFFDLWPGLVFALFVFFVDVRLERLHGVSFGLCSEDVV
>ORF3673
MVDILFFVPGSGVGDLFGGCRDRADQTTDRL
>ORF3674
METGRARKHVGVTSCQLVCHLDGPGL
>ORF3675
MKSPCFKDSVQSGSRLLDGLSDLFGVTLVGLVLLL
>ORF3676
MQSKELELVLCLVSECFQDVVLCVQGGSDILELDEFGRCLCPHFVETLVLVIRCHFDGVHVGQHEHDGL
>ORF3677
MIQVDFAETTVLADFGLAYLEGVCETRVGSKELCRFVVDCGADVFPLRLELRHDLVVIVRALRRVVVDDCLAAFPDRVRLLEYRAFPRLAQFQKGTPV
>ORF3678
MGFSSGKSWCVDSVFLVVFSRCRRRC
>ORF3679
MILRTGTFFCFWFVCIIIIIFQ
>ORF3680
MTLVVSCCTCKTVFTTRAVVINDW
>ORF3681
MSGFIRFENAEQVCLSRCEQVYNIHYNNGCQGSPGAQLLRSENSLRGLSAPSPSRQLGRT
>ORF3682
MEAKAHQETLVDLRPSDFWKDLVL
>ORF3683
MENGQSQGGQHQESLRVSGLPAVPVGHQTSLL
>ORF3684
MESSSDLLRRCSRTITHDGHQTGRYGVRSRQEQGEKQGEEGDDTVPR
>ORF3685
MSHRWRHAVEEKQPETLEADLHRVADTRQDRAKEE
>ORF3686
MRSRHCQKMGNGW
>ORF3687
MRYAGERRGDGTLSVEDRSHVGFWRWTCTHQRRRVQICHERTQRERYRFEMGSL
>ORF3688
MLRETEGHGQKSHHRQQRRQDVLLGSQSRDPTRFG
>ORF3689
MGGYGVQHAGAGPRDHDDLVQGLLRQVSRVRSQETRTRFFHDGGYTHPLRETVGRQRSQTLQGRQGCHRGGRLLPRRLCQRTQMGSVTGGL
>ORF3690
MVYGGRAVLFSGQAPHGLLRESTRVSGGPDGEELRLGAVRQGLCSRTHGRLLSGQAVGGTRARHETEDRLDDIPDVV
>ORF3691
MARPGPHRAGRLGRVVRCVLETLFHLRGSGCAVQKGSRVRSSERHYVRCGCTGGRRLLSQAAPRELPGHHLQREEPLERSETRVCHTVR
>ORF3692
MERILPRVRHLLF
>ORF3693
MRDLPAGLSPRVSTGGRVGV
>ORF3694
MCLFIQISEFCCVHASPEPASSRSDERNSQNTQGGDEKGLQIPDRFRAGRSQTVCEGQGRERERRGLHGSVSAHTLVLDRVPGRAGTDGGLGPRQPLHRQIREDVRFEDRVRL
>ORF3695
MQTPLYHCVSQTPGIDRRHSERDGTRHPQNQEKGRLAAGGV
>ORF3696
MPETGPRQLPL
>ORF3697
MLGSGHRVHRGCVDGKHDGATHVQVRGRSEPGRSGLGRAILPRPRLYRRRETSATREGSQLSVRHGRQEARRQTGVCGVGPAAPKDRHTEGDQRLHETRQAGDHVDVFRLSLQVLFGRQLHSGVRDGQQVDSSQTEGVAEKEPASQSHSVSEIAEGISVLHGSRRSTAGQLFQRIARHVPIQMAQVVCQHSARLQTGTGHHIFPVLPGLRIVL
>ORF3698
METHQGVADE
>ORF3699
MVRSLPGRYDDGFVARLHDHRKTDESVARDDRLCVPRRDSHRAFHRLHAQRTRDESERGQRRLYETGGGLPRRVRRGRQYSV
>ORF3700
MFHETVLHGLCQASCRVR
>ORF3701
MQGLVEILSIWKRSVYTGSCENAEIAQRLQETTAGIAPLLIIIKQHQTTSTITIMEDTDCAVCILPLVDPVTTPCGHNFCLKCWQNIRTTVSKKRKLCPLCREKVKGTLRINTVLKSLLPNRSSDSSDANQLNPVATTSAAAATDEVMRSYSDDDDSDSSDDDDNVVYSEDDDDSSDEDEVAPFGTAANVSHGGRARYSRSTYDSLLNKYGAVVTINTFGFSIARPTFFEIALPPLMRHFSLGVDVRMDWAINISSDTSTSATITYSSRTPGADDITILGVYIVPGRRVKFINAMTGEIKGYATIDSYDDVVRVWGSPNMDSRALVLDHVSWRGEPTNLPKPCDIGRYTFINHFESRSKHIQWDPPCIRVVDRLEMLSRVPADEKPPYMARMSFSYGGEIYAEFRTGVQTCWAIGVEEAPYAIVHKDGILRPSTHNPLCHDPASYPVLGVYAGMTVLMVASLKKSNVILYDRHTGLKIYEADLYPGTKTLTTVVGVMFGGNSGGITLVDFVTSNHV
>ORF3702
MSQMSRSHESVAKRAEPETPDGVVRISDLLFVTGQEAAGSSRIVCSFNIATQIPHGIDLIQETVLAVGGVFVHHMASDLVQPFTHGPIFDKGLVGGSVGCNVMILGSLLEDALRHRRL
>ORF3703
MRLRVTLGLFGGHVGSRVRRRGYL
>ORF3704
MRTLRNRECVSYRTVMGIKGRSPMSGTHTHPRWSSDVWPCPLSASRRPAQLRWYPIRLRTWLGTSAWRLQPPNYNPAFQIFHRLSWDRRLKAIVACF
>ORF3705
MTRELRSEARHHTRVESRVVH
>ORF3706
MWLCGCCFFSRCLLVAFTVQSVYYFIADFGDHSTHTV
>ORF3707
MDIARGRRQTRKWGDFGSNHRLQIQVQGPCRGGRHQLRLQRHLQARPHRDRGRRQRTHEPGVRRRLRDGVDGWTHSRHQAGQSSLRDGRSQFYDEHCTGQPRRLQATDRVSGGHIHRSHMVYRYGVKHRRLHHGAHHQTRYAQDDSVWPGRDRHQQSRQLQLETARARAQDSHHGEQAHVPGPRRGHSHRVQHVRRVRE
>ORF3708
MVSGDWTPKRLCVRRQDQGRTQSSTRQDGR
>ORF3709
MHRCQFKQTFGTDEKGQGGVGCKQSAHVGHGW
>ORF3710
MALLMAGLDSAQV
>ORF3711
MLISFLQVAFFGTMLPIQS
>ORF3712
MTLGMTDFDEVQKYLPSVSAAQGVSHGLPFSMAPLVV
>ORF3713
MDLQLDEVELQPPGTPVDILENSTHM
>ORF3714
MIIRMSRSMVLSEREPM
>ORF3715
MRIPHWRYSGASNTSLARSPLLLREWNLSTSSEHR
>ORF3716
MPPFAVRATPACWP
>ORF3717
MLSQMGLVRRDLNSIRLERIVNLYVRQVDCSDSSVVTFSHTIYQCQNDQCRKQYNKNYCNDHPCVLRV
>ORF3718
MIMIMSGLCCELRGEFWCRLFSILCGRLCGSLCGILCDRLCGILCDRLCGILCDRLCGSLCDRIRCEFCGSLCDRICCRLKIRGEFYDRLCDRICCRIRIRRELCCRLCCEFGCRLCWLYCC
>ORF3719
MIFESLQHRF
>ORF3720
MTPNSQHITFYLHTQEKLTEKLTTKKLYNKFIRWCGIKLFFIAEAIIVDGSHYRTGTSTADDESYKQ
>ORF3721
MNSDIVTVGKLVRVTPESLVSVTITV
>ORF3722
MTVVYFDGGGRFDCKHQKIEKKHVGEIRELMN
>ORF3723
MNLICSAGACHSFVTRWPS
>ORF3724
MWILSRGSCPG
>ORF3725
MRISRESVPNWKPPG
>ORF3726
MLTWPTKPALDSTRPIEGPIPLPASGSWRPCLGTYCASSI
>ORF3727
MKWQGSSIKPPCTSEPSVTSTYSDTCNLTSSTVSSNP
>ORF3728
MRERDSTVPTLHR
>ORF3729
MRDAPGRNSCNRPR
>ORF3730
MRRTLWPSGWCKTCDNDRTPQTREASWSPLVLPPRQRRTCRCTETSL
>ORF3731
MLSEQQQAKPEGKKLLLRDGTGP
>ORF3732
MVFIRCGCHTHATDEQ
>ORF3733
MAGAHERKGYADQRRQVAPKNTDREQSLHSSQDQSHVGLYQNVRRVL
>ORF3734
MARGRRETADRHQTLAL
>ORF3735
MGVSRRQPGL
>ORF3736
MGPVAGTLRRTQNSKDEYGPRRARQKETLCERQEFHLPVQGYGVGCSQERHRDHAQHQPRLFCLRVESSERSVRVALDRLHGRVD
>ORF3737
MSDASVRRIHRRYLLGPRRHPPVVGIQLHQGRSAAGERGRQQLYGSRQVCIVFV
>ORF3738
MFLKNPTTVCDVVVVVCSSGTPETRIPCTWSCGPPCIR
>ORF3739
MCGICWKDWTTFPRARSE
>ORF3740
MPCAYTCSAPTISTGEI
>ORF3741
MGRTKKTKTKTTTLQISKRAPTPRSRSRSRLNPLDGQYYRPEALCI
>ORF3742
MNAIHCASVFHWGCQNGIKMNTVGIKPEENSSRKEQWSQIG
>ORF3743
MSMTLKLLLMIE
>ORF3744
MMPSPRSRRNDSRIPMPL
>ORF3745
MKRLLNVPPSRSVVRTCGEGSRPLKILSIKTQTKPRTSTLYCLTLKAASSTSSYRTRARKRERSSQTFYQTATNGSSSHPYQRWQKRPTAVTLKRCTLYRPVPLQSARANRRLSNAITDGILLLSSLPRAHLRRPRLDGTHRQNRRPLVWILRSRRYSKICFTSHHRQNRLPLQSIPFRRTVARTVPRRPN
>ORF3746
MISSRSRTTTIRATAAAALWYCPSTCNPTFRFYRLPASRSWSCRFRTVNSKI
>ORF3747
MYSPSKISLQASLNRPV
>ORF3748
MRYTCLAVPGLNGQRTIVSCDVWNWTL
>ORF3749
MCYKLRCVFCISQYLSCAQIKKKKKKKKNQRCSSCCC
>ORF3750
MLHWRRVHQRCPTWRMLYWRSVKATMPITILLVTWMSRERPSSTLKSHTLSRRRWSC
>ORF3751
MCMRWPRSETWNTAGRGTV
>ORF3752
MWAPILGASMV
>ORF3753
MINRGWSMFCLVGVLIFISLPYAVTGTVFEYKHNGHRTEYFCSYQVEELGLKSRDAELWYMLINHFIFVGLVIIMPIVIFVKNRRAINESMDSRLYISMLAIMVMCLFPTLILLFVFVIVNKRHETSMGYMYGYWVTRCLSLMIQSIFTFLNPCFLLWKGTEYFDRRTGFSSRLMSCFGGGWTRMIDEEEESV
>ORF3754
MFSQCCCFHSVVNKNTHLFDIQVFEWFINKNNDQQGSTKLFIRSSWFHDNHTQQYDSAYHNQLNYA
>ORF3755
MFVCCCCSSSCRRWSGGGWSSRNNR
>ORF3756
MYQGSAGALDPDDVVGRGENLGLYGR
>ORF3757
MGPAVHSYCTGQDHKSVCRLCGLEATRADPGHG
>ORF3758
MRVGARPRYRFRVADVSGLT
>ORF3759
MSQVIVSRERLDDVFANVCDATRWTPRRRVERALEYGGAHPYRIRFQDGIRSRELARVPA
>ORF3760
MSDHHLGSSVPREYRRSNGRAPLYAAEDVGPGLCVVNVG
>ORF3761
MVHDQLGYPHVGVTDSGKEARVSPVAYQRLRGGVGPFYASDGLVVRLYVYGDGVGITDQRASQLVHGS
>ORF3762
MRMSAYSRHE
>ORF3763
MPALSINTNCLMTKFNIF
>ORF3764
MGPQRVCLVYLVCERSSTLTTAATVEHSHYYSSRALSLFQRAQVPVWQLTTTCTLTIRMMTTRTLRSRGSSEHTDFM
>ORF3765
MRMRRLRRWLSSEQI
>ORF3766
METLATLLTTAPMNNNKSLLNNNNESISRRILSNLNQRSRSSGSQKKKSPKRLWKPSSQARCC
>ORF3767
MLLLYEINDLNQLKVYVLFYYYW
>ORF3768
MTANSTTPRVMRITSVGLNDLNILNTAIVGPGSVSVMLAVVEEEICASTIAQKRIRVATINDQRSAIVQG
>ORF3769
MKHTLKFGVGVILSICYAECNSGAYYDRLGNTQYTKNYEEGCDAGSVRGSFSSSSSCSGGGEWLRSHDC
>ORF3770
MDCSSSIHDGCSGGG
>ORF3771
MCGSDESDGVKLIVSQ
>ORF3772
MHEGSSGTSEAEYAVFRHVEVFYLCAGRTVYPRIFSSDGGGGSGRLKTGHRGVIRTHGVYLCL
>ORF3773
MDRTPCPVETHAGRAQFRDGSVARRVDYWRRVGTGSDNPVRVTHVSDGTVSSGGYGRCRVVCERAADKHVAGLSQVIFSHERLD
>ORF3774
MSNHGTRVYAPEDGTGERVARVDLGEEDPSLCRDFGGQGGVQVQLDDGVQVGRLKKTGSRADF
>ORF3775
MQTNHCSIVSLEHSLYVVRQSSRGTHEGLQSGSKISIGAAHHRYNGQ
>ORF3776
MGYNVSYEGYIKCFLSLKRRLPLVVTRLPAC
>ORF3777
MRVSVKICCNHVRIEYEGRLSTSQV
>ORF3778
MPACWRTRRTPSFR
>ORF3779
MCTGRCRYRLSTRSTRDSCLWSTRPSMRYL
>ORF3780
MGLWALGLCP
>ORF3781
MDTTRNGQRDTGRPGFPPIRLAL
>ORF3782
MWVRRCRVRNRLRRMVC
>ORF3783
MWVARSSVPRLSAC
>ORF3784
MRPIVQWPRYRIGC
>ORF3785
MSTSLREEYTRMSLRRRIERWIRSG
>ORF3786
MVFLLLFVSNRHTQTSRGQLHVPVRVSHQKIYHGPHTGY
>ORF3787
MSSRLGCSGYCGRCGGCSGRRRWSGGRHVREKHFSKQNGGVRVIGIKVDAAPRRVEILSSDCLSE
>ORF3788
MRFPAPVDDEVGARACHVKHLSSAQHHYLRRGYIVVDLHHVQSGQLKHDLSLGQLRDLVRSSAHCEYVGLVSAVRVDYARAEHQVVCAQSHRDEFGCRGRPREW
>ORF3789
MRGTKLVHGNVARVVDVGYKVGALVRDLHVTHGPVRAPAPQRDNVLDGIVGG
>ORF3790
MLEIVLDKRSRRIVLVPLYTLSGRRRTPRVCVERTVKDGSPHPRLGRKEKRSLYGTHVESGVTGSQSVGLGAYH
>ORF3791
MIVVVPGKLELGVQLTRTLTGEDCPVRYGIYARGIHRERRHLDGAGW
>ORF3792
MKVTDIISVKRKRCLDLIGQSVDGTVF
>ORF3793
MSVTHHRQTRKQNQTPLEPHHYFLH
>ORF3794
MTQCTCEPLL
>ORF3795
MPPCDIPTRARRCSSDS
>ORF3796
MPLGQPTRQSPGAVCVSRGWTF
>ORF3797
MPKDTPISLWRCTPDRP
>ORF3798
MIQGLDRVVYLSISSCDLSVEPRSTSRVAELALWVDCRPHIDR
>ORF3799
MRSSDNAAQVLNSNKKKFIEYRHDRQRDSTSTRVQYRGNALKFK
>ORF3800
MIVADPLFKEVGLPFQRYVFHKVERVRRTVESGESQLAQQMVGHILNVLAHESVVHAQQRHGQRLCQKLLLDLHSLFDDTVDGLLRRFVEQVARVEQAGKISVETLVPADELVGKVQPGHGPLLLEPEDGRKRTAEKDALHSSKGYQPLAKRSALAVDPLHGPPRLPLDAGYVLDGTKQPISLGDVCNVRHQKLGIHLRVHIFDGHLETVETLGLHVLHFPGESLAQILVHYTIRGCKECQHVLEKMLLVFG
>ORF3801
MSLLVHLPYIFVCYLQDVLGHGRVVQQRLIGHKGHSASDGLGQHLEL
>ORF3802
MYVVLVLHIDFHFIRESIKRSEAERDCF
>ORF3803
MVFVVLFIGVPLVDHLDIILTILYINRSPIERSPIDRIPIESPIARSPIIERPLVVGNLFLLLAHEFVDGRVDIRECVSGVLFSVGESHVGLDLIILRSVLESGHYNVKVVRNLFHLGAVAYHTVTIKQADPASAVFVLDNNVPVEIRRPQIEFVSTRRGKIDLGSVVVREGQTGQLVPQSLVRVFSHDPDQLLANVLKGQGVFVGESLAVQTGKVCGFTVPKTGRGSVETISDHGLDIALLEPHGIRKPHLHVEVTENSV
>ORF3804
MTHGRQRQTIIVRHAVLVIDLNSQVALMLDRHPHLDLQLHGTIVRRALDRRNLSHGSTQTSVSTFQVHQHVLEKIRHPIKLGCHVGYLDD
>ORF3805
MYNVVRASVLVVGSDRHGVLV
>ORF3806
MRTTLSFGLEPESVIGPDVSHRRDHLADHVSGRSQDTGFGQTESQLQFVEDIVAEIVVWYGAGYDGHSTIVITHAVLGVLSGSVFGLGRSRLLVETRRFGRRRRRPLAFSAFDEKVFNQNIVAQFDGTSLDGTQSHRCSELVLVTRRQGVHVSRCKGSGGRRWLPLCAIQHGQQSRRSRIDGRPRG
>ORF3807
MIGPWIHSGGSDLNRKALVE
>ORF3808
MRVKVLLGLRYSVRSNLYSPRLDDSSGDLANLRSVTL
>ORF3809
MTGLFNLIISVLEGFVIFT
>ORF3810
MMGLGTPWWKSTSGAELVDT
>ORF3811
MVTLVLSNLMRLS
>ORF3812
MILLPSLDQAKVGGFTGRHVLMLPVLKASVSSASKRYHISLQTPSLELEPGAIRSRLNAISRRGVV
>ORF3813
MPACLERVETMNAHTSNVIAIIGGSGVVGACALAAFELNAAPDSVSSRVKILDVREPSAEIQARLGFVEYVYCDVTDLESLTTKLMGCTAVVLCASVAQNYPPIWRRLKQDAVDEYRDYCAAFDRTALCNALKAADTAKVARFIYVGPHRTELTYEKTIPIERINVESEDELAGIVLKISKLNLDEPFWSLARTCFNIKFVVWLETGRIWGPQDLPGAEYWGELARMDVAPKDIITEDATRGMSFSTKVGNSIARACTSPDTGLMLIYTTHEQSRWARWHELLRQAPMSVSADDPCIEDVIWAYPTTSGPVDLVKIDGTWWPVYVKSSKIDRVDSISTAHSDCTVKAYTRMNILGLCQSIDFCEFEDC
>ORF3814
MALFRGGSEPQGDGVVKSSSECDMIVGCSM
>ORF3815
MRFTPPPQSSESTRIVLKMTGSGYGVCRGGVDCWSMPICSHGKSLSLGWRL
>ORF3816
MFVASAFMCRLAVLFAPISWLVFLQ
>ORF3817
MMLVRFMVAGLSFLLQTLLMDLGSKPRLCLSLMGSALMGMKAYSSIKCPFLRLSIRVLSGRKKGAM
>ORF3818
MDGTTTLALLALASKSSIRDESCLVPALLLNSSLV
>ORF3819
MCLWALTALRTFEHMSAEAILRTIFL
>ORF3820
MVMNLAQKSFVSSSSKGLVRAHHTICSALCPKYSTARKKSA
>ORF3821
MLTSPVTTVSSLMAAGLSGFGLRLV
>ORF3822
MIRVTSSSNLTLVLG
>ORF3823
MFWGGRKCLSWYLNALPMS
>ORF3824
MASQVLNAFFFALVLSRALSSY
>ORF3825
MKKAHDGSLLCSGMAVLLRGAPINNRLS
>ORF3826
MGSLSPSTVAELYRVVSAMADGCWGITSLADSVSSDE
>ORF3827
MLLKAAATLSEATCCWW
>ORF3828
MMVDRASPVNLMGGVVCCCCCCCCCCTTSTCWRGRG
>ORF3829
MVYGVCGVGAGDREEEAATTGDSLCWTISWRWVIMFMAA
>ORF3830
MTRPCFRLVLT
>ORF3831
MSSQWLMCFT
>ORF3832
MLVLSTCLRGMSVSSSSWWKGHLSTGFSPASDSYRIPSSRHICSIPLASDPDGILIWTLLDLACSVQKKLALALSTPRLMVRACLSMTR
>ORF3833
MGTLGCKRVFARVSQ
>ORF3834
MCPSESSTDTEMYGFRQSLHGRVSRP
>ORF3835
MSSREEEHAAAQLSMLLHPLLLLLLLSN
>ORF3836
MWYCCCCCCWYCCCCCCWYCCWCCCCCCCWYCCCCSC
>ORF3837
MKRDPKNRTPPTRAREPEIWCEYHWLPPL
>ORF3838
MTKSFSLALRSRTILMRFSSCLPGRKAKKGNVRIKNKTVQSAV
>ORF3839
MFSYAVLTVLIATGAFASDGARPSVPTTTKPTMKPAMTETMKQTIKPMTETMKPTMKPETMKPETAEKTVKPTLETIDSNRPAYRPTMSEAERVTGISVTRGSVPTTGEKQQIKYTGQGYTILVDKPSATTAKPATVKPTRPVTATIPRSLEEMLYVVMKANMQTAQTACWQLFHNATVTAATNAAASSTETKPAV
>ORF3840
MSVMMMMMIIK
>ORF3841
MACTRPSLKSTLGPRTGRGCWPCPTPCWFCFPV
>ORF3842
MHPKRDARPRQTF
>ORF3843
MAFWQRTSRSTACSIQIP
>ORF3844
MMMTMMMISKR
>ORF3845
MSAAQSFRLKYKSVVLTPPTIIKPHPIRRPF
>ORF3846
MCTRYSPTNSSVYLRHFCGTGTGYLRYTRCTCGIGYFVYLRHIGARCTCGIGYTSCTCGIGYTSCTCGIGYGIGYTSCTCGMRGSR
>ORF3847
MNFLKIFFEILLKIFFILLWDAYPRKNGGGRCFANPYPGSVLTLPLKTAPPNPNRVNPNSALTLILTLESSLTLTLTLTLTCSALTLTLTLTLTCSALTLTLTLTCTALTLTLTLTLTLTLTLTCTDSALTLTLTIKPTLTLTLTLTTLILTLTLTCSTLMQIWISTLTLI
>ORF3848
MHQNKALEIQP
>ORF3849
MHIILEASQP
>ORF3850
MTECQDCTRWEGWSVGGIRVMTCGWSVIRVVTCGRGVVCIYVSVGLISVLLHISNTSVP
>ORF3851
MSVFYDQCTHTACLFVTANAKVANGKTCVRAAKARKRAAKRNCDQETSQPPQPPAKRGRGRVAGSNLGELQRVREERKALRMAALLTAKANDPTQQKAAPEPILKPLLPHMFNLNTFVPLE
>ORF3852
MMFLVCICMYL
>ORF3853
MYLFEPYSTLMSLIQYNII
>ORF3854
MILGVAFRNSGCWRD
>ORF3855
MFRNPRFATERYALRTVWQPKRYAVRPAA
>ORF3856
MQKRNGFTIDVRA
>ORF3857
MSSLLPGNNNGATLRGIYKRKFICVYLTVVLVLVLSVSVQCLTLFLVLL
>ORF3858
MGKNVLWNTSPFLHRRGETVCS
>ORF3859
MKLLCDCCLLQYVMILLLYYLSNANKSCQSYFVV
>ORF3860
MIEQAADLKRSQSNKMDNACAAKIEAMRALLIRDQTEDTRATVECRVEDVAYAFRWVYAITDHGRLACSPEHMMEMGERLMRAHEHITRNAMARNGHRDHLRYVCLLYCIVVYCISVCCIVYCVLCETKRLMGCVSLCVQG
>ORF3861
MSRRRCSSVLFLRVVQPE
>ORF3862
MNPTQLSCLQYNTIQYNTTFNTI
>ORF3863
MGYCYGLLLWVMCYGLLLWVMCYGLLW
>ORF3864
MLNSVLPGVAQ
>ORF3865
MLNSVLPGVAQ
>ORF3866
MDKYKEGAHRRDLIHTRVPY
>ORF3867
MRLCYFTTRVSLSH
>ORF3868
MPCCCIVMHVYLCVSFSSVFCRLSSSLHWCSSGDSHEAVWLHRARCPYEGERTG
>ORF3869
MGGGHSWLAPL
>ORF3870
MACTYSRGSRGSI
>ORF3871
MMFLVLVVYMI
>ORF3872
MMHLKCLMFDGEKTLINP
>ORF3873
MLGPPSLTIGPS
>ORF3874
MGMEAVRCQAQTQEQRDYVQLRARRHGPHP
>ORF3875
MVPRGGQLHHREESHRRLVDNPHGSQRALQKTCGELRDFHSFPYSVKSCNVKVSCALCIVLSIEREYCAEYCALIHCVEYCALYTVRH
>ORF3876
MLLLCCAGSVHALR
>ORF3877
MFILLMFALFILLMFALFILLMFALFILLMFALFILLMFALFILLMFALFALVVDTCTVVDS
>ORF3878
MRCRAPCASQREHSVPKAAVLWWLLGTAVVLPGQDTVAVQEAGLQQGPVVSPPGLVLNLQTGQGEAVPHHGC
>ORF3879
MAVSHAHWRVLVQVEGLQHGQTVPSAQPPRSSLVRVRRSLNTTHRPGSRYAMHLASFIHTTLTHCTVSNPFLFLFPLQNYRE
>ORF3880
MLHLQLQLQLQLQLLQLQLQLLQLQLQQSQQQQCPENVQGPRKSSQQPRKPRQLRHQHQPLKLQQNQHHPRLQLLKLLLLYLLLHLHLHLHLHL
>ORF3881
MLFSHPRPRVPQSPPPQSQSQSPPHLPHHPRRRSRARNTRSLPPPLQSLRILRILIQIQRTRHPSHPRRAARPKPSPQTARPQRPLTCA
>ORF3882
MPSVRLMPSWRSSARTRDADTRPKRKLPRLQRRLLPRRLREKLKRQRRRLTRKRKRL
>ORF3883
MSLMSLPQRNLQSLQRNLQSLLQSPQRERPRPPPAESHANLTVILILMLLQSLRMMTTSGLVQSKM
>ORF3884
MCVKSLRFIRVNKTFNNNTQDTVALFFTSTLLMSLK
>ORF3885
MHKHIHRSSRHFN
>ORF3886
MLVHIPSNKGPQPALSLKAIHGVAGPPHSHSPLTLSHHSTLFTRSTLSLNSHNSFTQLSHHSLSPLTQLFHFFHTVGM
>ORF3887
MSPSLGDEVSFIEPSKLHLMHCEHSATRGRRRVPGPHPATRGRRRVPDQRLFRSCPVTTSSVPCRLSQVVEVTLLFSVVAVVLALLAAASISSMSSISISTLDGYSATVSTTPGMSSVSWNSTSYTLLFVQYALKAILNIARS
>ORF3888
MLSISKLASTVFLPFDLVVLLLSTYISCRLSCSLSFLLARVLLMCSTFSADRSSSRTLTGLTFKDKTQHS
>ORF3889
MAQVDRLTISFMSASHSEVCWLSGARVCVPCGSWPRQQPTRGERS
>ORF3890
MDGSPVSAHSRPAAGRPAPQRIACWE
>ORF3891
MDGTEKSHHRAV
>ORF3892
MLILLSQTPSFYAPSSQSIMGNTPLRIIAQYHPPPLVVQIRVTHVRVT
>ORF3893
MLSPNSNPNPNPNMLSPNPNPNPNMHSPNSNPNPNPNPNPNPNLHRLSPNPNPNHKANPNPNPNTHNPNPNPNPNLLNPNADLDLNPNPNMNTT
>ORF3894
MYQMGGVECGRD
>ORF3895
MYICQCWTDLGTTTHL
>ORF3896
MYSWHPHLTTLGHSQPS
>ORF3897
MNTLSGWRGRPGEGKKRSSNSSNSSNSSNSSNSNLSLHQSLHQSL
>ORF3898
MSLHQSLHQSLHQSLHQSL
>ORF3899
MSLHQSLHQSLHLSHGAYCPSLRLCLYSCWFQWYLTLWYRCKYQSHLSQSQSQSQSLRTSWTLCSTACVAN
>ORF3900
MHWVRVSACVLSVECVL
>ORF3901
MCQSGQSQKACSQEEL
>ORF3902
MILGVAFRNSGCWRD
>ORF3903
MILGVAFRNSGCWRDSRTVSQPTFRNRKVCATHCLATETVRGTPCRINETVRAIIAETKRFHNRCACVMTCVVQYITVLCDARVLSRSQHLNILSSTTTTTLPEYLCTYPCIPIQLSTYHVFTAPRQQQWCYSERHLQT
>ORF3904
MCLLDSCACACVICVSAVSYTLSCFVIDYTDGSTFDHMWLIPERYPDGEECVMEHKPIPASERRDSVQLRLQQLQAKKSMTSLKKRSKSRSPSPSSSSSSSPSSSPPLHQKSNETVV
>ORF3905
MLSVTICYDIVVVLFIKCE
>ORF3906
MSKLFCCMTHML
>ORF3907
MLTNESEGGVDDKREWEGLMTNERGW
>ORF3908
MCSKDRSHEGPSDQGPDRRHTGNRRV
>ORF3909
MGVRYHGPWAPGL
>ORF3910
MYCSVLYKCLLYSVLCTV
>ORF3911
MCVFVCSGVSCTE
>ORF3912
MSRLICRGTLCPNT
>ORF3913
METRTSVHPAAPPATSTRTVQTQMQQCPLLACCPT
>ORF3914
MRLCENRLCTDCWLSERL
>ORF3915
MLKRPPERPSARLLNKSSNGQKNRSKQNHQQQYAEDATKTLNTHSINKDS
>ORF3916
MCYVFCVNKLNSFEPYSTLMSSIQYNTIQYNIQYNII
>ORF3917
MCYGLLLWVTIMGYVLWVTIMGYVLWVTVVSHCYELLLVAVIAQ
>ORF3918
MLNSVLPGVAQ
>ORF3919
MLNSVLPGDATETKSHAPTRPGESQPKVRTTPETGPGGLGTSHKRGGAGQV
>ORF3920
MKTFQTLKTFETLLLYYSC
>ORF3921
MIALLLLPLLLVKLLL
>ORF3922
MCLNESWRNNTAGEAKNHERDAETHHPAHPAQGPDPDPRAEERGTMSSCLKPTSKG
>ORF3923
MLRMMKKKMLLRRRKRKRKMLLILMLLRNLKSQRKIKSLKSQRKIRRRSLRLLLICLMMMMSLLRRRKRNMFLRALRSLAVVQRSLVQSLILQKSSVAKKRRARNPRRLLADQLRKSVKRKSAEKRNRERRRRPDAKQRRRQRPRDASSKSRAAARAAA
>ORF3924
MVRTDPNKPSPRSPRRSNLAL
>ORF3925
MRQREHKQSLLTVTTHLPKVQPKEQSG
>ORF3926
MGKRTKRYSSKRLSSGSAQ
>ORF3927
MHHPKRVQPAARRRVVVSTPQSPNTPAEHHNRVGMKKR
>ORF3928
MTLHPLPALLMQQQQQQQPLVRPRNRRRALMLCSSLSLQNVS
>ORF3929
MIAMLLYCYACVLMCVFFLCLLQTVVKPSLV
>ORF3930
MRTAGRWSLLAGALMMRQWLQSSGS
>ORF3931
MHLQQRQQRQYMTSQLQHLMLRWLLKSLSLLYTCTLHQPKPRTLMRLR
>ORF3932
MKLKLSLMVRVK
>ORF3933
MRLVLLLLSLSLSLSSCLLTSLCHSSKRTLRATKTTHGLLELKVVRMMMTVFLLMSLLSFQHKRNSQLTDADRLTSRDPKSITKQRSKRSKQRSQRSKQSKSTQRQRRQRSLMQKQTLRSSTRRSSAGSECTLCPRDPESTSDSVVVLNCK
>ORF3934
MKNFLCLMLKRLDAFKMFDV
>ORF3935
MNYYTSFSLVLNLCNTHKYSTNTVQYYIKQNITHTVK
>ORF3936
MNQNQHSTLVRILISVHIII
>ORF3937
MAIIAQNSATATNGHKRVIQGVTHLSYSESKPESHAPIPVTHFHISQYCANRK
>ORF3938
MGPVGTALSHHWPLVRPPRNLVRHKSVPAGRLSQFSESHASAAV
>ORF3939
MYYYCTTTTTTDRYLLLLLVLAF
>ORF3940
MLSLRRCVSTCTARARVAQFIGLGGETRAIGNGSSSMPSADTGAA
>ORF3941
MSGIRAHIPYRSLSGATRGSATP
>ORF3942
MCRVLCIDTLC
>ORF3943
MCIVHCEALIERVLRCVVVAVLCRFSARAQIGGA
>ORF3944
MTSCTLSGGSSGRSCPGHWRALPPTSTASVPKRLQQRPLRAPPSPTPCLRCPRPSTPL
>ORF3945
MVRLTVYTVDVCTVYTVDVCTVYTVNVCTVYTVNVCTVYTVNVCTVYTVNVCTVCTGC
>ORF3946
MQGPLCIPERTQRAQSCRTLVALGYCSGAPRTGHSGCTRSRAPARTCGLATRTRPQPSDRSR
>ORF3947
MSACGGSGTR
>ORF3948
MRTVRTLSAQTLTSKKQSPPQKTPLTLKKKQHHPQCSRQLHRYTLPNKQQHKTYTWQRQKKRPQQQQQRKRQRHRRTLRMAAYHPARSSKNSSLTSPAHHRVQQHTK
>ORF3949
MSRLSLNLRYKCNNKYSRDQQQHNLSNRYRYSSKHSSKQHQQQHNLNSSSQQQQCKCPELLKPSPSQTPLRQKTCCPCATTPTSGSPTGSLTRWPGSSGCGSGRPASCCSRTTGPSACPPLLAPTHPSTPLRWAQPPTSFAKRAGSLPCSLASAGTSGGPATWTDSTQCPTAPQQPGSSTQKSQHHSPPWLKVRNASCFIHSYHSHTLHSV
>ORF3950
MTRVATPSASASTSASTASTSASTASTSATTVTAAAVSRKRAGSSEEQPAAKKTKAAETPAPTTQVAAKPTPPKAPAPKAPTPVPAPAPAPAPAPAPVVPTPVPAADSTPRSILKAKKTAAKAAKAHKKTVVFAPSTKGPSESSSSESESESSSPSPPPKKKKQSKKHKKPSSSSSESSDSSDSDSDSEDETPKPPKKGSKAKAKSSDSKASKTIDVCIDDAISAADAKLEKQRKDERRRHKAEKKAAKAAKKAAAKKAARKAEKAKKKADKKKKKVVVQQDSSSSSDSDSSSDSESDEPPTKKSSESSKKSSESSSKSTKRKTKTTSSRKPRKPDSDSDSDVVTVIEDDDYLGSGPE
>ORF3951
MCVKSLRFFYLMCVKTLRFFHVCKEFEIYSCQ
>ORF3952
MGFTIMINKTKLLQGIWWLGEKAPCGTHTQSSPLSAPYTAQTYPS
>ORF3953
MLKLSPDVGPYPIE
>ORF3954
MEQHVIHFIVCAVCAESHLEHCQVLTVSSLHQKGRDLVSCEYVVHLKAC
>ORF3955
MQVVVLTVLSTSQSPVDVFHLLCRQKLLQNPHRTHL
>ORF3956
MVVRGTGLRSLWFLATAAAHTW
>ORF3957
MICCSTDRVSSYHFCTHVNMSS
>ORF3958
MAQQGQQNMNV
>ORF3959
MASYAPLTSGRFTSISTLTTSSRAPSTTKNSLLGVITGRSGHHQHSLLQLQQLEEGFRFSASREPSASKLV
>ORF3960
MTSMASCSAEYLIMVS
>ORF3961
MCEEPLSVDSERVRVMGSGIGASRDVCGWLSVRPL
>ORF3962
MGIARACSKALSATLWINGASTPFKALRRVVQCRL
>ORF3963
MCNAIRVSGAVLWRVAYCAML
>ORF3964
MCNAIRVSGAVLWRVGGNGASTVRVALCGF
>ORF3965
MGQAQILREGPLQKIFRSRALSDQRKSWKLRNIFRGLCRFLPRCAFRMATLCVAGAVQRPLQYQKC
>ORF3966
MSCLILVRVRA
>ORF3967
MRVIVWKWLEMGKWRKYYEVYCERWTRVCGLWVASCEWPLVMGGSGWP
>ORF3968
MTMWLIHYVCPLYQCPLSSSGSLWLIVYCLSVTIVNV
>ORF3969
MAQVLQDKRK
>ORF3970
MHSWWLQPGDSASLSQQHQAFWRNQPKRCHPHQTQTWDPSEPRW
>ORF3971
MVLVRHHHGGSSHICNGVCSQESSSATLF
>ORF3972
MLPGHPLPSGSCELDLCCCCCHLSCQASASDRSGFCSWYPASHHLLCVEQRHRASLPGSDCLQTC
>ORF3973
MVLGLEPEPQSDQPFLLHQKSPLDQSTTVQQLQQHKQLLYA
>ORF3974
MCFCCKRLRHKESHVSQKSQASKIKQCQTRCQTKVRYQKSSKAHLCSLLWCSTLEPGQTQLTGRHGSRSWWVHSFWGLPQTCGFQRSPTETCLEASARISLQSVELNLVRQTYPTHSPGLFVPSAWSWTCQQALRILPACSPWYTAAEPRSDSL
>ORF3975
MQMAQGDGVPDDGPQRCGCQSARPLSCTLCSSQSM
>ORF3976
MCGAYCKRWHWMALKAL
>ORF3977
MTSGGKLRTLLDLKKSLSIRRRLGLHLLPLWLVSLFLSAQHLPAQKLARVLVFTQSQLLLNLFGAAAAILPVSLSVVKRYTSPLSDNSSSRSDSLGTRLLLPSMGAHELALEVEGRSSGTGVPSSSVVAYTVSTSALSSSSESEPKRSSIVGVLGGTTSSSSSSSVSVLSEISTTSISSSSELLSSSNSTVPSSEPASHSHSLVSVSVSVSESE
>ORF3978
MFCSCSSSSSLSD
>ORF3979
MLLLLAIFFLKLKVKYLKNFSKK
>ORF3980
MLSIYIIRPYPFYGRGLSSQLDRNQKTGMATVCHLSFTQLSTVTLSHMGGVTTDTFQGSQTGFRTLGLRK
>ORF3981
MSVPLSVRTFVLLPVTFVKSSNSTQLDTMASTSNNTNAASPARDQDQDVQAAVPPVPAAPKKKQPTKRRVVKRRVVTRSTALKRKASSSSSSESEPEEPSAKRRLFVMDVDPALKLSSVRLASMADVEIVAEPIEEPIDVETAETVEPIAEPIAETVEPEPIAEPEPEPEPEPSDDDSDDSDDDEESEEREFNRRVFKMGKNLYDLAGKVSNCPDIPKAFEEARQIMLNTNKTLEECIAEAAQHVYNEECDDSDHFDFDDEEHSHDQRSVELFKSCKFIALRLMGATFRGLSGTTGLVKCTAEQLCAFLGRPIVHTDHQMFGFGTWIQIWKALLEKHSANLNSIHYLYLSDKYPASETNSSICRATTSREYCYRSLPPNQDLYNQWLTGRSIVELACNAMMIEPQYSTSNGYHHLCETVTLPELFGELRRSRLYAPHDGAAGPDTNPFAEATVPESVDLELLSLRQFSIRDKMTMKNKNMAKLGHLDVPLINESILEHVVSENHPGKDPLHFFFSLMCFT
>ORF3982
MHTWESKSSCLKWPLCASMIWESC
>ORF3983
MLTQWRTTGSLAPTLT
>ORF3984
MLCINLLKCVKWLVLILVVNCLIQSKCSTQLNWSLLLVTLMSMVVILRKIMSMLNLWLM
>ORF3985
MKACHITLIALSDLLMICLCTINIIILVVYCMWCIVF
>ORF3986
MIKLMIKLMINGASTRVLCECTGLLDLV
>ORF3987
MSSVLCGLLV
>ORF3988
MWLDSDMSRGVRWGVWWGVMSAVCYVGRLRKNYSIKAECSNQ
>ORF3989
MLSSNHSQATQSKQWHPAAATCPPLKPPRLFLKPLWFLKPW
>ORF3990
MLLLQQRRRLAEAKELLLL
>ORF3991
MMMQLQYHPSVPIMDLKCPYLKGVLSRRRALLWRWPPSSQITMMRTPKTSSFWAKICMTWLASCLSAMGSWRNWKMPESS
>ORF3992
MRPSITQPGTVTNIDVKCLRMNSEKILLGYRTATTMSLCMTHKTTERPGQRSCTTLSNAQDSN
>ORF3993
MQRRHPSDAQSNRCVQPWGDPSCPPSLSSQHMAAGLRCGSP
>ORF3994
MIIVQTTFPMSSTWALQKRTRPHSVPIALPTRETTATLIFQPTESSGDSG
>ORF3995
MGDVLWNWLTT
>ORF3996
MYLTITPMGNSLPTITSALMSPSLTSSLNSGEPVFTQHRTV
>ORF3997
MYTSASWVSLMHLSSMKLYWSTWSQRLTPVSCCYTLHCIALHCLCD
>ORF3998
MKRGTKCLLFLQDTT
>ORF3999
MHTWEPLSIWPLMHLCTSIIASQPS
>ORF4000
MLCTSPLMSAESTVVRHAAS
>ORF4001
MIWLLQRALVTS
>ORF4002
MMVKSWSAGSWMALWKPSCATIGNITALWMMLMLILQSLLPAECFVVKCFIL
>ORF4003
MHYIVQYYKCQL
>ORF4004
MVKLGTIQLIS
>ORF4005
MQSTLLCPLYRQRFDTSHNVIDNGFGVLL
>ORF4006
MLDALEGHIIVERYQSLALQVGVRDLHPVVVVLCVLDTGH
>ORF4007
MIHIIWATKFCTNLPLETMLRKGWTLKVLVVASPIEGQWCKGVRGWDKVSQHQF
>ORF4008
MSRCTRRACTSPAQGELTHTSIYNNKKNGRGIKSVRLPGTDIDTHIQ
>ORF4009
MLVKEKTTEGRQTSHSEVTNRFWASTNRYWNYPTVTNRYWNYPTVTNSYWNYPTVTNSYWNYPTVTNRYWNYPTVTNRYWNYPTVTNSYWNYPTVTNSYWNYPTVTNRSFGHTLGTFRCHN
>ORF4010
MRNTPRGLNGCCCW
>ORF4011
MYRYRYFCKCRHG
>ORF4012
MRNIRNCAKCLSYFQSL
>ORF4013
MRNRKRRVNG
>ORF4014
MLVDWFYCTVHSLFLFFLMCCMI
>ORF4015
MALYCIYLGSELYVVCVID
>ORF4016
MSTTKKNQEILKSIGSDSEDVSSDEEQQRAKAKAKAKAKAKAKAAAAAAAAKKAKKAAKESSSEESESESESEEASSSSSDEEAPKKKSKSSKKSKKSPPSKKSKKRYCFN
>ORF4017
MFPKTSPELLAKLKPFSCNKLPPPTPKFIADKSKKRKAPTSDDEAEDETFTPIKKRSPNNKKKQVTITANIPQGQGESSSQTSQTAAVEPIAVSDVSQPIAVDVSQPIVVAVSQQPIAVSSQPEPEVAQEPIVLSQETETVIISNPAETESAAALLAQLTSGGDLDLSDSDEEDEESVRENLEALMRPLPGALSPIREEEYTEPQASPALMALSAMADSVTMELSPSLMSQQPQEEPMVVDVPAPVVVQPQIDATASFTFLTSIIQNTMARRSEPPQQQQEQEQQQAAPIVAPVVAPVVAPVVVPVAVEEYVPAPVAAPMAVEEYVPEYVPAPVAPVVEHVPAAAEISVADVESDFEADEPQPQKSAVATKKHSKQPKSPSVPPTQMVRMIKDSAAKAKEQMKQRQALKAQIEEQCKVAANKDKKERDDDDDDDEDDDECTSKSKSKKDRKEKDRESRSDKKHGSSSKKSKRYASPSPTRKSKSNNKKRSPSPRKSKSKKRSPSPPRKSKRERSTSPSAAPPTKKHAVEAYSPKPIIKPAAVSPTSSFKPSSSRKHAAARVPQQQQQQQLASTVYKPLPTDMGRIPKLPKLPSSSDEKRMSHSDQVNILNLIKERVLQATAKLPKVQAAPLNPELTATPDIYCVGECSLSEIRTNVLEVFISAVQACGSESLWGARPSLQAVLVAGEETRETELPSSVVVCHFLMQHVLNKHEVVMVKRHLPCVPSVLIKNKAAAIVEFMCDR
>ORF4018
MRNGGGEGEDLLAGCTKIEAELSVQSKTLLCEMYSANLSRYRRHIMAVYPWILKCISAMIDYYYGGGASGMCTLAADILVALQKSPQLPAYDGTNMTHSKSGLDIPEMVSIVMAARPREAKALAKMLALDLTGADWERYTTMTHTQLLQFVSLLNAWEGKIPEVLLARDNALNWLNAIRQHKNTFSVLMPSMSALACVLRWFNRTAKLRKVLNCVSDYHLKQVQRGVEPDNAKLWQLSEVKNIEIKTAAAKNVSYFCTVKPFLKDTSHFCRLDLEQLSSDILAAQRATASTVPRKSVLKTSTAAASSGADTSEDDASSRKKKVRVSVPSRRKSVAAPETEDDDSDCESTMSGYSVRSRSAKRRSRSKDIAEGAQQLMQQFLSGFMMQMQNMQQQQNTQQSNNNQ
>ORF4019
MYEKLKNGEMYEW
>ORF4020
MFMLLCAILWYSCCTCQFQKNKIFYQKFFCAQRSFHNI
>ORF4021
MSYTSTEEDYSNHNFNNFSLI
>ORF4022
MCVRDVLNFTQCSISISYCVVEYHR
>ORF4023
MSLSSFIESSLKSEPLAIHPMKSDLAQPNSPSPNPFTRPFPHFSPNICCCWVIIRCAPRNFFYKTA
>ORF4024
MCVSLITFTHFRSR
>ORF4025
MVAERYTGWTLRIHVRP
>ORF4026
MLHLKHNVLLACWIDMNFYCQVY
>ORF4027
MESNVVVFIDEQVHTISIKHKIQK
>ORF4028
MRLCLSLIIIIRLFIRRWLLLTCKGDVDNICVGWRRRPHITMVRWRHWRWYWNKLM
>ORF4029
MYWYNGRRVPFKRHTEYTQGTK
>ORF4030
MTSSWTHRWAPSDNQCSGDLYDSLCVLCVLSFKLCSERGVCLGFLCDVGVLFKKTALTWVFL
>ORF4031
MNMMMMESQS
>ORF4032
MVVVALCSSV
>ORF4033
MVSCSWCLVALSSSSCCCECCEDSTQRVSVSERVCGL
>ORF4034
MFMRHRSLKKTPRDLIFQNRFFYYYISQVQSSYS
>ORF4035
MGGGTPSPLYGGGRGGGIAVRSTVESGVNADAVDPISASSSASTALSSISSPIASKQKPAASMVYSTMLVW
>ORF4036
MDAQMDITPLATTKMARITAANLIRLDRVPSMVLVLPN
>ORF4037
MCTVQNLVRNSPLPESSTAGQHSPVAC
>ORF4038
MIPELMMIATAKAPTTKYSPIIHKINGRLLSSHCLKKSQRAMMIRVLMSLEE
>ORF4039
MGFRLHNLFSFSII
>ORF4040
MAFRVLSLWYSPSMTHEGLWSGCLG
>ORF4041
MVNISMRHADIIMAINIQRSANILYIEMGESSLIAVNILQIP
>ORF4042
MTVIIPERIQDTDTYNSLII
>ORF4043
MGKMNTVSKGNMSIKTVATTMITVEYI
>ORF4044
MEKIEHVVTFRSFLYSRLPCREPRPRNIALIPAMPRDMGITYCTWSMRTVSLISLKLPGSVKMTATRIPATISMVPTVKRARLKQKTPIRLTLNLRVQISWFMNFLNATSRTTIRVNAAASRLRDTIMVPRSRVMNTSNSIKYRLWYRLSLDRLSSLYETSMLSSLGSLRALSTNESS
>ORF4045
MRMHLLSSSESLPGPFSGSWWLGLWSSKRNCLSSSTL
>ORF4046
MSFRGTSEEQQSFRGTLEEQQSFRGTSEEPLSGSTPSPPLPT
>ORF4047
MLSPVSRDRPISPRNCFMALSLGLGIDISMIDLVFAQKCLDGKIALLFNHMR
>ORF4048
MIFFIVTLRKILQT
>ORF4049
MRSQVRSSSDISPDRTHQTRVIVTGRPGCHTGYAVLLLQGAPCLCDVSVGRVFTVHGDLGFGMQDDRLNDTVQHVSQLVQRVPPDRSHGHEVFPTHQYAHDTQQLHGIAHSNQVHMSPSDVAHGRDGRHGDRCARLSGGDPLQVAQVGPQRCRAARTVRR
>ORF4050
MIRQVVPAPHDTSGVALVSVPLEMSVRVQGSWEVGIERSLCQIGLKVRHSTHVAGHYLGQRRAGLERKHTEHKGLVGPIVAPDGLADVQAGSPAPVEKGLAHESDHLLQSVFGPPLADFGPDTRQQYGRAHGRQGHRKSGRLRSVLVSHGGSAYDPFALGHVDGRPQTLFRLELVVLLLVGCGVLAANVLCQYPD
>ORF4051
MALRFGPFVVTLRKGRWRRPVGRLRVYGLVAAEQRHLKGVPAPEGAPVGSVQRIQVTHLRSCQ
>ORF4052
MCDFLSVWVIYRS
>ORF4053
MIAVLFRKRCDCLWLL
>ORF4054
MGNGWPWTRDTDSAICPLPLLPL
>ORF4055
MRTRHKVFFQTSSFISFISYSTYTQYSKHHCNITVTTTVPLSSLKFVENT
>ORF4056
MDSNSQRSDRICYPGGIRPPTGDFRAF
>ORF4057
MHVWWVVWWVGV
>ORF4058
MLACLLALLFMSV
>ORF4059
MFYFTMFVHIHTFFYKRVNTTEQSLILYSFLRASVRLLSRLCFLCSSRIRRTLRASSSLSRLAILSWRLLRLLRRSASSTCGTGELSALDRYTSD
>ORF4060
MGTPRVGLRWDTTWTPLSVAVDLLRTLL
>ORF4061
MFSGTLRVQSFMRL
>ORF4062
MATIILHSGVPILMNLITPS
>ORF4063
MWLCLCKERPGIIVQVPTPGQHVQSKGVSSGVMSDQV
>ORF4064
MIFHFLLLKVLKI
>ORF4065
MPGSGYDGRTPSDWRETSHASSCCSCATECTF
>ORF4066
MVHAVQPFCLSR
>ORF4067
MFAMQKQVRVQESRGFLLPSLSCWVLCC
>ORF4068
MHTEWRSQQV
>ORF4069
MQHKENRMPGQHSPQILQLPPAWTWLHHRQCLRSRARLLLPRCLCWNILPL
>ORF4070
MGHVSYWTVHFPPSHP
>ORF4071
MCRQPVRPCESSHKTGHLL
>ORF4072
MWTSTHSIRRALKYHCCVL
>ORF4073
MLVYHVLKFQ
>ORF4074
MCLLYKCMTL
>ORF4075
MAQWLNYNLWLYHDFKKILTTRTRIKDKERVKFI
>ORF4076
MSFFYKKHKAQQGHTFFYIHT
>ORF4077
MSPTRSTSEGSSYNLLSGPTILPSSRPALATKPSVPKTQCFCILT
>ORF4078
MLRVTTAGTERSAAVELMDMRVAVWRPAAISALDSLCLP
>ORF4079
MGLTLNRLSVLGSRLTFVMRMGISSEGSDIPLSVSKPSVSQTISMALFVASPGTTVGPRGEFIAKPEEPIIMVLDDEENPTVRVVMVLPFPI
>ORF4080
MLNERPSTAKPASVPVWSLVPVHAL
>ORF4081
MVLNAGVTISPTRSGTLASTSYSRTCSQACTTVHLRAPLAALSRIELRESRGPDAQPTVHLPQSITSNSR
>ORF4082
MYMILKVAMLLLSNGFCCCCGR
>ORF4083
MLEVVRVSTGATFAPACCCCWAIAE
>ORF4084
MENGETNGTPLTETVKRLCCDVCADDDASGD
>ORF4085
MRVPPNRTRAI
>ORF4086
MPSDPYSRRIEPLSMASSRKFTVLFLHTMVLHCGHLIMLGEKLSVTGVMFTWQDQQTVCPHL
>ORF4087
MRRSDPCKQWTVLLRYLHRLKVPTNF
>ORF4088
MVILQTFSSTC
>ORF4089
MRPRTMGLPRPTSRSRWLENCS
>ORF4090
MATRSSQSPRSYSGAHQHRSEEQASAALLLLVVVCSYCECGRSQTQAPVSSQAYP
>ORF4091
MVSVSTAPYHIIFEPLQTHRFMLAVTVVTAGFDTALHIIIKNYPQTIG
>ORF4092
MLYHKQIHNIF
>ORF4093
MSSVRPQIPTVSSSTTVVPVRILARVVVTTVAAMAIVVVAIVVAIVVVTIVVVTKVSTVTGSLVPISPLRPLTLPIPLLDVTLRLFVLTITVALQSVLNRSQLIASIILTRSARTR
>ORF4094
MTDLPWEAAISWKTSAF
>ORF4095
MRVNHENRPLSSLVKSTPQSDTSRLIQPCPVVITVPLVILSKSNSSSLSVTMFSMFCLSRSNVELTFNTAEVFSREGHVDCLT
>ORF4096
MASATATRRVFDLDVPL
>ORF4097
MQLFRVMLPLQVTSTVVLPSSQLYLT
>ORF4098
MCSANPALQTPVPVIWLLSGFLEVPQYSPCWVQFEMEHAAQAAFLKADHVLEPLLKVTFFRAVELHDTKTKLVTVVPAGAGADSTFAR
>ORF4099
MFDVLRILNPLNIYAGDHVIICKIHTLCANRVKVESEGYDQSTL
>ORF4100
MGLPMILSVFNTT
>ORF4101
MYIRIQITCPI
>ORF4102
MFTQTMAFVAFLLLLPAVHTSTEMDKFSDGMRPENSMCYVHNSMGSSTMGNKGALSQSGLEIEVDEWEGLKLDGFYYESESTDESWSRVSKILTRDNGLEKAKDFAKDIILNSCYDMQYTTYPLRAPYALPVFVSGETAIGLKNFDNFNISELVFKLTFNVWEHDPNVLVRHTTTINADQVAVFLDGSEKVLESVVFVSGYSNMGNTTFNVDSRQYNSNDSDLMENEYCAMVRLKYNTTIMTISLDYSLELIELDNIFRSMVMNVTGIPTGGQGLPNIVTDCVLKSPDVDLATSLHYDNDTVMMNLQRGLPEPDPTVMYECPDKDDFKWYVAEDVGKETRGVLIQSVIRNATTVATTTTEPPTTNIITTTTTTDTTTDTTASTMNSTTNETTASMAPDNITTSVMEEEETTTVSPTPPPPKTCMELKTVRPFKLPKTYDQNYKTVMFSYYSGINRSFVYDDTDRASYFTWDNFCSSRHDSAIKSGVVYLTAYPYWRYMVNKTMEAAVDTKNKTIVQGVPLQKLIKTNTVNFFEVLRETHCNTWEDLSLILSAKLYLDALQVSKATSTSEFTVLDYMFYMQSMTPAHEQQKISLQEILDRHPDFKPLRPYRRPGLTIKSLTYLNCQKPIDKEEQKRKAAERAAKKRARRSVETVADHSDQNMLCAMANNHEGTVGDSCNIAPPSNTTRTRRAVKTRARRGLGDFFKKGNRLQMGPGGNADTTYSAIRTDAGTHTSQQVNAAFNRHAGGVDISKLSNDKQLDMLRKIKHDLNGGSQMTGMDAFRQKYPQYGGGGGLAAAGGGDLVYSTVKFPTGAGAAGGDFVYSTAGFPQGAAGGAMRPPGELTYASFEFGGGAGGAAAARGGAGGSSAIYGNIGGGESVYGNVDYKGRGMLHSEVTYDSVRTGGGSDVSQRLNSHYDQAAMGGGTCGGRMKRSVGGMCGLRRDATPFSGNGDGLGGKGAGGNPLAMDADGKCLLCIMIIIATTL
>ORF4103
MKLFLGSPNLMRVMDPDGDGMPGIGQAGLAPGGGNMLATAGAIDPMAMMAGGMMMTMMSTSMSASNTRSIDNILTNKYASVNKDLAVTLASLDKLNEFGSMMALGGGMAALMTMNPAALVVAGIGLAIQIVTSIVTFAIQIYQIRFPTNPPRDELLEKYSEYRKLLLADAAGNRWCMMPESKLDVTLAFFNHSVHNDNNRREEGKKTTSMWTPAGETRIKVLYNPLITFNAALRVTCAGDGVLRFNEFNSKVARKQSVTETGTSVWDVTQIASMVAAEPVIHGRCGEVSNLIIEREYISETEMVLLQKRGPGEPGMTTSMPSDVCDLFPFKRFYVSMPSCSFEPGEQHVGWTSCSMMFKRAVWNPINATWMVPNPFAPRGSDRKIFTFSRRDFRDYMPIRPNEIAAHKQLCSNAIKVSSVPYVLSTTHHYTPFRF
>ORF4104
MVWRTQPTVTIKCVSSECIWPSLSTPVSTAPSRAT
>ORF4105
MRGRRSPYSGSFASTSACPLTSRT
>ORF4106
MIRTLSAKTGQSPSCMASPR
>ORF4107
MQMAERTLILKRLSNSRPRSAWVTWTTISENTWERPSAVNGGAGP
>ORF4108
MTTSWTLIPWAGFRLAGWTCRKA
>ORF4109
MVKRTPIPTS
>ORF4110
MTCRWTISGTNWEIRTRPTDTCVSACLRPRMAASERMWRAAHGLASGKTWTTRETTGWALGATTCTLLGTRGLTAPSLRSPFTPFVKMRAFTTRTLTESGVTLP
>ORF4111
MITRRWWRRVTSRVTGWVRTILSSKPRNTKRWRTPRTLWVKYTI
>ORF4112
MHASTYPTTLCWRARNRDRLRSPS
>ORF4113
MRTRTSRSSSMRPSMKNSLRGNGSWPSDSWRTI
>ORF4114
MPRSAARGEEEEWVGQPRNWA
>ORF4115
MKWRCYPMSRTHRPNTALRCRLKTTSTPTSPRTLKR
>ORF4116
MMMTKTMKTLRAQSVSNC
>ORF4117
MFCALCVYKHFKKCGPFKAKC
>ORF4118
MNTTRLYLSHKNK
>ORF4119
MVMMMMWGVLLLLLLVVAAAADAQLRSRDNVFVGKEWSLTEADYARPQMVALHRTAIPFTVKHGNFETTSCQCGSPEKPLIGFSRTGIHLALRFFNLTDEVLFDYDHINEYIESGGGLGEHHSCMDVKSESAIYHDFQCHMHSAWPACECIMVAKEFITETRRDLSDLLVAEKPRRVTTHPYDDMDFRRWQLPTRDVIPKAWLTVEDHYFQTDATHTADRGTWMVFTSHSVVDHGEEGYKIKQRIETDGLSRIRKIISKHLMPKVNPQQQPKDEL
>ORF4120
MTRTSSNVQQSTSSRPSQTPKSQRRTQRPQASQTPRTSGCSD
>ORF4121
MSLNCLDVSSFEIIKDYFIKVDAQCVTLF
>ORF4122
MRILLLPYTATLPTTLQPTLQQPDSQTE
>ORF4123
MRKIIPYPSNVY
>ORF4124
MRRNELPGRLAKSIPRSYRSSLKIPKRENLPSLRRPHPPHRHRLLLHHRHHHHPP
>ORF4125
MRWTPSSQVSGGIGGVV
>ORF4126
MSMHAESPSCSKPWGFTTLTPNGQSGSS
>ORF4127
MWLLKDPRRTLTRTLTTRI
>ORF4128
MDRQTVRRTTMRLVVECRICIPQRTRIRVKNPNSTRRRQPRPRLRVLKKRQRQSWSPSVRGYSVR
>ORF4129
MPRRRLWTTNS
>ORF4130
MPYRLGSTRHTTGQSPSWTGLVKSHLRLDDTEVWWTFVRPTGWHRSSVTPRETCLRPLSKYFSDQTRQTLPTYSTFFSSCPARKNFGCSGSTKLRTNCNLTWYRRVSGKRS
>ORF4131
MTSVALAYTL
>ORF4132
MSTMSTYVDMTDDDVATLMIDVPVNIQAHREEATLDNNELNFVKSLMCPVCCEVLKDPVATPCGHTLCKECWERHVKNWTGCSRNLCPICNRDVPDNLEINKTLKEIVLNVHGERTSVQTSEDLLDWRVWKNKPLPTHRAFKFEFADLTKQNYWSVGVSVTMQDCEREVGVNDRYIYVSSLKADRVNRLCIQYDPNLRTVSFLDIDTDRAFVRIIPKHSILNLAVYFGFGSFCSIL
>ORF4133
MMRLRIWWWWLSPSPSSNTSSPSSLIMIKPNSRLYRSSRWSWPQTPHRHWYSRSSLCTFFRAL
>ORF4134
MMSLMRSLIRIHRPTLTLTLTLSTLMLVMMTSPRLRTLLLLLLLLRTLIPRLTLTLMMLPSTLQTMKSMKP
>ORF4135
MAPMRPHLQSVKVI
>ORF4136
MMKTFFLHPTLATRLERPMTFKNQPLQQQSPIMMTRTLATL
>ORF4137
MMSGKICHGWQIH
>ORF4138
MMNWICSDII
>ORF4139
MCFQSSPEDTICTQIGHCTRATLPHQKPSSEDASIPTIILYIITECLF
>ORF4140
MLCNLSNILTR
>ORF4141
MRCAPSWSLSRRRGWLN
>ORF4142
MTTRLPNRHSEIKKSCVCMYCQCDGFQ
>ORF4143
MGLKTWIVLGATGLYLAYKINIFIKSVERMVATEAFKLVSDTVSTLAIEKGAPSRTVVTSQRNADVRGFTTVVKTNATDATGGSLDDLRRKAVEQGLDVAEIETLIDAVLTYLQRTRASHTTTDDLTDSQDSLDSQDTIVPSPTASPIPEPDVEE
>ORF4144
MTVAYALRFFRFFKKMYKW
>ORF4145
MESITTTTVGCEPYVVKRSGQTQAIDIQKVADRIENCGYSSKIVNPLQVAKKVEAGIGNGFKTSAIDVLLAQTLASMTTVHPDYGILASRIAVSNLHKQTPDTFSDAMWQLYHNVNPDTKENAPLVSERFFELSVKHKSELDAAVVHGRDFDLNYFGFKTLEKSYLLSSSKGPVERPQYMYMRCAMQIHGDNIARVVETYDLMSRGYFTHASPTLFNACSTKSQMSSCFLLNVKEDSMEGIMDTLKSCAMISKHAGGIGMSASNLRAGGAYIKGTNGRSNGLVPTLRIFNALERMVDQGGNKRPGALAVYLEPWHADIFEFLDLRKNNGVEEQRTRDLFQALWIPDLFMQRVKDNKHWSLMCPARCPGLDEAYGEKFDMLYTGYEKTEGAVKRTVSARELWDKILVAQLETGGPFMLYKDAANRKSNHNHLGTIKCSNLCTEIIQYTNKDEVAVCNLASVALNAFVEPLHDGGELVFNHQKLTEVVKVITLNLNNLIDVNFYPVPEAAASNRRHRPIGIGVQGLADVFQMLRMPFTSPEAKRLNKMIFETIYHAALTQSCAQAELYGPYESYDGSPVSKGLLQFDMWGLSERDLGGHCDWNTLRKSINRFGLRNSLLVAPMPTASTAQILGNNESIEPFTSNLYQRRVLSGDFQVVNKHMVKVLEERGLWTDEMRTELLVNKGSVQAIASFPSELKDVFKTAYELPQKDLIDMAADRAPFVDQSQSLNLFLCENDPDLKMKKLTRMHMHAWSRGLKTGMYYLRTKAAVAPVQFSVAPEVAAAASKRKRDASDTNNGTKSPKKQSTAAAALEIVCTDDVCVMCSS
>ORF4146
MSYVCTLFCFNKDDESSKYFCLFWFIFIRSSSSTQSTISSTHNTQSTISSRDAIPFRVLELWKLRRISSSADDDNHRDLRLDVWW
>ORF4147
MAQTVHALPVGHGQTIRISAL
>ORF4148
MTAGTVEKERLPCCCCLTGV
>ORF4149
MWHFSLKIRSLTILFSLR
>ORF4150
MFCFFPVALALTLPLLLLLLLLLLHLSSAFCTRLLGAGGG
>ORF4151
MSLVLLFLRLNPSATYGTGS
>ORF4152
MGFGGDLISLVVGTGGGGGGGGGRAAPDGTGGAAAELVEAVAVAAKSLGLGTGGTFGITAVMRWDQQPYIKPSSSTAQTMLHSTWLDGSSSTRNG
>ORF4153
MHSIRQIPHTDLTQSLQKLCPHETVTGSLNSLPHSWQLRCPSRVSRSMVGWLCGSSVVAPAIWPLKSAALVDNNRQSPLA
>ORF4154
MDGRMTRVWLVGVDWMDGWMDLGVVSCSVLI
>ORF4155
MVQSQRVADVLQHVVSHHPVSQVHQLSS
>ORF4156
MRHVRGRFFDVHLA
>ORF4157
MVVVVISVTVHQIDHESQKFERRVALVYPDLQRVQVPVRAPRWRIVFVQYSGVSHTMPAQQPHGGGQVLIVRVRSVDFYASLFREFRPVPPLTDGRKALLGTDLLQHVVYNPSGVILAKEFGDQSTFDGVRTQPGAHEPVVSTEPIELPVRFRFGFPI
>ORF4158
MCRVRKRRHGRRLVVGRGL
>ORF4159
MTGVYTYISNYNSTPESKERKSFVPASYIVPAL
>ORF4160
MQDTLKMRANANGPLAQVRNSLEFLHLLTSWAKPAGSNQWYCCGC
>ORF4161
MEGVRMVVMVVVAIMDGSRSL
>ORF4162
MGAGETPMIPTSKAESLM
>ORF4163
MGGGVVEAVVTVGTVGTGVVACDNQTAIDEAS
>ORF4164
MEAANCCGEGVVGAVVMGANVVVV
>ORF4165
MIVIMGAAVTGDGGTNGVVVRSG
>ORF4166
MICSVMYASSSSLVLVPFRKPYV
>ORF4167
MMSSSPLRYRCTRFWFTLRWAIVTGCREMGIR
>ORF4168
MRQPIAFLRSGRFLINS
>ORF4169
MMRTSLSSSFSSCRALADWYRSRCLP
>ORF4170
MVQPKLQLILARDPVLTLPSLTLCCGNLLLYQR
>ORF4171
MAFPEGKLSVRARFHNVKFCTSGQAWDKPTTNTTAPTSLSYPYI
>ORF4172
MSLDRLSYLRNGDSPTARLRRCP
>ORF4173
MDVLCPKKRPPIFPCRLLPTLYWKAVWSLRPLRA
>ORF4174
MMLPLPPHRQS
>ORF4175
MRPCPWKRATLKSICWLWRGICA
>ORF4176
MLLCDRSTAAATERHVFFKKKFHSNTKYSVYLFHFNTKYYYLFSLYYCEIIKT
>ORF4177
MIERVFIELHTQIQNIRCTMFFKGYQMNNVSQQMNNVSQSYQMYNGLRVGRL
>ORF4178
MISRRSVESFRCLVPAHVSQSCTYHTHWPEHLP
>ORF4179
MKDQRSCRRE
>ORF4180
MRCCQRYPCTRGWDRTCSRQCTCQRTLWTLCQRGYLRVVY
>ORF4181
MALPRCHCSTACAWWALLVVLVKIQQVLQLQE
>ORF4182
MLLLFFLRDVVVI
>ORF4183
MASWVSSERSTVISLP
>ORF4184
MTPSASTPLTMSSPNSSNLPSMSKAFFHSPDAIWEKSVLVKRHMLQCTTTVSHFLESVLAVVPLG
>ORF4185
MGAYRALGLSKAPLRRHHP
>ORF4186
MESEGAFQVSRLPLCARSAIVSNSSASVLPVSM
>ORF4187
MASSSLTEFLIAAPALMQFRPKLYA
>ORF4188
MMTAPTDLPATSSLRLFQVRFKEYAILKFVVGGLAPPEFKRECDRESRVI
>ORF4189
MKFGSSADLHPLTF
>ORF4190
MRQHQKMRLGATDHQISKADADVQVRDADSHGPHEDRYENVARRSIPEHEGDS
>ORF4191
MRRYSQRHVQGRPSIGTDQLCVARGCR
>ORF4192
MARRRSQKVRRSLRVPGGTTHTTRFSQDRPDQLLAETRMGPDHESLQR
>ORF4193
MQGSCPGDHRTDIRLQDRDRQANGSESGFFAPDQSQQAQHGLL
>ORF4194
MSVGLGRISRNEPQISTSGAGRSVERGYQTGEARTVHHETLYGVRCWSDHQRRRTSFQKFQRYAVGFGRRFFYTAASREGRRVERIL
>ORF4195
MSCVCRFVSLAFWGLLLSSPFCHIMSLAIVLVLGLVLAPLVHSQTNATATPASVVVVNATATSAAAVSNGTMGWVKTTVMPPTTTVPANNNGSWWIPTEVIPRCSDKKEVQDWMSCAQGMVIVLVIFAVVFAIVMVAIVWLVMHMCMKKKKAAAAAASARETTAYYNNRGYDKESDDEVVFSRRGV
>ORF4196
MCYKYAKPNKLLRFDSGCTFFYYYYQHQHQ
>ORF4197
MTSFYSSLRYVHRRSSVVRPVERLSFASR
>ORF4198
MARVLNASYWWTLW
>ORF4199
MLTSCFRPTDGNWSL
>ORF4200
MPRCVVVVAAATRK
>ORF4201
MLGLWSVSTRK
>ORF4202
MLFLSGAKTRTEVCPGRTSYYF
>ORF4203
MLQREEVTDRNDSKMNPFRVKSELCFSNSLQNKTSTGKS
>ORF4204
MTRPKSSCTKI
>ORF4205
MSSVESARTLTGKRGQV
>ORF4206
MVADVPHDTAPVVGFTAYPR
>ORF4207
MNCTCGCGPVSIDARRCTVASV
>ORF4208
MLFHSSSGAQ
>ORF4209
MMRSSGSVGSSSGASNVKLS
>ORF4210
MGGISAYGVNGPCILGSAAPSEASNVKLSCV
>ORF4211
MQHDIHINTKTAVVIGAMQDEITPQPASSSSMV
>ORF4212
MSSSPFTRSSR
>ORF4213
MLIGGTPVLFNAATAALMKMVRDSNFRTMDSMAF
>ORF4214
MRCCWFVMMWKRSRVFYSERRPSSHFIMPIYII
>ORF4215
MAVSSSSFSLQQPRPQPLRSRPVAP
>ORF4216
MRSTARSHGRPHPRCI
>ORF4217
MGWCPCSASLVYAWWSVSWTGVSSWL
>ORF4218
MRRSFFYYNIYCTHRHKKKNQFKYHHNINSSLSIFGAITDLYNIGCIMGSGRRNSRGIPTDRRLFDDVEAYASQSTPYHLATKQKHKKHKYNSGEIKQYGARRRIHDVSVQREVQPLRFAPSTVHLIIRQVSAPVRVQLGFVVEAQHQSRCGG
>ORF4219
MVVVVSGRTGVKVDAWHVRATLHGVRQYGFSVLFRHHSHVEFTVAVDKETTPVIIIIGVMDRLCQGTGPHVHRLVFSDRHLQRSIAAFRLGKVHSLVFDGQRALHALDPYTIIHSSQSGRVFFLGTQEHEQQIDRDCHDLLLFDRCVDCEHKDP
>ORF4220
MFDAAKLFRRYPSSRIRPCLSW
>ORF4221
MGWPSRFQRLYRWPCILLVLQRLSGSLNRIPPRRVWLGRVERRPEWYESLSVRSSYILRRLLLSRTSSEVPFWLWSVRSGLGFDQSSVLLAPLYGSERFSGCDESGQSVYTAAHSLISDGRRDETVDKRRVLSKQYDLGVRHPHKSNVGLGRAHSV
>ORF4222
MIARLKHRHVRLVIRLDSKRSHIHVRPRRRAL
>ORF4223
MINLQSTISAPVKAAFMSHQHHHDYRALTDHKHKSEIGLKGFFIL
>ORF4224
MDFFSFLDFFFFSLVSSLPSFSFFSFLDFLDFSDFFDFFSTVSASSSMVTSATATCGSTTGSAATATGAGAAAAGAAAAGAAVSEILYRLLMTCC
>ORF4225
MMSLIRPVIMVFVCWAVKASESRADPTCVSLIIFSL
>ORF4226
MALSMDEMVSEQIFR
>ORF4227
MEARTLLALPPPALRTSVGGTTVVVASAASNAVRPLLDATVIEASWLPDSSMKTISVDMMLD
>ORF4228
MVSSLRSSVVLVS
>ORF4229
MLVRRPISRSRARWGSCSGN
>ORF4230
MIMASTAMASRLNGAGTVQAGASRQIFQIHINPLSLQLEFFSRSSSQKFSQSSPLSIFFSLGASLKKFFI
>ORF4231
MSSRLSKFSESSSPLSKKIHKKFSGLSLLSKKSLKPLTLRRKKFFYTLPVGLLCQLLQRYSLGFFVGAEFYI
>ORF4232
MIVYTRHRCGGEKEKEEQEV
>ORF4233
MSLSTRWLARGLLSAELGPEAR
>ORF4234
MYRRSEPPLRRDRRRYQTTNTRGQTVSASSTRW
>ORF4235
MSLVRCKSPTPDDPDNRPQSTWQGDNKKQHTAIL
>ORF4236
MILQRRIGDRLLLFRRWSTHGEDLRVIVG
>ORF4237
MSPRWQSRSAHAHRYKHCIHNLPQSTQSIKRTPRVTSQLIHNVVVGHKHTAISFGLYSGYSVHYTSDARPDVYGIGCLLLVIPINVLLRGRRCGRTL
>ORF4238
MIAHSHGVSEPKEIIHNK
>ORF4239
MGQTQVVVDAGSVVEQPGHHGPSDSFPDLVRTSRSLLPQRKHGRSRQLVSYGTAHKDDVPQTIDGLRFVHNHRDGRRVGKRIVVHVGVLVLQLQRTGGVIQSDLVAVAVEPVLLNLYPERRYHDALHHTVVVEVEKVSSHLHSDALRRRPTESDASCSVLDVLTASHHQRYALCERSPVDDRVSRRLL
>ORF4240
MTPSTGRVPGTPYRKHVDLSVEHQVPLHAAGHPGHVGVGRSGKQRSHVDVQRHVHSPFGKVDPVVSRGEYPGAVRQVREIVGRSPARQITDPYESRVVGSLCEARVGDGKHFGRTVAVNEPKVVDVRQTSVHLGELGRTSHRHGTPGGERSTRRYHRGYRGCH
>ORF4241
MPIGRATRASDGERPGAFRRHVWNRRRRRKVDGLLIMLSPQNGRYELRRLCRHSQKVDN
>ORF4242
MVMSPAIPSLQRGKKLAVTLLVGTALTMTILMVCFNGMATVGLSPFHNTSNDLAVNEYSNRLTATGWTPGIWGFVYVCLIVINLHLFACRFWKPAVHHLDDTGHSWPHVIFYAVWLLVTVLDISRLVLWDADVVGAAAGTTVLYALLTTAIFIDLGFAMNENPSNFDHFR
>ORF4243
MFCFVGFTSKTLWVYTLDGVCTRRPLHWQRPSSTTELSQQTWPAYWR
>ORF4244
MSTCRTPNKCSPYTSVCCGV
>ORF4245
MCFVLKFASVCRERCEVFTNGNGDQRLCQKSVQ
>ORF4246
MRPSSHKTTSTATTTEATTTPASAAAVGESSASFIVLLLVLRRLLVVVLRLVLRRRLEGHRWLLLSLLSLLRLGSRSCDRLLSVHWNSWR
>ORF4247
MLWLKKLRLKKLLLLRLRLKKKLLLLRLKKKLLLGLAR
>ORF4248
MEIQFDIESPFVIFGWTFGGWKGRLAQECLYERHRSPRRTLKHMVAHGAHSLRDVGRPASRKHKHHTLIFDELSGFDGRHNEPLATPTV
>ORF4249
MAWDFAQCVCVCVESREARAE
>ORF4250
MIQLPNLFADGPEWEFLIFDDDIAFQQSV
>ORF4251
MRTLDSSGDLDGSGDLDGSYGTLLRLEKVQDIFLEVDRERSGDWHRWDILFGRSHGRVSHSHSVGRQLSL
>ORF4252
MGFLHDRQHFSRQFVVEFESGGVLGEELEGGSLMFLDFGGGFGIDGHRDGSGFLERIH
>ORF4253
MSGRSKTDLRGLG
>ORF4254
MASCSNADRNCTYADRCCSLRQPWNFLRHEA
>ORF4255
MGTPFVGPPLRLGASRGLHPPATMMGTIADKSAFMVGATRALELSDS
>ORF4256
MYMLSTGILLVRQISVLTAGLSNFPRRLLP
>ORF4257
MYQTWTHRLRSSHGVKKKVFFRALLAPAKSVSRRTSRSTHHGHFCIV
>ORF4258
MLQPFLTGMSS
>ORF4259
MGPCGAAFMGYFL
>ORF4260
MHVSMLWRRVDMVLVPSASKFTHTAHMQGALLTSTLSSINRGWRRPLAVIRVT
>ORF4261
MTSVGCSPLGHMYDTDLELMYSTPLCSASINSMKRDARVVSDSHWGSEVCLRCLQPNVLLDCMSVGLLV
>ORF4262
MLRCAQRSVSHRD
>ORF4263
MCSLSRLAESL
>ORF4264
MCARDTKTSTLAPNSRSEPAPPSPCCPPLRCA
>ORF4265
MSWSMPCSERERRTKRTPRCFRLLNSQSSWRRCSATL
>ORF4266
MMHRNGSRGP
>ORF4267
MTRLSKWPPRLSSSAARSSLHERYTDRASMNCKPSRRTSSCNTPSDGS
>ORF4268
MILYKCCCCFENKIYFINYMLGLVGFF
>ORF4269
MVGWLLLLAVG
>ORF4270
MLLPMTLVLLECVIIKRLYNHIIAWSLGVYMVSPLETVPD
>ORF4271
MKDVSRLRGL
>ORF4272
MFFVESGVDHQDEWQVHCPKEILQTQCNVRHLVVNGIRYTKDDTHKSRSRIKLKFIKFYTSYISSSQIRQKLISKRIARRTRNLLLLF
>ORF4273
MRGVLLGRLCSFFDAVVVVVRFDFVRDRVPVYGLRSVEPSLRSWRVKEPSHATEYGMRLWKVSRGHLVV
>ORF4274
MFQLVETLRDHLESVGVLSRRVVSKDNVRLVAYLLVFIQHHQRLLFVASVREGLGVTVVSKAALGQDGRRENLCRFDDGIHKGRQQRDPTRLPQQHLSVRGLEPLTQRFRLTGAQ
>ORF4275
MAQKLACQTLPVDMERVVGPFQVGLFVHIVYRVGQGESGVSHKVAVDFQEPRLVHFIVGDPNRFFQSVSRSGLGVLEPPEFTRALLGVTKRKKESNFFFFFFFFY
>ORF4276
MCRTIQRNRGTHPKRGRPPDCRNSWS
>ORF4277
MPDRSEWQSWPGTISPETRETFAAA
>ORF4278
MMMMFIIPSIRADIRADTYRQCF
>ORF4279
MLREDLCNAIWS
>ORF4280
MPWLRCSCFLRWWR
>ORF4281
MATRLYCTVA
>ORF4282
MQAMNNQRVEQSCC
>ORF4283
MRPWRMPGGRAW
>ORF4284
MRYRCLSVQCRAASRTRLDILYTNCFLTSSPFLAL
>ORF4285
MLEFNNKRILFYKTYIQNIDTVVVFVKMKRYGSQSMKYVRFYVHFFSVWPSTSLL
>ORF4286
MWQTAVSPSCTA
>ORF4287
MLLAQSGYGETRPLSSKRPLPRRCLEYA
>ORF4288
MVGVVRHRVSSLSVCRRYC
>ORF4289
MMGCKRSLRGLVYVLSWGTPNVCAFF
>ORF4290
MSQNSFQNPQKGKARSDRLLESLATQLGRCSMLHGLKSGSE
>ORF4291
MKKKSEPRCGGVNMTAVGGDGASWLELME
>ORF4292
MYAEQTSSSSLTWLTRGCFFLEAAVVVLLSKKEDGEEILTEESRLSTLFTLFGLMMVL
>ORF4293
MLRFLLLLLPFFFFFFLSSSARDCQCNALDFSTVSQSTSSSKMVLGISDATNTTSGLNLESRTGVSSTFGG
>ORF4294
MVSATRHLVNRT
>ORF4295
MSGLFFAYTTIIVVSSRLNVPISLKTLPRESVIRSVSKYSRLPEHTLERASLSAVCVLCGGNPRFAKNDEASSFVSIRA
>ORF4296
MIVAAQWVIPGLSKRPGFSTTLTLHRCKVPNSTRAATMSFFNVPKSQWPFGNLSEPTSTSSETLKTPPSSPVKEEKGEDHLASEQQRLQDEVCLSIEQVFDELKGELSVSQIQSIFSSGRLDPINYTCLNRDQDTQERNDVASELSSHNMVAVNCENDVYEVQCQTCGARMSAKLELWSLPGFVDYASKQRCDPNVVHPHDIEQVRAASRLASKIRVYTRGFEPSNNNHENQRYSLYSVASGRFPHRMVKLRDRLETWSVARELNKLPYRGYEKWSRQGLYIFQAQVCCAWCDEPPSMDQLLDFIDDTGKEEEAAAEGVSRGLKREKKREIHEHVCKSDAPRLHLKSLEVIGSGIVGRVPSESALAQRLSALTSSQACDHNRTMPRELFDTDVRRFGDSRLVYAGVSDLMICCECLCICAGLSNAWSKHRCPSASDFFCITDNVYRAGAQALGMDVSTVASNGPLSGGGGRKELMFIDNRTERKRVRTEVGRKAPVARVIRLNHDWSYSPTIVAGFVKSAEVLPGRRFGPDRKVGCLSRFLCAAEALREHELAVEKSKASTDALDFRRLLFV
>ORF4297
MGQLRVLCAQVRVGRPVSQSGIQDETL
>ORF4298
MENTMVAVRIGVEPPAALQPVAREAPDLLRIITRRVQDKRTRIV
>ORF4299
MMYGGVHVRGTSHRHLIRSSYHIDGLGKRQSLSGHPRYLVPFPVVVETDRLEDVFAVDQRGRSV
>ORF4300
MRIAAPVGERETRL
>ORF4301
MLVKQTTVQKQLGRRLGRDVLFEPFAQVRRDTYVRRQEFARQKSSGCKRRMFTLGQSYHLYERRTSLDSL
>ORF4302
MRGLFHRQVQRLLLVRCGEGGRPVQGRLEIGSGLGHAVRPAVSQQAEQPVVGGGVER
>ORF4303
MRLLASSCFFNNHSLRLQQQHTNTETSCFNNHSLRLQQQHLLPTILQCPPPTQSRRATQRARIGGEIFPKTCG
>ORF4304
MCGARPNDPPCREPSSKVPTCPACSETTLNPRDPARPS
>ORF4305
MTSTTQSLEGKP
>ORF4306
MIPWESETPGSSTRSTPNIGNWWTLCFIVTGFRTRSSLPVWCRRSNLSNTCVYPLPESQHDWYYYKITKHAAWYYV
>ORF4307
MLVGWCWLID
>ORF4308
MEPPQQQPPPPQQPLHTPGQKYRME
>ORF4309
MAPMMLKVVARPMAKFLRGP
>ORF4310
MSDQSPLNIFSSCSANLAACTL
>ORF4311
MSSSYMAERFLKSVFRTVHSYCCWRHSSRLALNSWAPLLNRVIPCWYCTWFLWMLLTSTSHCS
>ORF4312
MSLLWMSACSLLSWLLNWPMLLPRSVTMLCT
>ORF4313
MSVSVAPVLMGTIEIGGTTTWGTLETGSTPL
>ORF4314
MAAMQSAHVG
>ORF4315
MRGLADTAYDAKSL
>ORF4316
MYRTAATPRSGL
>ORF4317
MAKKGLSLRNCWFTGHPCQTNQKNINDDDDNR
>ORF4318
MKQVLYASTMAVSLSAL
>ORF4319
MSLTSSSNSVTLPLTALMLLSRAMLRLASTVPSFMI
>ORF4320
MWLMALELTPTLLLMRSMMDCCELICLWRLLDMSALAAVACTS
>ORF4321
MFVAFRAWLRPFNWVCWPPI
>ORF4322
MTSCDCRFFSNRS
>ORF4323
MLDWVVRSPWTCFMASCKTLMSCAFFEARMRAVPPASNPQNLDWALG
>ORF4324
MVNGLMVPALYWLSSLTISWYTSLTA
>ORF4325
MATRVVMSMEHGPAAICLHS
>ORF4326
MASMTVDQSSTMVTYRLSPSQY
>ORF4327
MTDDPSLAVNSQSCCDPGTTKQ
>ORF4328
MTGSYRTDLVLDAVETVCREIMSTAKAGI
>ORF4329
MTVFSYCSDVTM
>ORF4330
MSIPGHVTLGPFPT
>ORF4331
MLFSGGRLDVTACLMTPSQ
>ORF4332
MLTLTSETNRSEDGYLVMI
>ORF4333
MVEQTGWLLRG
>ORF4334
MEAYRDTPTANLAGATPCESRYSERSLTVLCVDVHLVRML
>ORF4335
MMSAFLSKNLSTKGATVAVLKKLVVILL
>ORF4336
MTPNRTESRLWATSLKRTSIRN
>ORF4337
MKKSAFESDAPGPNSNTRPCRLAVPTRPTAFWMVCALLRGSVTIAAQSASDAVSPR
>ORF4338
MTMDLNTQASHMDALMAEIGVLNCAGFCVSWVDVSTEQCVNGTPDLTTSLLKPLGLAVLLMHMPR
>ORF4339
MTLRQVLLGLSLLCPKYCNRHGPSMGLCTSWLRIRESMGLLPMSRSQALPARLF
>ORF4340
MLVMASFVSLWLHTLGHT
>ORF4341
MSVVNLVDGVATVQ
>ORF4342
MASSMFSARL
>ORF4343
MRSVMYATAITVWPMAGVAIWSPVV
>ORF4344
MNSSTNTAAVAPHHPIADDEERTCMMEK
>ORF4345
MCAGFPSSIYNHIGVFDPLYQFLFVLSELSVGVCKHSAPYEIALVEIVRCEDALSLLQRTGPHRHGGVEQFLGVVTHRYRLQLLVVHQTLGDDRLDQFGPLLAVILGPRTSQSDAQTQDTLLCPTRHSGVVFTTQLLVQIQHLIRVTRLRSPKTHTVETSPL
>ORF4346
MSYTGLATGWRHF
>ORF4347
MRDQLYYHIVGRFGWRGTFVLVVVETFLSDLAFQKRYLVFDFQMVNIFSVYSYIDSFSSVPLTDLYLCQSLLDLNVVYSRVGRWRQSSLPLRHPSATTMRRRRRRISM
>ORF4348
MICAGKPSWRV
>ORF4349
MRRASRWISPEAVF
>ORF4350
MTTGSSLFNLFISLSLYYVFLLKKILNQPTYRFLASSIVIDTLMQDSTYWKDVLKRCWTSDEYGFYKNYQTDKNYCYKSNTSYGENILKEPSKIGYKKLKNFLMLATEVAVYHFLHSMKSSNVKPKEPNSDMITAANRLSALLQPVRVVPPSFRVPKDLKFALEMLGSRYLDLLVVYIRNFTTKTTPEMPSDLVRMFEKMTLKKCVNTGTAVKRAKLLTRSALLFVPVEASVLAGFLLCDPKTRPINGDNDLFYPTAAYQDMVRQTWTLRQIGHFTEELVFKHYSKVRWSKLIDGLSELRQLFPVKVREIIRAHDIKLLRQPVASCDVVLCDESDMDSDEEYEPDENGYFPYEIPGSAVRMADGVNTVITTRKIPAPNDPAYEETTEDEDDEEDVIIPRRKAKQKVIIRSRYDDDEEEEDDDPRKSKKKKDRKEKKKDKKSKKEKRKEKEPPTVQEPEAQQAAEDPVPSLSPPPQQKITALPTIDPDQDPRPYQDDRGGLELTESLVGQQRDDPPVFDIPQFNLPPGVELTGTQQQQQQQQPPLVPDLSFKIPDAEDAAFKVPDVPDKTFVFVGESDQNQQHRRQKTTIRRKNKDESDDSGGEDEDRSRARSRSRSRDPVKDKTTTTLLLKNLDKKDERKEQRKLEKQQEERREQRRRQQKEKESSKEQRKQVRTKTPLELLAQYDYENGEFSGKRPEKVADEVPDSFDDTDWDKILDVRLKSTVVSNTEDDASSVSSAMTAMTDESTGGNNMSALRKRVRKRGATTTVLSNEKPPPKTYRSTPRDALEASSLLNLSNMCCVDSVRQPMDNEDLDVGSPEAVMPEMFIPENLPPRNYQVASVYSNLAQVAVVEQQLPRLLSTTTAAYFDRPLKHDELTDTFIRCTDIRIIYRLITMIGRVGELEEACRTLLSLLVDAAPQQGIPGAREGTGLFLAVCEKVDSYYRRLLTRSLETSTDDTVDQYKDALQEDIDAYIRVANKFILFIWQLIKKIFTSEQRRAFQCFYVNIAANPLMIRNNILKATGRGPQNFYSTVSVD
>ORF4351
MAQRSRNGGL
>ORF4352
MRRPATKRTSRALSF
>ORF4353
MCRRTSPTLYWCVAAARRRWVGAACSVCPEKP
>ORF4354
MSTSVHCWCRPTLRCKNRT
>ORF4355
MSRLQRLRNY
>ORF4356
MTNPSVNLCAAIPPRPMPT
>ORF4357
MNRIEWRNSASKPTSTDSFARVSQRGLCLCTLPASTEYFQPGTSTRISGRASTDPWRTSACWDRLYSDTIIDLHFGVAYLAPAVEPRLTSASVDCLGVYSATSDCTDLGPASYSSDQAYPLSSSWSISDLRRYLYHHRPRPRPFRTTLNNLFSIRATLSNDASSSGDPGLPKGRRAVSRPRHQTHSKINPELSPTDRGSVIGATRASTRHRVLFRPVADHKSRQRVHSLWDALGSSRYPRDRPQASQSRRNGEQEALSCVYASTLVSDVRPGMVREIRKGQRTQRHHHQSSQDGREHGQRVCSG
>ORF4358
MYQSNVYPEKHCSSTSAQCICQPVPGSDKMILKLYCILFVSLTVYFVYSSLLLLDHDVMISIKPHRKEPKLSLPVIVSEPTTTTSAAAHSQPPPQQTTTTTTTSTTATEAEAVPRRSDGVDKIMGGMTAIAIPPYMGMITSNANVLCGGTLFNSTHVLTAAHCCINGMVRTFDKLEVTFGLYSVKRLFEQGVVRYRVKACHFYAPDFLQYVKKVLLESPVDQLFNYHGWDITLMELHEPVLYREPVKLFKPTEAHGRGECLVAGYGSRGYLDDRGGDYGIPLKTVHVPLVDKATCDGEFTVGSPPNTLCAGSLDHDACNGDSGGPLMCESPNDDFTPKQLGIVSYGKPCRLGKLGISVYTDIRPYLTDLYHNQPTYTVYDLNKFFLLNVDNDDD
>ORF4359
MYNIITIKHTQTNSNVWDQFFVGVVVVI
>ORF4360
MFGDIVDGAKVHARSLLVESVDDRHALLVAFKYATCISLRGQCLGRIHRYPWLFGQVFEDLSLLFGRDVLRVAHRLCGDHLVHVVELSLKVVQLYGLQLSDVFVHAVSRHALELDL
>ORF4361
MHSQLFGLPVEIGEFRLSLFPVFAALDLRLDIV
>ORF4362
MSAAKNAVHKIIAKHVQKLPSALCESHSGKKIKETNKKERNRVVRMR
>ORF4363
MLHQVGSARRRVDLEQSQRIQSLDIQLQFVHGHLAGLGIERDVVRSAHEKERASVVRVDGRLEHLLRLRSDGTVVDVEEGRVSVEPVRGEVLFSGGLQTHLEVLLHTTGDAGVVCQELVVVLDGGGEYGVTFAGSKHVSVGVAHLCQHSVEESLVLVEVGILEGTGGHELLHVIGVRSKVVAGGDLAQQRVETTVGRQDGSDAGSGCLDGWVGGRCPIHDEGAHARRLVVIVVHRVSGFGLESVDVVESQSPDVSDKGAWEVDALSQDTHGYDGVAHHGPQTKLSGETNLLRQVELAVADDQQVSLNGHDGETAGLKLHASDHHVGPSRVILLIKVEHVPLVDEQRVVTGEGQRDLRASVEALSQTGGPGVSQASDHGVVIGLELGIVGRLEQEGGSGVTPDVHAKGLSPQLGSGHARDEHGEVGARKGQRSGTGGVCQMVGIPVGRRRRRDRGSLVVSFCAKQSDAVKQGAADPRPSDGAGFVVSKVHVGIGWGGQRREPLEDGALKLGQGVLDLDQGAKVGTGHVEAESGHASPVGVHLVDVILKVLHDAGEDVPAAWIGQQQVSRASEETVQESRDRFSEGIVGHVGRDLTDGWHGGPQLVNLQEVQNDPIVAAVGVQVDEVLGLGADEFEVQAVSQHPLIGRGAAALDKLDDGLEGLVVQTQRGVQLGCHGHVLNVRLGHGRLIPHHAPGFDDRHVFTGQRVACAHHETGTVLVGTVWVLQFLLDGRRPQDLGL
>ORF4364
MVGAYLLRQTVEALACLGDVPELRHLGLQVELRQLDEAGVSVLVKDAGLARGVHQKRGRRDGVAGRLVKEGGRRQTRDDRSGASHGEPPELETVADKRSAHGRSLRADGLPVKQDDGHHGSAAHQHRWECDRVGGDGLRRSGQFGRVPVGDAADWTVGQWTDHCVVPGHAQDLGSYLVPVLVRVVGEGRHDGTHDGCVGDQLGHEEGAVHGAKVVSVAVAQLAVAREGHQGHLDQRGHGGWVPGAQTAQEGLGLGDVVDDARGLDDGFTHLTTDDGLHKGWLANGRLSVAVDDAQPESVHHLTKLAPGVSGDGFLLDQVQELLLQKLDGGGVLGQTKLHAGTPRVDVGSERTDGAR
>ORF4365
MIVHNLKRERHVVLRDALGHEHARHQTQTHVVLGLQLGEGTSDHQTSETDGVGLAVSQKVVDVGVSAPRVAHGFTTHIQVAVDEFLAGPSVKLAHEIGDAGCVERSQLSVT
>ORF4366
MLTRHVDATVR
>ORF4367
MARACSRACDYGLLTLDVQCRRLHPRSDLRSSRPNRKIPL
>ORF4368
MCSGPGASRRPGPPSVYRKRLVS
>ORF4369
MPARSQRSSRTSICAITSTRP
>ORF4370
MRARARCQSSSPSCPCSNSEW
>ORF4371
MLCCERCLTRRLLLLLLFSQGLHHLHTSFRGAGGHHVRQVYKTVHGNGQVSAALQHVHAQRRSVYQQDQYLRSPENG
>ORF4372
MLQQLKATAGTEIGSATDARGKLLNQELLRSAMYTTKANMLRRATTDLSMKATDGSALAEILRLAHNRDIYNKDECLLRMKAMVDGIRDSNIKASAEAVVDQFSSGSESFSGVVDFRHVHLGEATESLHAFDTTVTMQDVSELFNIWHGFWKLVLLNENFLSNKESVIAYKGKNAEEESLKIGASSIKLVLSRVIALLNKSGFCVQMSNARSMSIDDVHKYSLFLNPNSIAMMLADSSGLPMCNFDPTLIRQFQFHSIGGVQLVPGEEGGPPKPKKQKSNGLPGGSSGIQLATGPSPSQALSAVQGYAATSSVKLT
>ORF4373
MSVVVVSHHQSVDTLESLSRLRFFFSSRERRLVGS
>ORF4374
MTLSVKTTPRGNSATDLAAAAFAASVMAAACCFLAARASSSSSSSSDNATILPAAIICAEILEVVVLPSLFALSLRLIFPSSSSSFSFSSSLLLLLLEVGTNSFDFGFFLDTDTLALGSFFSGCCGGSSSSSLLEDLGMPPPSAYCSGSGSDSDDEFSSESSTGSGPVCVQMCSTVPVKYSPITVTVVGTIPSLRSMILWITCMAPVLKHSVYTIRQASDVLFLSCSRSISMIKS
>ORF4375
MMGMALVSTQDRSFMGRLQ
>ORF4376
MGGVLPTDLLFEVSLGKYEDIPVLSEDAISGRQ
>ORF4377
MSGYRSQSVCCQRPDHNRRGLQRRSSCSAAAS
>ORF4378
MGLVCRCYAHRATRTSHSVFHSVRRCKSNQS
>ORF4379
MAWLQRRHWR
>ORF4380
MGSRAPGRRVEKTRRVQKSCASCP
>ORF4381
MRQHHSWVLPQRRSSGRQPPQRT
>ORF4382
MVEYIFESKI
>ORF4383
MKRLYSQISSGGGGGESTPPPEYPLPTAAEMQSSVKLKKLNEWLMSPEAEGKQPPCVYFIGIQTIKRLGRVLPKIAYADRSSFLSDPSLLGENCSVIEKEKDVNIKIYYEAFLMDHELQYTTNIQTEKLKTKSISEILNWSPNPQDRLDPTFECIVQVVKLFMSTRTMTSTVSHVVAFVADQQNDCIAQPHHIHVAHLHKLNRKFFFKFHISNILSIDALSDNQVWQSKMCIMKKANMAYVAPNKAPVLSPGSVSTLPPTPEDHEKRLSIETFFLESSADRWRNFVHTNTQTALYFELLYNPETVVTFAINYFYHKIICGDTSGIFEEYFGSQQGQGWVYTDPACVEWLLTCLDLDKNLDIVVGPEDDSFGWTPRTDDDSDRFNVTNRVAFDNTAAWPDNCTNHAIAPEAQGTLRTSSQAKKNFFLSLSYPLISTSQLSSKKFSPSSKNFFCLSPSHLRFTPRHRSQQDIRDFYRESPAGRFLGSTDQRTGRVASQQTRTGQQPHTGLLQLCRQVLREGSHRHQRDARVERSDGKIFQPGHRFLRPHEMQGTLTRQGTCGVQRRRHLRLCHGQSQDGRCPGQGGLRCRQRTQQDPVRELHRCAVQSSRRTVPEGHAQDGPG
>ORF4384
MFLPVPHQTHGPCELRERSRRAHTHAGRHQHSGVPRTSAGRGQAPQGGSALQTQQHGPAERVCRLRTRQLGHAGLPRTHQPGVLHLQRQPGERQDQGKDKVQEVGGGRDGLRERGESMPVSFRSGPGPRTVRLRQTHLPQSAREAPFPVLPALLQNPHLLLVQEPGG
>ORF4385
MLHERHQRGLHISQQAAQRPRVPGVPESVRYQEPDQEIHQARA
>ORF4386
MEHVQDHPGVQETHRRESTLQSVSLHQQDQLGGGD
>ORF4387
MRRTPPPLPEVWWDTSIPFSCC
>ORF4388
MRKLPSHPHSRLISPTLTLWPMLPKRLRGPKRFFLDS
>ORF4389
MSALNTSTNSLLA
>ORF4390
MSGKGMMMMTDTVNVKSSSVIMNIVLESVHKLCGFLEGEFGPPIVINGFPYAFIQCYGVVHVVDLEGSDELTDEIRRILLIAVSQHAHWRHSFDNDLLKIERETDPARRCVAAKLLIARQRQLTDDRSLLKYFVSMVGEETAVKIVAMPPEIKNVEQIHDAQKASLLVAALKAWRIYGQILFAEASMGAYQRFVSTAGEEEFKAALCGILDGLDVHENQQAALMKLTIMRRQVEVWKTYAHDAFKTCLATYVSGDPTKLSLMYQIICGQDQPEKFSIDTVSEWIDTISPATDTVGMWFVMNLIKRHTAADEEKGKTKKNPSGDYDYHEAAWCLFTLLSTVAPKGTVPPCKVNDPGVSVEEYIVTCFQQYGDFYRWCVGERPVLHARFAEILGLTQERLYELTQVAADAKKKDGDGGTQRAVQSAQPSAQGHQSPGDQHEGQ
>ORF4391
MQQDRAREGSLQAHQEIRRGARRVCRAEKVGPCGRPVEDRQGTEPQR
>ORF4392
MGQRRVSGLGLCGLQEGSVQLLLSLQRLHAHQRGRSPRQVRHHSARRSG
>ORF4393
MQLPARRHPLQTGDRALCQQAEDLLGPRRQHHRSNHRRGQQQRPPDVRHHRLVSGTVHTDGNSGQRVRRQIHQQRQGAQVPRPGYPGVSRRFKR
>ORF4394
MHAERSQEDLDESERRSLQTLSRDRQPPGSLQQRLQEQHPPVRHWQYSNRRDVHQHGREDPQRQKISKLVRLCRLSPAGPRR
>ORF4395
MGHRLRGAYYVGRYAMGSTVYVLGLSQDGGET
>ORF4396
MLCQLHRLDSRLSALRVVHLRDTRSGLLEGPQVLWRLMLLLLYYYHHRYASLPLLSLFFSSWLVGTCVNSYRSSQRHKDVETILHNTLSNRGYERV
>ORF4397
MGGHDRIHVSGGQGRGSQVSSKGLDVRVPQRTCAIGLTFIVRVTGR
>ORF4398
MDPDRVPGQPLHLSLQTHSLFPVCLRQRQRVRGHALGRRRFGRL
>ORF4399
MLQTLPAFHLGTRTGPRQHLCGTIGVHQNGRRTLQEHQEPSQKETREPERHAHIERIGLTQASHPSVKPSILQSSKPPIKPSRIDQRIGLSLVLSVVSLSLKNNGRIHKPCI
>ORF4400
MTRHNKTMSSSSLQLLLLSSTILFLVYCGLEFTGHFTDAIQQAGAVVHVGVLLVSVVSHGSLECLCCAGVGIVVLVVAVHVVGRASADPVLELGDTESAVQSLFQKNETGGEKLQHAQGHGVVGHAYGRVRVRHRLAQHHDSAVYHPDEQNGDVKHKQHQHGSHDLKHPVASLVHPETQQSKCDVQHHKDEGAHDTDTDEGAVHVKGWVACVHSVRYAHCQWGEHGTHHLRYGSYQDLETLNVKGHLDEQLVAGHLRRCGGLGSRFHQGGADGFGFSSQRTRGDSHSIVNFEAAAAPTAAASAMSTVCNQSTSYLSALPRVSVEPSREVGITKSLSRLYPVALKSSKYSRQQQRVCIKLDTDESQQHDLSERLAKSLQGSIWTKPQLRRHLLQQLPVVCRDRGLDLVESGAQALMNAGPFTVHCVRQALIGSQFFLRLGSLIDQCVKHEFEYRKGPIVQTLYATYGWKPLASGVLVSSRRARGHVCNHCRNVCDVQGVSAHGTELDAVATDSNGGLVLLEIKTHSGSTVTKTLLNRYKTQTWLGELMFRNTYGLCSWTKLHSYIVFVDPSRYTVDSVIQVPSVPKRIHPRLFSAFPSLQTLCFVKNNILAKKKRAPQISKTKTTDPLKISKKRQISKSKTTTTATAQDEDKTLE
>ORF4401
MMVHSRDRFLKLLETHLRQISQQQFGISSVHCVLVLYKFVELGVPRQGHRPETFTERAVGRRSVAL
>ORF4402
MFVIHFCTVIFCCTQ
>ORF4403
MILVQIFAQLYCFRICRVSSVWYEVDPTDQLSQTPGHPEILVGELAHSNAQFLCQEGSSGIQHRFDVLGSQLKNNTTRIRSVVVGKKYNNNNQPDHCVRDSPIF
>ORF4404
MVQTCQRGDAPRSWPLLSRPLYSERASEPWDETWALSCHTRSCFPPWSPSRPDPVIFVGRPPVWED
>ORF4405
MHLRQKQRLASPGRTSDRLWSYR
>ORF4406
MRLLQFVNPALADQNLNLTRLSTTASLLICSARLNVCVILNELVSRAHTYRKRVPSGRLSSILCMLYSDVLLANSHEVDTTSHHSQISLS
>ORF4407
MTQACHRSNSGVVVQK
>ORF4408
MFLMFPNEPAYTTAHPLKATSISLLKSTVAPAAVFLMACTPLSFSLVLVSTPSSNSWLV
>ORF4409
MAMLILTVAVFS
>ORF4410
MIREGSRMSLRYTRLFAVGSVSSTR
>ORF4411
MGSFSSLFSGLMFNSWSTWTIRSAINS
>ORF4412
MRCTVSPSSLVFALVYSLTS
>ORF4413
MTLSVSPYTTVIPGVCFTAFSTSRIFWRPDQVVRC
>ORF4414
MAHTFISPCI
>ORF4415
MRLASFSVLMRFLY
>ORF4416
MCGYSLISSMLLAAGIFFQSSSTQFLTYSRQNGSLLDTMDSGLMPPSHMLLGYRLEKS
>ORF4417
MYHGATKVHLLTSERNIVESERGSDSAHKLDVGSGESCDPVKGTEGKNFLRQSNPEKNFQRELRKKKKKNQSNLKFLKEKKKKKKIRAT
>ORF4418
MAKSSESARLYMRYFQRSFPSPRVNIESITLYATPLIFPALC
>ORF4419
MKGLAFVMMVLATVSSLTNLLAPFLTSFVLLTFIRSTMYTPNPLMVLLSCLLSMNLVKAVW
>ORF4420
MVDRMSLPCSSRLAPAALHAAKKPSLYLSTVSNS
>ORF4421
MALCLLSRKMNSAGTFSESLEKAVSKISPSSLVSGLVG
>ORF4422
MTLDVRTITSKS
>ORF4423
MTALINSTSIFSSLSQAVSTPFVVTTSPQDSSLTGTTPGITLAALYQTCLVFLIRSRSLPPYTRLTLVTSL
>ORF4424
MLVFLLGRKLLMGQQAILDSIFLSTSKVGSRSEARAGSRLDESKMHSKSK
>ORF4425
MAVSRLALHSAKPSQSPAALFSLVTLRRISSL
>ORF4426
MLRIHSAIPSMSDSEPSNVPTLASVGNSLRSMLIIDWRSCLDLNRMILHETSCLVSALFSHMLLTCGRARVTDSRPGLAFASNA
>ORF4427
MSPVSGQHAQTLIEFSSSLTEAT
>ORF4428
MSWLSPSPASNSASDTCLG
>ORF4429
MYSLNSSISKI
>ORF4430
MGVFNDPSSKRAFFEHLMKALRVLSLLRVLSVRRTQRPGLVAVVAVPRRVSRPEPLGLQLHRDSIQRVGGWLMPRVHC
>ORF4431
MFERGLLLRWKRRRWWHRWSEQTLPSFLF
>ORF4432
MESVRAEPRRRRRLAAGAVAPA
>ORF4433
MERAASEHQLEPSG
>ORF4434
MPSLEVLRWRSEVLRWWLRSEVLRWRWRSEVLLLRWCETRRETFEECDREAREPGF
>ORF4435
MFGNPLLAQVCCCLWWRLARWPMIPASRDAL
>ORF4436
MGRRSRLPWLWSLRTGDPTVP
>ORF4437
MRVCSVGLRSLES
>ORF4438
MGRVRANSRLFFRWGCPSVPAAPCCWPACG
>ORF4439
MRDRRRASLSGLRF
>ORF4440
MCEVDFEDAGPYPPPLVSRTNSERLWVWCVRGVCCCRWW
>ORF4441
MTTSLTVSDCDLGS
>ORF4442
MTCWEPYVKGETMRLESPAHILLRYCVFISIKSCISSVLMMPLSICATSSCVVLLTKSMVSLGFAATVHLGIS
>ORF4443
MSEWKCSASNRVRGHCVPHTLNSLTPVAAAFLWCWESAAVFCCCCCCCCIGGGDVVAAAEEVVEGILTYAPISSRDVEVCTHNVEKTASVSARRGGRRGRSLVGFYGPRVYPATR
>ORF4444
MSIVRCALYATGDRPQTFGRGSADAQE
>ORF4445
MVHIPDDPSESGYGRRQHLQKRQAGGAQASPSLPLDSADPGSGRGDRGPSAHLRDGGRVGRSEDAHGEDVQATQQQNGPGAQQGHMRPTQHQPKTDTGQSQAVVERQGQKEHHPHAAPDTVHYPVHTTILGFYVGVGVFFWRVSGYAKNSRTAIDITQ
>ORF4446
MEMYMGPSSERSR
>ORF4447
MRLAYALLFLEEALFSSTFILDATDLGSRQFLMVRESMYGRSSLMSAVDCSQARILWRHG
>ORF4448
MGSSLLVSRQSWDPPLAPACCCCWR
>ORF4449
MASTTSRASSWRRR
>ORF4450
MAIVRRSHSMDTHPSIFEDILEWPGVRTNLQAVDDTSSQLRSKISALEDELRNALDLVDSNRASLTALLLRHDPEFRVNVRDDQEENAEHGDDDFTSTCTYTLEAEIDRVRGLYFGEGCEWTQRYDSEGRLEGCFPNGGSPEIPTNFKESAKRLEGPPRTVHCVKTIHTLKQRCLASLTVNSKFITAHVL
>ORF4451
MNRRPLIRPGLNNNKSIRSRSP
>ORF4452
MNECMMPSKVSPVRY
>ORF4453
MYMTSPLIDVGLASVDLMAEP
>ORF4454
MSRWMDFMPKSIESIKRSATAGFFQISIRTDGSNWPLLCLKL
>ORF4455
MTKRTLMLSKASRVVAITVFLTLCPSSVCVLYSREIP
>ORF4456
MPLLPDCTRSTHMPMSRAITCFMRCVSSEGTLLVAG
>ORF4457
MLSGLKEPSALMVLFFMLSTCAFEASTDGGSTTNASPECRGSAPVLMILYLVSFWSYRSMG
>ORF4458
MAVLARPHNASLVH
>ORF4459
MLYRTLACRSSNVSASSIIEPKPCSEGL
>ORF4460
MYKLDGSTRCPLVARYGFNSLLVSWAVMAILCLSIHSVSMNPCALFKPYIF
>ORF4461
MCVCVGYELFL
>ORF4462
MAKEQLVKFSKPRFVTLVHTT
>ORF4463
MPCASFRGINSTVLILSKLNVEGPME
>ORF4464
MTGCTDSTIPRQPSNT
>ORF4465
MILGLKIRSAPTVFFIQDSLSCLTALS
>ORF4466
MYSGSSMDLTLKGRLKEAHLT
>ORF4467
MSLSSGPLPGCSWVTEPTIATRC
>ORF4468
MSAIRTLASMGPVSIPYSSMMSSGVLAGPENTLVCMGAALLGSCGSSIHF
>ORF4469
MHLILRDSHSCVGLAM
>ORF4470
MCMVLESACIPAAFRVLAVTLHSGPAASLNKLMAYVLPDPAQPVSRHTLARGAFVGEPRRSNTSPTHTF
>ORF4471
MSSGSASVVVAASSSSRVSDFFTTIISSSSSSSSDSERLRLVGLPVVAPDLNGL
>ORF4472
MLAVAFLSESNRVPLILTLN
>ORF4473
MNCLYKIKYGVIAAVVVVVYCLIIILIKKESMYLTGS
>ORF4474
MMLLRFLNSVRVIFRRFSVPTALSCTTVNIWANRPVQLDRTIR
>ORF4475
MAYGTSGFTKCRDTHSEGNRPTAPIHALSYRMLAIPWVRKVPHFSL
>ORF4476
MFRTYWRYPFRVTSL
>ORF4477
MTTGRKSMWRMLPAEFNSLRVSRSLSAWVSSDLAWATSLRLSSDSSSRT
>ORF4478
MARDSDSALS
>ORF4479
MSEENTRRGSCSAFSRSSLLTSSSNCFARSSRVTHSRLVLSSSAVTLAFSVSHSSSFSLTRSSSTITLAVLSAASNIALFRVWALLDPRKDLRSSLNSLRLSLVTILATLSINSSISHKAGSHDVQVRGHRQHYVVRTGRQQSVWSILRVRGDELVDSQRAGRIHQTEFSRAQVRGARVQ
>ORF4480
MPGSTRMASGGSQRLRDVVRSNDAGNSRAQRRL
>ORF4481
MDVQLVSLSCVFYYYYRPWFFITE
>ORF4482
MRGHLPKRAGRISQSHLSVHRKRTQSVCTQFVVHQIRLKVHRGCHAGRTPTEDRGGKSTIHVTPSQCVGERKQAGGKDLVRRAHGRRTRALRGASEASL
>ORF4483
MVYALGTRHQRRRR
>ORF4484
MALPRKETEPTSTLRPSVNFWGWTLPWTWTSQSASAS
>ORF4485
MSATRTTTPIIRRSTWTTIRTPYSVSSTCSKNTSMPMPEASWLMANTSRVPRRL
>ORF4486
MNARSSSKRSRSWRRSSNQRPSC
>ORF4487
MPWSLSERRTWTASTSSGWNT
>ORF4488
MCRSWSWTSSCSINVTSTDCWSWRCRAGSMPATRTFSRRPLKI
>ORF4489
MSSPCPTLPSSEPRWGRY
>ORF4490
MTPRKWLRRPWPKSQPPQAMCYRTSKPPRRLPDNSSSIPSPGIPPTRTKSSICGSSTGISRKRSLSPLVTATDRVTRSGSRTDRS
>ORF4491
MTCSATYSSPRDISPRPS
>ORF4492
MKCSSGCWKTWRGWGPTYPRPRRWIT
>ORF4493
MILCSRSPTFSRPPSLRCTSNPHRPSPIPKRTWKWRTASARTFSTRCTRRSNRR
>ORF4494
MTRPPWNWSTLRSVPKIYSALASHRPYLNASKANRTRQSLKSPWTLMTSTPYNKN
>ORF4495
MPKRLWRTARIRYSR
>ORF4496
MSKRWTPGATITVSTKICSTTIPADAWPFVSTIWSRVPPSEGKDTDISCTLWPLVSAIRPNTTSTYTEKYTPV
>ORF4497
MLCAYWATVYQTTSGSTSASTSSTTITSRPFCRSTRE
>ORF4498
MSNLPCITTYPDPGVRTISCDNNNNNNVAPATRQRHRRDSQEKDSTTPRLFYATSGGGAGSVSRLDMVSWESRVAEPSSSDYFFFFAATTTTSRSQLLSRTRKRDL
>ORF4499
MGRLYGRSLLRFRFVREPNHHSTSRDIVYNSGCR
>ORF4500
MFSDPRHGSLFRRVSSRLRPGTDRRDQERGEAAPGLFQITVLLSFALYRLFVRSTSH
>ORF4501
MVCRPSAMSTRSSTCLSGAARHPTRSNTLRP
>ORF4502
MGPSNYPVVGSTREPNSFTT
>ORF4503
MPFLLLLLLLLQFITQTHVFNSFFGFIVVNKIYII
>ORF4504
MIILPNPRPI
>ORF4505
MILAVINSMLKECTAPNR
>ORF4506
MGLTLQRNKIKIKIELVKNKMIRADRGFFFKIITQLLMV
>ORF4507
MTDTIVVLFMEKASTSPFLSPVICSLV
>ORF4508
MGSLITSENLA
>ORF4509
MRTMRLVVPIRAPFTSPAAATKPTMT
>ORF4510
MAFCVISTKMKMLRLIAAEMSCIRIMLKSNRASRHVPNSRGIREHMVTTLPMLGTGRV
>ORF4511
MAATIVFQDNREHSPQKNSIMDCLCCLRTSLMLTALMLVFSVTSPSCGAFASLRRGCVVATSLSSIVCLVSLLRFLLSMQTDILWKMIDIIPLTTMVTKVFIFEPGSFLAGCTSPSPCCPWSV
>ORF4512
MEVVEEALGVRLVVVEEGSRVEALVVFALVPVVLEATVVEAPVATVVDALEVEATGATVVEALEVEATGATVVEALEVEATGATVVVALEVEAAVVPVVEASEVEALEAPVVELSVVAAGVVEVVVVVVAVALVVVATVVLVDPLLCPDVAAETPELVPWP
>ORF4513
MAARVLFVARVA
>ORF4514
MVGFLSSFSLSQDTKFESQDTKFELTIYIVNRWEGQQFRHENITTPTYVSLPLRIPLLRSREPR
>ORF4515
MVDHLAVTFLWAS
>ORF4516
MSNPYPPVRETTRAR
>ORF4517
MNFFNDDDDDDDYTATTKKTI
>ORF4518
MVPCNSGVWV
>ORF4519
MHRRCRRRFRSRSYRPS
>ORF4520
MRTPLWPCKTDWPRRRDLWCSLGCLSSCRRSAERSPGG
>ORF4521
MDGMIRVPNSM
>ORF4522
MLSTHLKQSSM
>ORF4523
MVLMVQIGMVGLNFWSTSSHTWKMMSGLGLLSKLVM
>ORF4524
MGSYMVAVPDVVTAAIAGVCSGIATRYLTSVEALLKMLCRAAFLTSVSYLDL
>ORF4525
MSDMEDSRYCVMSGPLMVVLDLLR
>ORF4526
MRLTAAAPPDALPCPLPPPPGGLPPPLPLPPPLPLLLPPPPLPLLLPPPPLPLLLPPPAPPLPLRLSGLPLSLSSP
>ORF4527
MMMSISSSPP
>ORF4528
MLAVLNRSRSRMTSVKAFRLGDSSLYNLLLCKRS
>ORF4529
MPPSFTQVASSPFASNHPCPAPAAFCASAAVGSATAEINRTGSPA
>ORF4530
MALRCCACRWAISSCCRSSSSLSKSSAERMSLSVPKVSLGGGGFWDSVDVESALGATMVGMEICSAFW
>ORF4531
MFVEGFFRPILPGGLDASADVNSSIYGMSTGSPKLSYSSRTAAQNISLLSLTPNA
>ORF4532
MSSPPCIPMIISLVRPTSFHMQKARQQT
>ORF4533
MVGYSSSLNMACMATSMFSTANLTRSCSAGSVQKSSQFMPPSGHSPS
>ORF4534
MNRRQYLAILRPSGTKSSRAALTSVRSILRHTFPSPLYLRLSGQAIHKTYWQSRQCLPQSSVASASRSTTVCSLFSLSSFSS
>ORF4535
MVFSSIMTARACFVTVFLLPDFLDFLPTSLISLVDLVVAMALISSARAASPSSARDIGEDGLSSDCDCDC
>ORF4536
MVSMVGLPGRESGRAVDCCLVVSCLRSTIS
>ORF4537
MRDSTLFRASLTASSSLGRAGRSTASVTGTPPTGGKKACMPPL
>ORF4538
MSHVNLKFFISTREHTP
>ORF4539
MRHRWPLANTSVCRYSRAFSAASLLVSVPTNTMAALYRSLSNPSFAGLT
>ORF4540
MRALDAFRNSDTSTPRRKLISKDMQ
>ORF4541
MAVMAMIGSCRVLASFHVLATIRMALSIPSVSEKTTLSFSLGFLIMYGRTDTSSSTGGPQGCLNQNVWMGAAFQLGFSSSMKSSTLRPFQAFSLCLFEVHGLLGSVIFPTLTRPRAGRLTARSAGSHTTKAPATLETASDKRAL
>ORF4542
MYSSTSATVRPSGSSMSSCSTMI
>ORF4543
MASLLSSFLVRSRSANCRAFCASSSAF
>ORF4544
MAFLSASSRADFSASRA
>ORF4545
MAISRAFSKACVSASSTFLFLTRVLSADFSASSICFWMFSTSLTLRTVAESLAALFLFLLSSRAISSRSCCRSRSLRSCSLRSAISRSLRSASLRALRSRTVFRSRSDPSMSSTITGSPPLVSSIPVMSTIGAIRSVSRPTVRSTMGGES
>ORF4546
MSGSSIRDSVSWASNMSAAVE
>ORF4547
MSSEMDPHPSRAVSRHFGKTEDELSERTILLQCVTTNSMALCECMVAVVAALNTGSIKSS
>ORF4548
MSSLAAIANAPSFHLRSLVV
>ORF4549
MMSMMSMTATSLSGSHCPGSLSQK
>ORF4550
MYLRITRQSSSLMPILTTSRSNAFSEWLEMGALHVISLSTASPIRASGAMQCMYLMSTWLYGGM
>ORF4551
MYTAKLEASLKMLGHSSFCPIPMSPLMDRLTQTARMSSGSTSRRLMLRDVNEVTSFRACM
>ORF4552
MIRSTSTLPSTSRKLLSPPPLVAIWVMFSPGFKSDTRTLLA
>ORF4553
MAYRTGSRTSKSHLKWFWGVKVTLWSMFSCVSRLGSSLLTGFSTELHTLRAFRCMNRLMEGMLLLISLSMSRSCCERPFIRASRISELTRSL
>ORF4554
MSVQYLCTRAISSLISCMVSLLDRPMWKDEAR
>ORF4555
MEKCMPEVIILNSAMLVPRISVAARTVSTGLDGLITIVFQLCEDSDPIMVHTI
>ORF4556
MGLTLLRYSRHLYSALRRLVCCGMRAPKTSIQPLEYANTDVSYLM
>ORF4557
MKLYSDRSMLLNILARTHEAFLCAE
>ORF4558
MTVWFLSMATVLSNSDSFRLTGAMISAICWSESGGSLGSATSSSMT
>ORF4559
MCMDIRVETAISSSFCLSIIPVNVQ
>ORF4560
MLRVICLSGNERSESSNTAVKAVLEVLSHENAGFSGRKSSLLSMVILLAVEMFLGSTPPSAMTLDRFCLWIWANVLLFSHGDSLRPN
>ORF4561
MGGCLPYTNGRYVFRLDM
>ORF4562
MPSIHVSVSKTVGFTT
>ORF4563
MPPAAFWVSLVGPYRCIDTVTSEPWRYSVPLMTLNVTPNRSAHAWMSTSSPHALLSLSLSLM
>ORF4564
MALIHPKLSCLMRMYWFLSPRHRAARQ
>ORF4565
MPSLGTLFRLRLYRVE
>ORF4566
MYAVLAISACCLWIS
>ORF4567
MSNNCCRIFRNSSFCCSPPSSLSLSLLFLSLERDLDLSLERDLDLSLERDLDLSLLPSRCFFLVVFCLRLPRSSSLSDS
>ORF4568
MLTSSFWSPSSSSP
>ORF4569
MYASMLKPSGRDTGRT
>ORF4570
MISLTCLCTRRTMASLPSSFLALGRTTLLE
>ORF4571
MFLWKPEPLTYLSVG
>ORF4572
MWDRLTSSNLVCVGLDVSGMSF
>ORF4573
MALRVRALSFSALASFDVSEANALFSLSYMYRLYSAWYRVHPVLALP
>ORF4574
MSSKDSGTRKLQRSFSGSV
>ORF4575
MLMFLERHRVRLTKAVSGGSSMSCTVDAMSNKSLRGTVIPRVS
>ORF4576
MSSHRYRFHV
>ORF4577
MEKRAVVLASSGMFSSFLPLLIISAPSTTTSSSCCCCCCNEIPPPPPSESTSSSLLAAVAVAVAAATTVT
>ORF4578
MGIRSAGVFCYLNTTRWLRALGIPTGPKTIMFQKACSKYGCCILDLTLCIHTICLSQAAEMFKQLNHEEAVELVLDKIRSIVLAKLKATNLVVLCLDSPVGGLKFAVSAQRAHHRAAWDDSTFVSMLKDPTKKEHLFASVIRYMETLALRPKQTVVVIQRHENGFVENEYGDFSVFGGAMVSGAGGSGWFKMASGNADSDEYASKLKALFQDFLNKTEDTMHYESDMLCYQVSEMLPDEMLGGLPVLVESKDTDMAAIFMARSCDESRLGALRRTHLLFRSFKKFVDVDMDASLNLALGWIDVQLAPSPFVTEAGYINGCPDPATNETEALLWLLDFEEWTPLVDDFLIPSEGIKTFLEVDEWRAFLRSCARTFTRGPLFRRTLLYMSSCVKADSLKTLCGDMNRTGQPVYELVTASLGLSDLKLQNDGFCNSKETAVFTFSSANKTPVKDKKQSVACVMNLTHLLYASDIVPRATYQRYCEERYNMLDDNGVCMTLDPESTASACCTAAVGLSMYGTDYTNGLPTVGERQATAALCVKHLFSELSRFSVLNVFAENESSSKTRLDMVQRFFGVTPRPDLTETQAANLMRHLMLPFDLWTKDHLYTDIKRRVKSGESLEDICVGSTLEILNIKNDFQTSRGRPQYILTVQEGEPIIVEPTHRTKPEICRVLDAGLAQLDLSTVQQTPLTFTKVAAATRKRASATPFTQSIKKFSSPRVDIKTIVSAVVKPEPTSVESREKDQETISSRFFSSSSQPASSSPCITLKSAQRLSDSVSSTVQIREQKESTSSSQASSASQTSWVPLWMTARKRM
>ORF4579
MCTGSVALGVEWTSTQTPATLPSRVTEDSLSWPVRTTRPTSCHRLCHADPNTSGCRGSRWSLSERF
>ORF4580
MNLETLNASTESW
>ORF4581
MCTLKTNRGNPTPTTCPTSRDRPLPLSSFS
>ORF4582
MRAQRPTRLASGTIRSFSARRLWRRCARLSGLWSRCATRL
>ORF4583
MSRSTSGENRSNSRRPRSSRFNSTPLWNLSPSPSSGVWRTIPIYTGDIPRYWLPNTHPRPL
>ORF4584
MRRQQPQPPPRQHPRQPPRPQRVAAKRRRRATLMPMRKRTGGS
>ORF4585
MSSMPWVRTRSLGSTNKK
>ORF4586
MCMHRHNRLLLEDLARSNCYNVSWIYSRRDTAVSPPPTNSF
>ORF4587
MSQPSFSTSVYVGDLWGAPSVVSVAALVFSAATFIIVLLAITMQRYQICEEDDCNSCSKILSKSNMRRAGRGGGGGSAVIASDMYENGPDYYNQLPPAYSLGQLHSRSAIPTKS
>ORF4588
MGPLFCLIVFFFCCVICFVCDNNKPYLINNKILSSSVMFIYVLNDCDGRVRETAQRIASCALERASR
>ORF4589
MTRMLSGGVRHLTFIPIRPCGCLNPKGTLYPETLPDTHIESRRTVIPIAVQREPVGTEV
>ORF4590
MVDRTPRNSPENRAEIQALD
>ORF4591
MVRASSSERDAGRTQDHKVRATPKSVVTT
>ORF4592
MSRLCGVRGKVKPSLDLRNLHTRHRVDSGRRRTYDHILMVQHSTHTHFHRIRFFFIDIIIV
>ORF4593
MFQWLRWLSMFQRLRWLLMFQWLRR
>ORF4594
MSMALDTWDTRRKRTPCRTLAAWKSVLGAASV
>ORF4595
MESTSNGGSTPTCACRRGTRGCS
>ORF4596
MPPRQRQRAASFW
>ORF4597
MRWGYHSAQHWNRDQKFAFFLDRCDMASTTNNNSYSYSSDEDEDRPLVIVEDDLTDKDYKPPTAKRPKRKSIYDAKIEAINQSNKHVAQHIFISNLKKYMDSTTSTTTTTTNETQPPPYPSTAAAAQPSAVQQPSTTVQQPSATQPTTTQPSAAQPTTAQPTTAQPAAAAVQSTTVQPAQPSTQTQPIDLTASTEEPAATATAAARTPKKRQYVAIAPQTTPPKTVEQDDPKSFHHQPPKDVHRPTPRHTTPAPNTLVTVNLSTALQLQNMITKQQAQFNAARMGQACDQSEEHLTNHACTRCISGFRNKLLHTSFKELRDKEDFLRVVVDHHMDDRSFGLNSAMELMMMVQQNLNAVRAVTQAPVSSKAYIYVRTLLETVEVMCIRIDKLLQDCSAPTAKSTVLDLMLYANKHYAQVLYTMANTVKLNTLINDHTHRSWDVMALKLHYTKNMHAWLTGASCSSIVVWRDYVPSKLNLITALLSFSFKLRNSTGFQRVMDSLPHTSVLKGLNPAQIKNITLKHVLRYLPSEASVSGMLNHITSRLPEYPKAQQAEDPDVASLYHAIYTLYKRQDRRITIDEGYAIYKMFSKTPLKEFRHAVTVLLMKCFCDNIPTNDGQDEYSAMLQELIHSGLGVDALTFAPLTKEEWRYVCVNEVPYEVSKAMLVRMTWPAAINWFDWFISNREVFATSELREPAWRIVSSAIVTSRGTEIFTAPSVELWIQTYGHTGCMPLDMI
>ORF4598
MCITCKIETG
>ORF4599
MNNQQQQKSPPQPQQQ
>ORF4600
MRHQSLLCQRCQRCQRLLYHQRKTL
>ORF4601
MLKMFSDVCDVKCCVIVINKSLKVICSLVSLLKSITLTTEYSFKNLFDIQQVIIIQSYKRTRGIRCGVKDIVLVL
>ORF4602
MYNLCRVCDTHSERRVSVCAHHTDGRQLGDFVGDGDKLQNVPEGLL
>ORF4603
MTLVYPDDIVVSQQDRHQRL
>ORF4604
MGSDQRWVFCSAVCSHHIFVRVTIVSRVLDGGASPACEGHAAQESTAFCTLSREHGSQHQLQKSHSVWLVGWLVD
>ORF4605
MVSIISKIKNL
>ORF4606
MLAIESSTRCRPGPCLEMWLRSHPQPPPRMTMMMRGLPRSSSYRSTLC
>ORF4607
MSVGRVAVDRL
>ORF4608
MQRTPRRKSTRR
>ORF4609
MHTLMSRRWTSGLNR
>ORF4610
MRLVWFVLKVPDTIDWRVESDGSLSHELLTQLTNILTKAENRTINNDQSVHQLKKWLEKANLKTLVIKGVGALDGLDHDSLIFLKERLGHRKGSPPTGINVPLGAVKLGVFAKSRATCYFFYPSMLLFVGVSGYDGNAPRHGVTCFRWKGTDLQLAVCESDYTWVSEPQLLAHVYPLYGYSFKAELGAANTFTNASVGKWIGALGCNQIVLYPSPRGTPDVIPDSGDAKAQQASTMKVAYNALLEAANFQWRTSVHSEVATVLGCPICLETGGDVLFACKNGHQLCADCFSKLPTTTPQNTVHCPHCRDVALVNYPTAIRDLSAAICTKYHHIYRLTPQQAKSFKSMVTC
>ORF4611
MRTGCRGEGMAV
>ORF4612
MVRQSGTHRENRRASEFSG
>ORF4613
MERRDHGRSD
>ORF4614
MRQDCIERGSALWRYTGREGL
>ORF4615
MRLQKSGQTHAGRARVHQGFGLCGRR
>ORF4616
MFKLCKDSTRRSTRSENTMYLSESTHRLSVK
>ORF4617
MMQCTLYNKQ
>ORF4618
MYPFLWWYHRWTLVWSLQGLMLSLHR
>ORF4619
MCYPALVMSLQQHRVSLGPLRQQASVTFAGGCVGCVAG
>ORF4620
MRSFISMSPPSPDSWAWAWAADKSSRSVVVTNNFMAGDAGPLFWLALVPSEWRSIIPPWLSLVHLDGPLCSNTESSGSLVP
>ORF4621
MLVFWRVWRVIAHSEHG
>ORF4622
MERQTHQTQGGPAERRREHQKDGEQNQGIQAGEEHGRHQQEG
>ORF4623
MRSLGGTRERRSVQTHADLLCGL
>ORF4624
MDEPHRHLQLAGVLQGLQGYTHPQESHDAVPI
>ORF4625
MRVSLWRASAQVHLVAL
>ORF4626
MPHVQAAAQHLSHATQPQLDLHRNGHEPSHPAYAVRGLRAGLQPQHDRLLLVQGGRLCDQVSDTGSRGTFPVQTGNTQQIRSAQGRYAVAVLQVHATDLYRRGHASGAEDNHAGLRETHLPGTTAVGWFGLFGLFDVM
>ORF4627
MSYNLNFLFSKRVLDKAPASSFMDPMCMAGRVAQDIAMRSVEPTAHARNMRVWALQYAQIKRLKQKWLAKSPALGALMTWAPYINETSPLMYELASVDGPPVMPQEARHKTAKVVNSVRGYLAIASFVDDVLFRNKKKGQKSTGGVLPDKLPVPDVSKFPLKDLTPTRASASASASKVSAALIPATMSTGNLAAAAAQEEDNIYQLIMKEEKGLVDESSEGALADEEAKSRNERAMVRFLKDILKFEKSVRDSIILSEADRVSGQGNKELAAMLRAQTQEYRRKALLAQGMAAVRATGPLANLEKALALLSDADVAIKVLLEKKEDLLKAPDFATVTGINISGVTMPSYMRSEASDMTLDEIEEAISEQRLALRAGLSDAVKDAAMGLYEESKNSEHPVTKATELDKRTLQTQLRRLINYPDEKNSLLDLTVNYALANSSTEQEQIVAKTWELTVSQIRTAAKNLRDEKGNTQIVDLDFTDEDELPDELKEERRKVRAKRREYRKLIKNNASEKDIVLKALQYNPMGPVYNVLTPEEQANLSLAIERIGAEHDELDHLMQTAGIDIQDALIVDEGSGLESQIVSLIDRPKVKPWRGATGSPASATPFKFAPVNFSVQNNGKLSLKFRDTELEDIVAAKKVLSDESAANYIVSDTEDEEEEGEEEEGGEEGEEQPTQSNQQPRKRLRKPSSSSSSEEPGDNKPDKDVVILSDDNDEDEDAILDDLVENDQDYQDDDDDEDTNLYNAVVASNKEDERKKKRLQQKFKRRVSSSSSSGSSSSEDDEEEGEGSSSEDEA
>ORF4628
MGLLDDLRAVLTCQYATNVQQHACGYFGRALNPENHWDDFNLNEYILACLLTVDSVSAEDLLKRGATPLQVGKVFLIKSVFPYDYFNGEKSGVDDRHANNQLLANNFREASTDDAIRLAGETLKRTVGLRLLHYKVDQSEICRLLNTELPEWDPRYIHESYPVGTFFVDRSTQTCFEHIRRQKCLLKKNLDPPRRSTATATRKRLKKEEEGEGATYPTT
>ORF4629
MSARSDLCIFV
>ORF4630
MYVYVLFQNKRLTHHNLCC
>ORF4631
MTINPTGYRVASDDDTRNLSRT
>ORF4632
MWVETTRTINCWPRNSTV
>ORF4633
MRRETTGSRSIQVQASAIGHGRVGQSGRGSV
>ORF4634
MRQNHHSVHSTRSHVIIHGNRHNGTDTEISFFSFILLTIIIIIDNFIIFSSKTGTGTESGHGTDNQKTRTIFYGCVQREIMVPRQIQIQRIHRYRQEPGVSL
>ORF4635
MPYRYLGSLK
>ORF4636
MVVMVVVASWDVVASSNREGSSSTGLKGM
>ORF4637
MLLLIIKADGAWIHEANSRRLLAFKMFIAKGLCDSEDLTKKSCSSLR
>ORF4638
MCDSTLTAEYRDVSFVAGSLDRLHLV
>ORF4639
MGSSGSNGYTPSASRSAKK
>ORF4640
MSIKTFSDMLAGATFIHPYRVNTRVVSNSSSR
>ORF4641
MAILNGASRPGCRILMGI
>ORF4642
MTLTHLMEQPLQPV
>ORF4643
MGSLCRDSLSHSGVESTD
>ORF4644
MGIEILSLIPNVILA
>ORF4645
MLPVSCTRMSGRGTGSDNHWLSVDINRITTLSRVEGLQSSNSMMLNSDWILLALGPMSVNSDSMASLRSSNCRL
>ORF4646
MTVIEGAHST
>ORF4647
MMIASGSNRACTSPCASK
>ORF4648
MDSLGALRILETWRRVGP
>ORF4649
MLGCTTRLAHTRSPVNLSNSLSLFGPEEYMSGTSFLAATIFRHVELTFAFTATI
>ORF4650
MGPPPGFAVLLIVFF
>ORF4651
MDGQCVFVPMGTADTVVCS
>ORF4652
MNATDGSEYISSTLSLLLTVVRGVNAGRHTTDPHRPICLRSVIDLPNSRFVRTHNRFLCETT
>ORF4653
MAVGGRGMALKSSTDGYRGHSLGLDTLVGPCSSSAALIKFAVVWFFW
>ORF4654
MSIVNLGGGGCIIIMGGGGG
>ORF4655
MDGGGGGGIILIIIDVSFPAQK
>ORF4656
MYWFDDKDMLELECDVCYTKHQKVFGERS
>ORF4657
MTRQLVHYPVSFQVGIEPIILPAQSVCPDEFSALFERAAQYVLEIDVGVEVVSMLRELSGAELHTLVVFEEAVSGYYVAVQVQFDDGRYDGVEVLVVDADPERSGRDVFHDTGLFDDTSR
>ORF4658
MFLERGPQFTQLVLEIPRPRQRLSDLVGRPGALDQNVHVLSPESVLFNVVGLLGALGLSRRLDIQDVFATGL
>ORF4659
MCTVHRIQPLLLLAELGWTDVRRVHEAIVPADHVREPDLHKLYPVLRLHETARTHVEIGERGMDERASHQHAQQKLFASLELDQQRVRVLQHVPRTHLAMKVLVVAVKGGDAVGSQVGSPQSAKAARVEVNLEGLGQKRNHQTVGCVFNIVFNENTSLAPIKVAYTF
>ORF4660
MCALPHRSQSNTGLLLTSVVKFSLGHSVNF
>ORF4661
MSFVSAAAPGTPHVHLMFLVLSRVVSVVANGRVSLSSGNSIISLCVKGADIRHLDSFQSDGSRVELHTRINLEPSSLPQ
>ORF4662
MCTNSSCLGLTPPPPPTTSSTTVASELQQSSK
>ORF4663
MTTSMLRIEQLKGSLITILRLHLFLAGLLNTAI
>ORF4664
MTPTVLDHTT
>ORF4665
MESALSIRLSRVSGVART
>ORF4666
MLITSSEPSGVKGSSLTNTTSLFLLRGIPQA
>ORF4667
MATSSLFEGTLTSTGVSMWR
>ORF4668
MELCLDFLLLLSSGDTGAAAGLFRDVSEIFLDEGGEGEGETLALALDSASASDSESFLAL
>ORF4669
MSRDGSFILKNLCRA
>ORF4670
MLANFLAMHSRTYSVMIALCHTGVTPSLSSCFLARVSSSANQDMLSTMASALSLTKLET
>ORF4671
MASCLMGCQASSGIGDEEGSEEGGGSPAVTGKAHKYLMRLSPPNVKTRTGQNP
>ORF4672
MGNVFIRADMALGLRSDQYRDPSLAAKQTGVSIESASRAIRSSSSSIVLVHGGFPCEKIELDILVVYESEISLLGVVQKLQRHLIV
>ORF4673
MRRQVTRLFSDDSAQ
>ORF4674
MLRFQILSVSSVRFSVS
>ORF4675
MNQRFHCSDQLISIRCGTSRLDLCSDLPQANRCARIQIGKVQRVRRRRYEWLRRVGWIGAGRLGWIGR
>ORF4676
MIERWIVPVQLPDHPPRGHHQQRVILQVLHLAGPVLCQHGVLAQAALAGRRFCRNGSVVIVLIVR
>ORF4677
MGETVGPVVGVRVIVRRRVVVAVSQRFGRKGLVEKLGGWIVRLAKTLGRQARWNGRSGTVRASPGELLLRLQFVDQVHETVTLLDRGLLVESVPRLAHG
>ORF4678
MVPDGIYAETFHEVSRAVVVESDPEPGQGIARDDVGIVVGRSVHKVIERRVSHSLHVRLDVVALCV
>ORF4679
MSASRDGSRGNWNTERRGVLGLQPRLLLLKRPLAIRSGLLRFSSLISRRLLLVSASSFTSIISAFIFASIPRVRFELSSSACTVSAVSTKLDSRFFHSTRLVIVVSERVRYGRITEVRFGRI
>ORF4680
MHTPERSALIHRSIQIRW
>ORF4681
MRQYKLCRARIRVSRFRSSAVGSNGCSLCCSGQVLLCCCCSSQVLLCCCCSSQVLLCCCWFGRVLLCCCWFGRVLLCCWWSGRCCADNQVLR
>ORF4682
MSDNQKTIKCIQALLERRRSCFYRVSDSLSFQ
>ORF4683
MLPVNQQDHDVPRWDPCYTLLLYKKSSSDQSSDDNSFTVAFKPARP
>ORF4684
MLHLNQQDHDVPRWDSCCTLIAFIKKSSRDQYTVSL
>ORF4685
MLMMALSFVKPNHHPKSSSRYTQKKHTPPILFIYIFLLKHTHTYDYNDD
>ORF4686
MAITLRSSVRVMRRLERVDV
>ORF4687
MLRLKFCMLSVERGCVNLIVDQNSSMNFSRSSTSLLSKDPSGRPV
>ORF4688
MCCSISDCDTSLLPARYL
>ORF4689
MMFKDETFETSVMTVKSLSRSFMDRRVGSPGSSGCGSSAWYLSRPDDRTTSASYISRLLMSSILSSWGRSDGCWMYGAGPSPVTISETTESELVS
>ORF4690
MDSSSNSSSVSPKLRRCLGESSMV
>ORF4691
MSSCSLAFTGSS
>ORF4692
MGMPITLDTLKTGTFWSSICLVHPWFSGMAAGAHVPLLTHVEMAVKPLASWYCCSVTTGQSSVSCLSEMYDTIRG
>ORF4693
MFLASNSCRQLSSSRLLSNRAATHSCAAPKSLKVQLPVFM
>ORF4694
MKLMKALYAERA
>ORF4695
MQSERTIRHARRTTYLMMVAVYMLTSSALDM
>ORF4696
MSVRINFTTGGSRFSTSCILVLPR
>ORF4697
MQFENETPSSEDLSNQSSSSCHVQVG
>ORF4698
MLLSLTVFTLRPTLT
>ORF4699
MVSVSITFSICGLGWFSPSSSSS
>ORF4700
MASRLASALKMLYSLDVWLTSFSSFQGPA
>ORF4701
MALDSSRIVQLCSTHSR
>ORF4702
MYRAARDSWMVFLIFLA
>ORF4703
MSALSCCSRSRLFLTNLERMFLLSLEPGLMWSTASLNSLSISILCSSTLFLISR
>ORF4704
MARDDERRSTHFSSFCSLKSWSLYSVSYLSAFRTLCCVSRAAPTSLNSMSLAVASVHTLSRPWYW
>ORF4705
MMAFTLVSMNMTVSSS
>ORF4706
MRRPCWLISDWHTWRASARLVLALKSSAALLLIVAQTSFL
>ORF4707
MYELCAESSLTTVLLRSQTACASWSTEHSHDSHNSRKVRQYRPQSLSRPDTSFLNTAQLLARKSAM
>ORF4708
MKFSSKSTAAPVGTNPPVAAALGVLGLPVALGVLGLPVASGVLGLPVASGVLGLPVASGVWGLALEKVGVLTLFFLLSFPGAAAAADPSVTGDDGRTGVLSASTFVSLMDVPADEASVLFVLFRTGMFSSSSSSSSS
>ORF4709
MSVSSSSSSNKLSLPEP
>ORF4710
MSSPVALVKLSSLPVPSLSTTGDLGLFFFLFCLGLLDLKTPSRFA
>ORF4711
MAVRGAQVLNYYDQRIPYEGYLHLHLQDNSDEPRRLYHRTLSSRAYKPPKTPIFNEPDWKPKRIKRRLLTCVHPTFGKISYYNGRPIRVSLEKSKRLWTSRYIADDDEQQPQESTVWGLSRGLFTLVSIPSLLAASVRFGNRSVRIVRNDSSKSYAEWLPDDDWKTVRVRVDNIRRASASLAYLLYLSDIRQVYFEKGTEEIAGALSRIMARFYLDASGDRPDLIRAFMVQTMAQYALDFAGMSRDGGWNPPLTFYDAAPEPLPMMGIRQAVTVYEVGKNKEKNKEKKVMIPYHVSRKGVSLVMSDASEYPINIVQIAEPALEEFEDRQSVTALVHIYNYGPVAAHCPTAGVTLLRKNNLRHSRLIYTVLLIRDKTAPKKNEEDDKYDFDGELKVDEPKPTRPLDVDQKLFRNFCRIRVPNLDPDNESDDRWLRFLCGILECVAEKPVVVDAAKLDRSITQRIFEACCVAGTARKWGMAGRCVTLVRDEAMVPFQLRTDPMLDFGVGLVPINDGGYRSVTNVLNANVIDSRWGAFDSFVSAGLFAGAYSVPVEVTLKTRTSDELESFPSWIGSSLGRRNNADTFGTALQTFSTTQRDADLLQYLESGGLGGCYARQRVMARKAITDNRDDKTFYWDPSLETLRGSGNYVRNRLEFFLPRTNIDRVLVTDTIQFADSRNKTVTVVDKEVVRLGLKVVSRKISHRSELLQLTGPRAACFGPDDVNRLKWIEFNGWLGGIGAIEWSPEPKTPLFYFEPERVTKRRTVERTLNDYQKALFYAENDRRHYFSDWVGMVCSMLELDPEIMMIWCRACCVKFHAFGPKRRGLDSSMTEGTPIPYVKRLDASALRPFKADKDVIEAVASCHGDSAKEPRWAALPVACRTVPTRRTAAMSQKQHAHIINALVNEHGYTPGLSEYAFESIEAYEYLLVGAFVLTHLKKTTLDVLLLDIGQISAAADSLLNTAWYTVDAPSCFLVKHHTASYGNPLECLVALTVRSCAWVQCDKGSALVHTADSCLAKPSEEPVHATKLRIVLMIFLTLFEYSKLDEDVWLALLGPLLPTRDIAPHAEAGVEDASVVTYSPNALHDLEDALTREAAALSARIWRDLDLTELDVSDALCGVFWRLFSIYVGAVAPYKRVPACVALNGTTYDAAVPADGDYFLKLPRVSCRGITFSVRNPWNDLRHAFVILSDNSKGSDDVVHRHIVMDELTTIYTPDLDREMVVLPDMQDRLTVRWKESYRECAISYFDRQRVRTCETYLPDCLPEFLQAAVLESDPYTLKWTIEPRMKPMTDDSGRVQELIGVPFRSLSFYYYYIIIIITTKKPGGGNMCCVSLYRFQSFAVSMHPLSRPHLGATRGTHRILKVETRKGYRYQTVFEPDDLKLSVRARGARGRGEASTAQSLPIPSSSTEFPDELELTVASVPDNPSIDRYVRTFASRIVYDSRACRHLFTTVFLRPLESIDDTLNAMGHAIPKTKRKGGWLLVEFKEMPQQQTVAVSEWYDKRGAPFAQTVAISCKARCLKPALVNCLFEKWRGIKPALTVIRTDCSGVATECIEAVLTVNMTELPTFRCVVVQNPDGLDLDAQFFRDLDFIDDVRPLQPEREVSSQYGMGDKKRDVRQVFVALDQLHRKTDILRETKDYMRRDKLEIMWTSFDSHYKFSSDDNYIVVYETGNKWTLPRLKELLKKSPLARATVCLRSPRESPSYTDLEGRLLVNFFKESPVMYLSKWLKSFASIAPVSRLGPDTISFQSYPDYGSFFDDARRVNADERKLQVLTMPAATGGRYFFTVDSQAPQQSVFEHALIRHHLEMSLTVESAMGHGVDVFRASFLMNSDPMRWNWKPIRELLTSKRRDHHLGKPRWYGACLDDMTTDSWRDCTTIGKLTSPWLEMIDSVCPGAIHTERSTVYTHSVPVMNQNVDRDVSTKLVVDYPGEYDAVVSIVFDDTSSPSVKFVGVDIEGSPVFVQSHREVLFACFMRLYSMGCVKLVVEYDEEDDGDEMFSTMTYALELMEKTCHSRFAYVSVGGYVKQPMVVLHNDIDQGTLLIDNRFDDAFHEKWAPAKPSTCRDLWRSCLSGSAAFTPEVVKTLRLHRDYKRQLLALPLY
>ORF4712
MTPTNSIQSLLLQQQQQQTKSCALIRTMTIRIPRTTMIMSCTLKMMMTLLMRTRWLRSGLPLMYHTEDALDTLDPRTTAFSTSTEPW
>ORF4713
MNLGRSTSSGIRRA
>ORF4714
MSRRTMSETSAPSHHHNTAIETNAALISGITIALLVVVILYVTSMCKRVRDLQRRRAEDVARFVTPPSFNRFPGFVSPNATEMIIIERRRDAPTPAAPTLSSADSTPISDDPVAAPAPISTDSDDESDAHQPSKTVTFSNVCEISVIDCTEPEIDDTLVSESL
>ORF4715
MNTFLKIFFYYCGDDFTHHK
>ORF4716
MWLLRLESTASLRAAISALCPR
>ORF4717
MASTSSKKRYWRSAVSSSTTWLPISYSLLPMVQSLTKALSEGALVVT
>ORF4718
MHSGIGGCDCAAVDCD
>ORF4719
MVSVPLAALVPRDLRVRLRLCVFE
>ORF4720
MVCLGAMSVRVFDVVDTCDSDKVWQEIARPVERCREMKCSACELYHK
>ORF4721
MGHQLGAYSHQITTQRFKFFTGCHGIDV
>ORF4722
MLDLASGSAQGLISLEKFSLVELDSGRHCRERASERCVYATRSLLRMMIGTERRPPIKIPRPDVSPLRYY
>ORF4723
MNPGSYTDRTLDATLGCGSVAAASSRAASLSLLPSKACTTLSLTLVTTLPTPFNISLLESRTASSGRAARAIYVCFFFKKNLFLSPFQSARGQNPDICVVDEAAFVGANLLVSVLPLMTVKGTKQIHISSPGSADSWISHVGDVKQENGETLAQIIDYKYKCKAHAEEEGISCVCNDIYKPDHIEIEEGVKELMNLVCDGAFEMELTGGHTLAIKPDNHPFETGALNFMMNTVPVNHAVFKQPTESLVVISIDPTWSTGTVSNIGVCTTVHTIRHGMPRMIVFGLDEIDISNHVSYSSRLHELVLRTHIMVSRLMFPDLDVAIVIESNTFAESVSNLWASISNWCLEIGLQNVFAFVDKTKDVLNPQPGKMVGRNKLQQFLGFADALRVYKIARADVVFAVGQMVLNSFVSKLKQAEHALKLKPTTHSTGSLSFQLLQRDAESFSETVCDGKNPDQLAFSIAQQLEIDPMKIKELLFNCTGVNLNKLLAQMKKVKVVSDANNQPMLDTGGKKRNSGSFDKDDILSATFLNYLVLDEVSNPENRLYPIRG
>ORF4724
MVPCYPSSRNPS
>ORF4725
MTKCKSTCRRCPLRKESRTVCRSAWLRWSCSWSRLLLSICRCNPNHYPNRIVDT
>ORF4726
MRSSCSHRVHPWTYWKIRPTCSASMSWDSDRRPRA
>ORF4727
MGLLGDRQREESGSNCGFHIGATLVLRTHLSLARRCCYENGIYRRRPNTGDQEFQGHPVHHQRQRLELRSVSRRRLSGSVVCHLLLSVLRQRAGHEDGRKLPVGAPGLAGSEPACHDENKAPRGLQDPRIHPERSPRHHLYALLCHAPAQARTGRKRKQKRVAVDQ
>ORF4728
MLTCTCDRSIVLILLLLHFLTQYTNARMINVANNTIKTIAMTIHVYSESDCVYEAGLVGHGVSFVGQAVSLFVGLAVSFVGTAVSFVDQAVSLFVVLVPAVAAVVSWV
>ORF4729
MTGSVTGSVVGSGSVVSSVVDSVVSSVVGSAGSIVADAAAVTGASVVTVGCTQVTIVASDMFLMISLPIEFTRGTTVDQSMAVATDMVRTSTTIAFILVSLCFFKYLSST
>ORF4730
MNLCNTAFESPGVSCSNPTFVHKQL
>ORF4731
MMNPINSNTSEDKPVLYAMSYSNSNSDIPSEETYNHYEVLTV
>ORF4732
MSDSVRALNVIEHASPNVTLFVALALLNVSLRS
>ORF4733
MMAVVASTVNIRR
>ORF4734
MGRVTVSSLGGHLELRNSSVGSQRSQKRTSQHRESFTSYHEPLHLSRRLGRGRLWRFGLHRTSYHRARPEMQQDHGRLRRSIARGGIAPAKRKAVSSQVRVRSGDESARL
>ORF4735
MVRICGYSREGAVPDEASRVLLDDQRGRLL
>ORF4736
MSSHERLLFPVEGTLSGSLRIPRDGHAHGVYRQRLFSRHRLSRSLQVHGVDGRDVRGVRRYSQHVLC
>ORF4737
MRWIRQDRSKVRSLCQLLDHGDHVWGRTVRAVSEMVELVSQTHRLHQGPAERTAD
>ORF4738
MFHQTRSRRRGHV
>ORF4739
MNVCVNKKNFTTKKFVSSLFI
>ORF4740
MDHLCATLRVETVVIVHVDDESPRVFQSRVICAGTSAIYEPVFVQTVDPLEVVQLNGGLFGAGSLVDSLQASLGSGPQVDDALY
>ORF4741
MIVHLKLERHHGAHLFCRLAKDEPVAVQRPLCDQHGRLLVIGVGPDHFHLARESGLIGVGLEGQGPTVDVSVVLIQKVTLAVNVRPFVHRFVQNHPLVGIGVRLHVSDEGALAGSQVSFDSNAQHSDDVRK
>ORF4742
MKVKNCCLEMEPGPNELMDRNTPWFSFAADVTPMPLMNNRELRVIPRLDWLAPMNEKDMLINAVKWLQKTLIESNPFTHLKINPMSDYTRMSDVFSKILSHYQWREVVERLPIDTKPSHFKELFDRFEDFEHKLTPEQFESMAWFLGRRLMLSWECHVVNQGSKLEPGELTWVQLLEPYGVPKIVKTSTDRGEPVRKRLSVRDRNFIYPYKGTELGVVRSAIVIMLSTNPDCFASELNLQSDQYAWLSTGSTAELTDFYLTPVLLRQIIYPVYQLNFLPLDYILRSCQMPPYVGFTDDTCWDLVGIHLWWVYNYIKDARLLAREAVNNSMDLVRCVLCLFDSNFCF
>ORF4743
MWLLSSVPQAHQRLGYPAPGAVVRHAFDERLSRFQIASQGALVADPPSSGDGQKSHLEERGQPDTDTRLHEPERGTADAHVSV
>ORF4744
MESGSHAGRQVADAVGHDEDRTQSVAR
>ORF4745
MERSESLRDDRGESYPVCAAVCSEHDRRYEH
>ORF4746
MTVNVFVPIKKN
>ORF4747
MLYIARVCFIGGVKME
>ORF4748
MDERIRRRSIRLCLGTVEMRRSLQPA
>ORF4749
MVRTARTDVLWFGYSAHADTPRSVSRVIIARTVYLSRASRFDGRSQEPYHVGQTDVCAADPREHERGPRRYRVSSGEPPGTPD
>ORF4750
MLSGIARLHATQPSVSTVCRPAGHGHAVSVR
>ORF4751
MSTQDKLQDSDRPSLVRRLSGMPESTTRETL
>ORF4752
MCENAVSRATQDGDATSRLQTDTGGLLA
>ORF4753
MVSGQLCLAMFGIGLCRL
>ORF4754
MRNSIVILLHFIGPSHSCVINCDVFFVSLSISLVLK
>ORF4755
MDHEWQDLPGLLDQDRLVDEHCV
>ORF4756
MAGEPSDVSSLCGRRYLERLWYNLHPAAAEPRIHPDGLRGS
>ORF4757
MSTSTTAIEQSTFARIKWRSWA
>ORF4758
MSCGTCSSTTLYLSDW
>ORF4759
MRLVWAICTATGSPDASR
>ORF4760
MIDVLDSHPD
>ORF4761
MYKCFHNVVVFTVLSIKTHIYSIYKCLSGLLIRTMTNKVQPNCSYAAVGFMIITHNNMTAPITIS
>ORF4762
MVVVKVVVVGVVVVGVVVVAIVVVVVGVAVVVGGGGINSLVRTPLPGPIEE
>ORF4763
MAARSEPVAVFIKTLGLAELVLPK
>ORF4764
MYSVCTRAPPGHSILMTLLVAVRISACTGGELSDHGSLPPRLTEALAACRVATVAGVAHMA
>ORF4765
MFVVSVAWKLPVPTLVMDSVDGHILETLVLHGA
>ORF4766
MAHVPVIGSELQTSLV
>ORF4767
MVDTAVDASLLMSPHTNTLPGCLRSSSPESVLMMFSLTYVTPPVGHHVAGLNGHSNTGAPTHIGSDFRTGSAPVSSQEYLPDTVVVRYSPVCPTTTWAPRYHVNTGAVTAAHLCTQRRMLAPDSVLSMLDRKTLDLSVARIGAGMADIPSLNE
>ORF4768
MRSARTLPSGLTAYWFMTSLAIHMSVLPTLERKLAYLPSLISVCVAALDHSMRVMVWLSGCTFTEMV
>ORF4769
MCVRDHQLSPQQQQSSTLTITAVEHSHYFSEPKYRYGN
>ORF4770
MYNRIVSGFECV
>ORF4771
MQSAIAEPTTTDSETPSTQKTMRRAVMLVLSVGVSVVVVVVVVVVSGCEVTTVDVVSTLVVAVDGWIVVVVFTTAVVVVGSRVVFATVGRRVVFARVLVVVVEVVVVVVPVVVVVEASVVVVMVVVVEGPTVVGPGVVGGGGLSRNSLVRVPVFEPTPRDV
>ORF4772
MDRISGPVTVFMNVLGAATCAAPTNPMA
>ORF4773
MRAPPGQVRLSTLFSVTLRYSICALGVLSIHGSLAPMVAVVLVA
>ORF4774
MATVALSAHMAYISVCEPQYTLTVPPVMMNRFDLSVAWTALPVL
>ORF4775
MEQAPTTPSALHTSLMGQCPRVDMAGAALFVSEPQTNTLPGCLRSSSPMNVLTRFSCTMVAPAGHHAARLNGQSKTGVPTQMGSDLRFTSDRANSHEYLPAVVVVKYSELAPAMRTPDLNQLIVDAA
>ORF4776
MGHACTHLRMVPANVLLESISEKKILVFVVISEGRVVFRFSSMMVFKLGG
>ORF4777
MGPVLTFSLAPKRAGPSTVALKLLMVSVVR
>ORF4778
MAALSHCRPTTVLLSAWNTACTLYVNPAAGHTKGFRVAPK
>ORF4779
MHADTNGHDTPYHNKLEYPGKHDREALDCV
>ORF4780
MRSCYHRLSRYYGGQSSVGCRYRCLSSVWCRCRRLSSVCCCRG
>ORF4781
MRVGVRDALPVSDEVV
>ORF4782
MLDTVPVDSGHHCCRTIYPKVISYGYRYSFCVRDTSRGPIGTDSDYIERGRMRSVAASDVWMTRGYYRVLCPAPQFESGGVRCIVYHDASGFSRDELRTASRDGRGRKDVHARTVVAKLFVTRAVENRTVVGACVRADADIV
>ORF4783
MDVKRRTATVHGVCSQGEPVRVDKVHLCDGLSYRVGDVGLYCPRPSERSTRGCR
>ORF4784
MSVGSVRDNQHQQQRRHYDNHLEAIKATLE
>ORF4785
MFPTDIHKHQEGNFTYPLEFLIKRYIMAPTPATRIVSNTITTMTSVRVGDVSPAVGSAVVVGGGVAAIVVVVVVVAGVVVVVVVVVVVGVVVL
>ORF4786
MGVVGTVDGVVVVVVGGAGVVGGTSVRNTFLNRTAVCAL
>ORF4787
MRSSRVTVFRSSLTLPGPSDEAILCDSLRQ
>ORF4788
MVLGHAMSNTCPALSTTISGVGTSSLICITSRVGS
>ORF4789
MDSSVTLSGPAHTANMSAWFPQYVLTMPELNIRLFVPRATETSSGVGDVHVNGSCVGQNLCTVTLHGL
>ORF4790
MGIKLEHWSETSMLHTVLSEHLPLSETMSLTVSLADRHARTVPGCLRSSSINDLGESSSYLCIR
>ORF4791
MNGQSKTGLPTHVLVEKRRDPCTVHM
>ORF4792
MVVRVLVSAPTTN
>ORF4793
MYQANLSSGSS
>ORF4794
MGSMPVVYTESEDTLMEPDGNGEYILIRSNVGKRPTALMA
>ORF4795
MTRRVVIIGLFAPYGVDGGRVNVNTNLGAANTASNASH
>ORF4796
MMNGTHTYNIHNINQHQQSIATSLSLLLLFAGIWIGSASFVVVVGVSRVVCDRGLSSAAQLPLFDRPQ
>ORF4797
MIHQLIEFRHAA
>ORF4798
MSRFVCKVVHHFDLVEVCRVEMEIFRRGSTGRPEPDLSSVSGIVGEMIEFGVEPGPGVLPDNLNHVLVHIASSRVKFQHQLSGVEVRKLCRRVISRQEHVAARQIVKVKLRSLFVR
>ORF4799
MALCESPVHHHRTIRVDLTRHRTSIDAVNLDRHRRERRDVLLSESHLVVGGMVPYLPEITLCLWGNPHVNLQVQSVSHEVGHFDSDNVGIDPVVESLVGHILTEILVHMIQESPEPSQFGGCPRTLQYHFGAVHPTARRTVPSGPHVNLNHRVETVVNDALDTLHGDGVSGIVHSGMQLARDGSVDRIVVVHARQGVQIQRVVFQTLDELRI
>ORF4800
MIGDVLEILEHGNVPLNHIIEHTGGRSVGLFKVLVVIRGHHLPCE
>ORF4801
MNTDMTDKETVQAQEYSTGVTH
>ORF4802
MVFPSNDMFSIKSNGLGVL
>ORF4803
MASPSWHSRWSATYSMYWLMSLLFMPSRDTGRDSVRNSFSISTASLMIL
>ORF4804
MWRPSSLLMSSLEKYSPGMVPFCLSQKMAANEPLKKMPSTAAKATSRSPNVALWLLIHFMAHRAFLLMLGMCSMAPNSRSLSATSVMYVIRSLAYTSECTFSMAIWKP
>ORF4805
MASTYCTSLVNLSHRFSFTIPSEAAKNANTYLRKCCSSLDRAYQPSMSLARSISSAVQFEF
>ORF4806
MYISHISLCVTCKMYLDTDVSCNRGS
>ORF4807
MGSASISSCRGSAEGS
>ORF4808
MSSWSCISTSILLEKVSKDQKRSEIVFNLVY
>ORF4809
MKEVPLIEFPLKVPLLEVP
>ORF4810
MLAISSCFWRTNSLMVALTYESASLAFSSASEKVMLVST
>ORF4811
MRAATIMLKL
>ORF4812
MTLPLLFSYLTTTSPLRLDALRLNSSPHAAAK
>ORF4813
MVSSFLSLSCAYSVTILTSFLLMFLKARACLSASLSLCRPGKSVGLPYPKQAVGPSRRFLIMALT
>ORF4814
MSPTVFVSHISMLRLRRIVSEPLMNQLTSS
>ORF4815
MPSPSGLLQGLLRSVQ
>ORF4816
MEVHTSLWSFTSTSSYRLHGTQSSQGKVAYTLNRPASSLMGGSSIGVLGLSSKNL
>ORF4817
MTDTHISTFNFMVLLYAVPSIDEISAMDRPRRL
>ORF4818
MYLRRSAILSNSAVMLGISTIRSTV
>ORF4819
MWCGPLFSLSALTGTGFLSSINLAKLSA
>ORF4820
MQCLITNSFSPLIMASSLSMNSSSGSWSTCGQPSRLVSNQSL
>ORF4821
MMSVTAVIILPITSREGLKTPALARPRASSNLLRISSLKSSSGMALDMMDTLPS
>ORF4822
MFLASDDLGFL
>ORF4823
MGAGGADRLRFLRSTKKFLIRILSLNSMGPLLTGPSPIAVLNWSW
>ORF4824
MVSSLDVVGLMVVQGGKAAVSFVCCRASIVTNGTDSGFMVENGSLSMLDD
>ORF4825
MWSDRERGVG
>ORF4826
MRKHTCCDRENRSVRR
>ORF4827
MTCTGYTIACDRYPSDPALSV
>ORF4828
MPSRAGVLCDIDQRLFQERSPEELCLPAWREWRR
>ORF4829
MEWWGPVRWQLSN
>ORF4830
MRPTQFRLASRS
>ORF4831
MPWCCARPWLKTIRPSGDG
>ORF4832
MSTGITAPRSTGRLSVTL
>ORF4833
MPRLRDSSTSVLTGQNSRTKRPFRSRE
>ORF4834
MWYGWRRVGSGVLRIYRAPSTGESLREWT
>ORF4835
MILVSRMSYGHTPQPAVLWTWSRSTARGGPSMSNRPR
>ORF4836
MTFVSLKTAKMFVMIIKRLNQRKKIVVHGFLLFIGNGSSQYTNTNNITIMIIISESVFFWLFFVAVQSHRVTAWSRVRQSVI
>ORF4837
MGLARPPFCVSPRRHNPVSLRGSS
>ORF4838
MGTESAEAAWIVGVCPSVRTESL
>ORF4839
MLRSLGWCFCSR
>ORF4840
MSVARPKVWYGPTTRSVRLCVQSTLRPERRAHSLCSRPRSPPCRV
>ORF4841
MRDTSEGTPWHRKC
>ORF4842
MRWRTAAGASRPWQTLSVRTNRWPSLPE
>ORF4843
MRGCPSNARRRTTPLRS
>ORF4844
MDGSPDPDRDE
>ORF4845
MPRRSCPCYYTRCCCCCCSQIDPRSSPQNSLRVLAPIPSVGRGCCPRRRIDSETSPAHCSCGTVAVAAVGTVAVAAVGTVAGAVAVAAVGTVAVVLVEAQRVS
>ORF4846
MEGRQKKETSE
>ORF4847
MFRVPFKENPYSHHHRQVSTCSPTRY
>ORF4848
MFSSLQGPLQATALDRRSLPLLNRR
>ORF4849
MLRRLSSLRSRLLTVTGQRTDPR
>ORF4850
MSGLRESRSPGAPCRPPARSSRSSTPARDTPFSWTSLLPLPPNQPPSNPRDP
>ORF4851
MRHFLRGALWVLLLLSLLVYRWCWWLYRRLVSVVVSVLYVYLRHFHIYVYLRHFHRLCL
>ORF4852
MIARVLVGYGLDAAEDQTPSDNVWHVLGLL
>ORF4853
MVRAPVEDAGHVPRRVGFVFRCETGP
>ORF4854
MGTSCTCGILALGVLAASGTLRVLAASGTLRVLAASGTASGTLRVLAACVALGDLSWLLVDFFSDFFLNFFF
>ORF4855
MQPTLACTRIRLWKSNPNRAIKGPKLACT
>ORF4856
MAPTPNDSWSLSAIMIEHTKWLERASRRREEEKQQQQQQQQQQQQQQQQPEPTPEPSPEPVTEPTPEPTPEPSPEPSPEPVTEPTPEPSPEPSPEPRSILPKPTSVPVLLLVPMVPYSVVQVQVPIAPEPEPEPEPEPEDELDAVFNRLRGKLTALGKSLCLCVEC
>ORF4857
MTSVLIQRVSLLQLTQRWLMERHVSERPKPESVQPRGTVTRRHLNHHNHQRNGAEAGWLAVTSASYRESVKSAKLCVWLRY
>ORF4858
MCVYVCIYEVVSINCIYLNPIQLSCL
>ORF4859
MILGVAFRNSGCWRD
>ORF4860
MRYALFGNRNGTRYALPHKRNSTRYYCRNETVSQSMCVRDDVCSAVYNRAV
>ORF4861
MYTYPAIHLPCLHCSQATTMVLL
>ORF4862
MCLCLCYLCQCSVLHSFLFCYRLHRRVHIRSHVADTRTLSRWGRMCYGTQAHSCIGEERQCAAETPTTTSEEEHDFTQEEKQEQITLTLIIIILLTIILTTFTSEIQ
>ORF4863
MRIKAVKVILLYDSYVMTR
>ORF4864
MVRCGVVDKRIRGRG
>ORF4865
MVTMIEGGVYEHHTGVVIVLAFIHTNY
>ORF4866
MLISNDLNLTKWITLVQQRSKP
>ORF4867
MRFAGCTLSRTMGAWPVALSI
>ORF4868
MPWLEMDTEIT
>ORF4869
MYRIALTVYSHVLVRFGVEMGLSTLKLLCMAILKMVRGTVTAEQVDLSRNVVPKYMRTMFFNERPRPETGNEVQYADVSDSSSVSGPRIDEDPGDEDECAPSSTTSHIYTHCPDADAAVSSSCVLSNLSEEEYGSIKVETLRKQTVYGLLVERKTLKRKREESEAALRLRHRVDMVEAVEQEQADIAAQEAAREAEREAAQQEQQRAEEQEQAEPPAAVRRRRN
>ORF4870
MIFFLFINAIVVKVMCFVLCVLCQ
>ORF4871
MGYYYGLCVMGYYYGLCVMGYCGESLL
>ORF4872
MLNSVLPGVAQ
>ORF4873
MLNSVLPGVAQ
>ORF4874
MSSSESDSAAATTVVVSKATALKTARKSLPHPMAVPQRVLEEQHRRRSEESRKRRRDSSSSSSSSRSRSRSASRGEGDDVIMSEADIQRLGYDPLKDNVEDDEEEDVVEEEEEEEEDVVDSDASKKSKKSKKDKKSKKSKKDKKKKSKAVVDLSDDDDEPAKKKKKKHVSESSSESSSSSEESGSESDSSEEQRRKKKKSKKSKKASRRSIEKEREEKERREKKQRKKEKARREAEKKAEAKRRKQQVESSSESSSLSSSDGEDRPKQAKPKKPKKKQSSTVKRLGDWDTEAERAQTVASDSDYAPPKGTAERAKWLKARRARRSRRRDAANPARVLRRKMAQIKRQTGEEDEEVLKQEALKRISSVVVEKLGYVSDAPSKKSSTSSKKKSGGKHTSKSKHTSRTPQQSGDEEEVILLDPPSPASSTDAATTTTTATGAPKKQKKGPYAVFQSIPAECKLILSVFILIDCYAILNDCHAAVLLCMCTYVCLFPLSFADCRQAFIGVAVETAMKLFGCTERDALMKANELAENRWEVVTLGWRPYDEAVATKLRELKEWHAPTAEAAEAVYDEPAATSDVEMVVEESESSLHLHVTPTQTQDTDETQVTQVPETQVESDGEGEVTVIEAGAAASEPEPEPEQLPADIFVPFKQENTEGDQDYPWPAGTEGGEDDDDCIFVDEPVELSTQEKLAAYRRRQADIERSKEHHQAEEQEEQAEEPEEQTEQEHTEAEETEVTDAETDTEKQHKKKQRRKRVYSVPKRSRKHK
>ORF4875
MRKPQMSQRIPAHAQTCCDSRPRPGSGPITIGPCWDRPLSPLAPRETAPKPGAA
>ORF4876
MRFYVHSASEGSTVYWVRRRNAGDWEWKQFDAKRRHRSSVTTFSYGPGDTDPIPEWYQSTHPVQKFVWCHEGVSYTIEKRATDGWWTTRTGASVPFRKHVVSCAISIHFPIVSRVVTLKCLVHCALC
>ORF4877
MRENIVQSIVH
>ORF4878
MCCCCCAVQVQCTRSDRWGLENDELYSEWWFEWEKLPGPLEGAPSYFHSVSSKETPAEAAARTAKPNPLPQVPKTKHAPLEPVYKIKTTDAPYFVVHRRDKGFEWVQYVTIRPGGMEPSFKPYGTPHCLYC
>ORF4879
MHCLHWLLILALLLIAKRVCVCVAGPPVHPRENTACPKLPYSGGSWVLQWCSPDRTQWLYKKQGSSKDLWSRHPDSSSTFRQVKVKLCHTTGAERVWWEWHSLKTSALSPEEKASVRIFSKELEMWAKMGTAYGQDTVSSDFDIQEAESSSEDSSDSEEEAAPPAVLKTAAQVHTPQQAAAQDVHMAEAEEEATTTTTTQETEAQTDSEDGSISPSQIKQELFPDEPSTSQGTAAHKVTTSTPVQKRAARVYSPLPPEFVKTEPQSQVQVQQQVQQRPAAAQPQQQVQVQQQAQQQAAPAAAQPQQQQPAAAVQVPRAPQAIPFSDTTAPEDVLSMRYYTNEWEPYWVIDKVAREQWMWFRPSSIMLLKNHGPQRMPTPVGAYTPIYTFEMGPTTYILRKTGWQSPMLIGECWYKWRACNMDRQYPVPNRPAAAWFEYAEVSTPLTALAQGTQCILLHSFIPLSHIAQCLTLSYSYSHCRITENDQSCYTFSFSFNFSFNCFNFSFNCFNFSYNSHSSSSVQKTCRVLGRAASSQENQGS
>ORF4880
MSATLTLTLTHIGFYYNDKQNKIVTGYLVVGRKGSMWYAYTIQPPLRSVYCTNISIVVVDTLTNQQCLLSSVAHQRDRDLYLKKKTSIYARTVKFVTVEHLSVETLSRCWSISHRIRDLSLPSA
>ORF4881
MLGPLTHTVHSLSHTTQLFSLGPHSHSTLTTLSLNSHTTHSVHSLNSFTSFTQ
>ORF4882
MLLLVVSHVDSLK
>ORF4883
MDTLQRSPQLLACPVCLGTARHTLYCLCSMR
>ORF4884
MPGPDRVQPPPERQRSGLLRICCPSQSLLVQCFCPLIW
>ORF4885
MQTEAPPEPSQDSPLKTKHNTVRY
>ORF4886
MRCVGCQGHGFAFPVVPGHGSSPHVVREADLLLHRQSVIVPFLYPCEHVFVAHVLFAGAAGAAEHERVALPVRPQRVVHALVHGTLGLIRAIDLWTVHQYQHTHDQQQGAQHHKE
>ORF4887
MDILVRKRGGR
>ORF4888
MAIILLRIRGWTVRRSLTTELCDDFDGFLFSRVLDHGLLSILDSLDSRLSRC
>ORF4889
MLPARKASWETHHCASLHNTTLHH
>ORF4890
MYRLGLRTLGLRELGLAPSSGYVR
>ORF4891
MQIWISTLTLI
>ORF4892
MHQNKALEIQP
>ORF4893
MHIILEASQP
>ORF4894
MTECQDCTRWEGWSVGGIRVMTCGWSVIRVVTCGRGVVCIYVSVGLISVLLHISNTSVP
>ORF4895
MSVFYDQCTHTACLFVTANAKVANGKTCVRAAKARKRAAKRNCDQETSQPPQPPAKRGRGRVAGSNLGELQRVREERKALRMAALLTAKANDPTQQKAAPEPILKPLLPHMFNLNTFVPLE
>ORF4896
MMFLVCICMYL
>ORF4897
MYLFEPYSTLMSLIQYNII
>ORF4898
MILGVAFRNSGCWRD
>ORF4899
MFRNPRFATERYALRTVWQPKRYAVRPAA
>ORF4900
MQKRNGFTIDVRA
>ORF4901
MSSLLPGNNNGATLRGIYKRKFICVYLTVVLVLVLSVSVQCLTLFLVLL
>ORF4902
MGKNVLWNTSPFLHRRGETVCS
>ORF4903
MKLLCDCCLLQYVMILLLYYLSNANKSCQSYFVV
>ORF4904
MIEQAADLKRSQSNKMDNACAAKIEAMRALLIRDQTEDTRATVECRVEDVAYAFRWVYAITDHGRLACSPEHMMEMGERLMRAHEHITRNAMARNGHRDHLRYVCLLYCIVVYCISVCCIVYCVLCETKRLMGCVSLCVQG
>ORF4905
MSRRRCSSVLFLRVVQPE
>ORF4906
MNPTQLSCLQYNTIQYNTTFNTI
>ORF4907
MGYCYGLLLWVMCYGLLLWVMCYGLLW
>ORF4908
MLNSVLPGVAQ
>ORF4909
MLNSVLPGVAQ
>ORF4910
MDKYKEGAHRRDLIHTRVPY
>ORF4911
MRLCYFTTRVSLSH
>ORF4912
MPCCCIVMHVYLCVSFSSVFCRLSSSLHWCSSGDSHEAVWLHRARCPYEGERTG
>ORF4913
MGGGHSWLAPL
>ORF4914
MACTYSRGSRGSI
>ORF4915
MMFLVLVVYMI
>ORF4916
MMHLKCLMFDGEKTLINP
>ORF4917
MLGPPSLTIGPS
>ORF4918
MGMEAVRCQAQTQEQRDYVQLRARRHGPHP
>ORF4919
MVPRGGQLHHREESHRRLVDNPHGSQRALQKTCGELRDFHSFPYSVKSCNVKVSCALCIVLSIEREYCAEYCALIHCVEYCALYTVRH
>ORF4920
MLLLCCAGSVHALR
>ORF4921
MFILLMFALFILLMFALFILLMFALFILLMFALFILLMFALFILLMFALFALVVDTCTVVDS
>ORF4922
MRCRAPCASQREHSVPKAAVLWWLLGTAVVLPGQDTVAVQEAGLQQGPVVSPPGLVLNLQTGQGEAVPHHGC
>ORF4923
MAVSHAHWRVLVQVEGLQHGQTVPSAQPPRSSLVRVRRSLNTTHRPGSRYAMHLASFIHTTLTHCTVSNPFLFLFPLQNYRE
>ORF4924
MLHLQLQLQLQLQLLQLQLQLLQLQLQQSQQQQCPENVQGPRKSSQQPRKPRQLRHQHQPLKLQQNQHHPRLQLLKLLLLYLLLHLHLHLHLHL
>ORF4925
MLFSHPRPRVPQSPPPQSQSQSPPHLPHHPRRRSRARNTRSLPPPLQSLRILRILIQIQRTRHPSHPRRAARPKPSPQTARPQRPLTCA
>ORF4926
MPSVRLMPSWRSSARTRDADTRPKRKLPRLQRRLLPRRLREKLKRQRRRLTRKRKRL
>ORF4927
MSLMSLPQRNLQSLQRNLQSLLQSPQRERPRPPPAESHANLTVILILMLLQSLRMMTTSGLVQSKM
>ORF4928
MCVKSLRFIRVNKTFNNNTQDTVALFFTSTLLMSLK
>ORF4929
MHKHIHRSSRHFN
>ORF4930
MLVHIPSNKGPQPALSLKAIHGVAGPPHSHSPLTLSHHSTLFTRSTLSLNSHNSFTQLSHHSLSPLTQLFHFFHTVGM
>ORF4931
MSPSLGDEVSFIEPSKLHLMHCEHSATRGRRRVPGPHPATRGRRRVPDQRLFRSCPVTTSSVPCRLSQVVEVTLLFSVVAVVLALLAAASISSMSSISISTLDGYSATVSTTPGMSSVSWNSTSYTLLFVQYALKAILNIARS
>ORF4932
MLSISKLASTVFLPFDLVVLLLSTYISCRLSCSLSFLLARVLLMCSTFSADRSSSRTLTGLTFKDKTQHS
>ORF4933
MAQVDRLTISFMSASHSEVCWLSGARVCVPCGSWPRQQPTRGERS
>ORF4934
MDGSPVSAHSRPAAGRPAPQRIACWE
>ORF4935
MDGTEKSHHRAV
>ORF4936
MLILLSQTPSFYAPSSQSIMGNTPLRIIAQYHPPPLVVQIRVTHVRVT
>ORF4937
MAPSSGYVRSLSLSLSLSLSLSLSLSLSLSLSLSLSLSLSLSLSLSLSLSLSLSLSLSLSLCNCVRSH
>ORF4938
MAQVEMCVAGSLSVRCESFDRESFWESPERAQKP
>ORF4939
MAQVHLSRHCGVLCNAAYDRLVAAYGCCAMPLE
>ORF4940
MINENLGNCATFLGDSVVFYPVALLGWPLCVWPVPYSVHFNIKSADTITFLYNYTAALKKTNRVTLQ
>ORF4941
MDRRRVSLRSLSSAHEK
>ORF4942
MKIIFFCERSSLLSPLSSQLTKIIFLTRSSGSGF
>ORF4943
MREASKSPTHPNQPFL
>ORF4944
MFGNGWKWGNGASTMRCTVRGGLVCVDCGWPLVSGLL
>ORF4945
MGGPDSGRSTVTNVALGGSGWVELAQVLQSTLKY
>ORF4946
MFVHFISVHCPVVAHCGSLYIV
>ORF4947
MLMFKCHYCIEPQEGRVQRVRPLVGYWGYIVSPVPLVD
>ORF4948
MSVDLDKGASLVDIEGSSHPSAQYKVSQVFCTLGGSNLVTVHLSHSNIKLSGEISPRDATLTKHRLGIPVSLVGSVQEQTQMSSHAHHVTSIHHVSEGNKQKQESVSVSLIVYV
>ORF4949
MEVALIFAMGSAVRSHPQPRFFSSLPVSDVFRLCFQVTLCHLDLAS
>ORF4950
MLQIVQGSVHGIQHLTIFCVLNSVTGPACLDQIVCKPVETFVLEGLRNHSDQLVFGKCLTAHHDQLTSKLPL
>ORF4951
MNQSLRAINHFFFIRRVLWIRVPRFNSCSSISSSCTLDLGRGRLLRYLCAFVASV
>ORF4952
MGAMGPEAGGCTVSGDCLKHVVFSGLPQKLVLKHQPASLCKVLS
>ORF4953
MSHLPGLGHVSKRCVSCQLVAHGTQQQSHDLIVCEHELWGRSTLVHLMHSLQGCKWLRVMVFQMMGPNVVDAKVHVHSLALSAPLSPCRVEHEFVQLSQRNNLHTHNKHI
>ORF4954
MQQWRPCCVQGHEHLCVGRTANAGTGWL
>ORF4955
MGESCAHCLISKSLCPYAGVWDCISCLCGLYHCFSQHNTCQHRN
>ORF4956
MELLQPFYQSHFQ
>ORF4957
MNLHWKLRDAHQVLEYPLLQ
>ORF4958
MSYSHHQTVQSHHQNQLPIPTH
>ORF4959
MVAVVLVVAAHLQNLHHQKTNRLVRKKDETERDLAVVVPWHQQGAEEETCTSEGRRAQHQHGLLTVHLLAL
>ORF4960
MVRNGQCSVFILLGPTPFMGEACQASWTETRKREWPRCVTCHLRNCQPSLLVTWEE
>ORF4961
MTHSKEVKLVFGRWDCASNTV
>ORF4962
MWDFIQLSPNLSIAQSYLCQYLCQYVPLYFYQLPLSSQVTQLNSIQWHPQATTPMQLLQPETRTRTYRQQYHQYQQHPRRSSQPRDVW
>ORF4963
MSLSLKSHLLSVGCL
>ORF4964
MNPLKNPLMLKLLKLLSPLLNPLLKLLNLNPLLNLNLNLSLSPLMMTLMTLMMMKNQKNANSTVVCSRWARTFMIWLVRSPIVLISLKHLKRLDRLC
>ORF4965
MKNVLLRLLNMCTMKNVMTVTTLTLMMKSTLMTNEA
>ORF4966
MLSSCVPSWVDQSSTLIIRCLGLVPGFRSGRLS
>ORF4967
MGDPLLNWPAMP
>ORF4968
MSPSTLQAMVTTTSAKL
>ORF4969
MPLMMVQLAQTPIHLLKPLYLRVWTWNC
>ORF4970
MNPSLSMLSLKIILVRTHYISFFH
>ORF4971
MALFFNRTHSETHRAQSDVGCTPGSPSPAV
>ORF4972
MWCIVCGVLYSDVF
>ORF4973
MVFHYNPLIKYK
>ORF4974
MIKTKETLYK
>ORF4975
MAQVHVCCVSVLDCWTWSECLSGLMDSV
>ORF4976
MIGLCGLCGLCGLWVG
>ORF4977
MGCGWTLICHVV
>ORF4978
MHRVYCKGDTRPMHSPTGVCNHGETRPAHRV
>ORF4979
MCRQLFQCLLHGHCRSVPGHTVCQ
>ORF4980
MGTVGDWEMYCGTGLPHDDGCT
>ORF4981
MHHHLHCCVQAL
>ORF4982
MQPAESHHESTLRN
>ORF4983
MYNITSVNSSNNNNNK
>ORF4984
MAPLPSLSTVTTSLESNMSNITAWIFASNWSNLAPSSSLASCRVPFSVLFTDKGLTRAIMSLTMVLASCCEMSFVFGSLGTLLL
>ORF4985
MSSSSPSASISMESPLSFVSSSGLRFFSRSTVTPLTTIACILPSFVVSLMFLQYRLVDSMFSLTISSHSEG
>ORF4986
MFRVSVESSVESGLSVG
>ORF4987
MALTELFVHTQTLSSLQKSETLALGFSRRDAAKPFEQYTNGFMAM
>ORF4988
MRAATRRATAMASLILYSAVFLALSFLSRGCLTHLRVTLSLKGIRALLSKLVYEIFILLLLCCVCWTPDTD
>ORF4989
MEEESRASVCLGRTSIPIFNRPDRGYFPHATTAYHMGPLQEYQSPMSPLQEYQRSPLLGERPPLLLPLQSPTTVLSTLPGLTRSPLKRSHTDVQQCDVPPKRHVIEEEEEEGEELDVTPTPRPQVKRRKRKKVSCWSKKRPQRGAKPATLKSPTGSGRPPTVTGITQQSPTVTGITQQSPTVTGITQQSPTVTGITQQSPTVTGITQQSPTVTGITQQSPTVTGITQQSPTVTGITQQSPTAVSVTPSGHSDVTIDHCATHPEDSTAAAVGEAETNTDQEATVQAQEPPVQEVQELPYQEPPYQEPHIEPLSETLDINRVTDVSVNVFIGDSCTGTDTFVNVDTVRIDVNGTTTVTEGNGIVGNGITDNGTVVNGNTGSNTVVNGTTDNSTVGNGQKQQGSIESNGSRDGNGNCEIYEIAQNVCHTFSHCDTRDDTPIKPVTPVDYCEIERGGSTVDVTVTGEATFQEDLSLSAPPTLQYKNGSSCTDFIQSPESLSPVPAEEEPFATLFESLVEERAAKLRQRLKIIYTTSNNFSTPDFTQRAHTLIQECKNQF
>ORF4990
MIGFTVLYTLSFFSF
>ORF4991
MLLLALSLSWLCTVYILALSCM
>ORF4992
MCVVPSVSCAKRNCLLAVEL
>ORF4993
MCIDWGLFYWFNR
>ORF4994
MALTLKMCPLMKNNRGPRPKLRPRPRLRPKLLLLQLLQRKQRKPLKSPLLKSLNPNQSLKKLLQALVMKKHPRKSQSLPKSPRNLLLPKSQRKGTALINNNRSYTFTYSVTCD
>ORF4995
MILALVQAKKNHPLKKKKSPLKKNPQRRPLHPLKKKNLHPRKRVQNRASLLHPHQASLLLQECPLNSTTTSLLLQGLLINTSLLLQGLLINTSLLLQGLLHSTSLPQGHLRPLHPTQ
>ORF4996
MKKKRSQCSPRHLLSCWPS
>ORF4997
MLTSPRNARLQPVMMRLRMKHSHLSRNVHPTTRRNKSPSQPTSHRVRVSPPLKPLKLLLLSPLLLVMLASPLLLMLVSPLLLLLASSPLLLVASQSQK
>ORF4998
MFLVKRQRQSSSVTQQRQSQPLPFWHSLLVVVIWICLTLMKKMKRVSGRIWKL
>ORF4999
MIALLWNCHHH
>ORF5000
MLQLLLQLLLQLLLQLLYLLLLKSMYLHLWLLLWLLKSMYQSMYLPL
>ORF5001
MWLSMYPQQLRLV
>ORF5002
MILKQMSPNHKNQQ
>ORF5003
MRNSVKWLQIRIRRRGMMMMMMMKMMMSVHQRVRVRKIEKKRTGRVDQIKNTAAAAKRARDTLHPHPHANLNPTTRRDLHPHANLNPRRGLHPHHASPREKEAHLQVLHHQPRNTL
>ORF5004
MLFLPHHHSNPAAAANMQLLEYLSNSNNNNWPQQSTNHFQLTWDAYQNSQNSQAAAMKNECHTVIKSIS
>ORF5005
MQSYPRYRQHL
>ORF5006
MNSLPHLTFTAWVSAHSARSGPMYWRCLSALCKPVVQNRYGEPDHRFKLYSWLEKRPEKQNCRPALWCVTS
>ORF5007
MSLCVTGKTLHSLFIQLLLFSTTLHII
>ORF5008
MVVVKERICWPVAPRLKLNCLCNPKLCYAKCTLQT
>ORF5009
MCTHGSSSASAP
>ORF5010
MTTTMVVVRLVCAHWLLTSWWLCKSLHNSQLTMAQT
>ORF5011
MASIYLRWSLS
>ORF5012
MQDPERQRLWLRCWLWT
>ORF5013
MCLCSTHGKARYQRFYWPETML
>ORF5014
MTMLNCGSCLKSRTLKSRLQQPRTSRIFAQSSHSSRTLHTFADWTWSSCHLTSWPHREQQPQQYHASQSSRHQQQQPAQVLIHLKMMPLQGKRRYESLCHPDASL
>ORF5015
MHQRPRMMTLTVNPP
>ORF5016
MQRAHNNSCSSFSVAS
>ORF5017
MVKCMNGEMYEV
>ORF5018
MYQFDTDIVMCFFCYTVHVLFDQSSTSGSNTEN
>ORF5019
MLNIIDDCVVLC
>ORF5020
MEMKSETCLCHLSLNPL
>ORF5021
MISPNPTRPRPTHLHDHFLIFLRTFAAVGS
>ORF5022
MFLLYRMVYYILLLGLVGLGLGESTNTSSSNSSSIASSLPPPKITHIPTTTSPTVTVTVTDLMLGLVVLLLVVILSLLVVILLTLKRMRKDAKAEKDKKQKPDDVEMSLLRRMHSDHMHMHSEAAGPFGNMYTRPLPSPPQNQWWQNGTLGGRSASMSDLDEPTQRENSWRRQRHGPITAAMRGSGRGRGRGQGPRMGYRPGGVGGNENGGGVFYSLGHV
>ORF5023
MFLLMNKFIPFQ
>ORF5024
MRLVAVSVVSSVASSSERSFSIARPVISILNPAVSVPKRTQLL
>ORF5025
MKKQYSCTGTTVDVCPSNATLNIHRVQNNTVDNTRTVATLPLLRAEKPINDFVRPNWKLCADQSLVKSSPTTEQTTLNQHQPPPQTSVPPDLNSPKQNAITMRYSPSRHRMVAIFRVTQSSRRANVATTFMNRQKATLSRKR
>ORF5026
MIISALEIYMILCVCCVCSHSSCALSVVCVWGFYAMWVCYLKKQPSHGFFYNGGVLFFLKKQPLHGFL
>ORF5027
MCDFFFKKKQP
>ORF5028
MVVALKSLVVALKSPAVAPLVVKFHQQRPRTKVAEPQSQSRCCRCRC
>ORF5029
MLPRKWPGSQRQISSVWIECPVWSLFSQTDSCAQSRIWSETVRCPRAAQQASTHR
>ORF5030
MKNNFSQYPKHTLCDFSQCSVRFESLNVQ
>ORF5031
MKRISFYFSSIKVEHFSVTDSIIILYNTDLRQRISLWRSES
>ORF5032
MDVWVDIRTPSSPVSKW
>ORF5033
MCRLQTWKRLST
>ORF5034
MRRPCCPASGLSERFPPTSHHSRSS
>ORF5035
MVASTSLCLSEGPRRSSSPSEGPWRSSSPSEGPQRSHSQDQPHHHRYQLERYCCHR
>ORF5036
MLKSASMEKLLCYLTICDKKTPPTHTKSFD
>ORF5037
MTVHTKLELSLLGVQVATQGMPYCFSRALRVSVMSAWDAYSPSMAIWVLVCRTTA
>ORF5038
MSASWFSVFHLTGLMDMRSFQRTSTPMILSSCMA
>ORF5039
MWRTVEMEGTETVAHGCPVVIHSRSHRLVLSDAGLRGPSAGRKKRPHINGFLSTLSPRKLSMGFLLSMCLYLKKSTRPSSRSSMQASRMEQVRRLLAYRPANTVSHAPSDH
>ORF5040
MPLTTRLALPL
>ORF5041
MSVNILSIKALLVQLSLQTASQTFRPDPQRP
>ORF5042
MPMKAIICSRVSSGHLSPTLVLIHANNMAEPMDARVIGSLAVSALYLSVTVGRPMILSHSVM
>ORF5043
MVAVFSQRTYSVNTLTRVLSSLSDTGLTMLGLCSSTPGNRSLYRSWRHQTCFIIHRPSSHRSRPNSASSTLTLSHIHMTSTWAGWH
>ORF5044
MLGGSECTGLLPPSKGILKGFLLLKERR
>ORF5045
MYKSSFFVSRGTRTDCAIFFQFG
>ORF5046
MAGPGLVIQTLRSVHFHFFLCNRWLLCGSTTCTHRVNETCVCLCRSLTDIPSYLKTTHPIQCARDTKFFFKHHHLFHLFRIVHTHNTANITATSLSQPPSHYPV
>ORF5047
MWRTRSLGCFTTSRRYSTIGTRNLVDTHSESRIEVRFGVLVRVTMSTNGIVFPRVMSERVLSGRTRTQYSIVRAALADPDTWTVIANVRIAYVIPVVSVLRLAIFALSDVCVPWTRSVRFQWSAHFFVLQSTNVAVVLVMVQRTPLAYTPFSVHRTMFSGVKSGGARLTTGAVRTLVIEASLARQTPITYLYDVLGIIRPVEMDRPFVVVNVHDFCVVFVFHVDHLDVIITFDNKRAVEKSPVESKLVGAYSRIESNVGFQPFTVIGRDDKKLVQALFDCWLGDCTSGG
>ORF5048
MVCLLACSLCCL
>ORF5049
MRCGLKQNQTKFFG
>ORF5050
MCVFCHVSVFSVRRGLDVHCEPPLPSPV
>ORF5051
MGYVGTPLGRLSQ
>ORF5052
MPGLLPIGRTVR
>ORF5053
MIFFFYKNKKIKTKEL
>ORF5054
MVPSSVKYSCGLTTSRTSSGYSSIRRLPRRTAVLKCGSVFAKNALVSSFKSQHLASMYRAKASVVVS
>ORF5055
MMIIILSVSL
>ORF5056
MRGKNVLYSHLDDVIYVTFGFPPFTPYKREVLAVTSHSNLSTSPELKSEKSFEEKDLKSLQGYLKMTPPPTTLFCLAAVMMGVLQVTGEKRLMPVAAAPAPPSAPSRPSVDKLFSSVSSNVSKWHFDDGDFGYSMCPNTYGDFKTAADGSFLMRCNSHDDIYVQALYESFDSDEQLNDTERREKNDYIQSKTKDLSSLWSMRFNRSAYPDETIVSLCDRCSPCRSRFEYKSPEGFCCQACPAGFYAVEHCTQNGAASKCEVCPSDSYKDNSYLGTSMHRESCNTRKTECPANTHLRSYNYRQPGHGYTTDNVCDPEPGYYCPGVSVGTSCHYDAQWAMCPTGQYTFRHHTREDAAQCGHCADNQYVHVNPRTKLATCYNHSVCPPGAVEVRKGTKNHDTICGPAPTPSEEL
>ORF5057
MFIYCLFIMF
>ORF5058
MKSSQQPLSEGCHRQN
>ORF5059
MVPQSCPLPDRLSPQSPPYQKPSAFAS
>ORF5060
MPSLLWTACVSREDPETERLLSRPLRSKTRNWA
>ORF5061
MKRTQLYEWSWCCRFRSELQRRC
>ORF5062
MDSAAVVDVDEEAGSGVCWRWSESPRAPHSPQLAAAAGPSQSESRAKPVWRTVRRTGLH
>ORF5063
MFVQTTTRPGTETDRLRTCGCPRTEHALSEDDEEERQRAVAPLVSGRLVALLQGRCTLSSLCRPTRTLDG
>ORF5064
MCCFCTPWSYTVGT
>ORF5065
MCKGGGAVENENERVNLAASADTRCGDRTRANSGPCS
>ORF5066
MLWIKDWRVDVYLERW
>ORF5067
MALISIDQRNRRLLLFCCWSLFVPIVNVDDHKHKHQYPAKHIRDGKQWHQPHSILQSL
>ORF5068
MPRGFLKMIWSQSAQLPTT
>ORF5069
MNPCKHTGLC
>ORF5070
MDSTLRFILL
>ORF5071
MDNIQTSFICCTTNKYITFFNV
>ORF5072
MLSTSSRNNNGKVPGSSSSYSHNNSTTQHRYNTVQKHTHPLK
>ORF5073
MQFLGRRQLSDLGRAWA
>ORF5074
MCWHQPQPLEGCLTWTFHCRRRPYSFVACSFSE
>ORF5075
MGRTLPSPGRQRVPA
>ORF5076
MSKILVNVCLMF
>ORF5077
MLTRGFQRAALCFDIVGWVYR
>ORF5078
MQCTHLQKWTNFLTV
>ORF5079
MSGKDSSWTASITSQSPPTRAGPESPKS
>ORF5080
MRKYWSPWSLCPATVTWATPRSMSIRDSTIQTIAI
>ORF5081
MSTVPWYASSTTRPS
>ORF5082
MAAKVYQTLSPTAS
>ORF5083
MWISQRVCIMTMIL
>ORF5084
MTSNGTWLRTSVKRLEESSYRVSSETLQQ
>ORF5085
MTQPLTLPPPL
>ORF5086
MRRRPAWLPII
>ORF5087
MTRTTRRSCSRTTLASTGRLSTTTLTEHRTSPGTIFAPLGTTLPLNLESFT
>ORF5088
MWTPRIKRSSRASLCRN
>ORF5089
MCWTICFTCNP
>ORF5090
MNSKRFLFKKYWTDTQTLNR
>ORF5091
MTLRTVLYARTLVRIPASK
>ORF5092
MAWTRSDRNTHNTVEEED
>ORF5093
MEPEPPGVTLCTRQPGFHRALLVAPCVHPVNSRTPALSSEEELGELLLQEVVLVDPVLYTEILAAESRCTATWITKAEECYTPK
>ORF5094
MSHSVLIVTMIKQRWEEARVVAA
>ORF5095
MDLEAKERVVTHWLWMLTVSAYSAL
>ORF5096
MVCRVSGRPVWHQVVVTCWPRLERLIPWL
>ORF5097
MPFRSIRSDFPPTRPETNC
>ORF5098
MCTMTTTGEKRARRLPQCGRPPVRLASKYCTIRSSRSTLL
>ORF5099
MVRAYGTLLRLPAWLLQNPSFTGGAEKSVT
>ORF5100
MRWSCCKREDPASPV
>ORF5101
MYSPLHTTTHHSDFDQILTMFFLFSPSARFVQTTRDFWCGGHSQL
>ORF5102
MSTGLSGQVYRQEGHLREHAHGQPGQLWLFPYLLFERH
>ORF5103
MDLLPARQHALLQVGRDRVDVGRYGRF
>ORF5104
MDRVHHVWHLQDRTGLFSGYPRL
>ORF5105
MVGLGHEGLQGHLFYATQHRLLLRQ
>ORF5106
MAGHAERHRHSSGRYQHLAL
>ORF5107
MRQRECGVRHTVLRVERLGLQEKLLDGHLGLLHVHSLVLVGLRLRASDRHSHLLSR
>ORF5108
MVQGTDRTHAEKVLPSVAGTDKDHVSGRVLRRLETERPASGSKLRVLQVSQTSRLLSKLQLQFGQDLESSPDVRIATKHPQVPQI
>ORF5109
MDHVHEQSRDHL
>ORF5110
MCRVSVVRKRGHGSSTHPARRQTQKFQKVGQRHHYG
>ORF5111
MCLWVKSGVLLRPIMPDLRWWLFIGRLFHLPSSTVISRRRPVSVVAPKSR
>ORF5112
MVCLGSEKSSLNT
>ORF5113
MCDPVGHPVSVLVPVWHKDE
>ORF5114
MEVQLQLEEPGQERAGRDASRLFQERV
>ORF5115
MRSDTSPDGQDDRREATHETSQASRQTSQLLLLLSERRCR
>ORF5116
MLPYLQHCNLHCNSQTARQNEASENHKT
>ORF5117
MYFHGLFSVPIVGRRYYHSRKDQKRPRATASFTVSRQDQGTVPDPADAHEVDVTGRTVSRTGLRQKVADAIEKLYAQFHEIKLEQTGSTRIKASNSIGRSDRKRTLL
>ORF5118
MFSAPADHQRTGASGAFAERMVPTASGLATTTTTLRPFAPTSSVLVATT
>ORF5119
MQNPRAAQNPGGLQHSHQTGNQGQADKIQPRV
>ORF5120
MHKRPSTTRYAQR
>ORF5121
MWSNVVSVSLRGRGFG
>ORF5122
MFVETSVHGRR
>ORF5123
MDQRGTRRDKVHLGQGL
>ORF5124
MDGIAHRSHRERPVSVHSQSISQTKQDRHCQPTAHFSAVARLERTSDALVQRSFGRTAILHGTDGSQERDPEPVSPQQM
>ORF5125
MEPGAQRASHVGSL
>ORF5126
MCLYAWEWLFEMILYCIVFNKKSLSLSFFLFCRQCPPTLI
>ORF5127
MYSTYTVRGRPYRRAKIFWTGECGKISLCRPTEPSSSSSLISPNRIIGVWACL
>ORF5128
MTRTEPLSGSFQSTAYST
>ORF5129
MASEASAAYSKQRTLSSIL
>ORF5130
MLHSERREGSV
>ORF5131
MLLLGAGGAPLREHLERYDMARVFSGRLRASETQTRQPPMGSPTDLCVSSRVQRTRSVLKLDTVHGRLCPTRSHHQKTPRYPQLYCI
>ORF5132
MNVCFEHTCV
>ORF5133
MHGCVYTVYERLRRIPRGKTLEAKDVSRTPSGYQDKGAVAQWRRRREEVIGWLLQPSIHT
>ORF5134
MVSNKSVNLSLKICCCVMNISHNHHHTVYKVWQGLEKSYQCVSSSQAYQALKVSSNQTTKPKKL
>ORF5135
MVCTWRTKLTYLSRALKGWWPQKPLNLSLTQCQHWPLKRVHLAVLL
>ORF5136
MSGDSQRSSRPTPPMRQAGLWTI
>ORF5137
MPMRCAFSGSLKKCINGESFVLLHYTLSLSLHSLEQHTYASWNQSPLLPLAVSPMWSSGPDRLKP
>ORF5138
MQSTCSWLRP
>ORF5139
MTMVSWRLGSPCRICTSRLPTRSLMPCGSCTTTLTPTPKRTLPSCLSAFSS
>ORF5140
MTSTTLGSRLWKNRTCSPAPRVLWRGPSTCT
>ORF5141
MTCSIPGMKRPRVQSRGR
>ORF5142
MAVPLCSTRTLPIASLITITWGPSSAATSVQRSYSIPTRTRWPCVTWPALP
>ORF5143
MWNPSTTAASWCSITRS
>ORF5144
MGVRCLRDSCSLTCGDSLRGTWEDTVTGTR
>ORF5145
MYKLSRRSRLSSRMSSRRPTNCLRRISLTWRRTGHRLWIRVNPSICFCVKTTQTSR
>ORF5146
MQWLPYSFLWLQRLLQRRLNASAMPPIPTMELKAPRSNRLQQQPWKLCALMMCVSCVLAKKSVIHSSFNNNDVGCHMYVLFFALIKTMNLQNTFVSFGLFL
>ORF5147
MLMMIIIEIFVLMYGGSSGGSSRRCGQYDWHRLSMRYRWDMARPYAYRRCRRTLQMSRCSCSRQTFRRRTP
>ORF5148
MWRRSACPAAAV
>ORF5149
MGCSSIFYQPYPP
>ORF5150
MWDRARRPPCNDDTRVSCGISL
>ORF5151
MWVPVEVVVVVVAEQHRTVRVVRQPS
>ORF5152
MQRVSAWVRVVRLVSRP
>ORF5153
MVVRRQGTVDCTLSDRFHTPI
>ORF5154
MVGCVARVWWRRLYGL
>ORF5155
MRLLTIIDNRRWLRATVVVVLGHGNGQLGHGARMLLMSVHQSNVRQHRTHKTSHNHGTPVPGSATFPTSRLGPIQVDSPMRRHA
>ORF5156
MPDHSHGPWMEG
>ORF5157
MVWIGWMDGWIWVSCRVVF
>ORF5158
MGLNWFSLSVSLTFFSMW
>ORF5159
MCPRSTSCRPSFH
>ORF5160
MTYILLDLPMAQKPCGDCKRHSSSSSLVASSPRSISASSWSSSSSVLPSTRSITNLKNSSGVSHSFTLISSVSRYLSAHHAGGLFSSNILACLIQCQPNSHTAVARC
>ORF5161
MLIFTRPSFGNFVLFHH
>ORF5162
MMGGKPFSGQTFSSTWSITRLVLFLLKSLVTSLPLMGLELNQAPMSQLCLPNL
>ORF5163
MGFQSKSCAAYENDGMVGDSS
>ORF5164
MYVSIIILLLIGKKDTHDVRLISG
>ORF5165
MWVGWRVSEWW
>ORF5166
MGRGVCSVSRGILARI
>ORF5167
MKPRRPPWKLPIAAGRVLWGRSLWERTSLSSEW
>ORF5168
MLCRVTVSKVDRVEPMLKVERQLVESGRSGRRGHCSGCPQGGSRLVDDGWCNRSCS
>ORF5169
MCWLSQKGSYLCVRDFTTLSFVHRDRHGTNQRQIRRRRPLCPTHTFDYAPDPSDQGRSIGTVYQRCL
>ORF5170
MRGSQISRNY
>ORF5171
MHASLKPHQAG
>ORF5172
MRVFFDVRRTARPAQDHQGAKDDHQDSQEAGQDQTATGQQPPQQKGFHGTVQVYTRSIRHGQRQLRVFSADFFQSQIIGEPSQGHQHVRPQAGKGAQGHHRKDRSVTR
>ORF5173
MSVMFFLKKSFIQTPSILCTFFISTPSIIIFFLCTTVKSLKHRIKNPLFVLLSEEEAEQQKIE
>ORF5174
MSYTHKYKTSDVQCFSRVIR
>ORF5175
MFLKVIKCTMDFGLAVYSGYKVD
>ORF5176
MFLSLAPIIHTGQNIFHDIKRVLRVDVDVSPHFPPDVLVV
>ORF5177
MHLETKVGDVLRNQQQFARVVLLRLDTFAAVSVLHHTVEPAINVAKRVHFIFPFHVHQPVQVAERHSLIRGTQFVSEHGKAQLDVGTPDAPLPIHESGPGGFLALGSGHVGIG
>ORF5178
MILVEGILKDIVQSYR
>ORF5179
MLPALVIPATEHGTPDRPHDPLHRRYQVHVGVGGHQSQCLCDAAKDTHVHVAGIVHVLGSVLVNGHFGRYVKEDIFEWFTEIQKLFSE
>ORF5180
MCNLLAARAQPTPLSLVLFWLFLAVTARQLALGGRCWWCW
>ORF5181
MMDGYSLFVV
>ORF5182
MFIRRLGTTGKKCLVRGDLDRRLRISKRTLKDPHREALPRCTFRRSLWPLGSARRGPPSFLCRSHRSPLDLPETRTDLRTRETSTSYRVARTTPSRTPTVFA
>ORF5183
MYPSGRREALSESLRSVLGPWVRTERWDCRKRPSEDTIRKSEERSPSTVYRSWNRRAPSRSRVYLSAPDRRSSPTARPPSCP
>ORF5184
MWLVVWHPPSLRESVTGSRALYSYGRADL
>ORF5185
MADAEDSDDVFVCCANIKKCVSELPTIKFQKLMLTYRCEMPTHTALMKIGMRTWHGAQYLSTRATPEICADILNDMFRGVHLSVLINSVWHAAVDSGVPLFWPDEDLKKYGALCVYPAGQPTPPDFHKTVLTSCWLRLGWGLIMRAYSADSRAKMFVISHLHADDDEDDDSDDEAREVAAAIAAVAAVEAAGGLDAADNERAADVVAADSDDDEDSDDRPAAAASDSEAEEAEEAEEASEAEEEEDSEAEEAAEEEAEEASEASEAEEEADEPDEGSDASEAEDEDEDEGIDDASDLDADDYGEPVLDQEALDEPAEADLDGGETDEEPEPEPRTRRPHSGCRGLVPVIIEQIFDFKIETDKPTALSRAFSLLIKVNKLNMGYFESVQASDRLWYTGESPHCLLGWDGFRATNLKYQPPVLGDQWNEGIRLVRLGLYTMKRCTAFDAGLTIRDVERRFRSSSDTPWDSGDDFFIPLPPVRGDASRGFYEMGLKTVERGFRHVLDACNVVLR
>ORF5186
MPMKTCHAYVVLFLLHSGVSCSPLLFVT
>ORF5187
MDWCWRLWSTHRPMPLLHLPLL
>ORF5188
MPPLPLLLLCPTGLWDG
>ORF5189
MKSCSPDEASKRPHHQNHHVCVINMPNQINF
>ORF5190
MIRVVLFFIIITNTNTNNNINNNNTHSQTSTTVIS
>ORF5191
MRPGRHTTIKKHSSTRAKKMAHP
>ORF5192
MCSLCSGVVMLLLLGDVEEVPMCDVVGVVVEVPMNIVVDLGVTVLIAKAINTRIILRNSISMLAAQSKRQHEITNTQITRHTETQDTYHNKDLNQKTSSDSSSRDHHHHRHHNLR
>ORF5193
MQAIGGRFGEPRTLCRTAEISRQVHGSGTGDQQLSHQQDRSRRQSCSPLVFGQQMGTGASDPFKDRVRCNSGGGQVRLLGYLFHSCQGVWWW
>ORF5194
MYVARLSFIYTRCCTLNKQINK
>ORF5195
MRSKVRFKSFFFFLFIIHIHNLFFRSTQ
>ORF5196
MRAQGRSLEREAKSRAPGLSSRQVQAVFNSEAKRLKPKIGSVRQRWLPMFLMIQPLLLGSQRTQDDVELANTAFGSRV
>ORF5197
MVTMAEGVTPNQEPSQLANDQA
>ORF5198
MQGVVQSPPYEDLAHRMTQGCCSTAAAAPSSRSKK
>ORF5199
MSSSSDKCVQE
>ORF5200
MVAWDHLQEPRM
>ORF5201
MVHASWDQQLLQKPRM
>ORF5202
MLFFQIHHRHSPPQLYQSRRMTQ
>ORF5203
MCRLLLFLCSSLGLSRFDHGQLLLDGFL
>ORF5204
MLLWCTLGGRYLGRGFPLGCRYVLDGGEFYSETLDGSEKTYTHRYTQHGE
>ORF5205
MLEWNVVCERPLFYPPHKPKRQNIF
>ORF5206
MMMLKRMPPSRLLIILRPNRNIRNTSTIAVKLNNTALDGVSMM
>ORF5207
MSRLSINRAVAGEVVLQVTVHTLGPTRSYFTSSFMGW
>ORF5208
MPGTFGPPSTASDNTVSPSFSDIIVTSNSPSLLTKRLPPLSSSSE
>ORF5209
MYSLIATFNEASPHSASAKSIALFSMVSVRSMLLTHTQSSIVVRVAGYSFWGLRSTSNR
>ORF5210
MLDLFCLMRQNFLDVIRRAESGRASLGRVEIVYQTHDGSGDLFKYNLCNLVPSLQLHGFVEIVLKHHVD
>ORF5211
MIRAQYCSHLFMGAKGSLAVMNRVNRCIPLRIL
>ORF5212
MRLLTNAESSRNSMILAYAIPTNPTSDSVAHTACRVVRLSSPDTFTLLRDQSPFSITSCGRGVHK
>ORF5213
MSMMQNPRPGSVAFLLAHRGALIMVLSLGLYSS
>ORF5214
MSSRKVPYAVPGQTSSA
>ORF5215
MIIALSQITNTRVK
>ORF5216
MMLRRSTYRLHPRVRQRRSLLLLQPWISFLSWTFSFSLWSHRYHLSPSFLSWTFWISQTFLISSRLSQLPPPWSHRLQRLVARPLALLLLQLVQVLLLQVLLLQVLLYRRFCTGS
>ORF5217
MYWRYRWMRWSLSRSSGSVWPDLSSPG
>ORF5218
MLLMLWRRELSWLCHRPLCERLLVEQRW
>ORF5219
MPRTRSDRCWTPLS
>ORF5220
MCSCELLFIEPSPLRLASNITDAPLRSVVGLAPPLSPSPLERRSVIANAVPP
>ORF5221
MSVIHTLDGRIPVHHHQAGVGLSFDQSHATRPESVIRAAPSVDQSVSVRVGQLVRVKGPATRVGDRLEIQSARHQETVFDNHGGLGMIRANGVDLGLVGYNHQLAVSHGLRRCVIIDDPVTLLHEERLAVLTHEQRVTHVGTRGTLDPDALAGSQPHHSLKVSFTLFSLKLAEVDLLFLELDLYSSEMIHGSLSY
>ORF5222
MERGLYRPVPLDKFSKFISTLSLSSSNFFLGAPLKNFLRALLSQFFFLSEPLSKNFSSEPHRKKIEREALPKIF
>ORF5223
MRAPLLYQKKFIKSFLDSLSSQKNL
>ORF5224
MVFSASFSRDTVLGSS
>ORF5225
MNFTFEGTNWTLEASVAGFKNSPVKVSVISLAGTSDALKSLALKSVV
>ORF5226
MVVGLLAFRLFSAPTSGVNHASPQSLLELCRSRPDGSLEVYYLLN
>ORF5227
MKELGHVAPLHLESLQMFGVQIVRVSLEGRSRRR
>ORF5228
MGSATQPQQSTQSRQYSMLGHGIVYGYGVRVDGHHPIPERYRELVVLVYPAKIGHGHHGVGERVSAPQQKHRQHAQRWCDTGPSHLCTGAQSHLYGVIVDDIKQPTPVDKQSQHRPPDGSAGDQVPLLVTRFVVVIGRRTVLDEIAEGHSQVHGLYGELIALGASETPVSQEILRGHLGEILESQTRRFRHVSQFLLVPCHWSVVKVQHQTIQTIVHSRHGKGTIKNNTQRYCKSRSGQSLYLRLLVVISDNNMALYFTANR
>ORF5229
MVKICGSSSGRSGGGGSRS
>ORF5230
MVTNTPPLALGFTRAIVSTTPATLDPMYTGSDVSFL
>ORF5231
MSSCAGVDVAGHSRSNPSVQLSTRIDVDMMSGGIHLPRKSDHVNEHLAPQVDRL
>ORF5232
MNQKKLYTTNKSKSNTRH
>ORF5233
MISLVLVSSS
>ORF5234
MGPSRGLELSSWVRLKSL
>ORF5235
MAIMVLVTPSLTWCVPPDLSCHSVNTDDRVSLSRTGQLTKTTSLRQ
>ORF5236
MTPSTTPLLLRSKKFRVTCTLTPSDGDQLKVTPLALYSTF
>ORF5237
MLMALGPHTPVGL
>ORF5238
MPQATLGTLASVDPGNSAPMWTSNDMYTARLVK
>ORF5239
MAPYARCVRS
>ORF5240
MSILESWGEHLTVTGLRVVKDLPDVITVDTVGAIRTAPKLGCR
>ORF5241
MNSVACAATVKRLIIEVMCHSEGITTPPVFEAHAIQPPLPIW
>ORF5242
MPRGGRPVYGDSFTCASL
>ORF5243
MTISGKPLSLSLGLILHRFVINTSCFVL
>ORF5244
MVSVRDGRYTGSGHPVQRSSRNRRGRHIGASFSLCPLRCVCDTRFCLPVVHQTSVLRTHQSAVGCSGYPILTTLDVSHHLLGSLVRSHGHCVLC
>ORF5245
MHLSVESGVRSSQMAMVIKGSVKRACNK
>ORF5246
MSRLNFFYLITLYNTNIHTYIQKHQR
>ORF5247
MPLPLLLVNPPPLLLYCCWY
>ORF5248
MGVEAATGCSVYIGIAGGNATPATFGSTMRNSPAGLNVTNCCG
>ORF5249
MGWPDDGTAGNLGRVSASEQNLWKSNSISRAPS
>ORF5250
MDGHLVGGKGALLKSASMNAIGVQGGHSNTWLHMALTRCVMLGGQLVGNINTIRSSLMN
>ORF5251
MTVVTMSRLPPLQSETTEAVTMVVGLRLTPTASELKSTSRCAVGTVFSGVAAATASSSPPLLGSATLDMAWLGILLSVCVCVWNRERQEQSSIAV
>ORF5252
MRMDQSGSFSSLMMTLPSSNRYRILFTSVRCAPWIARVIWMARVIWMARTGLFCVLRKSRIFFSRLTGRGPGTGIGGIFCSVGAMAE
>ORF5253
MVVAGVDVWASCMTVSILAVNSLLSLRAAVCSARSSREDL
>ORF5254
MILVVALGSTVIETDLGFLRGSISREAEKLGRAYSRVCRAGPRPISEVSVDGRVDRT
>ORF5255
MDTFASSERLSAPENVCCSPS
>ORF5256
MAPRDSQDPTPPVPLHPLVPTVLRCTSPCCGVAWIWSWYRRPQNSPTRRTCKERS
>ORF5257
MLLLIESQHFLIHSALGRWKQQCVMKQQSLVDFGSSMRSVR
>ORF5258
MLRRTTVSPVENCSPVRFQRPANLMPASKKHRKSVGTQVSWMGNPSGLSRAYEVRGLEQYRHFEPFGSKSSVSSQSYLSGATGVRSLRMVE
>ORF5259
MFPTETDDPTES
>ORF5260
MRISSQTTPSHTLSHSFAHTASRHFHTADTEPLRQ
>ORF5261
MPKVYKHRRSGHRTQATYTSHLQGLRFRRCVREIQKRRRSRPTAGQSRRLRPHAVHLCGVRETRGHVLQRDHRERTFKRVLSEQHAP
>ORF5262
MVLEDHRHGQLQKSAL
>ORF5263
MQRDPVYTKDTQTERR
>ORF5264
MGLLHLPVGRTLLLF
>ORF5265
MKIKFILSTTCLVWSGFFNNTDRVFNRIDVQISLRTGVKDS
>ORF5266
MLVGRLLLAARRFLYSGGGGGKTDTAPGRVEPTGGGGIWLGGCCCWLLDDEDGCCCR
>ORF5267
MIKNRMVSSIATSPMGHATH
>ORF5268
MVVSTNCFSWSLVSTIRTNGRYIAPKRFSRPNVTFDILSLMV
>ORF5269
MREHSSSSLSSNSSSNSSSNSSSRSGVISNNNCEESFWGDCVVSLMLLWL
>ORF5270
MTLFATVFQSTASAPLSHLSEAGESKNRLMRLNMG
>ORF5271
MEGASTTPVGQCMVCHSFMSSGVTSSLPVAE
>ORF5272
MKVLVFCLDGSCLKTT
>ORF5273
MWRTFSSSSSTTNVFCSSLV
>ORF5274
MMMGSTKAVSSEILRGSHSSTSPFVVLNLLPNVFVLPALSDSVALELTLLSGTTI
>ORF5275
MSSITSSSSSSSSNWLRSSLVRHFQWIWSVLSVRFKLDSLFTSCIE
>ORF5276
MSTSRNPDLSILLLAIPIDFFRASLAAALAYLNHQNLHGPF
>ORF5277
MRLESDAVTQSLSQLCKHDPKVLGAAGV
>ORF5278
MAPTGPGLCPVHNDRFHQLVLTQHASLEIHQLCAVHIKHVETV
>ORF5279
MEADPLRTQRPLKQSVRLDVCDDRRHGAQMHGLVGNHHLRERVEERRTRVEYSSADRVQHSVFSGPESVSLVRPFTHLAQIVRQSFASLGVAKRHVGHHGRVQSVKRTHGVGQQTENVGDFINLSVGVLSVLVGQMKHVLEVMGQQPVQKTAFVGRRCQQMRTKHADQTQVHVQSRDPILRQRLQTRLRDGEFVQTVSVHFCLIDQSGRVGQGQFLQRLARHLLLHDHHTPVLHGATKSTDGVDVPDPLHVMDGGDGFRSKVAADVGALGSVGRACDVGHCDAAIQNVFDHGTHVGILLARRLVTRHSGHCSVVKNNRTTSGLHIRLGLVLERSRREASLFQNQTYVGEPTQHKKKSER
>ORF5280
MEESADAHVRPKELHNQRGVRCYGRISATPSGHRLYGPGVVCHGFGVVVSSAGGVDAFLVHRKQLVHDGRGLVETQGPHAIQHGHLVPQSHVIDGRLLHGHCSGGYHGAYKVEMGPHGRHVHGRIAVVNVRRGGGLSLYALDHIVVCDDTGVRLETRVHHAWRHVYIVPLLDRHLNLKVVGVQVRHVLQGTVQHTVSQ
>ORF5281
MVGGRDLSHETDGASLKQGFQLGQFFQLSHLFVLVGLEPLIVDAVHLHGSGDEPLDGLDHVPSKGGCVPDVHGQKMFEFKPQSRIGIAHRPPRDADLDSSRRGGSSVLADERVKGVNQFVQIVARKAGQASPVTLRRAHTKTARDTARQVHGATHVFNVRLLDSLRFPHVKVNLLTHGRLDLGRHDVGKRGDAHLDRQQIQNGIG
>ORF5282
MSSVCTVRRQIGPKRHRPVVVSE
>ORF5283
MVVVGAIRCASRARIGVIQPKWYGGRGFTTGPVVAQIQVGEFLSLAQFFPVHQKHKADAGRNHGPLVRIQYGALLHGQKRLVVHHVDFPVKFMAQITKDIHYIFHVRGHVLKSQQSPVGGRRHVFSLYRYHKGYHGLGQFIRLQKESSQVTRHGPLSVGRLELS
>ORF5284
MINQIIKSVAMQCKQ
>ORF5285
MNKVVVESNKLFYRITKRSCYRVYAQIQIITTYTHNMIGRCAYNTPTAGGESSATTSIAFGSFFGGVHSTT
>ORF5286
MRLVDDQRNQRNDRCGRHCSSDSHSNDQSCQLHDS
>ORF5287
MYIFSPSGRQQVFFDEHVQ
>ORF5288
MGHVGGQTKVGQFDLERIGRDHDVRRLDVVVVEAHRAHILYGLEYSQYNLAHHDALFFFGHG
>ORF5289
MVEHQRSQPVVDVGAELHALCGKRRCRPLAPLDHRTHFRVPTGSQGFLQIVLGVFQTRRYPRDQHVRGRLVIVRIGHELAARQYKSVLMSPRRCRREDASELGQQLRRKCFLHSQGTEKHGLSPQSGLCLDAV
>ORF5290
MNRWRRSSAGVRCCMV
>ORF5291
MQSEGTGRPGSN
>ORF5292
MVDSLRSEVSKTEPFDRRRIRSYSLPTVRPDSRVRSF
>ORF5293
MPPDTWSTEPEA
>ORF5294
MWSFGVTDRKGPLRHSRRLPVPTACRDCSLRTPQSS
>ORF5295
MRKTTRRLRSSASGHKTRVRSSPPDT
>ORF5296
MVTCPSPRAPAQRLSRRLHRHPSKRRRAKTIWPRSSRDSRTKSVCPSSRCLTSSKAS
>ORF5297
MWPASSPLTIWWQSTAKTTFMRCSVRRAVRGCRPSWSFGVCLGLWTTRPNSDAIQTLYTLTTSSKCGPLPGWLPRSESTPGASSRATTITRISDTVSTAWQVAGFPTGWSNLEIGSKLGALRGSSTNCPTGVTRNGPGRVCTSFRPRCVARGATSRPPWTSYSISSTIQAKKKKQQQKA
>ORF5298
MTRTSDDSETPDSSTPECPT
>ORF5299
MTFFASQTTSTEQAPRLSEWTFLP
>ORF5300
MVAVGEKSSCSSTIGPRENVSGRRLEERLPSLESSDSITIGRTLPPSSLVL
>ORF5301
MAQTGKLAASLGFFVLPKLSESMSSPWRNPKPLPTRLTSGGFSSSRRSTTFTFRTASTEGLFQPQYSSTSPSPGSMAGSSPIFTPTSLCPKSLWAS
>ORF5302
MAYRTRPFERTACWRTPWLQYGSA
>ORF5303
MYSLLMSLDVLTVK
>ORF5304
MQALLISCLFLFNTNHTGSSSGTGV
>ORF5305
MAQALGHAITSMLPQQ
>ORF5306
MALLCSGMAFSSGPSSKGSDLNH
>ORF5307
MVVSMSGVPPTAILSVALIILTASESVSRSPVTHGISYRFPS
>ORF5308
MKMFSLLTSEGGLFDADRATREDMLMGTTTASCESLLLSANEKLDFELIVCALFRDISRGRVGLGGCSSNRPPCRSNLAEDSEETFFLNRLPRCAVTRTFGGKSLRGRNRVAANDGCSRSGNRTTSMNGGRASTLFDTFCRPSGDVVGGVGGNADGDSSGGVGVNGDNGAYHPAALDCEVFFTDRSNGSSWYAAEKVAGLYKDAWKSAVDWVMPYVPLFPSRLSNQLSVEASSANRVLRGEYGEEDDDEEEEEEDDISSKSNKWFLVVDQRARIVLPAELIVMRHISGVIRLPVSLPSAALKERALFIVNSNRLVGRIVNRIRDTDRFVHTVLLYQY
>ORF5309
MLLLASSTTTL
>ORF5310
MRLLASTTTL
>ORF5311
MVARFFQRLVGERRLPRN
>ORF5312
MLGRLEEATSRVLSVCVVRGQTTLLAENLPRRSLRVRRVQRLL
>ORF5313
MRDSGRADRRHDLHV
>ORF5314
MARVRQTRETQRHNRFQADVGGASPLPSTTDQMVRDPATSETLYTRH
>ORF5315
MAIGGRYVLS
>ORF5316
MLGIMYKNISHHVLFFLFR
>ORF5317
MINRRGVSCNWSRRNSSLRRHSSRCILPDKSIGWSRIYQRLELWLP
>ORF5318
MRIWRLVRCRLF
>ORF5319
MQSPCRSLGSCTGRRQPRGLVYRLYPVRF
>ORF5320
MMMMIIDETCRPMMIMMVVRDVPVSIQKPAI
>ORF5321
MPWPVPADSRSCL
>ORF5322
MSSYATDSFLIPPSPRNYTGP
>ORF5323
MPDCFDPVDKRLCW
>ORF5324
MDTRRTLMPVEASWVSSGNTAW
>ORF5325
MFEKVFLMIKHLTKYISGPKQSVISLESCARDSHRQSIIILASLTHCISFCLCCLS
>ORF5326
MVFANTLLLMKSLL
>ORF5327
MLFTRHLEMIVSTSLDHCSL
>ORF5328
MKPRHFRALLPNSNTLMSLGPSVYLEFF
>ORF5329
MVWPRGGDTFKYSLIPRGGDTHLNALRTSARLDGTRLFLRSLSSSSNSNVYVLENSLRKNSRQPPLTGDSCETSCIITSSVGSGGGGPSSSLLLKRSFLTSLFRSAISCLIFKWSISSVSIPISTLSPLYL
>ORF5330
MRGLVMVRDAYDNHGRKAAHAPIQQYHQTPGPAVYGFLGAGRQARERYEASRFESVQTNLPLSL
>ORF5331
MNTVSTKITRRTKTIATSQTPATARTSSRSPARSATRN
>ORF5332
MSCATSPTWTRTKSTSRTRTATSLTRYRVARFEWPTGSTPSSRRERYRRPTIQRTKRPQRTKTTRKTLSYPDERPNKRSSSGPGTTTTKRKRTTIPASPKRKRTGKKKRRTKRAKRRNAKRRSRLPYRNLRLNRPQRIPFRLCRLRLSRRSRRCRPSTPIRIPVPTRTIEAV
>ORF5333
MIYPSSIYRPASNSPGRNNNNNNNNLLSYPIYRSRYPTQKTPHSRFRTSPTRRLCLSENRTKTNNTGDKRPRSDGKTKMNRTIAAAKTKTGPEPGRGPGPGTRSKTKRRRRCC
>ORF5334
MRTANLAARGPRRLRTRYPIALTTRIGTRYWTSVSNQPWYPTPRTTRPPCLAP
>ORF5335
MLRSRVSPVRGKEQDCSWQCVRKLIPTTGDCSPDHSKPQPMTPSINTKTLYKRT
>ORF5336
MFFFLNNQRSINHEKIDVSPVSSRYQPGRFGGAHGHHAQKARVDRLVRKMQSAPQLLSQTLRATLGTVRVASHQRSQSSVSPSRTEMGLLSAAGLQLERHQGDTRPMRRLQTGSREETASRHTVSGAVPARAQEDGVRSHQQQSGGGTAGRLRPQRPGGPKDVLSQRADR
>ORF5337
MVVRVQRYDVRRLGMAQNHGHVSGKTFWRSGPEMEVCDQRSGTGRP
>ORF5338
MLEMGPLREMRREVRVGLPDVRVLPQARRRASGTVVRLVRSRTGSRKRLLQTRAVLSSLHAVLDPGSPQRRSRVVKGLGDVHPGGSAGTFQDQEVRLRQLRLSNQPDRGQAVGIGQSLRAGADQETQRHLSQGAQALLSHTSPPPR
>ORF5339
MGTGRDVCVDVPALRCTGVWRRRDDDGLVLRAQSARRSPEKRLQTTMGIVAVSQTGL
>ORF5340
MDQAKPLVQI
>ORF5341
MFYPGRTSRQR
>ORF5342
MPQSRRAQTLLRGYHSEGCAYVRCLQARNISSLGPRQESVAEPRQIPGERQPVGTDCTQIL
>ORF5343
MALLTLPLLWSRG
>ORF5344
MQRRIARTLGLRATHQTKRTLCQARGRSQIFDGTFIIIVLGLVLFEQLSTIFSLFGQLSAMMLHQVVILVCRKVGELFPDQDTKLILKSILSYHQPTEDLSSAQLEHQLATAFSSVQSLITRVDNEYTLFGMLLGRLGIPETVPKRLNPDGTENKKPFPVSTPLLWFLTCALEWYEKYEKANVPKGTTIKARKTVENMANAFAVADRVYNSTKVMPSNDQLTQAAQHLGHAIVSFNSCISLMYTLKNTAPQPLPSAYVNPYQGQTK
>ORF5345
MCTLYTLRCCYLIMM
>ORF5346
MSLSANPPPLPLQQHTHNHHHNRLLLPLPLQQQQQKQKLYREDRMESTRSWVE
>ORF5347
MRSLYRRTWA
>ORF5348
MPHTVASTGWFEPLTSWKSRSDCIASSVCLNRAS
>ORF5349
MRHTVAENVSLLGTVLEGTWTTGEATTEYLSRPSTFHWWIRPHATESLPWDHRQTPCAPDPWITTLATVTLEDL
>ORF5350
MLIMMMIDKKPCTI
>ORF5351
MMVPKSMPVVFWLSLLMTVMLCLLRSNTRRVSLCVASALVGSTDTLGCLARCSRISACCLAVMYCVLLTVFVAIISYTLLN
>ORF5352
MFSFMVCSFLMFSFML
>ORF5353
MLLSSICNRSICTASSLASLSRSASSV
>ORF5354
MRLLTSVWISSRRLVAMFRAT
>ORF5355
MLNTSKNSPALCASPIAGKK
>ORF5356
MFFLLFTNFLF
>ORF5357
MGSLLSICCIRLDRLDDGLTSSSLSGFSPWISSCSLSMGTSLVLGSNVMLSVLHMRRNVPLLSELTADLSTCSDCAPMVLLST
>ORF5358
MMVVVSTALRLPAPNMSALGSPICVSTLLRRAWFSLR
>ORF5359
MEVTSPSRGLKRPLADRMGPTPVAAVWMGGWVDGAQSMMKALMHADLWS
>ORF5360
MFIEYLGLAWSPLM
>ORF5361
MTFLTKALGK
>ORF5362
MPCPRIPMGTTA
>ORF5363
MDLRQNCPARPISCARSNLLLPTTNRCP
>ORF5364
MTERPLVSNSMRLTTT
>ORF5365
MSTFRWLTSSE
>ORF5366
MKHFLRREALACPRHPITVL
>ORF5367
MPRVCPLSSVLVMPGMSTGRLVPAKARDPAQVACARWLGSLLVDDGDAIAGLW
>ORF5368
MSNRAQQIQDHLTVLGLLSPKYT
>ORF5369
MRMVLSNWVRESLILIRALKWARDMWKPNRVTRAPLASISSM
>ORF5370
MMRVKMCQPHGSVSSRCPVPPRRRFKSLGIASLRAS
>ORF5371
MLPRLVYRSTRFWDSVQMSLRFRQSLSIL
>ORF5372
MRDWSFRPSVVYSSAATATFSMCGSDMAV
>ORF5373
MGLTIGMYSPVSVWPVPTMKRGLYS
>ORF5374
MGDDHRTSAFDR
>ORF5375
MKRWRALVMSQSSDTSAFRWSCDSSTKRVSPFSSKTQVLRGVYIRSVAGEMGLLADSSKRVAGDRPETIGAGHPTVNHLNWRPLLTNGLPMEGPSVQMGCPSNRMMGTTAPPPTSTAGSVTESVGMDCAGAASLVVYPLETLLTGLLVSGPITALSQATLRISDRTSCLSLSVL
>ORF5376
MTVLTTAVWVTSWGMKKALFMAPK
>ORF5377
MLLLSSQLLVRAIRAISISGVMVAGFLVHRPHRRASALAML
>ORF5378
MTPEASMMDLPI
>ORF5379
MMVSTKDGWRTAA
>ORF5380
MWMMLSLNRFII
>ORF5381
MTRYRSSCCRNWMEVVYWVRPNFMLVRHALTSAARERMAPGRAIVI
>ORF5382
MSSGMLSGMSMRDIRLRPT
>ORF5383
MVCSSVREPPTIRRPRPTA
>ORF5384
MPSLRKSLMLVSAPHA
>ORF5385
MLMSFSPVHP
>ORF5386
MRMKSVTLGALRDLS
>ORF5387
MVSSMDGLRPMMYC
>ORF5388
MLMLLSDDRLSSGRRCYRRSFFYR
>ORF5389
MLARRRRGNLSKLQVF
>ORF5390
MMYNVVAFILALIFVRLGQIAKFLFKLCVVVLERLADQVLQVFTESVLSLEFRETLDRHLGLHGLSQRTAYDEAFFRQRLVNQ
>ORF5391
MSDHLGAESLLFISQLDTGGL
>ORF5392
MAGGTRDQPGRGS
>ORF5393
MRALSDHIQRPDGQGTRGSGLCGPGRGVRVRVQAVHARTQNGRREQRLQEPGQRRTSTHRQDESTAQRTVPSRIVFSRTLTEKLSGSRFRRILSKRRAVQAGLLRVQTLQVGIFILFVGLLCCVVRDV
>ORF5394
MFDKCTKLCMGMDKCLQPYSMFMLSEDPSINRTNTYEALKMAERFARGFKQLTNIIFGNQKCLVTAPREEKTQDRQDMVRRKPSHSLTRSRSRSLSLFFFLFLFQSNFYCCHCR
>ORF5395
MWQPQTGTKSTTIICCSNSRPQRVQRSVLRRTPEENC
>ORF5396
MPWQRSSGSLTTETFTTRTNACCA
>ORF5397
MNFSTYGTGSGNWCCSTKTFSPTRRASSPTRAKTPKRNRSR
>ORF5398
MDSACRCQTPDP
>ORF5399
MDLHPHKHSLRYKATQPRVRSNSHKKRKDTEANVSSSSSSCLL
>ORF5400
MTWPLRLSQLR
>ORF5401
MQPVVFWLLGRPHPPPRRLITPRSYRRRSSVLRSWKW
>ORF5402
MILVFFLILIL
>ORF5403
MALAQTLMMNFLQKVQRVLGRFASRCVRPSL
>ORF5404
MCTPSDKPATCCSYPAAGPSA
>ORF5405
MRTNRPKRDSAQTGSEASQHSWVAFFPQTFCSRSVSVNTKTYPSYQRTPSQAGSE
>ORF5406
MLFFNIYSGGRLFLIV
>ORF5407
MLLFRRRLLLLTNFGSTSSLFSRVLIIIVVSCRSFSRQSGLLSGIALVLDPGLCQDIDHSLSAVSVQTIIVEVFRGEALVLLQHHDGIRDALRQLHLLHSRVSLVAIHISLTVDGIGIQQCHHWAWFAVVTLIGPHAPHIAFSILSGAAKVIKVDLGEAGSPLVLVVQKGLII
>ORF5408
MVGNVLDALRIRVEFGRAGRSHHLFAPGKNVWLGCRGGIGVSGQGFSHAASESGGSRDIAAESDAGSQVGLVLGTDRAGRLVRVLFHTAHHVPQLVGPKLETVRSQRSQIVVRLKRHSSVSGTPQCSKQNVQIFHTAAKLEHHAGIQHRARSSLDPHAQLVLEVLERVWVDVSDLELVLALQIHGLFAASVEAGLRDGTSHNHAPFDAVAEFGVKHLAGHTVGGRHSHLSHILQGLLETRLVAAHQLHRLPAVRWTSGATQTLDLSVARLAPALAALWVRGHLAVG
>ORF5409
MASQVHILQKTIEQDGAHGSHVGLVVLKVEHVIADAGRTHQRRLNQILNAGHIVGTLHQRVDALLSQSGSTLLVENVGTVRTQKSHPGLKITTSRCSVRRSSPCHDR
>ORF5410
MSLELGRVLLHQLVVDHLGGGASGSGVVNSAHQQSIVIIFPGLRNVQYLEDVRDSHTDLFGRLCVSIILGFCRSAAHQGGSPLNVLRGIREHELFETSRILALTHIVEKTNVFTVHRVHIRAHSVIEHRVTIGKQRQQRSLASQVDAHWKKDS
>ORF5411
MRVKSENETLLDQKNQKSRAVLMNLVRR
>ORF5412
MRRKCKAASSSRS
>ORF5413
MSTPTRRRPSTLNSSTTQRPSSRSPSTTFITRSSAGTPRGSLKSTLDLSRDRAGCTPTRPVWSGFSPVWTWTRIWI
>ORF5414
MGGRLEQTTTATAST
>ORF5415
MDAFLGRPTNVQGVWHPNKHVPANNLTQACCNFVDKFYGKVLTGINGMPESKDQMGKFFNRGTDFSVLTKCRELLHVKVPVVFSGDGIYAYVMVKVKMDAVLGKAAYVAGNVHNKTLSASYTAALCKAAAELYPRDMLKTALGNLFTKCYCFCQSLTKRMVPVSYGREVDELIRTRDDINILVSLGPLPGEAKHPRVDPLCKPNSMGPPREFAGFEPVSWDMLDYHGPTSQVYSTYNANLVSDKTKAKTKSKRSAADGTGCENVESPCPSHSEADPALGLCGCGKPISHSPLERPPSLCSLLFSRTHIYYWCRNPAGNDAKVLGTKSLMTVVYTNPEIDSKVTMPNVFTAEFMRPNGNVDSLCAYGHTYFSTRTLNHKVGTLPNLEGINIGGTTVEIPVSYNITKEAIGRFNQFLYNKPSQDPPVIYFAQFSTSNNHQNYSPSRALRLKKKEESLIRPKSTHTNSPTTFFCFMNVIREGYISLSKLHNGHASQVYQSLYGIKNLTKKYTKPERELRMSVQENHTLDDLTGSEKLLKNIIWSMYKIIPGFRRHIDESQLFKVSLFINKTSSGEEIRINKLEKMLQSITSAYNSLKQDHERTISELRHIQSAKEFKALLEDVEKGETDGGRSTDDGGDALRGLLAATGGSHPMVGDGSGGRKSKPSSKKHKRVSDDR
>ORF5416
MDGFRGRCASSRAIHTRGSSLLRSRFGLCCPSV
>ORF5417
MYSSLYTNCVVFWRVSLGHPL
>ORF5418
MRSDASFSSLCPSTLTGDTASTTTCSRSRGRRILPDDVSRPSS
>ORF5419
MCPWSERRQPSR
>ORF5420
MLSRHGVSTVRSSLPRLPWAPTRDSSARPARKSSRQRSVVYWTD
>ORF5421
MLPASSSTATSTAGASARGPFYTRALPRYWV
>ORF5422
MEMAALNARFNPLNPPLRVTNHLGTNMKGNNMQSRPRKNHHAEEHAHKRYRSRSPINRGGGGGLPAAPPVQPSNPPSVPLPSLNLPLPSAPPMPVIPLPPSPPLPPLDGGQPDTLPDMSRLPPQPELLEGYDDRIRDKNGLGDLSKIFTDKFVEQMDNCSKIVPAKDLFKPTKRFVEELVESVELKKWDRVDALSRTGKAQNPNGKPAPALTNLIDDQYKEVVNGKWANAECLVSAFVASRKGLSNCCCPYNDYTLINAAAHLDKFDITLRVGVGNPTPYTNNGDMYAKTQVATSTTEAKMVAERNKSSKDLLPSARAIRHIVEYSTILDTVIVKLPDDYNGDLNLDFLYDMQKDSSLFEGLSFINRSYSDMQRLCSYLPVVIHCKQVTELFANRRRTYSDLADNTTDRTIAEDSNSVHQTYATIVSYLGPCIQMVTRAKEFAAKSTNNVKALKSPAQVILASLGGSSADSTLFYDGMAMSNNDPQFLRQLCDATGLKYDLFYWNVDQSTLSEPKLKAAYALAMKVIDVIMQMLLGPLGYKDPLGNPLEASELRNKLVREMHTADAFARAIAKNHHKTIDRIARIKTCTLSDPKKIWTSRNDDLYKHFLEIGNHLGLFNSASKNNTLQFDTGNTVTGETYINMAEKIHNARKSQNWSVFAVCHLQALAAKNKAVFNNLDKVSYLRTDTREHEVILPESAKVQSFIQDVSDLKTKLIF
>ORF5423
MYMICLCLMVENKKL
>ORF5424
MLSTVSPLCGLIKFLVRLTLDMLVAAIGVYISTSCIYDRSMFRTCPNSVCLGHLSVWVTVCVVPTMLGGMRWAQQFMFWVSLKTAARRRAGIRPGNGFCSSYREVLLENADDKMIQEEMAAANKTEAPPAPNTMTVNGPPVQNPGAHTTVVLFGFVCFVSYIVWTVVSPHCEWYIYVIPALVCWKVLRYSGG
>ORF5425
MSAYRRLREEDDVDGGDDDDETNNNNNNEDDQTQSSNTTATSDRYKYYTSRGTIQRANRPGLDLTCSVIFMVGWVAMTVSTFLVDRAEEVKYHQKVSTSVYLSVLALLGSRSSSVSLDDNNTSSTTTTLDPDACFDGGITAMRSWILTVCLANLCTYLFKLTVFFQFVCASVKEYAAMHSGGVVLADCKEDTVEHLQRARWVATVLVRIALFPMAFAHLLAAIALQQTRPYMRAYSESYANPSERRYCFRLYLLFILVLGQALVSIFAGLLAFIKTVGGHSKSTRSQVRKRLENQNVTRILSELV
>ORF5426
MDGYTNLVFNAVLFVFHMVAVILAVTNGYTAIVYYF
>ORF5427
MNLLDILRTLFSRLVLSSMSESSSSA
>ORF5428
MDLWSVSAAPA
>ORF5429
MLILSLSSAIRNPPYRASFRRMRLAVKSSNTLRDMELLDMHTAVLEYVTVLHSTTIPQYITPMSRMAMLNINSTSTGLMI
>ORF5430
MWPPLYTLKHNSPNVTFNTTKMRAPTIPIPMKAPFMSKAGSPAYIACAMPIVSGENMGHTTCVTVATRILKRSTSKGILTSSLLLAILDAAAALARDFIKAEPTALAFLASAPVVTVILSSTLKLLLLLPLLPLQCRPSVISRPLISRLCPESASNPPEKWVSPKVSPGSTR
>ORF5431
MICPNAWPKVYRVVFGLNHN
>ORF5432
MVYWSAPGGPGDTSAIIVETYATFRESRLTVQN
>ORF5433
MSPQTATVDWCSSRSRRTLVPPSQRPC
>ORF5434
MWIPLDTRSTASFKCPAYPRESTPDSFRRFPPCRLCALSRTTYWPRKRELLRFLKPKPPIL
>ORF5435
MLQLRMRTRRSSDIHTTNFFY
>ORF5436
MGFRASTVYWSSTNLLNLASPARAIVQKLSQNAQWVEGPLRFDLNLSRADLRRLKKILSSNSVATAGGYSRISTSSRIQSTSCKCLSYTSVQ
>ORF5437
MGTLRSSWVNLPTVTLSFFVRRARVESNTDLMCSGLN
>ORF5438
MLLKLLHACVSVSDKR
>ORF5439
MHPVVGHFCHGRYTQSVLQSHGMKPGHSPVIRDLVFHRGLRLDQTR
>ORF5440
MLVVRLFGRTDVRVHSTLLYSLGSLHLLLLMQKIAGHDTVESLDQLGFFALVPLKSFLRLLSPLCIFVRNNVWPVQGVHQIVYGHIVEVDGRRAPHVPDEYIVLHVESITLEKTQDGHLLLVLGVDPLAQRLHSHIGHLIVFCIDRSILSETILVSFLIKGLKARILERKKESKQEEFF
>ORF5441
MEWWCKSRQSLPA
>ORF5442
MTPCQRLVEKPRPVDIGT
>ORF5443
MHNGHPTKEKPKECEQRDFLSGKRFRYNFF
>ORF5444
MLMRILLYKRGASTDLVDCTMAPLKSTFSRPRET
>ORF5445
MTRHTNSMWGLVNLVIL
>ORF5446
MRESSRKIFQSRSSKNFLRESNHFFSESS
>ORF5447
MRKFHETNKTLRETVVGLCDKLYKKNSVRAQSSEKFFSPLPAQSSAQKIFLSSLSSEKFSPQRFQRKKERGTWPKVQNRPDCT
>ORF5448
MQRSPPCTCRQCPTVECSWRCAYCPER
>ORF5449
MTTSVRGSRWAPIQRAQRRELGKSDNRGTC
>ORF5450
MPFPACQTLSPQTYPRWRPLETLCGVC
>ORF5451
MPVTRRSHQRRRMASTPV
>ORF5452
MPQTLVWDSSRRKHCTV
>ORF5453
MLLLFSITRQTINTLNDFVFLLLNTYKQEKKDRKWECLMIHHQSEHFLSI
>ORF5454
MLLLLCLDECRGLSHWDSSYTEIQSRG
>ORF5455
MENGRCARCSTGGCCQVGDLSRDGKLLLYGLLGTLLLLLLDRCGCGKNSGLLLKSGQSLFDGIGDQLFDIGCLSGGCS
>ORF5456
MSKLCHHFFFELFLQSGSLFLDSALLILLPQFLEQFKVIVGEFHASFVSSGRRGRRENIIISVLLMGYWSLCGLSHGGGGGWLLELLHQLEHLQKVFHARLRWWRCGDWNVRLQNIS
>ORF5457
MDNVADIVGVGCHLWRYYVGARRYYVGGCARRYYVGVGARRYYYYAGVRHVERLLKSVIGRRGSRGFDLDSFRLCLGILFWPRCAVVCGGVLLGGR
>ORF5458
MRFELVEFIEQLSALG
>ORF5459
MSHEHLDHLSPFFALILRVLRQLLQLRLGQRCHDRSRCAFAQLASVA
>ORF5460
MSGDLAVSPGGFAQTMGLVNQTGRSSRYTHQGYLAGDDGGGRPAQALATRKDRLKRLIGQDQKSVHRAVVVFWVVYVPIADYFSDGDVRVYQQHLVAGLRVGKQLEVFQGEVIVFGRLFHPSRLRDRSRKDSGGTDDRVAVIG
>ORF5461
MVEGFGQGSKVR
>ORF5462
MGLSKESTCVRSTSKMRAHILRLWCPGPTLSVCGYGAYAESVVVGGGDR
>ORF5463
MPTSCCGTVCLFRSKVAFPRYL
>ORF5464
MSRRPQVFQPAEEGDEEEALLDSMDQEFIRLQDESDDREGFRLSASSSFLNDDMSVTRRDSMAVAGGGSEQNEDELPNFQRQYTASALETSGALSTRVSNPIKTGYCPLCAAHCMPQETVHRRLEEALLMLKNDIKGAWSIFQTTRRSLGTGDDNIFRNVKLVELKRHLLYHSIAQTQDLAEETVARQLISEMVAESDALRTHMVRTFKLPNNKTVRVLNKDICAQLNTNRKLILDSLKLSSNARARKNTTRMQLQIPSTILSIQQSSGSTSASASSSGGSQGTPRIRELPST
>ORF5465
MGRNDRIRLPRTCTVR
>ORF5466
MESRVQAASDQKHHAKHLPQEHVGARVGRVQAQPGRYHQGGTQDQLLRQTRARQRRLLCETGHTFQPVSAGPFQQFLRRQDSNHRRRYSVYHILMLIVL
>ORF5467
MGFSRSRSGRMGPIGPCCV
>ORF5468
MKPPPMAVQPQTRRQSAEARPRC
>ORF5469
MDPVGSPARNPT
>ORF5470
MSPLYTQHNNSV
>ORF5471
MWKVLWSEPSEIPEIVPVHKHNTTH
>ORF5472
MIPLFPDSLQTLEFDILVRTPEIRP
>ORF5473
MQTFYARPGSARYCD
>ORF5474
MKTSTDRRRACPCPRVPCPAVAG
>ORF5475
MRDPKTRWSVWERRYWVAVDRPSTFDISCISS
>ORF5476
MGWRCKPCETFVDYSGTPCVSPCRLGTTSRPKRSDPTARSC
>ORF5477
MRNPSADTLWPEVRLWANPEDPIRPRPIPFEGTMCISYSDQSPAP
>ORF5478
MARHRWWWLLLLLLACRISSLQSSHHHHHHHRTLNVYAWSVYLW
>ORF5479
MVYRYLRYLLTGRVYRMYLR
>ORF5480
MVVVQCLSLRRPYCTARMMGSRHTLRNNQPHTERRVHP
>ORF5481
MMVMIMLDRLQLTHVITLENI
>ORF5482
MIPLRRNSLADHRPPFFYACWP
>ORF5483
MDRTVQIVMVMARWLPSPPSRTREISPGTVEKLESASLFHT
>ORF5484
MYKSEATASIMLCVRAGNSLFGQFSEYEEMNSWTLNVLDGSTKPSFLAPRFEVLEYSKLPITALHRLPQALRNSSNVDDDLFAIMDVPYLGQSYASYAYGYNVPFAKGNLLLLLGKTDQWDSGRLLDDFSLVWCPYTGDSGASDLKDVSGVYVYKAPQMTYSRCPGCLDQLEWRAEALKDYEMSSALMMPVTLALNAVCEFWTFSW
>ORF5485
MRDQWCSVRSFDMSESQMVAGYKAAVDILTEIQGRPAIPAEALLLATSPLFDEAYRGTMPLYIMDNCYQGEKTHIPHRVNRQAQLRLDLFYCAATYLNELGVFPKVTYQYTVKGPRVSVPNSSSTKSDSKSTEDVTLVAPRQRTEEGNLPYTLPRANVLVSASKQGERILYAVHTADEPVLCEVPLKHHFKLAFLNTVSHLLGTKLKIPFFHPKVYKNWSTRSVHDIKDVADDPPRGLIKLDQFFLQELCVCFRDDRQIQPQR
>ORF5486
MYQPHPETVRCQQHAQRHRSSDVLPGRRSGHRTRSRRPAQKIRRCRCPRRVG
>ORF5487
MSAETQRRQQRDQQGQETGVRLQKVSGRAHRQTDHGQPQLR
>ORF5488
MGVRCVFSYRQTLGPKQLRARVHFRVR
>ORF5489
MLDTVPLRHGYVHALDDATQVETFNQGHTPKERHRVPDLHLPSARG
>ORF5490
MDQRRAPLSKDYQDFLDNLEIDVVHRVHRRQLLVETVQQDQRVPGLR
>ORF5491
MRGRSFRRSGPGYRHQRERTQIYHARSGPSFRQFVPIRHRLTRKSTRLYDLGVHARVHQTRDRLHHLSSGRREPLQQSSQVHHPDPAEGSPVCSAHTGQLSTRRLQDRPLLRHQVPQLRLVLFVGARGSDAGHQCTNGYARVCRICPV
>ORF5492
MWHLQRGSDTGATPKKKTLLHPDYFTLQAVEEQGRCHGSTWCLGNHALRNPPPRIISFSSPPPPPLADHNYYHVPENETCRPVLQLCGPSGNILTFRGPERLAGLRHSTWPVWDGCMEDPFYDFASSENPIITVRLGTSSTIVAAGKCLVTPAMDPFFAEFLVDYGLGRTVVTKNEEKLHPGCFKLLFCYPSRYIAYLCEVPVTSEAFDDRIEVHARLSVAENDLPPASYGRWSAGHRL
>ORF5493
MVLHGIRQDRTL
>ORF5494
MHRIQKPDRHHLLGRRHHYSGGSPVRLHEAVEHRRG
>ORF5495
MHEGRRGFFKTLYLCRHSDLPQLSHLGEHGIQSRQTQAVQHHPQGNHHARTQQARVYSQGTLRSGHQPLHHPGNRTHESLFFFVQPRKSHQTPTLLLVRYKDSPQRRSHSRVRLGTHLLRFGHQKRRHQPHRQMEQVRDSQTEQRSVRGSLLRDGQTNHPESILSARKTQGSSRQHLEYRKLDPLLQASHGRVRTNRISTGTRYRSQFLRRQTGGKERSLSLSLTHRWDHRITQ
>ORF5496
MGRPESQTVSRPRRSHDLLTCRSCCCCCYCCNSSHKHMYSIHFLVLLSSIKYI
>ORF5497
MSCSWRKLPPVPS
>ORF5498
MFQTAEGSESTWSQRCQCWVRVESECKAWQLQ
>ORF5499
MRRHLVYAWWLWKRAQG
>ORF5500
MLCLRWYQWYLRQLWLRHL
>ORF5501
MWLMHLRSRQLEQLWLRHLRSRQLEQLWLRHLRLRQLEQL
>ORF5502
MWHLRLRQLLYLWLRHLRLRHLRHLWLSSLWLLLG
>ORF5503
MLYLLIRYCVRTWRQKPQSSCHGLDLLYYSPPHY
>ORF5504
MLLKQWLEVEWRWWTKWLAKRWLLEMCWRQGCCL
>ORF5505
MLVGWLVFYRVFLSLRIPSSSLRIPSSS
>ORF5506
MKISQHQHMFPFRCAFRFCDLESLVEQQMDVFDLGMFEYTRRE
>ORF5507
MNVRSGVGQGRSRQSEFSEIQIERRRSVFGAARLVQVYDAQPSSVIRSHLKDVRHRGVVSEILEHVKEPGPVWVVDHPHDVFYHGPCRVHHANLESSTGVQIHSHGGARRTQ
>ORF5508
MLRRLDQRPRHVNGMVLQDEKVMRGQARESTVHIVYVLQHWKDVAREHRLPVDR
>ORF5509
MLSDRRVRDSEVTRLFVTVHGHVSIRVHGHYQSSTTHNDHSVRVLFEI
>ORF5510
MMMMMMMIIQQQQKKQYNKTHNVM
>ORF5511
MGCDVAFGCHDGFGLFCHLLKVCVALFE
>ORF5512
MDSVHEGYLEDDFGDDVYQSQTGRRVYQAHVQVDLKVGEGHHRRVGSGLRKLFVGGVHGLEGVGQFTHESDTDLGVSEGLQTVDTGESHGRSVVELGARRGGEILSVL
>ORF5513
MIDGQSTRALYVVQHSRLEPGQFDAEEGADLGDVKVGPLDAVVRGEPEHLGSERGYGPVARKQRVAERTDVHVERVEAGSQFDLGAQDGGDEILLVVLEQEKVRVRDVVGLVRFDHQLLGGDLGYLKSEDSAHVRVTDIDGRTDGVDAITLLGKVVGGRDERLRLFSVGDLGIVEQVVKVGSSPQRSVPRYHPSFVPGLADPAAPRGLAVGVVLEGEIHQYAQ
>ORF5514
MLSIKVRWSHVTQGSGYKDGTVSVNAGFERVSVLLVSELQHAGPGAQGSRTQGQFVETRQVEEVRVSLVAVRVSPHVRVGHRAGCTVVADGVFGADHTAHHKVVAHQMALVEMGSTHVFQQSGHPHQHVERGADVGVDEFGQVHPDHGPSLAAP
>ORF5515
MQNVVQVVDERISVEYVGFLRQLNVTVVVSLCERQTKSVTTQTHTHMTEIFFKKALPCRRDWTA
>ORF5516
MITVDGTLGWTALDRIRRHLSWSSTDQKPLPCLFSFHPRC
>ORF5517
MHHRTRCLVHYHHHRADCRRRCLCRHRCLYCCLRHRCLCCCLRHRCLCCCLLRRRRCLCVYPGYHYRYRRRSRLQSLQQQRPWSGTVLDSADPPLLRSRL
>ORF5518
MRSIGRVHPRDWRYVVAPVAGRSAPAAARPPPCRNRPRSACRCRFRRFLWAVGDSGTLWTSRVLWEPPWWEWRSVPRSGDYRRPRPFRFGPGPRPLDRPR
>ORF5519
MWRAFFDPSCRVVWTPPPMLTLLYTGCRLAHRNYRIVRGQQHKISLYCP
>ORF5520
MSPFSCCPISWTFYPPA
>ORF5521
MEGPSIVAWWCPV
>ORF5522
MPPLRALHPREARKRACRPCRRCDRPASSCPT
>ORF5523
MSPTRSISCTLRPRRP
>ORF5524
MPSEPRASFSRPPGPRTLEPRAQTPVAVPPPWPSSRPPPGRTFRLPGPDPVRHLSWRSPELSARLASRHLVRSYF
>ORF5525
MSHRPCAWISESRPPYLPASVCRSYPSTCSSC
>ORF5526
MVTLCVQTETPIRNWSRLRIERP
>ORF5527
MCKNRSRAASEPLHPCTRCWPSRLVVSGSPDSACRTTVVGYSEIRRFVARRHHRCRCPCCSCPWSAIWTCPWSAIWTCP
>ORF5528
MYWLYRSVQRYR
>ORF5529
MGTRSCSEVAPE
>ORF5530
MVDPSTRRDPSGSGPCCPAIGTDSTCDSIRIGEVSGGTCSRSLEWLAFRTRETTGSTALAFWKNAQWCWQAAACFRLSSPC
>ORF5531
MWLLLLPPLLQLLETTHRHRPLRRHHQFVQQTRRQTDRN
>ORF5532
MPSAPNVLITGRHGMIRHLCRC
>ORF5533
MWLSRDTRMALSKTNTETLASLAALWSLALEVLAGLRWLLETPTLTSTLLNSRLYFKTF
>ORF5534
MSRRRVTSTAVRIPRRTRPRLCCGCWISKSGPLWWMIFSYPPRASRPFSRWTSGVRF
>ORF5535
MTLYRGPPTRDTARNATTCWMTMACV
>ORF5536
MPRTKAAARRGWTWCRDSLV
>ORF5537
MISGPKITSTRTSSGASSPGNLWKTSAWVQRWKF
>ORF5538
MPGWHSLTSPPYNKRH
>ORF5539
MSRARCRSENRRRVRRVHRPVLPRRPLGSHCG
>ORF5540
MRTQTRVAAGDPDGLSARDSDPQRPIVPGVQTAV
>ORF5541
MPVVKHGHVQRVVHQSRQSRRQGSGHCAL
>ORF5542
MDRLPVQNHTSHRQESADGEEPDFSAVYQQILGRTGTLL
>ORF5543
MRQALYAVFQLEGCGGGVRGFQDSGVGVQHAYDGR
>ORF5544
MWETCGEHPRWLVSRHWCLAPLHSSSFFWPSPCNAIRFARRTIVTAAPRFYPRAT
>ORF5545
MTCTRTDPTITISYHQPTAWDNYTPDLPYLPSLKQQQQQYYYY
>ORF5546
MCFSSAVLYVLCVIIINPI
>ORF5547
MTVMAGSERRRRG
>ORF5548
MVRSFDYPCR
>ORF5549
MGRRFDQAPVTRTMTLDSGVRLCETLHWWIERHGTRRRTGQRSRLWTDYSLVVCTRAHPMRKVRALQRANPDDKQPEDRPSHSQKISIPSLRAFRVDIRLASVEHDRLWFERRPPNETPVGPRTIRFGLLRNRLSPHD
>ORF5550
MIQGADAPTITF
>ORF5551
MILLSFKHNTYTHRRKKFGPRLFLLWSFGFSAHLAIGSRCSSGSGGSRCSSGSGGS
>ORF5552
MLGRASSELLLSSATGTAITHPDQGSSNRDYLGFV
>ORF5553
MIQRLAFLVGASRALAAHAATAGLSLYVSLDVYVASTVVERVQGHALGRWKVPPTGDRHRLVHVGEEREAVLESGEIQTLAVDGGLCEMFLELVFHGVRVSGHAERVYPVGGRLVGTGPFEHTGQTVRDHLLDDHFG
>ORF5554
MPVMVAEDVVVMETLEQHKVLHLGHHLIVVQPGDLAAATVRVVL
>ORF5555
MEGHHETVRHALKQLDLGYVVRVQAREQLGIHPGALAPQKHPARQHVQLVRLHSLEVQTLAQTVSERRVVDLVPVIERLLAQSHRDFVGRKLAVTDVVALDVHRPQTLFNERGPVSILVHLNQSPVRLHLFLGSPRPLLDDIGLFLCRRGSGSGLLLFGSPFLLDDRRRRHVLFILVLSKKLCHDYLILSQLFFLSPAHDVTLEIHPHSLASGIKMERF
>ORF5556
MLSIGTETKNLPSF
>ORF5557
MRMRIDHSSL
>ORF5558
MWHSTSLSVI
>ORF5559
MLLLNPLLYNNPLLLYNNPLLLNPPLLNPLLLNPPLLNPPLLNQQLLLYNLLPFNPLNPLLKLNPSISQPPLKSLLPLPLLLLEHQRSASMLPSRLRRRHPKPSSRTILNRFTISHRKTCTDQHRDTLPRLPTPW
>ORF5560
MVSETSCFTPASRNCATRRIF
>ORF5561
MSITTWTTGRLV
>ORF5562
MSGPFWRLSR
>ORF5563
MERPARLSWCGETMCPASSI
>ORF5564
MHRCITPSTLYTNAKIGGSPSMRGMPSTRCFQKLLSKSLDTQSPSCS
>ORF5565
MPCSKNSSTLDSVWTLSRLLH
>ORF5566
MPPANSGSRPGVSSRLPSLQAEALKYSPLRPSSSGSRPTDTPAACLSI
>ORF5567
MKLGELAIGILYFLRGVSSE
>ORF5568
MCEFKSATDRHHA
>ORF5569
MHPLVQSVEA
>ORF5570
MNTVSKIYLIFNKSSSYNHTKEQGASGVASKTSSSSSEGSGVKNSEWCSSLKCVRQGLHTAL
>ORF5571
MFVHIIQTAVSLVTLLATGISCRTFQKGCCRKSPSRAPTITYFSASSRVCTQSTRSSKN
>ORF5572
MCVATTSSSV
>ORF5573
MSAEYLMAAHRPPVKVMRLKSLQHSVLFPENMGPSTNSRKAIVFGWLVGWLIERVSVSEIFLERESERFLLGALCVSYSNSIQNGLCDKDPDLSPAAGVSTGDRNSRPLLSQKWFRSFPKSKISELGKNFGFFSSLQKLFEISLEPKKILERAPSEIFRNPFERPLERTPNFFRESLERPLRD
>ORF5574
MRNPTQHTLLSLPLPLP
>ORF5575
MSERRASYHHASVPPRGSEHSRVTTVTGGCL
>ORF5576
MREYLQGDARTQTQRF
>ORF5577
MISLCTSSRNGWRRLISRRWSSREWVLWTVLITTA
>ORF5578
MQRAGPPAISFTPRCCSLSVCLATTATLPGTA
>ORF5579
MATPKLNRHRL
>ORF5580
MRARTVTSCAPTVSASYPRRRPRIQFTVHTAETLPWSIIPQRFEISAQRSVQNTITSTGSHHSKPNPLSLWSHVRYQREKKRRVRDTENHSEPTDREKQATEEIQKREATMIPYFELESRAEELYDRLRRDLGHLATRMPHTLCSLHECKRVLSQFLECHPTLDQFYLDVEKLLETKLSEGHGIIKDSRPIHQDYTRCVPGAVEKGWPSSFISNGEVQLIDGTKLPDTDVRPMARFDYYDVLAMQKFLTVVKTEHSRHEDDRASWYAKVEPTERIDAPLNFLGRYIDGLLGKPEWNGETTAALIEGRLLRIFVGSEVHFNVIAKTEEETGAGKRKRAEPSSSTTTTSTILSKETLVLLPRCLSYHIRSPPMGVFIKRTCVKLGVLSNGTAAVYADGDGVYMVGEGGRTHKSLRCTFDTSLVNPHGFCVKIASSVARLFGGTLDVKDFDTKQLVLLPDVNYSKSPETFISETPCPIRRNLGSNFKLYKRTWCYPSYSCDYRRAARHTLVEPVCIKGLDYADDDDMDVEDDDSIKEFNERVKRLQCHECEVDSTLNKQSFVAYFKHSDDPPSPKRLCSNCVKTLPDDPRDLKIPCISLNQHIDSL
>ORF5581
MLVLLLAPTEYHKRLLLLVFEFTQLGEHAAEFLNVVQHKLSDDIGNLFVEYCIHFFGGTIDGLWCGLFRV
>ORF5582
MRVVVLVVWLGDQMVPRL
>ORF5583
MVLCVQIPNHQAVWSRNATCETGEVTQNDEFA
>ORF5584
MFCWFFGVCGELLHTASMDDDVLDLEALDDDNNSDEELNLSSGDEADYKAIESAPMPKPTAFLVSGLGQTKRDTQAGAGVYKDTLPVSLAEKAIPDVIKNVLDDGQRAVVFADLTGGKKLQLDTVKLNRDLEQLKQRRADLVRQYNGLVANAPKLPEVGKIDTKLERERSIWSAKLTRLRVDQQSVDASIKKTENKIREFKLEKSMGATSKRGRQERAERANKRTSAKQIAETQAKEDWSDDDDDSSDDDDNVDMSLVPHYIETSDFAGLFSALGPVIFGPRATSPDPTKLSSNLRALVLKETAQCLFGPALERRDVKKRIVNKPRDAVSAELEPGLVLETTSLVKSSSSREGSAPVKIAESNTFSVHDPNVYCALLAGPVNAALCKHMPTYFVDFRFNKADVTLPFASPWMNPTATYNSQVYFKGSKDTPILKNHMTLSLFSIAVNSCTGKTVLSDQEVGMVAGVFYALDYDVASTAKVCLSMASVLSRGITGHPSSVSEKVMYHFFKRQAANNEGVKPDRTAHLTFVLGCVFLFGGPLPRCTWWLSDEFFHKCLATRLKWPLFGRIPYHINLLEQKASEVNLFQLRKDVFISVAKALTSFIEAKQQGCPMFKPLHSTSPMPPNPNSIYIGTAMSPHIQRMLCEVYVPASNPNTTAYYSCKVADFVTKCLTLEAVAHSQYKPGTPNKFDLPRAGMLWLSCKFTQQIFIDGGMPPEQRTTTPGYEKLIFQVLLLLVGLVCLVCLM
>ORF5585
MTTSATLLRRPATTIPRSR
>ORF5586
MPALSWIPCAWPAGLRRISP
>ORF5587
MWTTSSLGTKRRARNPRAACYPTSCRCRTFPSSPSRT
>ORF5588
MRRPRRRTTSTSSS
>ORF5589
MVLWPTSRRLWRSSRTPT
>ORF5590
MTLPPSPASTSPGSPCLRT
>ORF5591
MRSKRPSPSSAWL
>ORF5592
MLKTPPWACTKSPRTLSTP
>ORF5593
MPAQHHSSLPPSTFLSKTTASSVSSSEIPNWKISLQPRRS
>ORF5594
MKTIKIIRTMMMMKTPIYTTL
>ORF5595
MVWTIDTQTISFWPTTLERLQRTMPYVSPGRL
>ORF5596
MVCVCCTTRWISPRSVGY
>ORF5597
MNYPSGIPATYTRAIRWGPSL
>ORF5598
MMGAFHVDDRVLTLGQ
>ORF5599
MYSALYSLYHHPVDKRLSLVQLCQLAVIFVYSFEF
>ORF5600
MFCMSMFYSKINV
>ORF5601
MHVEQGLMVGGYELGLI
>ORF5602
MIRATSQEPESLRARLFPGRHGYVNGAVFQFPSQTRLHFITGAPSQSSH
>ORF5603
MILSIVQIGKASTATRIVSHVRVAGYRAGVPGRL
>ORF5604
MYHQVHLGARTEWYHSLVVIILIILITVRQQ
>ORF5605
MFMMIGIPFRMEPFQVEILRGMTLGCAEKQLGHDLYKYKHLLLDMVGLASPAVARFNPEINNPRLLREVDRLFNHYNKCYMVATVPRRCGKTTIVSIVLGAMLSFMGIDIMVQTQKFLSFHSFY
>ORF5606
MTTSSSSLQKQVQAQNLAMAQTIRKHVQSFMDAYKEKSWFPDKFKYKEFTGTDKSLVYHFEPGVKDKSTTAHYLASSGNVSLSFPKSIALRRLRFARLLDSHRLKRRILIQLLLLFHIKSVCSDDPRDLRVRVVIIRIVRVHVVVSCHTGTWAR
>ORF5607
MWWLLQTERVLRAPD
>ORF5608
MERGYTRPTLEDSWRSRCSSQRGCATRRT
>ORF5609
MQVLWTGSTWCEGDSRAQTGWDLRARTDTLPRLRARPKSERSETRCP
>ORF5610
MAPKSTCLELRSWQPPYSGTSN
>ORF5611
MRSRPQSDGWVLLPVSPCCL
>ORF5612
MAGTPPIRIDQFV
>ORF5613
MAVEAWLSSLLPMGTEDTVWVLIL
>ORF5614
MSSGSSGRTAAADDAVVAAAVVVEWAA
>ORF5615
MTKTCLSLSATCVIPNTKKYLASEVDLVLIPKGFPPTR
>ORF5616
MSFLPCSNVQPSMSLRSMLALRWCLCCVSCPGLNCILS
>ORF5617
MTMGGTMVLRYSL
>ORF5618
MTLSDLVETFFMIPACLMTPADSAGSVAVA
>ORF5619
MTVTRDPRRVYR
>ORF5620
MILDGLTIKSLLSLLRSIRLA
>ORF5621
MYLGASCSLREALSLPSWSLRSLALASVFRILLAALAHSIRTFMF
>ORF5622
MKACCSTLSAFLALWASLADLISRTFLRPACKSSMASSAMSETPPCTVEAACAPSIESNRFSCSPSSGGLTCAGCTKQ
>ORF5623
MISINSTPCSVSMRQLEHMLR
>ORF5624
MQVSSLTSSASGSSSMYLEHTWR
>ORF5625
MPLGARSARHSLPKPPE
>ORF5626
MDAYSTSSLMKTPASRQ
>ORF5627
MRHPGRPTSI
>ORF5628
MFFLPPHIDPSF
>ORF5629
MWGGRPEPGTAV
>ORF5630
MSRLWSLLSRSGCPESQE
>ORF5631
MAYTHPVPTAQCR
>ORF5632
MELRPVSFGTFQKFFLMRVVRVKERLWL
>ORF5633
MKVFWLYERLHVHQF
>ORF5634
MKVFRLREKEKERERHQNFFF
>ORF5635
MVSAMRRAVKRAADHPRSRARRTSI
>ORF5636
MPVEPSGHRLLPSS
>ORF5637
MEASPVKKSSWTSWLSTRVRSVSLA
>ORF5638
MMANSSALFSSLRT
>ORF5639
MMIAPSNEATSNDVGRCNLACCDFRYCLYRLSVSAYLDQSSFQKLSVFSST
>ORF5640
MINSSAYAAEPLASISVLTFRRQTAALVSR
>ORF5641
MDGSEPDALDGSDADKEELDALDGSEEELDALDGSEEEGLPAALADADGDEPCPLEGSAGIAAGSLNLAGFRLWGSTSIFLNRA
>ORF5642
MSSSLTILLAAIISSV
>ORF5643
MYSANTACSHRRHLLGVASAATGP
>ORF5644
MRFFLYLLSFLLRMMFSAVRRTTRPGFSTGARSSKSEFQSESLEVSLLIRRLLSMSDRRPPVRRLA
>ORF5645
MSPNGLGAKGW
>ORF5646
MGALEPYAPLLANCSSACSL
>ORF5647
MRRLPCLTVVCLSSLYHALHMGSMAWYPMESMLRRSMK
>ORF5648
MWLSLIQNPARGSPETMLGLLSVVPYTK
>ORF5649
MRGGLVTAFMYALM
>ORF5650
MNGTGGPPSSFEERGIFGSAAAGVGLLPAFAPSPPSRGIPYTDAVSEAFPDRRDDALPPPSPPSLSSPLSVARPWLEVSEAP
>ORF5651
MDWSVDALRLDETMDDCRLDETMDDCRLDETMDDCRLLETGPGETGTPRDAVSWACSPDFCS
>ORF5652
MPSPPSWTLDSSTAPDSSSSFLKGYGMGGLPRYGSGVSNRGMSSLGATYGLGGSKCTPGGKRDAKSNTGMASKAASIADSEPLVSCATRDGACTPQSAAL
>ORF5653
MVKSSCAAAVLVKSSCAAAVLVKSSCAAVGSVESSCAAVGSVESSCAVGGPVAVVLITKSSGEPDKVAAVIEGAGGAGPAPPPLFLFLFLLVLPTRRLARTVMFALGLSLEGSILLFIL
>ORF5654
MSDGVPAFTESQTHCPSSDFHCCL
>ORF5655
MMCLDGILVTPCCFTKNLRVISPVMTIASLLHLNQQDHDGILGALLHPVLTKNLREISPVTLFHCCI
>ORF5656
MMCLDGILVAP
>ORF5657
MALSFFPQYTRTPSIKKTKLAMSVSSYKTCL
>ORF5658
MSSPTTIQSPPPGTHKKNTHHPYYLYIFFY
>ORF5659
MITMMIKRRGRLSTSRRILRRVFPWPSLCVLRSES
>ORF5660
MTVIRRFSPPDTSEWLHRHCPRRNKSRAR
>ORF5661
MEAAAVDLRPGTSPDQTTGRHRRRTSVGC
>ORF5662
MMAVGCMAPGLHP
>ORF5663
MKRQNPSWFRRVWSRASLRSSLRWIRLQTRRLCRQN
>ORF5664
MARSGRVSAWCTRGSLVWRPARTFRSSPM
>ORF5665
MPSGHSSVAR
>ORF5666
MRGPSDTPGEPRI
>ORF5667
MDRGASARPASLRTSGCL
>ORF5668
MKTRRRLPRICRTNPAAPATCRSGRLRTRCSCR
>ORF5669
MCRLLFRFVAWAGFRPLRLLRRRPSREASWRLVWPLL
>ORF5670
MSRSSRSDYRPTLRRLVLPSGFALGNRTRS
>ORF5671
MPVGLPSGWPWTLVGSCNSALRILGSIPRV
>ORF5672
MRDEVAMLQRFCTERLETLGWSF
>ORF5673
MPWRETTRDGRRTLVPSAV
>ORF5674
MPLSTLCRDPGTGNPLSF
>ORF5675
MWRRRLSSET
>ORF5676
MSCCVPRPRAPLGVPSIPTTRTIPERYASIGPSRSRGQTLLF
>ORF5677
MPSCWPESLPCRFRRDPDPLLSKVRSVSLRLHRPLR
>ORF5678
MLRWEPTLRWRRRWASWAYPWHWAFWVYQ
>ORF5679
MTGGPVFYPRVLLCH
>ORF5680
MYPRMKHRYFLYYSVLVCSRPLRPPRPLDPENRYLFLFLVCLYHHHHLPINYRYPNLDSCRLLLHL
>ORF5681
MVTWVCFFFCSVWVY
>ORF5682
MSGEPRCSIITIREFPTRVICTFTFKTTRTNLDVCITER
>ORF5683
MSPIGSQSASRDAC
>ORF5684
MERSRIIMVDPSGYLWKNQRGCGRLATLRTTTNNSLKSLPCGVYREACLRWSVYPVCWRPLSVLETDRSGSSETTAARAMPSGCLTTIGKRSESGWTTSGEPPRLWPTCCTCRTSDKSTLRRGPRRLPVLSRGSWRGFTWTRLGTDPT
>ORF5685
MTPPSIPSTSFR
>ORF5686
MPWKSLRIARASRRSFTSTTTVQWRHTVPPLASRC
>ORF5687
MRRTTSTISTGSSRSMSRNPRGLSTSIRSCLETFVGSECPIWTRTTSRTTGGSDSCAAS
>ORF5688
MKNRWLWTLPSWTGPSPSESLRRAA
>ORF5689
MPENGEWLVDALRW
>ORF5690
MALDLYPSTTAGTDLSRTYSTRTL
>ORF5691
MTVLCRPVSLPARTLYRWR
>ORF5692
MVPLSRRLAPRRETPICCST
>ORF5693
MQTLETRRSRWWTRRW
>ORF5694
MSSRRSPLATETLPKNPDGQRYRWPVGPYPRGERPPCHRNNTRTSSTPWSTNTAILRVCPSTRSSP
>ORF5695
MDRYRRRPILCSTPPGIRWTRRPVFWSSTTRPLTGIHSSVWWP
>ORF5696
MLSYTRQTLVWPSRRRNPCTPRN
>ORF5697
MSTLNWTRTCGWRFWDRCCLPGTSRLTPKPVWKTRLW
>ORF5698
MRRTKGFPRA
>ORF5699
MRLYRRTETTFSSCPA
>ORF5700
MSYCPITRKARTTSCTDI
>ORF5701
MTDSASGPARPTCRTVSPSFYRRPCWSLIPTRSSGR
>ORF5702
MAFHSGPCLFIIIILLSSSPQKNQVVVICVVSLYTDFRVLLCPCIP
>ORF5703
MKSGEGSSRR
>ORF5704
MWRWTSCTERPTY
>ORF5705
MTTRAGSTRTNESCRC
>ORF5706
MCAPARFTPSVPPFTRTAYP
>ORF5707
MTTPVRPLSNSSVWTLRALPCLCSLTGRSSLPVS
>ORF5708
MRRTTGTRCFPR
>ORF5709
MEAQRLHRKL
>ORF5710
MCRLHTAARGPGHHTVRSQLLLEMLAKYTDYSFQKEKAVSPL
>ORF5711
MGHQHIFGHFYLCDHNVL
>ORF5712
MEGRAYQPTQAVRHRTLHVYKPL
>ORF5713
MLGHRCGGSAIRHCTQGRYPEAQYSQPSLSRSSIVPCTGRLCWHDCLDGGKSQKVQRDSVRQAHRAQNLRG
>ORF5714
MRHRLPPTTTTRRSRPTLL
>ORF5715
MLTLLRSLMILLLLPLRSLLTLMMSLMLTSLQRL
>ORF5716
MSVKFLSLIVPSQRLTTRLYLNLCK
>ORF5717
MISHITSNETRVGCKRSCGC
>ORF5718
MRSVPDEPLS
>ORF5719
MEEMMFPNSPARSWSLYHSPLLYHATCGSVCASASSSNSWSVWGPCRFACSTSWIPVTPIRCGRRSLAP
>ORF5720
MRRSRALDNTSSTSLREALIISKPDAHIA
>ORF5721
MVLRRLALSSVGITAPSSATMVSNSSSDVAWDISLAPTATKLQPSVSNFSQAVMGSTSEGHRRVFLMACSIWLRDLHRG
>ORF5722
MLNWILVDIVERERASDVCMPRDPFLE
>ORF5723
MYPRCATTDQRIAIRGPSSHPG
>ORF5724
MTGPWTLLWAVALWLLLLLALPPCRFYRPKRVLLYR
>ORF5725
MLEPSMFVFFLKKIFFFLPFRAPEDRIQIYAWWMRRPL
>ORF5726
MPRRKASAASATTSTSPTT
>ORF5727
MYRSTTPSSSNRQSLWWSYPSIPHGLPVRCQTSASAPRCTPSDTVCPG
>ORF5728
MAWTRSTSAITSATARDCTSSCSGLTSW
>ORF5729
MDSKTSLRSSTRPRTYSILNPARWSVETSCSSFSGSRTL
>ORF5730
MCSPWDRWCSTVS
>ORF5731
MQTISPCWTRVVKRETLGRSTKTTSSAPRF
>ORF5732
MKCLTPKTDCIPSEANHMYKLKQQETDCIPSEANKRQ
>ORF5733
MYKMKSMNRVCPLFFFFLFSNGIVDGRFR
>ORF5734
MLIRETLRRGSSLSADHGSTIG
>ORF5735
MEIVREKRAARTADSTLALLWCFEHISRSLAAAATRMESIDVVRTQVTKNSKVTQSTTSDRGWSYGLCHVGDCLDLSFATFCCPCYASVLAMRMGESCLLGPLAWLGLNPLATMRTKLREDFKIQGSILKDHLVTTCMPFCAMRQLKHELDANENRNE
>ORF5736
MCTPSLIVCMRRVWWAMVFLL
>ORF5737
MLALLLLMPQRSREPL
>ORF5738
MKARASVVLTLLLFTNNSDTKFTTHHILFAHTGKTYRKTYNEKTIQQVHSVVWYKVVFYSRSYNSRRQPLQNRHQHSR
>ORF5739
MPCHIPIPIRTYLRKKHTIIMRF
>ORF5740
MCNLVSGQRALLKQEHF
>ORF5741
MLPCSSHLRC
>ORF5742
MIMLREVEFNLFGWGVSQFRH
>ORF5743
MSVHNAHRNERVNIESHLRLIMSHCIFPEDSVVVVFGGSGYIGRRIIEHVLKCSRTMVVCVDPSQEAVLLQPNEKLCRLKFGYALETSQRDSESLTELLGTLDNLFGKVYVVNTVSYHPYKLGRPFQKCMDLWCEFVDTLARELSRMKHLECCLMISGEGCSENLKGVRTKLETTWLTTVTARRTPMIVMRLPYVYGPNCPLMNAFCFQSRGHCPGPCGFHETAMPMVFIDNVCSAVIDCLVHSRSMEWTAETFVVYDDTPNMSFADLAHETCVGFDKTDRRSDPFASFWIMETMFGDVLCEQYLRWLSWCPRPIGYTRDPPREPPTKVYPGWKPPFNFNRSIEVAGFINKTAMYLGAISHVDILRHMQPHVEHCFIKPVAEEEDTSEDIAGRLVAHAGNIVTTIAIVN
>ORF5744
MCVSIKKTLQQKNSFPAYLFERER
>ORF5745
MHTHHFIIVKIIAHHFIIIGLLHYADVLRLEMNVETFWIISARRSGSKQL
>ORF5746
MTMRVLVSFRAG
>ORF5747
MSQSSCRRWILSR
>ORF5748
MLTLSRQVSGLALR
>ORF5749
MEPTCFAASPKTNLSLYRDLSVISTGGFWSSA
>ORF5750
MITSTWRESLV
>ORF5751
MPLTSVHLFTGSSKTTHLLASACAFMSAMKVLLPAPRFPSTATRSILMM
>ORF5752
MTDSKISSTS
>ORF5753
MRAWRGSWVGA
>ORF5754
MTLIFVFKKPNDSL
>ORF5755
MFLRHTRDSDTLHLELWSAMHSMNVYPVSKLHLKAHSLLIPRLPEMVRKAIWKREGNLILIQDYTNQNEGLLMHMFQFDRLKREDFLKILESHEMHWNQGHTQAAKSQMLWDTMRIGLKVWHDRDEGPISSLEMERLEKTSFHFGKRFHAALKANLDPHTVCPCVGWETCDQPEIFFQILQAAKTLDRRPVWDLLEGLDDVSKSKIRVDFKPSAIKAAAEEFAVTTAAVNMCLSFIAKSAMCVHLQRSNNFNWRDLRVSETTAANPILSVLQSALNTIDVMNINVGLGEDEEDEDEDDDVTDIEEGTNTTEPLTVTVEPTGRTVLPTRGVVYLDSDSDD
>ORF5756
MRECVSLGVSKWNKNEHSRD
>ORF5757
MEPNWMSEFGDGLSDYVLEQLKCDDLSNQPSFVDDLLGDSLDLVNQWINDDAHSALVGTVNATIDAPLECTVDVPLECTVDVPVNSALECTVDLVGTVDDSQVVVDDRVSAQCTYTDLDSQQQQQQPDAEPAQQTKRQSDTDASVKDEEAVERTTVKKRRPYVRGRFKTAQDFEHQDTNKATYVNSILSDIKSSELYKQLQDQGEKKRKIKSNFLSNSNERFIEPPVPKMAKKANGSNPQKVYIISSGPTSKCPSKQTPLKRNYRRDPPPQQPPESSPATSEAGWYAPPEQTSSGLDTPLTQILQDLFHESSSPEPSTSPEHPVSTDGRKNRTTSAKLMSVQQIRESMNAVQDDIEFHRASHQEPLTDLESIQNHHHQGNGGGCSLVLPVYMQPNLPFLPFAGQPVMVMPFPYGKLKDIVMRENNIVSGCQPKINYRTLTARAWCGGYRACPNLLPEKHYEFITGDGVLTQPESTNSVIFVLTVKDQSPGQLEPSCVRTLSQELRKMETRHHAYKLIQVDYWPKKLKMDGSLADVYHLALHLSCSTGAEWSADNCVLRCLELDSVDFKLKSGVVTYIYAEPPRTVCTNTYQTYTCATAL
>ORF5758
MCFLYLSVSLLCSNKKKKKKKKKPKMFKLLLLSLLSFAALAASSSEVSDLEDALLEVGEGDYADYYSAGDMDVEGTSLVNPEKSHAFQTALVVLIIISILLNSFTFWIMSGKTYQGYWIKIVLLMNIVYEMAKIRNMEYSWQGNRLMCQAFVGADTWSVYGITFILLLLSLESIQMGYVVPDQQRMVHVLSGGSADLYLTTLRRHGYGV
>ORF5759
MLVSSGGAGLKVSGR
>ORF5760
MGHPMPLADDTVHLYFLEPLFSIVEGYRVL
>ORF5761
MFWWRLDSYDRRRRRVCINVFTMLLFSQCCQ
>ORF5762
MSSLEWWWLE
>ORF5763
MEWSLLEWWLSLLLWSWSELL
>ORF5764
MVAEGSTVWYVLRYRAL
>ORF5765
MSSLWLGSYPCRPWSWIAWMDTSWRR
>ORF5766
MARRLWAEGWRTSPLSVQSCRRLWSDIGLW
>ORF5767
MCCQCWIGRPWTYPWLGSVQGWRTYPA
>ORF5768
MFNDKVQHFLKFGSAAGVFGISCV
>ORF5769
MATDNYMHSDYSDDDDSDSEIARVIRAHRLYVKQQEELDENAAFEAMAVKRANLRRRRAIDFGDIGDSFDDRPDEQQQESSEQQQREHLEEDSEQSEPEEQEQREPEEEEPQTFVEAFVASPLLLKCTIGLSLALNVYSVIMFATTL
>ORF5770
MVMYKNNNKHKNHSKDDSQFYNTEGNEDHFCRVE
>ORF5771
MCLDHSAEKNQSSNNQRPAIGHRTGMKLREVETHFKIWCRGYSVDMLCRVQ
>ORF5772
MLMWSRRWWLPWTAGL
>ORF5773
MYSRRWVEGLYSRGCWW
>ORF5774
MNRHPETCRRYSSSWIGSQVR
>ORF5775
MLPVRLRRIRWRETDRLSVEFA
>ORF5776
MASGWNRLRQPRPRYTRL
>ORF5777
MVCRPRWDPI
>ORF5778
MRPEQSWDTRVRT
>ORF5779
MFYCQLGTQPVRCTSIQPRDTRRASEWLQNKHRRRPSPIQRSIKVLG
>ORF5780
MWDGLQCVLRRVHKMFLISQTATPPRRYKTTCMLIQTATILPITTNSSTRGNMIARLWIACECENLL
>ORF5781
MTVELLSLVVVMTVVDCVAVTIV
>ORF5782
MVAATVALVAALVVVVGVVVVTVALVTMAVDGLVVLAVVVVVVVAGVVVVVVVVVVVAGVVVVVVVVAGVVVVVVVVVGGVVVVVMVVVGGTVVVSRSSVTNLDLVPVDACVLAYETHSQFPMKSFSSVDLAMNLGEPPKMIACWTPFL
>ORF5783
MGPTLTISNEVG
>ORF5784
MKAVVYDVSYTMMRLVSPVTS
>ORF5785
MVEAEKTYMLGQ
>ORF5786
MLLEHVYGPMPISSEHTVNAGQLPLVDTAFDAVLVTSPHTRTIPNAVMVVGIMGLGTLSMNLVMAPDGHHAKRSKGHW
>ORF5787
MSPDVEPEVVPTATEFLYHVNELEPVLHDTEHLS
>ORF5788
MLTSMVLNPTV
>ORF5789
MILKVLPGVVVILTMTVPTLSVAATLDRVNTATHRPVAALPDWMLNAERLPYTVSALKVNPFELTKSTCVMVCPIV
>ORF5790
MSACTVHVPPRGVHADVVKTTD
>ORF5791
MDPFGIINTNNNAATTITILRLSRLLLNRREGLK
>ORF5792
MWVRPLLSVVE
>ORF5793
MPCQTPVQRSAPLSPAWVHRR
>ORF5794
MRICRLGFRSTC
>ORF5795
MCPEPQRRVRV
>ORF5796
MVVAWDKTCAR
>ORF5797
MSRTLWDLCPWYTPRAKTP
>ORF5798
MKSYSPQCRPEGSERRL
>ORF5799
MLLYSECHTPPPDTKTEPDTVGTPSLLFTLTTLHHYGHRLKKNDSFVKPQPFFY
>ORF5800
MAHIHTTYITSININNQLRRVFRFFFFLPASGSVAPLLLLSLALAELSAIEASVVPHSFHCSIVHSSFSRSPSSHSYGLGYLSFI
>ORF5801
MFVKSCTTSTLSRSVE
>ORF5802
MAQACFLTISITSLSTLRVAASNSSISFLVWR
>ORF5803
MALTNHSYSDSVVKSSMVKSPRQYHMGADSLPVVGLKQGRLGSNSKWGLQSIHSSCSE
>ORF5804
MWINIFVSRISLQTGHWPCARVPYITTVPSESISHGIEHL
>ORF5805
MIDTAVNVEMCS
>ORF5806
MCLTRLDILILTTSALTRLWSPS
>ORF5807
MSPVSSGVAQGHSNITLALYTRPPVGRSRAALMSISTTVSRPLSTMPLIRSMAMVSLA
>ORF5808
MQDKVSRSSEWFFKRLMNSAFDSGVGPRSLSVHLEL
>ORF5809
MSLRFLSTAMSLSTISLSTPVAAL
>ORF5810
MRVSKSRVKMMKRVSNFIQMHHYAIQ
>ORF5811
MNRPLQKPQRTRSMWY
>ORF5812
MSETPSRSPQPL
>ORF5813
MSFEPSCTSPIYLCVLPARCTWTRTCRATEAHRAQRS
>ORF5814
MFLIWFIRNPTTLYTQQGRSFF
>ORF5815
MWVYRTQNRPWVRRDDF
>ORF5816
MSCWVSRRLDPLYRRHRAPGRPVHSYV
>ORF5817
MVLCSRASCSRTCSVSSQTLSRLSSWRRACP
>ORF5818
MARGPPADNPLVWSRTRVCDRT
>ORF5819
MQRKWRPSVAASLRYPTWSAVST
>ORF5820
MVESEGVVGVEVQRQVQPVQSETR
>ORF5821
MRSVHVVIKLEEHPCAGR
>ORF5822
MFDGFGYAVVEIDVGRRVGRYVRRLGYGDLGLVELDAIVLKVVRVDVSQLVVFASVGRHRNGL
>ORF5823
MHVIAIRATQRYPSDFTTQLGPGKGRWIHRTPRIDVTGIESLGVLRVKEVPHLVTDALAGARAGRHQVQTQCHLAQGCCVI
>ORF5824
MLGESGDDECSHIQRDRDNRRFWSGGGLCVGSFRTERCARLSFVSRQDPRRPRTQRRDTSKTGVRRVRLLRRYRPRVPHH
>ORF5825
MYCRGVVRVRGSKLSAHLETVETGRSR
>ORF5826
MRRVRQDGSL
>ORF5827
MGSSGSTGRRVLGRACENGRSSQRHHNGGRDQRNEFQHQGRQQHRSGLHVSGYRAHADLHHARTVSMGQVARAAQTGAHVSVGR
>ORF5828
MYRGCHMGIPHNQRSCGLGQDRRHVVARLCQIVQDRPCGLYIHGSQ
>ORF5829
MYSQGLYQNEYIGSLSID
>ORF5830
MLYTVFYYSLVMAVRNIQTQTI
>ORF5831
MSSFGSFSWRFRATG
>ORF5832
MFHVGSHLGKRAE
>ORF5833
MQRRRGLLEYAHLFARKVSEFGLEVIALALSQSSVCGVRVHVPSSRVVCSDLLVGVFAVDDVGEVHGGRVIVSVADVVDGLGVEAQTLLVSHGIGSDGYESVLVDKVSLLETQHQSLVR
>ORF5834
MNGLGRQWLYSVSQERQHVGVKTGHRLQTVGDLLVKLSHANVSVGPHGVADVRAHVGRGHPQDHLLVATPDGDEPGPKVVCQ
>ORF5835
MFGSVSKVLYGQKEERIVSAHVPGHHRVEFDGRWTVWIRVEVGVSVHLSEEGRL
>ORF5836
MSLDQSHQLVELDSGVGVSGPEGSHEGRHAPRTVRRSLLSHHPSLDGVVGIVLGRQKVSLVVSERVAHVVIVSTVRSAAVSVCCVIRRRVRHGIASVERLLFRFGSLSGPLLVLTRHDVKVVVVFLLDHRGIRRASQRDEEGARRILVV
>ORF5837
MTVRAVGVSLSIDRGRAVPCSICDGGRLLGHHVPGRLCQFGRIGGRLFQSNVVVEGRRHTIRSHLLLVVIIPARVPHKLTLVSLRHLYHLELLYVLDLLELVKLQGGGRRGTRRVAKQSLAHDGR
>ORF5838
MLLLLLLLLLHHVDVLEGQGMNKVYPFGVRRLWGGCGR
>ORF5839
MLDHFLAMGHNVHGGLNQVDDETLLSSGPYVIGDLRVDVMLSAVEPVVDVFHVAARSLDLSQRHVCEFFVLVERTPQYGFFAGERFVQDTFLAPHLQHPARL
>ORF5840
MDAPGPGLQRAKEVGLGPEHPASHGEGLFVHDEVEVPGHVGLQKSLCEGVPVMHVDGRLHFDPKHKLLSVV
>ORF5841
MLLLVARLHNVDRRVDQRGACDRSAVSFRVFHRYRDVRIQTVFAWTGLQTLIVMSDNVHVRAIKLSKQHVFERGGACRGAAVHATTPAAAAAVALKLIREAPHKTHSVYLRQFHRLVGAAVLEEELTLKRLLLIVAVVLLLLLLLVLLLLLLLVLLLVLLLLLLLVLLLLFLLRHRGFLEEGSQESDSTDQGERARDLVRVPLAASVVVSEGPLGPFSVIFGQLRVRFWYFDKVVLLGSQVSDDLDEIQQLFAWKEGKKRKRQNKE
>ORF5842
MATVSQRHSHSRHQRSSVINGNKARSLGCTCGISYAVLCGCFCFCRCWSIDGVGGCIGGWYLLLYLYSMCTCAIFTYMCTCVIFTVYVCDDDDDDNKIKIYKKYLRELSVLNRLRDSLVRSPGGARASRDTKREQSGVFFLCSKSASSS
>ORF5843
MWVMVLTLQRIRHRLTTSGMYSAFFKKYAWSAHRSRMLAMSHAVLVLFSGVRQDHRAHSVLHDFFSMDAAPEKRRAAEANILTELSSARVSRNLHVHGFLAADVSQHSLFHSNSLSASEESITVLYDADDDDDDDIKEIDERSAEFST
>ORF5844
MKSVYAVLSH
>ORF5845
MRYRYRVLEVHSVYLRHWVLRVLAAYWRSVYLRHRVHFVYLRHRVHFVYLRHRVRHRVHFVYLRHAWLSVIYRGCWSIFFLIFF
>ORF5846
MGRLSAKKRGW
>ORF5847
MLSPNSNPNPNPNMLSPNPNPNPNMHSPNSNPNPNPNPNPNPNLHRLSPNPNPNHKANPNPNPNTHNPNPNPNPNLLNPNADLDLNPNPNMNTT
>ORF5848
MYQMGGVECGRD
>ORF5849
MYICQCWTDLGTTTHL
>ORF5850
MYSWHPHLTTLGHSQPS
>ORF5851
MNTLSGWRGRPGEGKKRSSNSSNSSNSSNSSNSNLSLHQSLHQSL
>ORF5852
MSLHQSLHQSLHQSLHQSL
>ORF5853
MSLHQSLHQSLHLSHGAYCPSLRLCLYSCWFQWYLTLWYRCKYQSHLSQSQSQSQSLRTSWTLCSTACVAN
>ORF5854
MHWVRVSACVLSVECVL
>ORF5855
MCQSGQSQKACSQEEL
>ORF5856
MILGVAFRNSGCWRD
>ORF5857
MILGVAFRNSGCWRDSRTVSQPTFRNRKVCATHCLATETVRGTPCRINETVRAIIAETKRFHNRCACVMTCVVQYITVLCDARVLSRSQHLNILSSTTTTTLPEYLCTYPCIPIQLSTYHVFTAPRQQQWCYSERHLQT
>ORF5858
MCLLDSCACACVICVSAVSYTLSCFVIDYTDGSTFDHMWLIPERYPDGEECVMEHKPIPASERRDSVQLRLQQLQAKKSMTSLKKRSKSRSPSPSSSSSSSPSSSPPLHQKSNETVV
>ORF5859
MLSVTICYDIVVVLFIKCE
>ORF5860
MSKLFCCMTHML
>ORF5861
MLTNESEGGVDDKREWEGLMTNERGW
>ORF5862
MCSKDRSHEGPSDQGPDRRHTGNRRV
>ORF5863
MGVRYHGPWAPGL
>ORF5864
MYCSVLYKCLLYSVLCTV
>ORF5865
MCVFVCSGVSCTE
>ORF5866
MSRLICRGTLCPNT
>ORF5867
METRTSVHPAAPPATSTRTVQTQMQQCPLLACCPT
>ORF5868
MRLCENRLCTDCWLSERL
>ORF5869
MLKRPPERPSARLLNKSSNGQKNRSKQNHQQQYAEDATKTLNTHSINKDS
>ORF5870
MCYVFCVNKLNSFEPYSTLMSSIQYNTIQYNIQYNII
>ORF5871
MCYGLLLWVTIMGYVLWVTIMGYVLWVTVVSHCYELLLVAVIAQ
>ORF5872
MLNSVLPGVAQ
>ORF5873
MLNSVLPGDATETKSHAPTRPGESQPKVRTTPETGPGGLGTSHKRGGAGQV
>ORF5874
MKTFQTLKTFETLLLYYSC
>ORF5875
MIALLLLPLLLVKLLL
>ORF5876
MCLNESWRNNTAGEAKNHERDAETHHPAHPAQGPDPDPRAEERGTMSSCLKPTSKG
>ORF5877
MLRMMKKKMLLRRRKRKRKMLLILMLLRNLKSQRKIKSLKSQRKIRRRSLRLLLICLMMMMSLLRRRKRNMFLRALRSLAVVQRSLVQSLILQKSSVAKKRRARNPRRLLADQLRKSVKRKSAEKRNRERRRRPDAKQRRRQRPRDASSKSRAAARAAA
>ORF5878
MVRTDPNKPSPRSPRRSNLAL
>ORF5879
MRQREHKQSLLTVTTHLPKVQPKEQSG
>ORF5880
MGKRTKRYSSKRLSSGSAQ
>ORF5881
MHHPKRVQPAARRRVVVSTPQSPNTPAEHHNRVGMKKR
>ORF5882
MTLHPLPALLMQQQQQQQPLVRPRNRRRALMLCSSLSLQNVS
>ORF5883
MIAMLLYCYACVLMCVFFLCLLQTVVKPSLV
>ORF5884
MRTAGRWSLLAGALMMRQWLQSSGS
>ORF5885
MHLQQRQQRQYMTSQLQHLMLRWLLKSLSLLYTCTLHQPKPRTLMRLR
>ORF5886
MKLKLSLMVRVK
>ORF5887
MRLVLLLLSLSLSLSSCLLTSLCHSSKRTLRATKTTHGLLELKVVRMMMTVFLLMSLLSFQHKRNSQLTDADRLTSRDPKSITKQRSKRSKQRSQRSKQSKSTQRQRRQRSLMQKQTLRSSTRRSSAGSECTLCPRDPESTSDSVVVLNCK
>ORF5888
MKNFLCLMLKRLDAFKMFDV
>ORF5889
MNYYTSFSLVLNLCNTHKYSTNTVQYYIKQNITHTVK
>ORF5890
MNQNQHSTLVRILISVHIII
>ORF5891
MAIIAQNSATATNGHKRVIQGVTHLSYSESKPESHAPIPVTHFHISQYCANRK
>ORF5892
MGPVGTALSHHWPLVRPPRNLVRHKSVPAGRLSQFSESHASAAV
>ORF5893
MYYYCTTTTTTDRYLLLLLVLAF
>ORF5894
MLSLRRCVSTCTARARVAQFIGLGGETRAIGNGSSSMPSADTGAA
>ORF5895
MSGIRAHIPYRSLSGATRGSATP
>ORF5896
MCRVLCIDTLC
>ORF5897
MCIVHCEALIERVLRCVVVAVLCRFSARAQIGGA
>ORF5898
MTSCTLSGGSSGRSCPGHWRALPPTSTASVPKRLQQRPLRAPPSPTPCLRCPRPSTPL
>ORF5899
MVRLTVYTVDVCTVYTVDVCTVYTVNVCTVYTVNVCTVYTVNVCTVYTVNVCTVCTGC
>ORF5900
MQGPLCIPERTQRAQSCRTLVALGYCSGAPRTGHSGCTRSRAPARTCGLATRTRPQPSDRSR
>ORF5901
MSACGGSGTR
>ORF5902
MRTVRTLSAQTLTSKKQSPPQKTPLTLKKKQHHPQCSRQLHRYTLPNKQQHKTYTWQRQKKRPQQQQQRKRQRHRRTLRMAAYHPARSSKNSSLTSPAHHRVQQHTK
>ORF5903
MSRLSLNLRYKCNNKYSRDQQQHNLSNRYRYSSKHSSKQHQQQHNLNSSSQQQQCKCPELLKPSPSQTPLRQKTCCPCATTPTSGSPTGSLTRWPGSSGCGSGRPASCCSRTTGPSACPPLLAPTHPSTPLRWAQPPTSFAKRAGSLPCSLASAGTSGGPATWTDSTQCPTAPQQPGSSTQKSQHHSPPWLKVRNASCFIHSYHSHTLHSV
>ORF5904
MTRVATPSASASTSASTASTSASTASTSATTVTAAAVSRKRAGSSEEQPAAKKTKAAETPAPTTQVAAKPTPPKAPAPKAPTPVPAPAPAPAPAPAPVVPTPVPAADSTPRSILKAKKTAAKAAKAHKKTVVFAPSTKGPSESSSSESESESSSPSPPPKKKKQSKKHKKPSSSSSESSDSSDSDSDSEDETPKPPKKGSKAKAKSSDSKASKTIDVCIDDAISAADAKLEKQRKDERRRHKAEKKAAKAAKKAAAKKAARKAEKAKKKADKKKKKVVVQQDSSSSSDSDSSSDSESDEPPTKKSSESSKKSSESSSKSTKRKTKTTSSRKPRKPDSDSDSDVVTVIEDDDYLGSGPE
>ORF5905
MCVKSLRFFYLMCVKTLRFFHVCKEFEIYSCQ
>ORF5906
MGFTIMINKTKLLQGIWWLGEKAPCGTHTQSSPLSAPYTAQTYPS
>ORF5907
MLKLSPDVGPYPIE
>ORF5908
MEQHVIHFIVCAVCAESHLEHCQVLTVSSLHQKGRDLVSCEYVVHLKAC
>ORF5909
MQVVVLTVLSTSQSPVDVFHLLCRQKLLQNPHRTHL
>ORF5910
MVVRGTGLRSLWFLATAAAHTW
>ORF5911
MICCSTDRVSSYHFCTHVNMSS
>ORF5912
MAQQGQQNMNV
>ORF5913
MASYAPLTSGRFTSISTLTTSSRAPSTTKNSLLGVITGRSGHHQHSLLQLQQLEEGFRFSASREPSASKLV
>ORF5914
MTSMASCSAEYLIMVS
