# Supplementary material for: Proteogenomic analysis of Cyprinid herpesvirus 2 using high-resolution mass spectrometry
Source: J Virol. 2025 Apr 2;99(5):e01960-24. doi: 10.1128/jvi.01960-24 (PMC12090726; doi:10.1128/jvi.01960-24)
Supplement: Table S3 — Sequences of eight highly variable genes in CyHV-2. [file jvi.01960-24-s0004.txt]

TableS3. The sequences of eight highly variable genes in CyHV-2.
>ORF10
CTGGTCGGTGGAGTCCGATTCTTGGGATCCCTCTTCAAGAAACCCTCTGTGCCTCAACAAGAACAACAGCAACAGTACCAACAGCAGCAACAGCAACAGCACCAGCAACAGTACCAACAGCAGCAACAGCAACAGTACCAACAGCAGCAACAGCAACAGTACCACAGCTACAATGAGCAGGAGACGTTTCAGAGTCAATTCTTCTTCGAGGACAGCAGCCCCTACCA
>ORF25B
TCCACGGTCATCTCAACTACAAACCCGTACGTGATCGGACTTTTCGTTGGATTATTGGGTTTTGAATTCGTTGTGATCGGGAGTGTGGCGGCCGTGTGTATCGGCCTTAAACTTGTGATGTAGACAATCGACCCTCGTATTCTATTCTGACATGGTTACAACAAATTTTCACACTCACACGCAATCCAGAGCCTCGCGATCATGTTTCCCCGGGTACTCGAGTTTGTTGTGATAGGGAGTATCGTGGCCGTTTGTATCAGCATGCAGGTAGTCTTGTAACGACGAGGGGGAGTCGCCGTTTGAGAGATAAGA
>TK(ORF55)
ATGGCTTTTCTGGAGTTGGTGCTGGGACCCATGTTCTCTGGAAAGAGTACAGAATGCTGTAGACTCTTGAGCCGCATGACCTTCACAGGCGGGCGATGCGCCGCCATCAAGTACTCTGCTGACAATCGTTACACGGACGAAGATGTGGTGGCTACACACAGCGGAGCAAAATACCCAGCGTTGGTCGCTACCCATCTAGAGTCTCTGATGCCTGTCCTGCTGAGAGACTACGATGTCATCGGGATAGACGAGGGTCAGTTCTTTGAAGACCTGGTCGACTGTGTACACACTCTGCTAGACGCCGAGAAGTATGTTATCGTGGGTGCCCTGGACGGAGACTTTCTACAGCAACCCTTCTGGAACGTTCTGCAGCTTATCCCCGTCGCCAACAAAGTCACCAAGCTGACGGCCGTCTGTATGATGTGCACAAACAGAGACGCGCCGTTCACTGTGCGTATCACAGACTCGACAGAGATTGTACAGATCGGAGGAGCAGAATCCTACAGGGCAGTGTGCAGACCTTGTCTCACACACTTTAGAGAGGAACACCACTCTGAATTCTTCACTCCCGAACCCTCAGAGGACGAGGACGATGTCTTTGACGCCACACCGGATGCCCCTTGTTCTTTTGTATGA
>ORF63
ATGAGTCGTGCTGCTCTGGTAGTGACCGTGGACTCTGATCGAGACGTGGCCATGGACAGTGACGAAGAGCCGGGTTACCTCAGAATCACGAACCCGGCGGTCGCTGAGCAGTCGCACCTCAACTGGATAGAGCGATTCAACGAGCACGTGTTGTCTCACGTACCGGTGGGTACGGATTCGACAAGCGCCGTCTTTTTCAAGACGCCCATAGAAAGGTTACTGCCAAATGATCTACCAAAGTACCCGCAGCTATCGGTCGACTGGCAGTCGATGTTCCCTAGCCACGTCCTTCCAGTGCTGAAGAACGTAAACGATGTGTACGGTCGACTCACGGGCCTGTCCGCGCATAACTTTTTCATCCTGCAGCACCATGCCATTAACATGGCGTGGCCGTTGGTCGAGACGACGGAGCAGAAGCTGGTGCTGCTGTGGATGTGCTGTCACCTCATGTGCAGAGTGGACGATTTCGAGGATACGTCTATGGCATCCGTCGACAAGATGGTTCTTTTGATCGCGTGTCTATTGAGTCCTACGTGCGCCCCCGTGGCTATGTATCTGGACTCCCGTACTAGACTCAAGATTGGCGTGGTGAACTCTACATGGCCCGTGATAGAAGACATCATGTGGATGGTCAACAACCCAGACTGGCCCGGGTTCTTTCACGTGTTCGAGGATCTCAGAGACGACACCTCGATGTCGGACGTCTTTGAGATGGCTTCTAATTACAGAAGACGGTTGAGCGTCATATACCTGGACGAGGCGTGCGGCACCGAAAACAGATCGACGGCGTTCGATCTGGATTTCACTAAACTCAGACTGGCGGCTGCGTCCCTGACCAACGCCACTCCGTACGTTCAGATCAATCTCAAGGTGACGTCCTCTAAAAACAGACACGACCGTATCAAGTGGCGACGTAGACTCGGTTGTTTCTTAAACAGCCGAAAAGAGGCGATGTACGTCTTACTCACGACGGGTGTACTCAAACATCCCCAGGTCGAACACATCCATCTGCTGTTCAACGAGGCTCTCGAGATCGCAGAAGCGGAATGCGCAGCGGAAGGGAAACATATGTTGGTGTTGTGA
>ORF71
GGACTTGCCGAGAGTTTGATTTCTACACGCCTCGCATCATGCATCAGGACAACGCGGTCAGACAACTCAACGAGTCTTGTATGAAAAAGACTGTGGGCGCCGAACGGATCTTCAAGCCCAAGATCAATCACAATAACGTGCAGAACCCGGACGAGCGTAGAAAGTTTGCAGCCGTGGTCCGTCAACGGTTCAAGCACATTGACTTCTTTCAAGGCGTCCGAATCAAGGTCGGATCTCTGGTGTGCGTACTAAAATATCAAACTCAAGTGTTTGAAGGCTGTCTGGGAATAGTGGAATCAGTACAACCCGTCATGGTACGCCTTTTTTTGTTTGTTTGTTTGATGAGACGATGTGGGAACTATGG
>ORF79
CCCAGCAACCAGTGCGACGGAGGCATCAGCCCAGAGTCCATAGTGTCTAGGAGCGACCCGTTCTGTCTCGAGTATGTCAGAAACTGCGTGCTGCTCGATTGGAAAAAGATACCGGCCGCCAGTAACATGGAAGAGATCAAGGAATACCCGCACAGCGAAGACCTGTACACGATCCTGTGCTACAAGAACCGAGAGGTCGGTTGGACTCGGTTTGTGACCTACACCGCTTCCAGTCTGGGCCACTACCTCTCTATGAGATCTCAGTACAAGAAACGCATCAAGACCGAGAAAGACGCGAGTCTCAAGGCGTACTATGATCAGATGCAGGGTGAGATGAAAGTATGCGCCAACTCTCACTACGG
>ORF107
GCGCACTACAACCACAACAGCATCAAAGAAACTACACAGTCTCCCCAAAAGGACTCCTCGCAATTATTGTTTGAAATCACACCTGATCTGGACGATGAATTGGACGATGAATTGGACGATGAGTTGGACGATGAATTGGACGACAATGAAGAGGAAGAGTGTTCTCTCAAAAGACGGTTAGCGGAGGTCGAGGCTGAGGACGATGATGATGAAGAAGAAGAAGAACCGCCCGTCAAAA
>ORF156
ATCGATACCCATATTCAATAGACCGGACAGAGGCTACTTTCCACACGCTACCACCGCCTACCACATGGGTCCACTACAAGAATACCAGAGTCCAATGAGTCCACTACAAGAATATCAGAGGAGTCCACTACTGGGGGAGCGTCCACCATTACTACTACCACTACAGAGTCCAACAACTGTCCTTTCAACTCTACCCGGACTCACAAGGAGCCCTCTCAAGCGGTCACACACGGACGTACAGCAGTGTGACGTACCACCAAAGCGTCACGTCATAGAGGAAGAAGAGGAGGAGGGGGAGGAACTGGACGTCACACCCACTCCCAGACCACAGGTCAAGAGGCGCAAGAGGAAGAAGGTGTCATGCTGGTCAAAGAAAAGACCACAGAGGGGCGCCAAACCAGCCACTCTGAAGTCACCAACCGGTTCTGGGCGTCCACCAACCGTTACTGGAATTACCCAACAGTCACCAACCGTTACTGGAATTACCCAACAGTCACCAACAGTTACTGGAATTACCCAACAGTCACCAACAGTTACTGGAATTACCCAACAGTCACCAACCGTTACTGGAATTACCCAACAGTCACCAACAGTTACTGGAATTACCCAACAGTCACCAACAGTTACTGGAATTACCCAACAGTCACCAACCGCAGTTTCGGTCACACCCTCGGGACATTCCGATGTCACAATTGACCATTGCGCAACACACCCCGAGGACTCAACGGCTGCTGCTGTTGGTGAAGCTGAAACCAACACTGACCAAGAGGCTACGGTCCAAGCTCAAGAGCCACCTGTTCAAGAGGTTCAAGAGCTACCCTACCAAGAGCCACCCTACCAAGAGCCACACATTGAGCCACTCTCAGAGACTCTCGATATTAACCGTGTCACTGATGTTTCTGTAAATGTGTTTATTGGTGATTCTTGTACAGGTACAGATACTTTTGTAAATGTAGACACGGTTAGAATTGATGTCAATGGTACTACTACTGTCACTGAGGGGAATGGTATTGTGGGAAATGGTATCACTGACAACGGTACAGTGGTCAATGGTAATACTGGCAGCAATACAGTGGTCAATGGTACCACTGACAACAGTACAGTGGGCAATGGCCAAAAACAGCAAGGGTCAATTGAATCCAACGGATCGCGTGATGGAAATGGAAATTGCGAAATATACGAAATTGCGCAAAATGTTTGTCATACTTTCAGTCATTGTGACACTCGTGATGACACTCCCATAAAACCAGTGACACCGGTGGATTATTGCGAAATCGAAAGAGGAGGGTCAACGGTTGACGTGACAGTGACAGGCGAGGCGACATTCCAAGAAGACCTCTCACTTTCGGCACCTCCCACTTTACAGTATAAGAATGGGTCCTCCTGCACTGATTTCATTCGATCTCCAGAATCGCTGTCACCCGTTCCTGCTGAAGAAGAACCCTTTGCTACACTCTTTGAATCTCTGGTCGAAGAAAGAGCTGCCAAACTCAGACAACGCTTGAAGATCATCTATACTACCAGCAACAACTTCAGCACTCCAG
