# Supplementary material for: Proteogenomic analysis of Cyprinid herpesvirus 2 using high-resolution mass spectrometry
Source: J Virol. 2025 Apr 2;99(5):e01960-24. doi: 10.1128/jvi.01960-24 (PMC12090726; doi:10.1128/jvi.01960-24)
Supplement: Table S4 — Identified peptides mapped to the CyHV-2 genome. [file jvi.01960-24-s0005.xlsx]

## Sheet: 1683 peptides
TableS4. Identified peptides mapped to CyHV-2 genome
NO.	Identified peptides of CyHV-2	Type	Predicted ORFs	Length	Method
1	GDIGDSFDDRP	Novel	MATDNYMHSDYSDDDDSDSEIARVIRAHRLYVKQQEELDENAAFEAMAVKRANLRRRRAIDFGDIGDSFDDRPDEQQQESSEQQQREHLEEDSEQSEPEEQEQREPEEEEPQTFVEAFVASPLLLKCTIGLSLALNVYSVIMFATTL	147	HCl
2	EPEEEEPQTFVEAFVASPLLLK	Novel	MATDNYMHSDYSDDDDSDSEIARVIRAHRLYVKQQEELDENAAFEAMAVKRANLRRRRAIDFGDIGDSFDDRPDEQQQESSEQQQREHLEEDSEQSEPEEQEQREPEEEEPQTFVEAFVASPLLLKCTIGLSLALNVYSVIMFATTL	147	Tris
3	VASPLLLK	Novel	MATDNYMHSDYSDDDDSDSEIARVIRAHRLYVKQQEELDENAAFEAMAVKRANLRRRRAIDFGDIGDSFDDRPDEQQQESSEQQQREHLEEDSEQSEPEEQEQREPEEEEPQTFVEAFVASPLLLKCTIGLSLALNVYSVIMFATTL	147	HCl
4	ESVPNWK	Novel	MRISRESVPNWKPPG	15	HCl
5	RTWLSAQQR	Novel	MHPLSQQRPCLVHRRTWLSAQQRPDHQQHKRTRPNQQQHKRTRPNQQQHKRT	52	HCl
6	KQAGITLK	Novel	MLTLTIVVTLMLLLLMMLLVVVVVLNPNKNCWCTSRVRRLDGFLKRRVNMWWKKKQAGITLK	62	HCl
7	VLKPDIK	Novel	MIDIMPEQPAAAKKSTTATAAVKSAPPKLTMMKKPKPSAPSKPSVPKVPKVPKTSVPPKKDSLKKSLVTSKKKKDSLKVAAKTLTKPVKGKQKLEGCILLYKVLKPDIKDIVISVPK	117	HCl
8	DIVISVPK	Novel	MIDIMPEQPAAAKKSTTATAAVKSAPPKLTMMKKPKPSAPSKPSVPKVPKVPKTSVPPKKDSLKKSLVTSKKKKDSLKVAAKTLTKPVKGKQKLEGCILLYKVLKPDIKDIVISVPK	117	HCl
9	SEVLILR	Novel	MPSLEVLRWRSEVLRWWLRSEVLRWRWRSEVLLLRWCETRRETFEECDREAREPGF	56	HCl
10	VLLVGSGTR	Novel	MIFSEVIRDPGQRVGRIARLGSAADASVIQFLIAPVAPLFQRHAAVLEAALARRVAPLEPRVAFRATGPSRAGVQSGVSRVWSARVTVCESCRSLLDGYGCPKPMDVQSRSVDHRPPFLDRCAKRFCQKRVRDSGPFQVDVRRTVVLGRPSANDLRVETKRLSDRRVAEVEASQQCLLLIVAGVSGRRPLGHEQVRRQRRYVLRQFLRGSQSVSVASVSYHLDVVRVGGRRQRVVPSQSGLVTRMIGNVDVKPRVQCRVLLVGSGTRVEERFASFARDGPLGLFVRGDHVRHQTVQVDIERTQGTRQFFHG	311	HCl
11	VQEELER	Novel	MFRVRLMVSGRRRPTPGLLFIRLPSLLLIREQVSGDSRRLLVPKEQSSDIVSSDGVQEELERIGVRPVLGDAERLRFLLMIVGLVDDNLDVRLITVEGVDNAVRLFVAELIPESPEGEGEIRSTT	125	HCl
12	LTTGHTLEYRPDPR	Novel	MSTPSIISLIMTLFSSLAMGRPNRPPLNPKAKSCMDMVSLGILIQNLDSLYMQVPGIRLGWLSIRGASQSLTLVQSFTHSVANGGVALLHRLTTGHTLEYRPDPRAFCRSYLVFFRPDGILATSTFAVGLSSSE	134	Tris
13	VAADVGALGSVGR	Novel	MEADPLRTQRPLKQSVRLDVCDDRRHGAQMHGLVGNHHLRERVEERRTRVEYSSADRVQHSVFSGPESVSLVRPFTHLAQIVRQSFASLGVAKRHVGHHGRVQSVKRTHGVGQQTENVGDFINLSVGVLSVLVGQMKHVLEVMGQQPVQKTAFVGRRCQQMRTKHADQTQVHVQSRDPILRQRLQTRLRDGEFVQTVSVHFCLIDQSGRVGQGQFLQRLARHLLLHDHHTPVLHGATKSTDGVDVPDPLHVMDGGDGFRSKVAADVGALGSVGRACDVGHCDAAIQNVFDHGTHVGILLARRLVTRHSGHCSVVKNNRTTSGLHIRLGLVLERSRREASLFQNQTYVGEPTQHKKKSER	359	Tris
14	ELSQFTAMVR	Novel	MWTITNTSTSIQPSISVMASNGTNPIAFCRVFRCSVRVLRELSQFTAMVRMSLCLVVF	58	Tris; HCl
15	MILALVQAK	Novel	MILALVQAKKNHPLKKKKSPLKKNPQRRPLHPLKKKNLHPRKRVQNRASLLHPHQASLLLQECPLNSTTTSLLLQGLLINTSLLLQGLLINTSLLLQGLLHSTSLPQGHLRPLHPTQ	117	Tris; HCl
16	SQPPMPECIFQK	Novel	MQRSTGRAISCHTLSESQVSTTSNTRTDMAPKQTKSYSKTQRRRRTRRSRGTRAASGTETSCEPDCLETSSLPAEPQSQSTAAQSQPPMPECIFQKGAEYHHVTTNAPSDKAFVKDWTMGKRLYEIGSHVVDEDTADRQYRFLDEVDAMRNLSSDVKRAHDATRACCLLPGHEEQIGDPHYTVWGLGLCALGYRFMRAAHLGQSAEIAALKEAVDSSLNNHSFFYTLPVFHYL	233	Tris
17	SSNDDGGPPVPFIER	Novel	MDTLDGFLVIAQILTCTTFIFPHKIKSNIEPSRERPNANMTVLAKRLVGRTRRNRNRNRGGGAGPAPPAPSITAATLSGSPEDLVISTTATGPPTAQEDSTEPTAAQEDSTEPTAAQEDLTRTAAAQEDLTRTAAAQEDLTRTAQGATVGADRRGAETADSNPSSAQFILPQFPRLPSDLDAAVNQSAALWGVQAPSLVAHDTSGSLSAIDAALLAIPVLDLASLLPPGVHLEPPKPYVAPKDDIPRLDTPEPYLGNPPIPYPFRNDDDESGAVEESRVQLGGDGRDGAGARGELEPDSGDTGEDERGDNGGEGGRADQEEPAGDEGREPEQTGPDSQRSFQEQKSGLQAQDTASLGVPVSPGPVSRSRQSSIVSSSRQSSIVSSSRQSSIVSSSRRAS…	1082	Tris
18	IQTPFK	Novel	MREFQFLRFFLSERARDFCWELCVFRIQTPFKTVSVIKTQISHPQRGYRPGTETLGHSSLKNGFDHFQNQKSLSSEKILAFFRVCKNFLKFLSSRKKFWRGLPPRFSEIPSSVHSSVHLTFSESHSSVLSEIEPQRGLRDCAIRHNTPCSLSLSLFHKTVSEIIFQNTHKTLASYRKLNTMPTWPMFRDVVEKPSTATTSDDDDDERAPKKLKLPVNTLLTDYIQRLEDCPRGAHPTTMRLYHHVAQSIAELQQLLVDVCRAGGGGQAVTYAINKDNIPMVKHIIKSIVFAKNPEEKEYEEMMWRARDPPPPLPSVEVVERRETQALAEMEPEFAECFKNMGLDLERAEKAFRICGNIYRAMLELKRRDFKNGDITREAGNAISALEVLSDKLLKNVPA…	501	HCl
19	SVGHSLMLAAHLGALVNLAVDAPLYK	Annotated	MSSLLAGHNLKSVGHSLMLAAHLGALVNLAVDAPLYKHHRLSTLMNNMVHADCLEHAGSPKTYINLTKYHQPTSCTITCTAVYKPSDVCRVHCGETCSQLRATMRVLCEIDMVTSKGTRHIMKRDIYDGEELVSRFVDGTVETKLRHNRQYYSAVDDADVDTAEFVAC	168	HCl
20	SVGHSLMLAAHLGALVNL	Annotated	MSSLLAGHNLKSVGHSLMLAAHLGALVNLAVDAPLYKHHRLSTLMNNMVHADCLEHAGSPKTYINLTKYHQPTSCTITCTAVYKPSDVCRVHCGETCSQLRATMRVLCEIDMVTSKGTRHIMKRDIYDGEELVSRFVDGTVETKLRHNRQYYSAVDDADVDTAEFVAC	168	HCl
21	AHLGALVNL	Annotated	MSSLLAGHNLKSVGHSLMLAAHLGALVNLAVDAPLYKHHRLSTLMNNMVHADCLEHAGSPKTYINLTKYHQPTSCTITCTAVYKPSDVCRVHCGETCSQLRATMRVLCEIDMVTSKGTRHIMKRDIYDGEELVSRFVDGTVETKLRHNRQYYSAVDDADVDTAEFVAC	168	HCl
22	LSTLMNNMVHADCLEHAGSPK	Annotated	MSSLLAGHNLKSVGHSLMLAAHLGALVNLAVDAPLYKHHRLSTLMNNMVHADCLEHAGSPKTYINLTKYHQPTSCTITCTAVYKPSDVCRVHCGETCSQLRATMRVLCEIDMVTSKGTRHIMKRDIYDGEELVSRFVDGTVETKLRHNRQYYSAVDDADVDTAEFVAC	168	Tris; HCl
23	NMVHADCLEHAGSPK	Annotated	MSSLLAGHNLKSVGHSLMLAAHLGALVNLAVDAPLYKHHRLSTLMNNMVHADCLEHAGSPKTYINLTKYHQPTSCTITCTAVYKPSDVCRVHCGETCSQLRATMRVLCEIDMVTSKGTRHIMKRDIYDGEELVSRFVDGTVETKLRHNRQYYSAVDDADVDTAEFVAC	168	Tris
24	YHQPTSCTITCTAVYKPSDVCR	Annotated	MSSLLAGHNLKSVGHSLMLAAHLGALVNLAVDAPLYKHHRLSTLMNNMVHADCLEHAGSPKTYINLTKYHQPTSCTITCTAVYKPSDVCRVHCGETCSQLRATMRVLCEIDMVTSKGTRHIMKRDIYDGEELVSRFVDGTVETKLRHNRQYYSAVDDADVDTAEFVAC	168	Tris; HCl
25	TITCTAVYKPSDVCR	Annotated	MSSLLAGHNLKSVGHSLMLAAHLGALVNLAVDAPLYKHHRLSTLMNNMVHADCLEHAGSPKTYINLTKYHQPTSCTITCTAVYKPSDVCRVHCGETCSQLRATMRVLCEIDMVTSKGTRHIMKRDIYDGEELVSRFVDGTVETKLRHNRQYYSAVDDADVDTAEFVAC	168	HCl
26	VHCGETCSQLR	Annotated	MSSLLAGHNLKSVGHSLMLAAHLGALVNLAVDAPLYKHHRLSTLMNNMVHADCLEHAGSPKTYINLTKYHQPTSCTITCTAVYKPSDVCRVHCGETCSQLRATMRVLCEIDMVTSKGTRHIMKRDIYDGEELVSRFVDGTVETKLRHNRQYYSAVDDADVDTAEFVAC	168	Tris; HCl
27	VLCEIDMVTSK	Annotated	MSSLLAGHNLKSVGHSLMLAAHLGALVNLAVDAPLYKHHRLSTLMNNMVHADCLEHAGSPKTYINLTKYHQPTSCTITCTAVYKPSDVCRVHCGETCSQLRATMRVLCEIDMVTSKGTRHIMKRDIYDGEELVSRFVDGTVETKLRHNRQYYSAVDDADVDTAEFVAC	168	Tris
28	DIYDGEELVSR	Annotated	MSSLLAGHNLKSVGHSLMLAAHLGALVNLAVDAPLYKHHRLSTLMNNMVHADCLEHAGSPKTYINLTKYHQPTSCTITCTAVYKPSDVCRVHCGETCSQLRATMRVLCEIDMVTSKGTRHIMKRDIYDGEELVSRFVDGTVETKLRHNRQYYSAVDDADVDTAEFVAC	168	Tris; HCl
29	FVDGTVETK	Annotated	MSSLLAGHNLKSVGHSLMLAAHLGALVNLAVDAPLYKHHRLSTLMNNMVHADCLEHAGSPKTYINLTKYHQPTSCTITCTAVYKPSDVCRVHCGETCSQLRATMRVLCEIDMVTSKGTRHIMKRDIYDGEELVSRFVDGTVETKLRHNRQYYSAVDDADVDTAEFVAC	168	HCl
30	AVDDADVDTAEF	Annotated	MSSLLAGHNLKSVGHSLMLAAHLGALVNLAVDAPLYKHHRLSTLMNNMVHADCLEHAGSPKTYINLTKYHQPTSCTITCTAVYKPSDVCRVHCGETCSQLRATMRVLCEIDMVTSKGTRHIMKRDIYDGEELVSRFVDGTVETKLRHNRQYYSAVDDADVDTAEFVAC	168	HCl
31	GPEMPIPER	Annotated	MRNQSTTLAIKQPLSSYPKQTMASSSSNMSTLEATQAVPEATLVPEAMVTQAAASTTKKKTRRGKRAAATLKAKAKATKRSADDAAAVPSKRTNNGPEMPIPERRPLAEKSPLVEMASKFTDHNDENAKNIFFLGKDLYDLAGKLSQCYGFMEKLEDARELMMDTSKPLHEAIHHAARYCYKHRCEMSEDELRENPSGIQNCNHYVFVYDPQDHREARAKKLYNALKRTGLKLMGLCIESIAKETPVRCTVQQVCATMGRPVLPTEFELSTHGSWVEMWFTIVSDYCADNFSNVFYMGIAEAYPATQCANSTANTRDYSYTNLPTNRELWGQWVTGRCIVELAYHMMMAVPDHYPDGQFTSNHHICTDVTITDLFVELRRARLHTAPDGVIPNVFSGLH…	469	HCl
32	EKSPLVEMASK	Annotated	MRNQSTTLAIKQPLSSYPKQTMASSSSNMSTLEATQAVPEATLVPEAMVTQAAASTTKKKTRRGKRAAATLKAKAKATKRSADDAAAVPSKRTNNGPEMPIPERRPLAEKSPLVEMASKFTDHNDENAKNIFFLGKDLYDLAGKLSQCYGFMEKLEDARELMMDTSKPLHEAIHHAARYCYKHRCEMSEDELRENPSGIQNCNHYVFVYDPQDHREARAKKLYNALKRTGLKLMGLCIESIAKETPVRCTVQQVCATMGRPVLPTEFELSTHGSWVEMWFTIVSDYCADNFSNVFYMGIAEAYPATQCANSTANTRDYSYTNLPTNRELWGQWVTGRCIVELAYHMMMAVPDHYPDGQFTSNHHICTDVTITDLFVELRRARLHTAPDGVIPNVFSGLH…	469	Tris
33	SPLVEMASK	Annotated	MRNQSTTLAIKQPLSSYPKQTMASSSSNMSTLEATQAVPEATLVPEAMVTQAAASTTKKKTRRGKRAAATLKAKAKATKRSADDAAAVPSKRTNNGPEMPIPERRPLAEKSPLVEMASKFTDHNDENAKNIFFLGKDLYDLAGKLSQCYGFMEKLEDARELMMDTSKPLHEAIHHAARYCYKHRCEMSEDELRENPSGIQNCNHYVFVYDPQDHREARAKKLYNALKRTGLKLMGLCIESIAKETPVRCTVQQVCATMGRPVLPTEFELSTHGSWVEMWFTIVSDYCADNFSNVFYMGIAEAYPATQCANSTANTRDYSYTNLPTNRELWGQWVTGRCIVELAYHMMMAVPDHYPDGQFTSNHHICTDVTITDLFVELRRARLHTAPDGVIPNVFSGLH…	469	Tris; HCl
34	FTDHNDENAK	Annotated	MRNQSTTLAIKQPLSSYPKQTMASSSSNMSTLEATQAVPEATLVPEAMVTQAAASTTKKKTRRGKRAAATLKAKAKATKRSADDAAAVPSKRTNNGPEMPIPERRPLAEKSPLVEMASKFTDHNDENAKNIFFLGKDLYDLAGKLSQCYGFMEKLEDARELMMDTSKPLHEAIHHAARYCYKHRCEMSEDELRENPSGIQNCNHYVFVYDPQDHREARAKKLYNALKRTGLKLMGLCIESIAKETPVRCTVQQVCATMGRPVLPTEFELSTHGSWVEMWFTIVSDYCADNFSNVFYMGIAEAYPATQCANSTANTRDYSYTNLPTNRELWGQWVTGRCIVELAYHMMMAVPDHYPDGQFTSNHHICTDVTITDLFVELRRARLHTAPDGVIPNVFSGLH…	469	Tris
35	NIFFLGK	Annotated	MRNQSTTLAIKQPLSSYPKQTMASSSSNMSTLEATQAVPEATLVPEAMVTQAAASTTKKKTRRGKRAAATLKAKAKATKRSADDAAAVPSKRTNNGPEMPIPERRPLAEKSPLVEMASKFTDHNDENAKNIFFLGKDLYDLAGKLSQCYGFMEKLEDARELMMDTSKPLHEAIHHAARYCYKHRCEMSEDELRENPSGIQNCNHYVFVYDPQDHREARAKKLYNALKRTGLKLMGLCIESIAKETPVRCTVQQVCATMGRPVLPTEFELSTHGSWVEMWFTIVSDYCADNFSNVFYMGIAEAYPATQCANSTANTRDYSYTNLPTNRELWGQWVTGRCIVELAYHMMMAVPDHYPDGQFTSNHHICTDVTITDLFVELRRARLHTAPDGVIPNVFSGLH…	469	Tris
36	DLYDLAGK	Annotated	MRNQSTTLAIKQPLSSYPKQTMASSSSNMSTLEATQAVPEATLVPEAMVTQAAASTTKKKTRRGKRAAATLKAKAKATKRSADDAAAVPSKRTNNGPEMPIPERRPLAEKSPLVEMASKFTDHNDENAKNIFFLGKDLYDLAGKLSQCYGFMEKLEDARELMMDTSKPLHEAIHHAARYCYKHRCEMSEDELRENPSGIQNCNHYVFVYDPQDHREARAKKLYNALKRTGLKLMGLCIESIAKETPVRCTVQQVCATMGRPVLPTEFELSTHGSWVEMWFTIVSDYCADNFSNVFYMGIAEAYPATQCANSTANTRDYSYTNLPTNRELWGQWVTGRCIVELAYHMMMAVPDHYPDGQFTSNHHICTDVTITDLFVELRRARLHTAPDGVIPNVFSGLH…	469	Tris; HCl
37	LSQCYGFMEK	Annotated	MRNQSTTLAIKQPLSSYPKQTMASSSSNMSTLEATQAVPEATLVPEAMVTQAAASTTKKKTRRGKRAAATLKAKAKATKRSADDAAAVPSKRTNNGPEMPIPERRPLAEKSPLVEMASKFTDHNDENAKNIFFLGKDLYDLAGKLSQCYGFMEKLEDARELMMDTSKPLHEAIHHAARYCYKHRCEMSEDELRENPSGIQNCNHYVFVYDPQDHREARAKKLYNALKRTGLKLMGLCIESIAKETPVRCTVQQVCATMGRPVLPTEFELSTHGSWVEMWFTIVSDYCADNFSNVFYMGIAEAYPATQCANSTANTRDYSYTNLPTNRELWGQWVTGRCIVELAYHMMMAVPDHYPDGQFTSNHHICTDVTITDLFVELRRARLHTAPDGVIPNVFSGLH…	469	Tris; HCl
38	ELMMDTSKPLHEAIHHAAR	Annotated	MRNQSTTLAIKQPLSSYPKQTMASSSSNMSTLEATQAVPEATLVPEAMVTQAAASTTKKKTRRGKRAAATLKAKAKATKRSADDAAAVPSKRTNNGPEMPIPERRPLAEKSPLVEMASKFTDHNDENAKNIFFLGKDLYDLAGKLSQCYGFMEKLEDARELMMDTSKPLHEAIHHAARYCYKHRCEMSEDELRENPSGIQNCNHYVFVYDPQDHREARAKKLYNALKRTGLKLMGLCIESIAKETPVRCTVQQVCATMGRPVLPTEFELSTHGSWVEMWFTIVSDYCADNFSNVFYMGIAEAYPATQCANSTANTRDYSYTNLPTNRELWGQWVTGRCIVELAYHMMMAVPDHYPDGQFTSNHHICTDVTITDLFVELRRARLHTAPDGVIPNVFSGLH…	469	Tris; HCl
39	PLHEAIHHAAR	Annotated	MRNQSTTLAIKQPLSSYPKQTMASSSSNMSTLEATQAVPEATLVPEAMVTQAAASTTKKKTRRGKRAAATLKAKAKATKRSADDAAAVPSKRTNNGPEMPIPERRPLAEKSPLVEMASKFTDHNDENAKNIFFLGKDLYDLAGKLSQCYGFMEKLEDARELMMDTSKPLHEAIHHAARYCYKHRCEMSEDELRENPSGIQNCNHYVFVYDPQDHREARAKKLYNALKRTGLKLMGLCIESIAKETPVRCTVQQVCATMGRPVLPTEFELSTHGSWVEMWFTIVSDYCADNFSNVFYMGIAEAYPATQCANSTANTRDYSYTNLPTNRELWGQWVTGRCIVELAYHMMMAVPDHYPDGQFTSNHHICTDVTITDLFVELRRARLHTAPDGVIPNVFSGLH…	469	Tris; HCl
40	HRCEMSEDELR	Annotated	MRNQSTTLAIKQPLSSYPKQTMASSSSNMSTLEATQAVPEATLVPEAMVTQAAASTTKKKTRRGKRAAATLKAKAKATKRSADDAAAVPSKRTNNGPEMPIPERRPLAEKSPLVEMASKFTDHNDENAKNIFFLGKDLYDLAGKLSQCYGFMEKLEDARELMMDTSKPLHEAIHHAARYCYKHRCEMSEDELRENPSGIQNCNHYVFVYDPQDHREARAKKLYNALKRTGLKLMGLCIESIAKETPVRCTVQQVCATMGRPVLPTEFELSTHGSWVEMWFTIVSDYCADNFSNVFYMGIAEAYPATQCANSTANTRDYSYTNLPTNRELWGQWVTGRCIVELAYHMMMAVPDHYPDGQFTSNHHICTDVTITDLFVELRRARLHTAPDGVIPNVFSGLH…	469	HCl
41	CEMSEDELR	Annotated	MRNQSTTLAIKQPLSSYPKQTMASSSSNMSTLEATQAVPEATLVPEAMVTQAAASTTKKKTRRGKRAAATLKAKAKATKRSADDAAAVPSKRTNNGPEMPIPERRPLAEKSPLVEMASKFTDHNDENAKNIFFLGKDLYDLAGKLSQCYGFMEKLEDARELMMDTSKPLHEAIHHAARYCYKHRCEMSEDELRENPSGIQNCNHYVFVYDPQDHREARAKKLYNALKRTGLKLMGLCIESIAKETPVRCTVQQVCATMGRPVLPTEFELSTHGSWVEMWFTIVSDYCADNFSNVFYMGIAEAYPATQCANSTANTRDYSYTNLPTNRELWGQWVTGRCIVELAYHMMMAVPDHYPDGQFTSNHHICTDVTITDLFVELRRARLHTAPDGVIPNVFSGLH…	469	Tris; HCl
42	ENPSGIQNCNHYVFVYDPQDHR	Annotated	MRNQSTTLAIKQPLSSYPKQTMASSSSNMSTLEATQAVPEATLVPEAMVTQAAASTTKKKTRRGKRAAATLKAKAKATKRSADDAAAVPSKRTNNGPEMPIPERRPLAEKSPLVEMASKFTDHNDENAKNIFFLGKDLYDLAGKLSQCYGFMEKLEDARELMMDTSKPLHEAIHHAARYCYKHRCEMSEDELRENPSGIQNCNHYVFVYDPQDHREARAKKLYNALKRTGLKLMGLCIESIAKETPVRCTVQQVCATMGRPVLPTEFELSTHGSWVEMWFTIVSDYCADNFSNVFYMGIAEAYPATQCANSTANTRDYSYTNLPTNRELWGQWVTGRCIVELAYHMMMAVPDHYPDGQFTSNHHICTDVTITDLFVELRRARLHTAPDGVIPNVFSGLH…	469	Tris; HCl
43	KLYNALK	Annotated	MRNQSTTLAIKQPLSSYPKQTMASSSSNMSTLEATQAVPEATLVPEAMVTQAAASTTKKKTRRGKRAAATLKAKAKATKRSADDAAAVPSKRTNNGPEMPIPERRPLAEKSPLVEMASKFTDHNDENAKNIFFLGKDLYDLAGKLSQCYGFMEKLEDARELMMDTSKPLHEAIHHAARYCYKHRCEMSEDELRENPSGIQNCNHYVFVYDPQDHREARAKKLYNALKRTGLKLMGLCIESIAKETPVRCTVQQVCATMGRPVLPTEFELSTHGSWVEMWFTIVSDYCADNFSNVFYMGIAEAYPATQCANSTANTRDYSYTNLPTNRELWGQWVTGRCIVELAYHMMMAVPDHYPDGQFTSNHHICTDVTITDLFVELRRARLHTAPDGVIPNVFSGLH…	469	Tris
44	LMGLCIESIAK	Annotated	MRNQSTTLAIKQPLSSYPKQTMASSSSNMSTLEATQAVPEATLVPEAMVTQAAASTTKKKTRRGKRAAATLKAKAKATKRSADDAAAVPSKRTNNGPEMPIPERRPLAEKSPLVEMASKFTDHNDENAKNIFFLGKDLYDLAGKLSQCYGFMEKLEDARELMMDTSKPLHEAIHHAARYCYKHRCEMSEDELRENPSGIQNCNHYVFVYDPQDHREARAKKLYNALKRTGLKLMGLCIESIAKETPVRCTVQQVCATMGRPVLPTEFELSTHGSWVEMWFTIVSDYCADNFSNVFYMGIAEAYPATQCANSTANTRDYSYTNLPTNRELWGQWVTGRCIVELAYHMMMAVPDHYPDGQFTSNHHICTDVTITDLFVELRRARLHTAPDGVIPNVFSGLH…	469	Tris; HCl
45	CTVQQVCATMGR	Annotated	MRNQSTTLAIKQPLSSYPKQTMASSSSNMSTLEATQAVPEATLVPEAMVTQAAASTTKKKTRRGKRAAATLKAKAKATKRSADDAAAVPSKRTNNGPEMPIPERRPLAEKSPLVEMASKFTDHNDENAKNIFFLGKDLYDLAGKLSQCYGFMEKLEDARELMMDTSKPLHEAIHHAARYCYKHRCEMSEDELRENPSGIQNCNHYVFVYDPQDHREARAKKLYNALKRTGLKLMGLCIESIAKETPVRCTVQQVCATMGRPVLPTEFELSTHGSWVEMWFTIVSDYCADNFSNVFYMGIAEAYPATQCANSTANTRDYSYTNLPTNRELWGQWVTGRCIVELAYHMMMAVPDHYPDGQFTSNHHICTDVTITDLFVELRRARLHTAPDGVIPNVFSGLH…	469	Tris; HCl
46	AYPATQCANSTANTR	Annotated	MRNQSTTLAIKQPLSSYPKQTMASSSSNMSTLEATQAVPEATLVPEAMVTQAAASTTKKKTRRGKRAAATLKAKAKATKRSADDAAAVPSKRTNNGPEMPIPERRPLAEKSPLVEMASKFTDHNDENAKNIFFLGKDLYDLAGKLSQCYGFMEKLEDARELMMDTSKPLHEAIHHAARYCYKHRCEMSEDELRENPSGIQNCNHYVFVYDPQDHREARAKKLYNALKRTGLKLMGLCIESIAKETPVRCTVQQVCATMGRPVLPTEFELSTHGSWVEMWFTIVSDYCADNFSNVFYMGIAEAYPATQCANSTANTRDYSYTNLPTNRELWGQWVTGRCIVELAYHMMMAVPDHYPDGQFTSNHHICTDVTITDLFVELRRARLHTAPDGVIPNVFSGLH…	469	Tris
47	YPATQCANSTANTR	Annotated	MRNQSTTLAIKQPLSSYPKQTMASSSSNMSTLEATQAVPEATLVPEAMVTQAAASTTKKKTRRGKRAAATLKAKAKATKRSADDAAAVPSKRTNNGPEMPIPERRPLAEKSPLVEMASKFTDHNDENAKNIFFLGKDLYDLAGKLSQCYGFMEKLEDARELMMDTSKPLHEAIHHAARYCYKHRCEMSEDELRENPSGIQNCNHYVFVYDPQDHREARAKKLYNALKRTGLKLMGLCIESIAKETPVRCTVQQVCATMGRPVLPTEFELSTHGSWVEMWFTIVSDYCADNFSNVFYMGIAEAYPATQCANSTANTRDYSYTNLPTNRELWGQWVTGRCIVELAYHMMMAVPDHYPDGQFTSNHHICTDVTITDLFVELRRARLHTAPDGVIPNVFSGLH…	469	Tris; HCl
48	DYSYTNLPTNR	Annotated	MRNQSTTLAIKQPLSSYPKQTMASSSSNMSTLEATQAVPEATLVPEAMVTQAAASTTKKKTRRGKRAAATLKAKAKATKRSADDAAAVPSKRTNNGPEMPIPERRPLAEKSPLVEMASKFTDHNDENAKNIFFLGKDLYDLAGKLSQCYGFMEKLEDARELMMDTSKPLHEAIHHAARYCYKHRCEMSEDELRENPSGIQNCNHYVFVYDPQDHREARAKKLYNALKRTGLKLMGLCIESIAKETPVRCTVQQVCATMGRPVLPTEFELSTHGSWVEMWFTIVSDYCADNFSNVFYMGIAEAYPATQCANSTANTRDYSYTNLPTNRELWGQWVTGRCIVELAYHMMMAVPDHYPDGQFTSNHHICTDVTITDLFVELRRARLHTAPDGVIPNVFSGLH…	469	Tris; HCl
49	ELWGQWVTGR	Annotated	MRNQSTTLAIKQPLSSYPKQTMASSSSNMSTLEATQAVPEATLVPEAMVTQAAASTTKKKTRRGKRAAATLKAKAKATKRSADDAAAVPSKRTNNGPEMPIPERRPLAEKSPLVEMASKFTDHNDENAKNIFFLGKDLYDLAGKLSQCYGFMEKLEDARELMMDTSKPLHEAIHHAARYCYKHRCEMSEDELRENPSGIQNCNHYVFVYDPQDHREARAKKLYNALKRTGLKLMGLCIESIAKETPVRCTVQQVCATMGRPVLPTEFELSTHGSWVEMWFTIVSDYCADNFSNVFYMGIAEAYPATQCANSTANTRDYSYTNLPTNRELWGQWVTGRCIVELAYHMMMAVPDHYPDGQFTSNHHICTDVTITDLFVELRRARLHTAPDGVIPNVFSGLH…	469	Tris; HCl
50	CIVELAYHMM	Annotated	MRNQSTTLAIKQPLSSYPKQTMASSSSNMSTLEATQAVPEATLVPEAMVTQAAASTTKKKTRRGKRAAATLKAKAKATKRSADDAAAVPSKRTNNGPEMPIPERRPLAEKSPLVEMASKFTDHNDENAKNIFFLGKDLYDLAGKLSQCYGFMEKLEDARELMMDTSKPLHEAIHHAARYCYKHRCEMSEDELRENPSGIQNCNHYVFVYDPQDHREARAKKLYNALKRTGLKLMGLCIESIAKETPVRCTVQQVCATMGRPVLPTEFELSTHGSWVEMWFTIVSDYCADNFSNVFYMGIAEAYPATQCANSTANTRDYSYTNLPTNRELWGQWVTGRCIVELAYHMMMAVPDHYPDGQFTSNHHICTDVTITDLFVELRRARLHTAPDGVIPNVFSGLH…	469	Tris
51	LHTAPDGVIPNVFSGLHLPQSVMDLPLMK	Annotated	MRNQSTTLAIKQPLSSYPKQTMASSSSNMSTLEATQAVPEATLVPEAMVTQAAASTTKKKTRRGKRAAATLKAKAKATKRSADDAAAVPSKRTNNGPEMPIPERRPLAEKSPLVEMASKFTDHNDENAKNIFFLGKDLYDLAGKLSQCYGFMEKLEDARELMMDTSKPLHEAIHHAARYCYKHRCEMSEDELRENPSGIQNCNHYVFVYDPQDHREARAKKLYNALKRTGLKLMGLCIESIAKETPVRCTVQQVCATMGRPVLPTEFELSTHGSWVEMWFTIVSDYCADNFSNVFYMGIAEAYPATQCANSTANTRDYSYTNLPTNRELWGQWVTGRCIVELAYHMMMAVPDHYPDGQFTSNHHICTDVTITDLFVELRRARLHTAPDGVIPNVFSGLH…	469	Tris; HCl
52	SGLHLPQSVMDLPLMK	Annotated	MRNQSTTLAIKQPLSSYPKQTMASSSSNMSTLEATQAVPEATLVPEAMVTQAAASTTKKKTRRGKRAAATLKAKAKATKRSADDAAAVPSKRTNNGPEMPIPERRPLAEKSPLVEMASKFTDHNDENAKNIFFLGKDLYDLAGKLSQCYGFMEKLEDARELMMDTSKPLHEAIHHAARYCYKHRCEMSEDELRENPSGIQNCNHYVFVYDPQDHREARAKKLYNALKRTGLKLMGLCIESIAKETPVRCTVQQVCATMGRPVLPTEFELSTHGSWVEMWFTIVSDYCADNFSNVFYMGIAEAYPATQCANSTANTRDYSYTNLPTNRELWGQWVTGRCIVELAYHMMMAVPDHYPDGQFTSNHHICTDVTITDLFVELRRARLHTAPDGVIPNVFSGLH…	469	Tris
53	KLGLLDAPVINETILEHMVSK	Annotated	MRNQSTTLAIKQPLSSYPKQTMASSSSNMSTLEATQAVPEATLVPEAMVTQAAASTTKKKTRRGKRAAATLKAKAKATKRSADDAAAVPSKRTNNGPEMPIPERRPLAEKSPLVEMASKFTDHNDENAKNIFFLGKDLYDLAGKLSQCYGFMEKLEDARELMMDTSKPLHEAIHHAARYCYKHRCEMSEDELRENPSGIQNCNHYVFVYDPQDHREARAKKLYNALKRTGLKLMGLCIESIAKETPVRCTVQQVCATMGRPVLPTEFELSTHGSWVEMWFTIVSDYCADNFSNVFYMGIAEAYPATQCANSTANTRDYSYTNLPTNRELWGQWVTGRCIVELAYHMMMAVPDHYPDGQFTSNHHICTDVTITDLFVELRRARLHTAPDGVIPNVFSGLH…	469	Tris
54	LGLLDAPVINETILEHMVSK	Annotated	MRNQSTTLAIKQPLSSYPKQTMASSSSNMSTLEATQAVPEATLVPEAMVTQAAASTTKKKTRRGKRAAATLKAKAKATKRSADDAAAVPSKRTNNGPEMPIPERRPLAEKSPLVEMASKFTDHNDENAKNIFFLGKDLYDLAGKLSQCYGFMEKLEDARELMMDTSKPLHEAIHHAARYCYKHRCEMSEDELRENPSGIQNCNHYVFVYDPQDHREARAKKLYNALKRTGLKLMGLCIESIAKETPVRCTVQQVCATMGRPVLPTEFELSTHGSWVEMWFTIVSDYCADNFSNVFYMGIAEAYPATQCANSTANTRDYSYTNLPTNRELWGQWVTGRCIVELAYHMMMAVPDHYPDGQFTSNHHICTDVTITDLFVELRRARLHTAPDGVIPNVFSGLH…	469	Tris; HCl
55	APVINETILEHMVSK	Annotated	MRNQSTTLAIKQPLSSYPKQTMASSSSNMSTLEATQAVPEATLVPEAMVTQAAASTTKKKTRRGKRAAATLKAKAKATKRSADDAAAVPSKRTNNGPEMPIPERRPLAEKSPLVEMASKFTDHNDENAKNIFFLGKDLYDLAGKLSQCYGFMEKLEDARELMMDTSKPLHEAIHHAARYCYKHRCEMSEDELRENPSGIQNCNHYVFVYDPQDHREARAKKLYNALKRTGLKLMGLCIESIAKETPVRCTVQQVCATMGRPVLPTEFELSTHGSWVEMWFTIVSDYCADNFSNVFYMGIAEAYPATQCANSTANTRDYSYTNLPTNRELWGQWVTGRCIVELAYHMMMAVPDHYPDGQFTSNHHICTDVTITDLFVELRRARLHTAPDGVIPNVFSGLH…	469	Tris; HCl
56	APVINETILEH	Annotated	MRNQSTTLAIKQPLSSYPKQTMASSSSNMSTLEATQAVPEATLVPEAMVTQAAASTTKKKTRRGKRAAATLKAKAKATKRSADDAAAVPSKRTNNGPEMPIPERRPLAEKSPLVEMASKFTDHNDENAKNIFFLGKDLYDLAGKLSQCYGFMEKLEDARELMMDTSKPLHEAIHHAARYCYKHRCEMSEDELRENPSGIQNCNHYVFVYDPQDHREARAKKLYNALKRTGLKLMGLCIESIAKETPVRCTVQQVCATMGRPVLPTEFELSTHGSWVEMWFTIVSDYCADNFSNVFYMGIAEAYPATQCANSTANTRDYSYTNLPTNRELWGQWVTGRCIVELAYHMMMAVPDHYPDGQFTSNHHICTDVTITDLFVELRRARLHTAPDGVIPNVFSGLH…	469	Tris
57	TMMSTSMSASNTR	Annotated	MKLFLGSPNLMRVMDPDGDGMPGIGQAGLAPGGGNMLATAGAIDPMAMMAGGMMMTMMSTSMSASNTRSIDNILTNKYASVNKDLAVTLASLDKLNEFGSMMALGGGMAALMTMNPAALVVAGIGLAIQIVTSIVTFAIQIYQIRFPTNPPRDELLEKYSEYRKLLLADAAGNRWCMMPESKLDVTLAFFNHSVHNDNNRREEGKKTTSMWTPAGETRIKVLYNPLITFNAALRVTCAGDGVLRFNEFNSKVARKQSVTETGTSVWDVTQIASMVAAEPVIHGRCGEVSNLIIEREYISETEMVLLQKRGPGEPGMTTSMPSDVCDLFPFKRFYVSMPSCSFEPGEQHVGWTSCSMMFKRAVWNPINATWMVPNPFAPRGSDRKIFTFSRRDFRDYMPI…	435	Tris
58	MSTSMSASNTR	Annotated	MKLFLGSPNLMRVMDPDGDGMPGIGQAGLAPGGGNMLATAGAIDPMAMMAGGMMMTMMSTSMSASNTRSIDNILTNKYASVNKDLAVTLASLDKLNEFGSMMALGGGMAALMTMNPAALVVAGIGLAIQIVTSIVTFAIQIYQIRFPTNPPRDELLEKYSEYRKLLLADAAGNRWCMMPESKLDVTLAFFNHSVHNDNNRREEGKKTTSMWTPAGETRIKVLYNPLITFNAALRVTCAGDGVLRFNEFNSKVARKQSVTETGTSVWDVTQIASMVAAEPVIHGRCGEVSNLIIEREYISETEMVLLQKRGPGEPGMTTSMPSDVCDLFPFKRFYVSMPSCSFEPGEQHVGWTSCSMMFKRAVWNPINATWMVPNPFAPRGSDRKIFTFSRRDFRDYMPI…	435	Tris; HCl
59	SIDNILTNK	Annotated	MKLFLGSPNLMRVMDPDGDGMPGIGQAGLAPGGGNMLATAGAIDPMAMMAGGMMMTMMSTSMSASNTRSIDNILTNKYASVNKDLAVTLASLDKLNEFGSMMALGGGMAALMTMNPAALVVAGIGLAIQIVTSIVTFAIQIYQIRFPTNPPRDELLEKYSEYRKLLLADAAGNRWCMMPESKLDVTLAFFNHSVHNDNNRREEGKKTTSMWTPAGETRIKVLYNPLITFNAALRVTCAGDGVLRFNEFNSKVARKQSVTETGTSVWDVTQIASMVAAEPVIHGRCGEVSNLIIEREYISETEMVLLQKRGPGEPGMTTSMPSDVCDLFPFKRFYVSMPSCSFEPGEQHVGWTSCSMMFKRAVWNPINATWMVPNPFAPRGSDRKIFTFSRRDFRDYMPI…	435	Tris
60	FPTNPPR	Annotated	MKLFLGSPNLMRVMDPDGDGMPGIGQAGLAPGGGNMLATAGAIDPMAMMAGGMMMTMMSTSMSASNTRSIDNILTNKYASVNKDLAVTLASLDKLNEFGSMMALGGGMAALMTMNPAALVVAGIGLAIQIVTSIVTFAIQIYQIRFPTNPPRDELLEKYSEYRKLLLADAAGNRWCMMPESKLDVTLAFFNHSVHNDNNRREEGKKTTSMWTPAGETRIKVLYNPLITFNAALRVTCAGDGVLRFNEFNSKVARKQSVTETGTSVWDVTQIASMVAAEPVIHGRCGEVSNLIIEREYISETEMVLLQKRGPGEPGMTTSMPSDVCDLFPFKRFYVSMPSCSFEPGEQHVGWTSCSMMFKRAVWNPINATWMVPNPFAPRGSDRKIFTFSRRDFRDYMPI…	435	Tris
61	LLLADAAGNR	Annotated	MKLFLGSPNLMRVMDPDGDGMPGIGQAGLAPGGGNMLATAGAIDPMAMMAGGMMMTMMSTSMSASNTRSIDNILTNKYASVNKDLAVTLASLDKLNEFGSMMALGGGMAALMTMNPAALVVAGIGLAIQIVTSIVTFAIQIYQIRFPTNPPRDELLEKYSEYRKLLLADAAGNRWCMMPESKLDVTLAFFNHSVHNDNNRREEGKKTTSMWTPAGETRIKVLYNPLITFNAALRVTCAGDGVLRFNEFNSKVARKQSVTETGTSVWDVTQIASMVAAEPVIHGRCGEVSNLIIEREYISETEMVLLQKRGPGEPGMTTSMPSDVCDLFPFKRFYVSMPSCSFEPGEQHVGWTSCSMMFKRAVWNPINATWMVPNPFAPRGSDRKIFTFSRRDFRDYMPI…	435	Tris; HCl
62	KTTSMWTPAGETR	Annotated	MKLFLGSPNLMRVMDPDGDGMPGIGQAGLAPGGGNMLATAGAIDPMAMMAGGMMMTMMSTSMSASNTRSIDNILTNKYASVNKDLAVTLASLDKLNEFGSMMALGGGMAALMTMNPAALVVAGIGLAIQIVTSIVTFAIQIYQIRFPTNPPRDELLEKYSEYRKLLLADAAGNRWCMMPESKLDVTLAFFNHSVHNDNNRREEGKKTTSMWTPAGETRIKVLYNPLITFNAALRVTCAGDGVLRFNEFNSKVARKQSVTETGTSVWDVTQIASMVAAEPVIHGRCGEVSNLIIEREYISETEMVLLQKRGPGEPGMTTSMPSDVCDLFPFKRFYVSMPSCSFEPGEQHVGWTSCSMMFKRAVWNPINATWMVPNPFAPRGSDRKIFTFSRRDFRDYMPI…	435	Tris
63	TTSMWTPAGETR	Annotated	MKLFLGSPNLMRVMDPDGDGMPGIGQAGLAPGGGNMLATAGAIDPMAMMAGGMMMTMMSTSMSASNTRSIDNILTNKYASVNKDLAVTLASLDKLNEFGSMMALGGGMAALMTMNPAALVVAGIGLAIQIVTSIVTFAIQIYQIRFPTNPPRDELLEKYSEYRKLLLADAAGNRWCMMPESKLDVTLAFFNHSVHNDNNRREEGKKTTSMWTPAGETRIKVLYNPLITFNAALRVTCAGDGVLRFNEFNSKVARKQSVTETGTSVWDVTQIASMVAAEPVIHGRCGEVSNLIIEREYISETEMVLLQKRGPGEPGMTTSMPSDVCDLFPFKRFYVSMPSCSFEPGEQHVGWTSCSMMFKRAVWNPINATWMVPNPFAPRGSDRKIFTFSRRDFRDYMPI…	435	Tris; HCl
64	VLYNPLITFNAALR	Annotated	MKLFLGSPNLMRVMDPDGDGMPGIGQAGLAPGGGNMLATAGAIDPMAMMAGGMMMTMMSTSMSASNTRSIDNILTNKYASVNKDLAVTLASLDKLNEFGSMMALGGGMAALMTMNPAALVVAGIGLAIQIVTSIVTFAIQIYQIRFPTNPPRDELLEKYSEYRKLLLADAAGNRWCMMPESKLDVTLAFFNHSVHNDNNRREEGKKTTSMWTPAGETRIKVLYNPLITFNAALRVTCAGDGVLRFNEFNSKVARKQSVTETGTSVWDVTQIASMVAAEPVIHGRCGEVSNLIIEREYISETEMVLLQKRGPGEPGMTTSMPSDVCDLFPFKRFYVSMPSCSFEPGEQHVGWTSCSMMFKRAVWNPINATWMVPNPFAPRGSDRKIFTFSRRDFRDYMPI…	435	HCl
65	VTCAGDGVLR	Annotated	MKLFLGSPNLMRVMDPDGDGMPGIGQAGLAPGGGNMLATAGAIDPMAMMAGGMMMTMMSTSMSASNTRSIDNILTNKYASVNKDLAVTLASLDKLNEFGSMMALGGGMAALMTMNPAALVVAGIGLAIQIVTSIVTFAIQIYQIRFPTNPPRDELLEKYSEYRKLLLADAAGNRWCMMPESKLDVTLAFFNHSVHNDNNRREEGKKTTSMWTPAGETRIKVLYNPLITFNAALRVTCAGDGVLRFNEFNSKVARKQSVTETGTSVWDVTQIASMVAAEPVIHGRCGEVSNLIIEREYISETEMVLLQKRGPGEPGMTTSMPSDVCDLFPFKRFYVSMPSCSFEPGEQHVGWTSCSMMFKRAVWNPINATWMVPNPFAPRGSDRKIFTFSRRDFRDYMPI…	435	Tris; HCl
66	FNEFNSK	Annotated	MKLFLGSPNLMRVMDPDGDGMPGIGQAGLAPGGGNMLATAGAIDPMAMMAGGMMMTMMSTSMSASNTRSIDNILTNKYASVNKDLAVTLASLDKLNEFGSMMALGGGMAALMTMNPAALVVAGIGLAIQIVTSIVTFAIQIYQIRFPTNPPRDELLEKYSEYRKLLLADAAGNRWCMMPESKLDVTLAFFNHSVHNDNNRREEGKKTTSMWTPAGETRIKVLYNPLITFNAALRVTCAGDGVLRFNEFNSKVARKQSVTETGTSVWDVTQIASMVAAEPVIHGRCGEVSNLIIEREYISETEMVLLQKRGPGEPGMTTSMPSDVCDLFPFKRFYVSMPSCSFEPGEQHVGWTSCSMMFKRAVWNPINATWMVPNPFAPRGSDRKIFTFSRRDFRDYMPI…	435	HCl
67	KQSVTETGTSVWDVTQIASMVAAEPVIHGR	Annotated	MKLFLGSPNLMRVMDPDGDGMPGIGQAGLAPGGGNMLATAGAIDPMAMMAGGMMMTMMSTSMSASNTRSIDNILTNKYASVNKDLAVTLASLDKLNEFGSMMALGGGMAALMTMNPAALVVAGIGLAIQIVTSIVTFAIQIYQIRFPTNPPRDELLEKYSEYRKLLLADAAGNRWCMMPESKLDVTLAFFNHSVHNDNNRREEGKKTTSMWTPAGETRIKVLYNPLITFNAALRVTCAGDGVLRFNEFNSKVARKQSVTETGTSVWDVTQIASMVAAEPVIHGRCGEVSNLIIEREYISETEMVLLQKRGPGEPGMTTSMPSDVCDLFPFKRFYVSMPSCSFEPGEQHVGWTSCSMMFKRAVWNPINATWMVPNPFAPRGSDRKIFTFSRRDFRDYMPI…	435	Tris
68	QSVTETGTSVWDVTQIASMVAAEPVIHGR	Annotated	MKLFLGSPNLMRVMDPDGDGMPGIGQAGLAPGGGNMLATAGAIDPMAMMAGGMMMTMMSTSMSASNTRSIDNILTNKYASVNKDLAVTLASLDKLNEFGSMMALGGGMAALMTMNPAALVVAGIGLAIQIVTSIVTFAIQIYQIRFPTNPPRDELLEKYSEYRKLLLADAAGNRWCMMPESKLDVTLAFFNHSVHNDNNRREEGKKTTSMWTPAGETRIKVLYNPLITFNAALRVTCAGDGVLRFNEFNSKVARKQSVTETGTSVWDVTQIASMVAAEPVIHGRCGEVSNLIIEREYISETEMVLLQKRGPGEPGMTTSMPSDVCDLFPFKRFYVSMPSCSFEPGEQHVGWTSCSMMFKRAVWNPINATWMVPNPFAPRGSDRKIFTFSRRDFRDYMPI…	435	Tris; HCl
69	CGEVSNLIIER	Annotated	MKLFLGSPNLMRVMDPDGDGMPGIGQAGLAPGGGNMLATAGAIDPMAMMAGGMMMTMMSTSMSASNTRSIDNILTNKYASVNKDLAVTLASLDKLNEFGSMMALGGGMAALMTMNPAALVVAGIGLAIQIVTSIVTFAIQIYQIRFPTNPPRDELLEKYSEYRKLLLADAAGNRWCMMPESKLDVTLAFFNHSVHNDNNRREEGKKTTSMWTPAGETRIKVLYNPLITFNAALRVTCAGDGVLRFNEFNSKVARKQSVTETGTSVWDVTQIASMVAAEPVIHGRCGEVSNLIIEREYISETEMVLLQKRGPGEPGMTTSMPSDVCDLFPFKRFYVSMPSCSFEPGEQHVGWTSCSMMFKRAVWNPINATWMVPNPFAPRGSDRKIFTFSRRDFRDYMPI…	435	Tris; HCl
70	EYISETEMVLLQK	Annotated	MKLFLGSPNLMRVMDPDGDGMPGIGQAGLAPGGGNMLATAGAIDPMAMMAGGMMMTMMSTSMSASNTRSIDNILTNKYASVNKDLAVTLASLDKLNEFGSMMALGGGMAALMTMNPAALVVAGIGLAIQIVTSIVTFAIQIYQIRFPTNPPRDELLEKYSEYRKLLLADAAGNRWCMMPESKLDVTLAFFNHSVHNDNNRREEGKKTTSMWTPAGETRIKVLYNPLITFNAALRVTCAGDGVLRFNEFNSKVARKQSVTETGTSVWDVTQIASMVAAEPVIHGRCGEVSNLIIEREYISETEMVLLQKRGPGEPGMTTSMPSDVCDLFPFKRFYVSMPSCSFEPGEQHVGWTSCSMMFKRAVWNPINATWMVPNPFAPRGSDRKIFTFSRRDFRDYMPI…	435	HCl
71	GPGEPGMTTSMPSDVCDLFPFKR	Annotated	MKLFLGSPNLMRVMDPDGDGMPGIGQAGLAPGGGNMLATAGAIDPMAMMAGGMMMTMMSTSMSASNTRSIDNILTNKYASVNKDLAVTLASLDKLNEFGSMMALGGGMAALMTMNPAALVVAGIGLAIQIVTSIVTFAIQIYQIRFPTNPPRDELLEKYSEYRKLLLADAAGNRWCMMPESKLDVTLAFFNHSVHNDNNRREEGKKTTSMWTPAGETRIKVLYNPLITFNAALRVTCAGDGVLRFNEFNSKVARKQSVTETGTSVWDVTQIASMVAAEPVIHGRCGEVSNLIIEREYISETEMVLLQKRGPGEPGMTTSMPSDVCDLFPFKRFYVSMPSCSFEPGEQHVGWTSCSMMFKRAVWNPINATWMVPNPFAPRGSDRKIFTFSRRDFRDYMPI…	435	Tris
72	GPGEPGMTTSMPSDVCDLFPFK	Annotated	MKLFLGSPNLMRVMDPDGDGMPGIGQAGLAPGGGNMLATAGAIDPMAMMAGGMMMTMMSTSMSASNTRSIDNILTNKYASVNKDLAVTLASLDKLNEFGSMMALGGGMAALMTMNPAALVVAGIGLAIQIVTSIVTFAIQIYQIRFPTNPPRDELLEKYSEYRKLLLADAAGNRWCMMPESKLDVTLAFFNHSVHNDNNRREEGKKTTSMWTPAGETRIKVLYNPLITFNAALRVTCAGDGVLRFNEFNSKVARKQSVTETGTSVWDVTQIASMVAAEPVIHGRCGEVSNLIIEREYISETEMVLLQKRGPGEPGMTTSMPSDVCDLFPFKRFYVSMPSCSFEPGEQHVGWTSCSMMFKRAVWNPINATWMVPNPFAPRGSDRKIFTFSRRDFRDYMPI…	435	Tris
73	FYVSMPSCSFEPGEQHVGWTSCSMMFK	Annotated	MKLFLGSPNLMRVMDPDGDGMPGIGQAGLAPGGGNMLATAGAIDPMAMMAGGMMMTMMSTSMSASNTRSIDNILTNKYASVNKDLAVTLASLDKLNEFGSMMALGGGMAALMTMNPAALVVAGIGLAIQIVTSIVTFAIQIYQIRFPTNPPRDELLEKYSEYRKLLLADAAGNRWCMMPESKLDVTLAFFNHSVHNDNNRREEGKKTTSMWTPAGETRIKVLYNPLITFNAALRVTCAGDGVLRFNEFNSKVARKQSVTETGTSVWDVTQIASMVAAEPVIHGRCGEVSNLIIEREYISETEMVLLQKRGPGEPGMTTSMPSDVCDLFPFKRFYVSMPSCSFEPGEQHVGWTSCSMMFKRAVWNPINATWMVPNPFAPRGSDRKIFTFSRRDFRDYMPI…	435	Tris
74	DYMPIRPNEIAAHK	Annotated	MKLFLGSPNLMRVMDPDGDGMPGIGQAGLAPGGGNMLATAGAIDPMAMMAGGMMMTMMSTSMSASNTRSIDNILTNKYASVNKDLAVTLASLDKLNEFGSMMALGGGMAALMTMNPAALVVAGIGLAIQIVTSIVTFAIQIYQIRFPTNPPRDELLEKYSEYRKLLLADAAGNRWCMMPESKLDVTLAFFNHSVHNDNNRREEGKKTTSMWTPAGETRIKVLYNPLITFNAALRVTCAGDGVLRFNEFNSKVARKQSVTETGTSVWDVTQIASMVAAEPVIHGRCGEVSNLIIEREYISETEMVLLQKRGPGEPGMTTSMPSDVCDLFPFKRFYVSMPSCSFEPGEQHVGWTSCSMMFKRAVWNPINATWMVPNPFAPRGSDRKIFTFSRRDFRDYMPI…	435	Tris; HCl
75	LPEIFGVEDTANCNNK	Annotated	MCRLPEIFGVEDTANCNNKVRFFRVYMAKPVNASLDGSIQGYMMTCQPGSQAKYIVKKGTSENMHMVNLDNSGYSRTFFLKDTEREKKPILWIFCQHVSMPSYKSDVIELMLDDTDASEMVVQVKTDTYAFSEDWTESIMYGISKIGPGFSPGIQDFKQNRRKVLPEYKRFFKHNDIVHMELNAADGGENFDSKETFKFKTEIGLGDLDDHFGEYLGEAVGSKWWGWAMRGCKATSSMQLNIGFCSVNDHKLDFDPMGWFQTSWLDMQKGIGTLAAATNIWHFKVRDGFDTLKLKKDDGQTYTYTHKLKKCAVHLDLVTKMLKIDCPESDMSVDDLRYKLGDKDKTHGHMCFSVSPAKDGCVRENVACGTRSCEWKDLDYKRNYWMGTWGYYMYTPWYS…	969	Tris; HCl
76	MMTCQPGSQAK	Annotated	MCRLPEIFGVEDTANCNNKVRFFRVYMAKPVNASLDGSIQGYMMTCQPGSQAKYIVKKGTSENMHMVNLDNSGYSRTFFLKDTEREKKPILWIFCQHVSMPSYKSDVIELMLDDTDASEMVVQVKTDTYAFSEDWTESIMYGISKIGPGFSPGIQDFKQNRRKVLPEYKRFFKHNDIVHMELNAADGGENFDSKETFKFKTEIGLGDLDDHFGEYLGEAVGSKWWGWAMRGCKATSSMQLNIGFCSVNDHKLDFDPMGWFQTSWLDMQKGIGTLAAATNIWHFKVRDGFDTLKLKKDDGQTYTYTHKLKKCAVHLDLVTKMLKIDCPESDMSVDDLRYKLGDKDKTHGHMCFSVSPAKDGCVRENVACGTRSCEWKDLDYKRNYWMGTWGYYMYTPWYS…	969	Tris
77	KGTSENMHMVNLDNSGYSR	Annotated	MCRLPEIFGVEDTANCNNKVRFFRVYMAKPVNASLDGSIQGYMMTCQPGSQAKYIVKKGTSENMHMVNLDNSGYSRTFFLKDTEREKKPILWIFCQHVSMPSYKSDVIELMLDDTDASEMVVQVKTDTYAFSEDWTESIMYGISKIGPGFSPGIQDFKQNRRKVLPEYKRFFKHNDIVHMELNAADGGENFDSKETFKFKTEIGLGDLDDHFGEYLGEAVGSKWWGWAMRGCKATSSMQLNIGFCSVNDHKLDFDPMGWFQTSWLDMQKGIGTLAAATNIWHFKVRDGFDTLKLKKDDGQTYTYTHKLKKCAVHLDLVTKMLKIDCPESDMSVDDLRYKLGDKDKTHGHMCFSVSPAKDGCVRENVACGTRSCEWKDLDYKRNYWMGTWGYYMYTPWYS…	969	Tris
78	GTSENMHMVNLDNSGYSR	Annotated	MCRLPEIFGVEDTANCNNKVRFFRVYMAKPVNASLDGSIQGYMMTCQPGSQAKYIVKKGTSENMHMVNLDNSGYSRTFFLKDTEREKKPILWIFCQHVSMPSYKSDVIELMLDDTDASEMVVQVKTDTYAFSEDWTESIMYGISKIGPGFSPGIQDFKQNRRKVLPEYKRFFKHNDIVHMELNAADGGENFDSKETFKFKTEIGLGDLDDHFGEYLGEAVGSKWWGWAMRGCKATSSMQLNIGFCSVNDHKLDFDPMGWFQTSWLDMQKGIGTLAAATNIWHFKVRDGFDTLKLKKDDGQTYTYTHKLKKCAVHLDLVTKMLKIDCPESDMSVDDLRYKLGDKDKTHGHMCFSVSPAKDGCVRENVACGTRSCEWKDLDYKRNYWMGTWGYYMYTPWYS…	969	Tris
79	KPILWIFCQHVSMPSYK	Annotated	MCRLPEIFGVEDTANCNNKVRFFRVYMAKPVNASLDGSIQGYMMTCQPGSQAKYIVKKGTSENMHMVNLDNSGYSRTFFLKDTEREKKPILWIFCQHVSMPSYKSDVIELMLDDTDASEMVVQVKTDTYAFSEDWTESIMYGISKIGPGFSPGIQDFKQNRRKVLPEYKRFFKHNDIVHMELNAADGGENFDSKETFKFKTEIGLGDLDDHFGEYLGEAVGSKWWGWAMRGCKATSSMQLNIGFCSVNDHKLDFDPMGWFQTSWLDMQKGIGTLAAATNIWHFKVRDGFDTLKLKKDDGQTYTYTHKLKKCAVHLDLVTKMLKIDCPESDMSVDDLRYKLGDKDKTHGHMCFSVSPAKDGCVRENVACGTRSCEWKDLDYKRNYWMGTWGYYMYTPWYS…	969	HCl
80	SDVIELMLDDTDASEMVVQVK	Annotated	MCRLPEIFGVEDTANCNNKVRFFRVYMAKPVNASLDGSIQGYMMTCQPGSQAKYIVKKGTSENMHMVNLDNSGYSRTFFLKDTEREKKPILWIFCQHVSMPSYKSDVIELMLDDTDASEMVVQVKTDTYAFSEDWTESIMYGISKIGPGFSPGIQDFKQNRRKVLPEYKRFFKHNDIVHMELNAADGGENFDSKETFKFKTEIGLGDLDDHFGEYLGEAVGSKWWGWAMRGCKATSSMQLNIGFCSVNDHKLDFDPMGWFQTSWLDMQKGIGTLAAATNIWHFKVRDGFDTLKLKKDDGQTYTYTHKLKKCAVHLDLVTKMLKIDCPESDMSVDDLRYKLGDKDKTHGHMCFSVSPAKDGCVRENVACGTRSCEWKDLDYKRNYWMGTWGYYMYTPWYS…	969	HCl
81	TDTYAFSEDWTESIMYGISK	Annotated	MCRLPEIFGVEDTANCNNKVRFFRVYMAKPVNASLDGSIQGYMMTCQPGSQAKYIVKKGTSENMHMVNLDNSGYSRTFFLKDTEREKKPILWIFCQHVSMPSYKSDVIELMLDDTDASEMVVQVKTDTYAFSEDWTESIMYGISKIGPGFSPGIQDFKQNRRKVLPEYKRFFKHNDIVHMELNAADGGENFDSKETFKFKTEIGLGDLDDHFGEYLGEAVGSKWWGWAMRGCKATSSMQLNIGFCSVNDHKLDFDPMGWFQTSWLDMQKGIGTLAAATNIWHFKVRDGFDTLKLKKDDGQTYTYTHKLKKCAVHLDLVTKMLKIDCPESDMSVDDLRYKLGDKDKTHGHMCFSVSPAKDGCVRENVACGTRSCEWKDLDYKRNYWMGTWGYYMYTPWYS…	969	Tris
82	IGPGFSPGIQDFK	Annotated	MCRLPEIFGVEDTANCNNKVRFFRVYMAKPVNASLDGSIQGYMMTCQPGSQAKYIVKKGTSENMHMVNLDNSGYSRTFFLKDTEREKKPILWIFCQHVSMPSYKSDVIELMLDDTDASEMVVQVKTDTYAFSEDWTESIMYGISKIGPGFSPGIQDFKQNRRKVLPEYKRFFKHNDIVHMELNAADGGENFDSKETFKFKTEIGLGDLDDHFGEYLGEAVGSKWWGWAMRGCKATSSMQLNIGFCSVNDHKLDFDPMGWFQTSWLDMQKGIGTLAAATNIWHFKVRDGFDTLKLKKDDGQTYTYTHKLKKCAVHLDLVTKMLKIDCPESDMSVDDLRYKLGDKDKTHGHMCFSVSPAKDGCVRENVACGTRSCEWKDLDYKRNYWMGTWGYYMYTPWYS…	969	Tris; HCl
83	SPGIQDFK	Annotated	MCRLPEIFGVEDTANCNNKVRFFRVYMAKPVNASLDGSIQGYMMTCQPGSQAKYIVKKGTSENMHMVNLDNSGYSRTFFLKDTEREKKPILWIFCQHVSMPSYKSDVIELMLDDTDASEMVVQVKTDTYAFSEDWTESIMYGISKIGPGFSPGIQDFKQNRRKVLPEYKRFFKHNDIVHMELNAADGGENFDSKETFKFKTEIGLGDLDDHFGEYLGEAVGSKWWGWAMRGCKATSSMQLNIGFCSVNDHKLDFDPMGWFQTSWLDMQKGIGTLAAATNIWHFKVRDGFDTLKLKKDDGQTYTYTHKLKKCAVHLDLVTKMLKIDCPESDMSVDDLRYKLGDKDKTHGHMCFSVSPAKDGCVRENVACGTRSCEWKDLDYKRNYWMGTWGYYMYTPWYS…	969	Tris
84	KVLPEYK	Annotated	MCRLPEIFGVEDTANCNNKVRFFRVYMAKPVNASLDGSIQGYMMTCQPGSQAKYIVKKGTSENMHMVNLDNSGYSRTFFLKDTEREKKPILWIFCQHVSMPSYKSDVIELMLDDTDASEMVVQVKTDTYAFSEDWTESIMYGISKIGPGFSPGIQDFKQNRRKVLPEYKRFFKHNDIVHMELNAADGGENFDSKETFKFKTEIGLGDLDDHFGEYLGEAVGSKWWGWAMRGCKATSSMQLNIGFCSVNDHKLDFDPMGWFQTSWLDMQKGIGTLAAATNIWHFKVRDGFDTLKLKKDDGQTYTYTHKLKKCAVHLDLVTKMLKIDCPESDMSVDDLRYKLGDKDKTHGHMCFSVSPAKDGCVRENVACGTRSCEWKDLDYKRNYWMGTWGYYMYTPWYS…	969	Tris
85	TEIGLGDLDDHFGEYLGEAVGSK	Annotated	MCRLPEIFGVEDTANCNNKVRFFRVYMAKPVNASLDGSIQGYMMTCQPGSQAKYIVKKGTSENMHMVNLDNSGYSRTFFLKDTEREKKPILWIFCQHVSMPSYKSDVIELMLDDTDASEMVVQVKTDTYAFSEDWTESIMYGISKIGPGFSPGIQDFKQNRRKVLPEYKRFFKHNDIVHMELNAADGGENFDSKETFKFKTEIGLGDLDDHFGEYLGEAVGSKWWGWAMRGCKATSSMQLNIGFCSVNDHKLDFDPMGWFQTSWLDMQKGIGTLAAATNIWHFKVRDGFDTLKLKKDDGQTYTYTHKLKKCAVHLDLVTKMLKIDCPESDMSVDDLRYKLGDKDKTHGHMCFSVSPAKDGCVRENVACGTRSCEWKDLDYKRNYWMGTWGYYMYTPWYS…	969	Tris; HCl
86	WWGWAMR	Annotated	MCRLPEIFGVEDTANCNNKVRFFRVYMAKPVNASLDGSIQGYMMTCQPGSQAKYIVKKGTSENMHMVNLDNSGYSRTFFLKDTEREKKPILWIFCQHVSMPSYKSDVIELMLDDTDASEMVVQVKTDTYAFSEDWTESIMYGISKIGPGFSPGIQDFKQNRRKVLPEYKRFFKHNDIVHMELNAADGGENFDSKETFKFKTEIGLGDLDDHFGEYLGEAVGSKWWGWAMRGCKATSSMQLNIGFCSVNDHKLDFDPMGWFQTSWLDMQKGIGTLAAATNIWHFKVRDGFDTLKLKKDDGQTYTYTHKLKKCAVHLDLVTKMLKIDCPESDMSVDDLRYKLGDKDKTHGHMCFSVSPAKDGCVRENVACGTRSCEWKDLDYKRNYWMGTWGYYMYTPWYS…	969	Tris
87	GIGTLAAATNIWHFK	Annotated	MCRLPEIFGVEDTANCNNKVRFFRVYMAKPVNASLDGSIQGYMMTCQPGSQAKYIVKKGTSENMHMVNLDNSGYSRTFFLKDTEREKKPILWIFCQHVSMPSYKSDVIELMLDDTDASEMVVQVKTDTYAFSEDWTESIMYGISKIGPGFSPGIQDFKQNRRKVLPEYKRFFKHNDIVHMELNAADGGENFDSKETFKFKTEIGLGDLDDHFGEYLGEAVGSKWWGWAMRGCKATSSMQLNIGFCSVNDHKLDFDPMGWFQTSWLDMQKGIGTLAAATNIWHFKVRDGFDTLKLKKDDGQTYTYTHKLKKCAVHLDLVTKMLKIDCPESDMSVDDLRYKLGDKDKTHGHMCFSVSPAKDGCVRENVACGTRSCEWKDLDYKRNYWMGTWGYYMYTPWYS…	969	Tris; HCl
88	VRDGFDTLK	Annotated	MCRLPEIFGVEDTANCNNKVRFFRVYMAKPVNASLDGSIQGYMMTCQPGSQAKYIVKKGTSENMHMVNLDNSGYSRTFFLKDTEREKKPILWIFCQHVSMPSYKSDVIELMLDDTDASEMVVQVKTDTYAFSEDWTESIMYGISKIGPGFSPGIQDFKQNRRKVLPEYKRFFKHNDIVHMELNAADGGENFDSKETFKFKTEIGLGDLDDHFGEYLGEAVGSKWWGWAMRGCKATSSMQLNIGFCSVNDHKLDFDPMGWFQTSWLDMQKGIGTLAAATNIWHFKVRDGFDTLKLKKDDGQTYTYTHKLKKCAVHLDLVTKMLKIDCPESDMSVDDLRYKLGDKDKTHGHMCFSVSPAKDGCVRENVACGTRSCEWKDLDYKRNYWMGTWGYYMYTPWYS…	969	Tris
89	DGFDTLK	Annotated	MCRLPEIFGVEDTANCNNKVRFFRVYMAKPVNASLDGSIQGYMMTCQPGSQAKYIVKKGTSENMHMVNLDNSGYSRTFFLKDTEREKKPILWIFCQHVSMPSYKSDVIELMLDDTDASEMVVQVKTDTYAFSEDWTESIMYGISKIGPGFSPGIQDFKQNRRKVLPEYKRFFKHNDIVHMELNAADGGENFDSKETFKFKTEIGLGDLDDHFGEYLGEAVGSKWWGWAMRGCKATSSMQLNIGFCSVNDHKLDFDPMGWFQTSWLDMQKGIGTLAAATNIWHFKVRDGFDTLKLKKDDGQTYTYTHKLKKCAVHLDLVTKMLKIDCPESDMSVDDLRYKLGDKDKTHGHMCFSVSPAKDGCVRENVACGTRSCEWKDLDYKRNYWMGTWGYYMYTPWYS…	969	HCl
90	DDGQTYTYTHK	Annotated	MCRLPEIFGVEDTANCNNKVRFFRVYMAKPVNASLDGSIQGYMMTCQPGSQAKYIVKKGTSENMHMVNLDNSGYSRTFFLKDTEREKKPILWIFCQHVSMPSYKSDVIELMLDDTDASEMVVQVKTDTYAFSEDWTESIMYGISKIGPGFSPGIQDFKQNRRKVLPEYKRFFKHNDIVHMELNAADGGENFDSKETFKFKTEIGLGDLDDHFGEYLGEAVGSKWWGWAMRGCKATSSMQLNIGFCSVNDHKLDFDPMGWFQTSWLDMQKGIGTLAAATNIWHFKVRDGFDTLKLKKDDGQTYTYTHKLKKCAVHLDLVTKMLKIDCPESDMSVDDLRYKLGDKDKTHGHMCFSVSPAKDGCVRENVACGTRSCEWKDLDYKRNYWMGTWGYYMYTPWYS…	969	HCl
91	CAVHLDLVTK	Annotated	MCRLPEIFGVEDTANCNNKVRFFRVYMAKPVNASLDGSIQGYMMTCQPGSQAKYIVKKGTSENMHMVNLDNSGYSRTFFLKDTEREKKPILWIFCQHVSMPSYKSDVIELMLDDTDASEMVVQVKTDTYAFSEDWTESIMYGISKIGPGFSPGIQDFKQNRRKVLPEYKRFFKHNDIVHMELNAADGGENFDSKETFKFKTEIGLGDLDDHFGEYLGEAVGSKWWGWAMRGCKATSSMQLNIGFCSVNDHKLDFDPMGWFQTSWLDMQKGIGTLAAATNIWHFKVRDGFDTLKLKKDDGQTYTYTHKLKKCAVHLDLVTKMLKIDCPESDMSVDDLRYKLGDKDKTHGHMCFSVSPAKDGCVRENVACGTRSCEWKDLDYKRNYWMGTWGYYMYTPWYS…	969	Tris
92	IDCPESDMSVDDLR	Annotated	MCRLPEIFGVEDTANCNNKVRFFRVYMAKPVNASLDGSIQGYMMTCQPGSQAKYIVKKGTSENMHMVNLDNSGYSRTFFLKDTEREKKPILWIFCQHVSMPSYKSDVIELMLDDTDASEMVVQVKTDTYAFSEDWTESIMYGISKIGPGFSPGIQDFKQNRRKVLPEYKRFFKHNDIVHMELNAADGGENFDSKETFKFKTEIGLGDLDDHFGEYLGEAVGSKWWGWAMRGCKATSSMQLNIGFCSVNDHKLDFDPMGWFQTSWLDMQKGIGTLAAATNIWHFKVRDGFDTLKLKKDDGQTYTYTHKLKKCAVHLDLVTKMLKIDCPESDMSVDDLRYKLGDKDKTHGHMCFSVSPAKDGCVRENVACGTRSCEWKDLDYKRNYWMGTWGYYMYTPWYS…	969	Tris; HCl
93	THGHMCFSVSPAK	Annotated	MCRLPEIFGVEDTANCNNKVRFFRVYMAKPVNASLDGSIQGYMMTCQPGSQAKYIVKKGTSENMHMVNLDNSGYSRTFFLKDTEREKKPILWIFCQHVSMPSYKSDVIELMLDDTDASEMVVQVKTDTYAFSEDWTESIMYGISKIGPGFSPGIQDFKQNRRKVLPEYKRFFKHNDIVHMELNAADGGENFDSKETFKFKTEIGLGDLDDHFGEYLGEAVGSKWWGWAMRGCKATSSMQLNIGFCSVNDHKLDFDPMGWFQTSWLDMQKGIGTLAAATNIWHFKVRDGFDTLKLKKDDGQTYTYTHKLKKCAVHLDLVTKMLKIDCPESDMSVDDLRYKLGDKDKTHGHMCFSVSPAKDGCVRENVACGTRSCEWKDLDYKRNYWMGTWGYYMYTPWYS…	969	Tris; HCl
94	YTALMYHK	Annotated	MCRLPEIFGVEDTANCNNKVRFFRVYMAKPVNASLDGSIQGYMMTCQPGSQAKYIVKKGTSENMHMVNLDNSGYSRTFFLKDTEREKKPILWIFCQHVSMPSYKSDVIELMLDDTDASEMVVQVKTDTYAFSEDWTESIMYGISKIGPGFSPGIQDFKQNRRKVLPEYKRFFKHNDIVHMELNAADGGENFDSKETFKFKTEIGLGDLDDHFGEYLGEAVGSKWWGWAMRGCKATSSMQLNIGFCSVNDHKLDFDPMGWFQTSWLDMQKGIGTLAAATNIWHFKVRDGFDTLKLKKDDGQTYTYTHKLKKCAVHLDLVTKMLKIDCPESDMSVDDLRYKLGDKDKTHGHMCFSVSPAKDGCVRENVACGTRSCEWKDLDYKRNYWMGTWGYYMYTPWYS…	969	Tris; HCl
95	TFDYTPLVEESYQSGNR	Annotated	MCRLPEIFGVEDTANCNNKVRFFRVYMAKPVNASLDGSIQGYMMTCQPGSQAKYIVKKGTSENMHMVNLDNSGYSRTFFLKDTEREKKPILWIFCQHVSMPSYKSDVIELMLDDTDASEMVVQVKTDTYAFSEDWTESIMYGISKIGPGFSPGIQDFKQNRRKVLPEYKRFFKHNDIVHMELNAADGGENFDSKETFKFKTEIGLGDLDDHFGEYLGEAVGSKWWGWAMRGCKATSSMQLNIGFCSVNDHKLDFDPMGWFQTSWLDMQKGIGTLAAATNIWHFKVRDGFDTLKLKKDDGQTYTYTHKLKKCAVHLDLVTKMLKIDCPESDMSVDDLRYKLGDKDKTHGHMCFSVSPAKDGCVRENVACGTRSCEWKDLDYKRNYWMGTWGYYMYTPWYS…	969	Tris; HCl
96	LGPDDLVIEAK	Annotated	MCRLPEIFGVEDTANCNNKVRFFRVYMAKPVNASLDGSIQGYMMTCQPGSQAKYIVKKGTSENMHMVNLDNSGYSRTFFLKDTEREKKPILWIFCQHVSMPSYKSDVIELMLDDTDASEMVVQVKTDTYAFSEDWTESIMYGISKIGPGFSPGIQDFKQNRRKVLPEYKRFFKHNDIVHMELNAADGGENFDSKETFKFKTEIGLGDLDDHFGEYLGEAVGSKWWGWAMRGCKATSSMQLNIGFCSVNDHKLDFDPMGWFQTSWLDMQKGIGTLAAATNIWHFKVRDGFDTLKLKKDDGQTYTYTHKLKKCAVHLDLVTKMLKIDCPESDMSVDDLRYKLGDKDKTHGHMCFSVSPAKDGCVRENVACGTRSCEWKDLDYKRNYWMGTWGYYMYTPWYS…	969	Tris; HCl
97	IYDLINDPMVK	Annotated	MCRLPEIFGVEDTANCNNKVRFFRVYMAKPVNASLDGSIQGYMMTCQPGSQAKYIVKKGTSENMHMVNLDNSGYSRTFFLKDTEREKKPILWIFCQHVSMPSYKSDVIELMLDDTDASEMVVQVKTDTYAFSEDWTESIMYGISKIGPGFSPGIQDFKQNRRKVLPEYKRFFKHNDIVHMELNAADGGENFDSKETFKFKTEIGLGDLDDHFGEYLGEAVGSKWWGWAMRGCKATSSMQLNIGFCSVNDHKLDFDPMGWFQTSWLDMQKGIGTLAAATNIWHFKVRDGFDTLKLKKDDGQTYTYTHKLKKCAVHLDLVTKMLKIDCPESDMSVDDLRYKLGDKDKTHGHMCFSVSPAKDGCVRENVACGTRSCEWKDLDYKRNYWMGTWGYYMYTPWYS…	969	HCl
98	AVNSMASGMTK	Annotated	MCRLPEIFGVEDTANCNNKVRFFRVYMAKPVNASLDGSIQGYMMTCQPGSQAKYIVKKGTSENMHMVNLDNSGYSRTFFLKDTEREKKPILWIFCQHVSMPSYKSDVIELMLDDTDASEMVVQVKTDTYAFSEDWTESIMYGISKIGPGFSPGIQDFKQNRRKVLPEYKRFFKHNDIVHMELNAADGGENFDSKETFKFKTEIGLGDLDDHFGEYLGEAVGSKWWGWAMRGCKATSSMQLNIGFCSVNDHKLDFDPMGWFQTSWLDMQKGIGTLAAATNIWHFKVRDGFDTLKLKKDDGQTYTYTHKLKKCAVHLDLVTKMLKIDCPESDMSVDDLRYKLGDKDKTHGHMCFSVSPAKDGCVRENVACGTRSCEWKDLDYKRNYWMGTWGYYMYTPWYS…	969	Tris; HCl
99	INIPHDFVLESEK	Annotated	MCRLPEIFGVEDTANCNNKVRFFRVYMAKPVNASLDGSIQGYMMTCQPGSQAKYIVKKGTSENMHMVNLDNSGYSRTFFLKDTEREKKPILWIFCQHVSMPSYKSDVIELMLDDTDASEMVVQVKTDTYAFSEDWTESIMYGISKIGPGFSPGIQDFKQNRRKVLPEYKRFFKHNDIVHMELNAADGGENFDSKETFKFKTEIGLGDLDDHFGEYLGEAVGSKWWGWAMRGCKATSSMQLNIGFCSVNDHKLDFDPMGWFQTSWLDMQKGIGTLAAATNIWHFKVRDGFDTLKLKKDDGQTYTYTHKLKKCAVHLDLVTKMLKIDCPESDMSVDDLRYKLGDKDKTHGHMCFSVSPAKDGCVRENVACGTRSCEWKDLDYKRNYWMGTWGYYMYTPWYS…	969	Tris; HCl
100	LSLEQTK	Annotated	MCRLPEIFGVEDTANCNNKVRFFRVYMAKPVNASLDGSIQGYMMTCQPGSQAKYIVKKGTSENMHMVNLDNSGYSRTFFLKDTEREKKPILWIFCQHVSMPSYKSDVIELMLDDTDASEMVVQVKTDTYAFSEDWTESIMYGISKIGPGFSPGIQDFKQNRRKVLPEYKRFFKHNDIVHMELNAADGGENFDSKETFKFKTEIGLGDLDDHFGEYLGEAVGSKWWGWAMRGCKATSSMQLNIGFCSVNDHKLDFDPMGWFQTSWLDMQKGIGTLAAATNIWHFKVRDGFDTLKLKKDDGQTYTYTHKLKKCAVHLDLVTKMLKIDCPESDMSVDDLRYKLGDKDKTHGHMCFSVSPAKDGCVRENVACGTRSCEWKDLDYKRNYWMGTWGYYMYTPWYS…	969	Tris
101	TMYQGEYYDDWK	Annotated	MCRLPEIFGVEDTANCNNKVRFFRVYMAKPVNASLDGSIQGYMMTCQPGSQAKYIVKKGTSENMHMVNLDNSGYSRTFFLKDTEREKKPILWIFCQHVSMPSYKSDVIELMLDDTDASEMVVQVKTDTYAFSEDWTESIMYGISKIGPGFSPGIQDFKQNRRKVLPEYKRFFKHNDIVHMELNAADGGENFDSKETFKFKTEIGLGDLDDHFGEYLGEAVGSKWWGWAMRGCKATSSMQLNIGFCSVNDHKLDFDPMGWFQTSWLDMQKGIGTLAAATNIWHFKVRDGFDTLKLKKDDGQTYTYTHKLKKCAVHLDLVTKMLKIDCPESDMSVDDLRYKLGDKDKTHGHMCFSVSPAKDGCVRENVACGTRSCEWKDLDYKRNYWMGTWGYYMYTPWYS…	969	Tris; HCl
102	LNVQPLDPNYAFFK	Annotated	MCRLPEIFGVEDTANCNNKVRFFRVYMAKPVNASLDGSIQGYMMTCQPGSQAKYIVKKGTSENMHMVNLDNSGYSRTFFLKDTEREKKPILWIFCQHVSMPSYKSDVIELMLDDTDASEMVVQVKTDTYAFSEDWTESIMYGISKIGPGFSPGIQDFKQNRRKVLPEYKRFFKHNDIVHMELNAADGGENFDSKETFKFKTEIGLGDLDDHFGEYLGEAVGSKWWGWAMRGCKATSSMQLNIGFCSVNDHKLDFDPMGWFQTSWLDMQKGIGTLAAATNIWHFKVRDGFDTLKLKKDDGQTYTYTHKLKKCAVHLDLVTKMLKIDCPESDMSVDDLRYKLGDKDKTHGHMCFSVSPAKDGCVRENVACGTRSCEWKDLDYKRNYWMGTWGYYMYTPWYS…	969	Tris; HCl
103	IWSPHQTYELPQNIHR	Annotated	MCRLPEIFGVEDTANCNNKVRFFRVYMAKPVNASLDGSIQGYMMTCQPGSQAKYIVKKGTSENMHMVNLDNSGYSRTFFLKDTEREKKPILWIFCQHVSMPSYKSDVIELMLDDTDASEMVVQVKTDTYAFSEDWTESIMYGISKIGPGFSPGIQDFKQNRRKVLPEYKRFFKHNDIVHMELNAADGGENFDSKETFKFKTEIGLGDLDDHFGEYLGEAVGSKWWGWAMRGCKATSSMQLNIGFCSVNDHKLDFDPMGWFQTSWLDMQKGIGTLAAATNIWHFKVRDGFDTLKLKKDDGQTYTYTHKLKKCAVHLDLVTKMLKIDCPESDMSVDDLRYKLGDKDKTHGHMCFSVSPAKDGCVRENVACGTRSCEWKDLDYKRNYWMGTWGYYMYTPWYS…	969	Tris; HCl
104	SKDETYWITCMNNQEIIFENENVEK	Annotated	MCRLPEIFGVEDTANCNNKVRFFRVYMAKPVNASLDGSIQGYMMTCQPGSQAKYIVKKGTSENMHMVNLDNSGYSRTFFLKDTEREKKPILWIFCQHVSMPSYKSDVIELMLDDTDASEMVVQVKTDTYAFSEDWTESIMYGISKIGPGFSPGIQDFKQNRRKVLPEYKRFFKHNDIVHMELNAADGGENFDSKETFKFKTEIGLGDLDDHFGEYLGEAVGSKWWGWAMRGCKATSSMQLNIGFCSVNDHKLDFDPMGWFQTSWLDMQKGIGTLAAATNIWHFKVRDGFDTLKLKKDDGQTYTYTHKLKKCAVHLDLVTKMLKIDCPESDMSVDDLRYKLGDKDKTHGHMCFSVSPAKDGCVRENVACGTRSCEWKDLDYKRNYWMGTWGYYMYTPWYS…	969	Tris; HCl
105	QLENNMNYAR	Annotated	MCRLPEIFGVEDTANCNNKVRFFRVYMAKPVNASLDGSIQGYMMTCQPGSQAKYIVKKGTSENMHMVNLDNSGYSRTFFLKDTEREKKPILWIFCQHVSMPSYKSDVIELMLDDTDASEMVVQVKTDTYAFSEDWTESIMYGISKIGPGFSPGIQDFKQNRRKVLPEYKRFFKHNDIVHMELNAADGGENFDSKETFKFKTEIGLGDLDDHFGEYLGEAVGSKWWGWAMRGCKATSSMQLNIGFCSVNDHKLDFDPMGWFQTSWLDMQKGIGTLAAATNIWHFKVRDGFDTLKLKKDDGQTYTYTHKLKKCAVHLDLVTKMLKIDCPESDMSVDDLRYKLGDKDKTHGHMCFSVSPAKDGCVRENVACGTRSCEWKDLDYKRNYWMGTWGYYMYTPWYS…	969	Tris; HCl
106	MITSQDDEHQETHAR	Annotated	MCRLPEIFGVEDTANCNNKVRFFRVYMAKPVNASLDGSIQGYMMTCQPGSQAKYIVKKGTSENMHMVNLDNSGYSRTFFLKDTEREKKPILWIFCQHVSMPSYKSDVIELMLDDTDASEMVVQVKTDTYAFSEDWTESIMYGISKIGPGFSPGIQDFKQNRRKVLPEYKRFFKHNDIVHMELNAADGGENFDSKETFKFKTEIGLGDLDDHFGEYLGEAVGSKWWGWAMRGCKATSSMQLNIGFCSVNDHKLDFDPMGWFQTSWLDMQKGIGTLAAATNIWHFKVRDGFDTLKLKKDDGQTYTYTHKLKKCAVHLDLVTKMLKIDCPESDMSVDDLRYKLGDKDKTHGHMCFSVSPAKDGCVRENVACGTRSCEWKDLDYKRNYWMGTWGYYMYTPWYS…	969	Tris; HCl
107	MITSQDDEHQETHA	Annotated	MCRLPEIFGVEDTANCNNKVRFFRVYMAKPVNASLDGSIQGYMMTCQPGSQAKYIVKKGTSENMHMVNLDNSGYSRTFFLKDTEREKKPILWIFCQHVSMPSYKSDVIELMLDDTDASEMVVQVKTDTYAFSEDWTESIMYGISKIGPGFSPGIQDFKQNRRKVLPEYKRFFKHNDIVHMELNAADGGENFDSKETFKFKTEIGLGDLDDHFGEYLGEAVGSKWWGWAMRGCKATSSMQLNIGFCSVNDHKLDFDPMGWFQTSWLDMQKGIGTLAAATNIWHFKVRDGFDTLKLKKDDGQTYTYTHKLKKCAVHLDLVTKMLKIDCPESDMSVDDLRYKLGDKDKTHGHMCFSVSPAKDGCVRENVACGTRSCEWKDLDYKRNYWMGTWGYYMYTPWYS…	969	Tris
108	RLDCVASLWYGK	Annotated	MCRLPEIFGVEDTANCNNKVRFFRVYMAKPVNASLDGSIQGYMMTCQPGSQAKYIVKKGTSENMHMVNLDNSGYSRTFFLKDTEREKKPILWIFCQHVSMPSYKSDVIELMLDDTDASEMVVQVKTDTYAFSEDWTESIMYGISKIGPGFSPGIQDFKQNRRKVLPEYKRFFKHNDIVHMELNAADGGENFDSKETFKFKTEIGLGDLDDHFGEYLGEAVGSKWWGWAMRGCKATSSMQLNIGFCSVNDHKLDFDPMGWFQTSWLDMQKGIGTLAAATNIWHFKVRDGFDTLKLKKDDGQTYTYTHKLKKCAVHLDLVTKMLKIDCPESDMSVDDLRYKLGDKDKTHGHMCFSVSPAKDGCVRENVACGTRSCEWKDLDYKRNYWMGTWGYYMYTPWYS…	969	Tris
109	LDCVASLWYGK	Annotated	MCRLPEIFGVEDTANCNNKVRFFRVYMAKPVNASLDGSIQGYMMTCQPGSQAKYIVKKGTSENMHMVNLDNSGYSRTFFLKDTEREKKPILWIFCQHVSMPSYKSDVIELMLDDTDASEMVVQVKTDTYAFSEDWTESIMYGISKIGPGFSPGIQDFKQNRRKVLPEYKRFFKHNDIVHMELNAADGGENFDSKETFKFKTEIGLGDLDDHFGEYLGEAVGSKWWGWAMRGCKATSSMQLNIGFCSVNDHKLDFDPMGWFQTSWLDMQKGIGTLAAATNIWHFKVRDGFDTLKLKKDDGQTYTYTHKLKKCAVHLDLVTKMLKIDCPESDMSVDDLRYKLGDKDKTHGHMCFSVSPAKDGCVRENVACGTRSCEWKDLDYKRNYWMGTWGYYMYTPWYS…	969	Tris
110	STEMDKFSDGMRPENSMCYVHNSMGSSTMGNK	Annotated	MFTQTMAFVAFLLLLPAVHTSTEMDKFSDGMRPENSMCYVHNSMGSSTMGNKGALSQSGLEIEVDEWEGLKLDGFYYESESTDESWSRVSKILTRDNGLEKAKDFAKDIILNSCYDMQYTTYPLRAPYALPVFVSGETAIGLKNFDNFNISELVFKLTFNVWEHDPNVLVRHTTTINADQVAVFLDGSEKVLESVVFVSGYSNMGNTTFNVDSRQYNSNDSDLMENEYCAMVRLKYNTTIMTISLDYSLELIELDNIFRSMVMNVTGIPTGGQGLPNIVTDCVLKSPDVDLATSLHYDNDTVMMNLQRGLPEPDPTVMYECPDKDDFKWYVAEDVGKETRGVLIQSVIRNATTVATTTTEPPTTNIITTTTTTDTTTDTTASTMNSTTNETTASMAPDN…	984	Tris
111	GALSQSGLEIEVDEWEGLK	Annotated	MFTQTMAFVAFLLLLPAVHTSTEMDKFSDGMRPENSMCYVHNSMGSSTMGNKGALSQSGLEIEVDEWEGLKLDGFYYESESTDESWSRVSKILTRDNGLEKAKDFAKDIILNSCYDMQYTTYPLRAPYALPVFVSGETAIGLKNFDNFNISELVFKLTFNVWEHDPNVLVRHTTTINADQVAVFLDGSEKVLESVVFVSGYSNMGNTTFNVDSRQYNSNDSDLMENEYCAMVRLKYNTTIMTISLDYSLELIELDNIFRSMVMNVTGIPTGGQGLPNIVTDCVLKSPDVDLATSLHYDNDTVMMNLQRGLPEPDPTVMYECPDKDDFKWYVAEDVGKETRGVLIQSVIRNATTVATTTTEPPTTNIITTTTTTDTTTDTTASTMNSTTNETTASMAPDN…	984	HCl
112	LDGFYYESESTDESWSR	Annotated	MFTQTMAFVAFLLLLPAVHTSTEMDKFSDGMRPENSMCYVHNSMGSSTMGNKGALSQSGLEIEVDEWEGLKLDGFYYESESTDESWSRVSKILTRDNGLEKAKDFAKDIILNSCYDMQYTTYPLRAPYALPVFVSGETAIGLKNFDNFNISELVFKLTFNVWEHDPNVLVRHTTTINADQVAVFLDGSEKVLESVVFVSGYSNMGNTTFNVDSRQYNSNDSDLMENEYCAMVRLKYNTTIMTISLDYSLELIELDNIFRSMVMNVTGIPTGGQGLPNIVTDCVLKSPDVDLATSLHYDNDTVMMNLQRGLPEPDPTVMYECPDKDDFKWYVAEDVGKETRGVLIQSVIRNATTVATTTTEPPTTNIITTTTTTDTTTDTTASTMNSTTNETTASMAPDN…	984	HCl
113	YESESTDESWSR	Annotated	MFTQTMAFVAFLLLLPAVHTSTEMDKFSDGMRPENSMCYVHNSMGSSTMGNKGALSQSGLEIEVDEWEGLKLDGFYYESESTDESWSRVSKILTRDNGLEKAKDFAKDIILNSCYDMQYTTYPLRAPYALPVFVSGETAIGLKNFDNFNISELVFKLTFNVWEHDPNVLVRHTTTINADQVAVFLDGSEKVLESVVFVSGYSNMGNTTFNVDSRQYNSNDSDLMENEYCAMVRLKYNTTIMTISLDYSLELIELDNIFRSMVMNVTGIPTGGQGLPNIVTDCVLKSPDVDLATSLHYDNDTVMMNLQRGLPEPDPTVMYECPDKDDFKWYVAEDVGKETRGVLIQSVIRNATTVATTTTEPPTTNIITTTTTTDTTTDTTASTMNSTTNETTASMAPDN…	984	HCl
114	DIILNSCYDMQYTTYPLR	Annotated	MFTQTMAFVAFLLLLPAVHTSTEMDKFSDGMRPENSMCYVHNSMGSSTMGNKGALSQSGLEIEVDEWEGLKLDGFYYESESTDESWSRVSKILTRDNGLEKAKDFAKDIILNSCYDMQYTTYPLRAPYALPVFVSGETAIGLKNFDNFNISELVFKLTFNVWEHDPNVLVRHTTTINADQVAVFLDGSEKVLESVVFVSGYSNMGNTTFNVDSRQYNSNDSDLMENEYCAMVRLKYNTTIMTISLDYSLELIELDNIFRSMVMNVTGIPTGGQGLPNIVTDCVLKSPDVDLATSLHYDNDTVMMNLQRGLPEPDPTVMYECPDKDDFKWYVAEDVGKETRGVLIQSVIRNATTVATTTTEPPTTNIITTTTTTDTTTDTTASTMNSTTNETTASMAPDN…	984	Tris
115	APYALPVFVSGETAIGLK	Annotated	MFTQTMAFVAFLLLLPAVHTSTEMDKFSDGMRPENSMCYVHNSMGSSTMGNKGALSQSGLEIEVDEWEGLKLDGFYYESESTDESWSRVSKILTRDNGLEKAKDFAKDIILNSCYDMQYTTYPLRAPYALPVFVSGETAIGLKNFDNFNISELVFKLTFNVWEHDPNVLVRHTTTINADQVAVFLDGSEKVLESVVFVSGYSNMGNTTFNVDSRQYNSNDSDLMENEYCAMVRLKYNTTIMTISLDYSLELIELDNIFRSMVMNVTGIPTGGQGLPNIVTDCVLKSPDVDLATSLHYDNDTVMMNLQRGLPEPDPTVMYECPDKDDFKWYVAEDVGKETRGVLIQSVIRNATTVATTTTEPPTTNIITTTTTTDTTTDTTASTMNSTTNETTASMAPDN…	984	Tris; HCl
116	LTFNVWEHDPNVLVR	Annotated	MFTQTMAFVAFLLLLPAVHTSTEMDKFSDGMRPENSMCYVHNSMGSSTMGNKGALSQSGLEIEVDEWEGLKLDGFYYESESTDESWSRVSKILTRDNGLEKAKDFAKDIILNSCYDMQYTTYPLRAPYALPVFVSGETAIGLKNFDNFNISELVFKLTFNVWEHDPNVLVRHTTTINADQVAVFLDGSEKVLESVVFVSGYSNMGNTTFNVDSRQYNSNDSDLMENEYCAMVRLKYNTTIMTISLDYSLELIELDNIFRSMVMNVTGIPTGGQGLPNIVTDCVLKSPDVDLATSLHYDNDTVMMNLQRGLPEPDPTVMYECPDKDDFKWYVAEDVGKETRGVLIQSVIRNATTVATTTTEPPTTNIITTTTTTDTTTDTTASTMNSTTNETTASMAPDN…	984	Tris
117	HTTTINADQVAVFLDGSEK	Annotated	MFTQTMAFVAFLLLLPAVHTSTEMDKFSDGMRPENSMCYVHNSMGSSTMGNKGALSQSGLEIEVDEWEGLKLDGFYYESESTDESWSRVSKILTRDNGLEKAKDFAKDIILNSCYDMQYTTYPLRAPYALPVFVSGETAIGLKNFDNFNISELVFKLTFNVWEHDPNVLVRHTTTINADQVAVFLDGSEKVLESVVFVSGYSNMGNTTFNVDSRQYNSNDSDLMENEYCAMVRLKYNTTIMTISLDYSLELIELDNIFRSMVMNVTGIPTGGQGLPNIVTDCVLKSPDVDLATSLHYDNDTVMMNLQRGLPEPDPTVMYECPDKDDFKWYVAEDVGKETRGVLIQSVIRNATTVATTTTEPPTTNIITTTTTTDTTTDTTASTMNSTTNETTASMAPDN…	984	Tris; HCl
118	MENEYCAMVR	Annotated	MFTQTMAFVAFLLLLPAVHTSTEMDKFSDGMRPENSMCYVHNSMGSSTMGNKGALSQSGLEIEVDEWEGLKLDGFYYESESTDESWSRVSKILTRDNGLEKAKDFAKDIILNSCYDMQYTTYPLRAPYALPVFVSGETAIGLKNFDNFNISELVFKLTFNVWEHDPNVLVRHTTTINADQVAVFLDGSEKVLESVVFVSGYSNMGNTTFNVDSRQYNSNDSDLMENEYCAMVRLKYNTTIMTISLDYSLELIELDNIFRSMVMNVTGIPTGGQGLPNIVTDCVLKSPDVDLATSLHYDNDTVMMNLQRGLPEPDPTVMYECPDKDDFKWYVAEDVGKETRGVLIQSVIRNATTVATTTTEPPTTNIITTTTTTDTTTDTTASTMNSTTNETTASMAPDN…	984	Tris
119	GLPEPDPTVMYECPDKDDFK	Annotated	MFTQTMAFVAFLLLLPAVHTSTEMDKFSDGMRPENSMCYVHNSMGSSTMGNKGALSQSGLEIEVDEWEGLKLDGFYYESESTDESWSRVSKILTRDNGLEKAKDFAKDIILNSCYDMQYTTYPLRAPYALPVFVSGETAIGLKNFDNFNISELVFKLTFNVWEHDPNVLVRHTTTINADQVAVFLDGSEKVLESVVFVSGYSNMGNTTFNVDSRQYNSNDSDLMENEYCAMVRLKYNTTIMTISLDYSLELIELDNIFRSMVMNVTGIPTGGQGLPNIVTDCVLKSPDVDLATSLHYDNDTVMMNLQRGLPEPDPTVMYECPDKDDFKWYVAEDVGKETRGVLIQSVIRNATTVATTTTEPPTTNIITTTTTTDTTTDTTASTMNSTTNETTASMAPDN…	984	Tris
120	WYVAEDVGK	Annotated	MFTQTMAFVAFLLLLPAVHTSTEMDKFSDGMRPENSMCYVHNSMGSSTMGNKGALSQSGLEIEVDEWEGLKLDGFYYESESTDESWSRVSKILTRDNGLEKAKDFAKDIILNSCYDMQYTTYPLRAPYALPVFVSGETAIGLKNFDNFNISELVFKLTFNVWEHDPNVLVRHTTTINADQVAVFLDGSEKVLESVVFVSGYSNMGNTTFNVDSRQYNSNDSDLMENEYCAMVRLKYNTTIMTISLDYSLELIELDNIFRSMVMNVTGIPTGGQGLPNIVTDCVLKSPDVDLATSLHYDNDTVMMNLQRGLPEPDPTVMYECPDKDDFKWYVAEDVGKETRGVLIQSVIRNATTVATTTTEPPTTNIITTTTTTDTTTDTTASTMNSTTNETTASMAPDN…	984	Tris; HCl
121	GVLIQSVIR	Annotated	MFTQTMAFVAFLLLLPAVHTSTEMDKFSDGMRPENSMCYVHNSMGSSTMGNKGALSQSGLEIEVDEWEGLKLDGFYYESESTDESWSRVSKILTRDNGLEKAKDFAKDIILNSCYDMQYTTYPLRAPYALPVFVSGETAIGLKNFDNFNISELVFKLTFNVWEHDPNVLVRHTTTINADQVAVFLDGSEKVLESVVFVSGYSNMGNTTFNVDSRQYNSNDSDLMENEYCAMVRLKYNTTIMTISLDYSLELIELDNIFRSMVMNVTGIPTGGQGLPNIVTDCVLKSPDVDLATSLHYDNDTVMMNLQRGLPEPDPTVMYECPDKDDFKWYVAEDVGKETRGVLIQSVIRNATTVATTTTEPPTTNIITTTTTTDTTTDTTASTMNSTTNETTASMAPDN…	984	Tris; HCl
122	TVRPFK	Annotated	MFTQTMAFVAFLLLLPAVHTSTEMDKFSDGMRPENSMCYVHNSMGSSTMGNKGALSQSGLEIEVDEWEGLKLDGFYYESESTDESWSRVSKILTRDNGLEKAKDFAKDIILNSCYDMQYTTYPLRAPYALPVFVSGETAIGLKNFDNFNISELVFKLTFNVWEHDPNVLVRHTTTINADQVAVFLDGSEKVLESVVFVSGYSNMGNTTFNVDSRQYNSNDSDLMENEYCAMVRLKYNTTIMTISLDYSLELIELDNIFRSMVMNVTGIPTGGQGLPNIVTDCVLKSPDVDLATSLHYDNDTVMMNLQRGLPEPDPTVMYECPDKDDFKWYVAEDVGKETRGVLIQSVIRNATTVATTTTEPPTTNIITTTTTTDTTTDTTASTMNSTTNETTASMAPDN…	984	Tris
123	TYDQNYK	Annotated	MFTQTMAFVAFLLLLPAVHTSTEMDKFSDGMRPENSMCYVHNSMGSSTMGNKGALSQSGLEIEVDEWEGLKLDGFYYESESTDESWSRVSKILTRDNGLEKAKDFAKDIILNSCYDMQYTTYPLRAPYALPVFVSGETAIGLKNFDNFNISELVFKLTFNVWEHDPNVLVRHTTTINADQVAVFLDGSEKVLESVVFVSGYSNMGNTTFNVDSRQYNSNDSDLMENEYCAMVRLKYNTTIMTISLDYSLELIELDNIFRSMVMNVTGIPTGGQGLPNIVTDCVLKSPDVDLATSLHYDNDTVMMNLQRGLPEPDPTVMYECPDKDDFKWYVAEDVGKETRGVLIQSVIRNATTVATTTTEPPTTNIITTTTTTDTTTDTTASTMNSTTNETTASMAPDN…	984	HCl
124	SFVYDDTDR	Annotated	MFTQTMAFVAFLLLLPAVHTSTEMDKFSDGMRPENSMCYVHNSMGSSTMGNKGALSQSGLEIEVDEWEGLKLDGFYYESESTDESWSRVSKILTRDNGLEKAKDFAKDIILNSCYDMQYTTYPLRAPYALPVFVSGETAIGLKNFDNFNISELVFKLTFNVWEHDPNVLVRHTTTINADQVAVFLDGSEKVLESVVFVSGYSNMGNTTFNVDSRQYNSNDSDLMENEYCAMVRLKYNTTIMTISLDYSLELIELDNIFRSMVMNVTGIPTGGQGLPNIVTDCVLKSPDVDLATSLHYDNDTVMMNLQRGLPEPDPTVMYECPDKDDFKWYVAEDVGKETRGVLIQSVIRNATTVATTTTEPPTTNIITTTTTTDTTTDTTASTMNSTTNETTASMAPDN…	984	Tris; HCl
125	ASYFTWDNFCSSR	Annotated	MFTQTMAFVAFLLLLPAVHTSTEMDKFSDGMRPENSMCYVHNSMGSSTMGNKGALSQSGLEIEVDEWEGLKLDGFYYESESTDESWSRVSKILTRDNGLEKAKDFAKDIILNSCYDMQYTTYPLRAPYALPVFVSGETAIGLKNFDNFNISELVFKLTFNVWEHDPNVLVRHTTTINADQVAVFLDGSEKVLESVVFVSGYSNMGNTTFNVDSRQYNSNDSDLMENEYCAMVRLKYNTTIMTISLDYSLELIELDNIFRSMVMNVTGIPTGGQGLPNIVTDCVLKSPDVDLATSLHYDNDTVMMNLQRGLPEPDPTVMYECPDKDDFKWYVAEDVGKETRGVLIQSVIRNATTVATTTTEPPTTNIITTTTTTDTTTDTTASTMNSTTNETTASMAPDN…	984	Tris; HCl
126	SGVVYLTAYPYWR	Annotated	MFTQTMAFVAFLLLLPAVHTSTEMDKFSDGMRPENSMCYVHNSMGSSTMGNKGALSQSGLEIEVDEWEGLKLDGFYYESESTDESWSRVSKILTRDNGLEKAKDFAKDIILNSCYDMQYTTYPLRAPYALPVFVSGETAIGLKNFDNFNISELVFKLTFNVWEHDPNVLVRHTTTINADQVAVFLDGSEKVLESVVFVSGYSNMGNTTFNVDSRQYNSNDSDLMENEYCAMVRLKYNTTIMTISLDYSLELIELDNIFRSMVMNVTGIPTGGQGLPNIVTDCVLKSPDVDLATSLHYDNDTVMMNLQRGLPEPDPTVMYECPDKDDFKWYVAEDVGKETRGVLIQSVIRNATTVATTTTEPPTTNIITTTTTTDTTTDTTASTMNSTTNETTASMAPDN…	984	Tris; HCl
127	TMEAAVDTK	Annotated	MFTQTMAFVAFLLLLPAVHTSTEMDKFSDGMRPENSMCYVHNSMGSSTMGNKGALSQSGLEIEVDEWEGLKLDGFYYESESTDESWSRVSKILTRDNGLEKAKDFAKDIILNSCYDMQYTTYPLRAPYALPVFVSGETAIGLKNFDNFNISELVFKLTFNVWEHDPNVLVRHTTTINADQVAVFLDGSEKVLESVVFVSGYSNMGNTTFNVDSRQYNSNDSDLMENEYCAMVRLKYNTTIMTISLDYSLELIELDNIFRSMVMNVTGIPTGGQGLPNIVTDCVLKSPDVDLATSLHYDNDTVMMNLQRGLPEPDPTVMYECPDKDDFKWYVAEDVGKETRGVLIQSVIRNATTVATTTTEPPTTNIITTTTTTDTTTDTTASTMNSTTNETTASMAPDN…	984	HCl
128	TIVQGVPLQK	Annotated	MFTQTMAFVAFLLLLPAVHTSTEMDKFSDGMRPENSMCYVHNSMGSSTMGNKGALSQSGLEIEVDEWEGLKLDGFYYESESTDESWSRVSKILTRDNGLEKAKDFAKDIILNSCYDMQYTTYPLRAPYALPVFVSGETAIGLKNFDNFNISELVFKLTFNVWEHDPNVLVRHTTTINADQVAVFLDGSEKVLESVVFVSGYSNMGNTTFNVDSRQYNSNDSDLMENEYCAMVRLKYNTTIMTISLDYSLELIELDNIFRSMVMNVTGIPTGGQGLPNIVTDCVLKSPDVDLATSLHYDNDTVMMNLQRGLPEPDPTVMYECPDKDDFKWYVAEDVGKETRGVLIQSVIRNATTVATTTTEPPTTNIITTTTTTDTTTDTTASTMNSTTNETTASMAPDN…	984	Tris; HCl
129	TNTVNFFEVLR	Annotated	MFTQTMAFVAFLLLLPAVHTSTEMDKFSDGMRPENSMCYVHNSMGSSTMGNKGALSQSGLEIEVDEWEGLKLDGFYYESESTDESWSRVSKILTRDNGLEKAKDFAKDIILNSCYDMQYTTYPLRAPYALPVFVSGETAIGLKNFDNFNISELVFKLTFNVWEHDPNVLVRHTTTINADQVAVFLDGSEKVLESVVFVSGYSNMGNTTFNVDSRQYNSNDSDLMENEYCAMVRLKYNTTIMTISLDYSLELIELDNIFRSMVMNVTGIPTGGQGLPNIVTDCVLKSPDVDLATSLHYDNDTVMMNLQRGLPEPDPTVMYECPDKDDFKWYVAEDVGKETRGVLIQSVIRNATTVATTTTEPPTTNIITTTTTTDTTTDTTASTMNSTTNETTASMAPDN…	984	Tris; HCl
130	ETHCNTWEDLSLILSAK	Annotated	MFTQTMAFVAFLLLLPAVHTSTEMDKFSDGMRPENSMCYVHNSMGSSTMGNKGALSQSGLEIEVDEWEGLKLDGFYYESESTDESWSRVSKILTRDNGLEKAKDFAKDIILNSCYDMQYTTYPLRAPYALPVFVSGETAIGLKNFDNFNISELVFKLTFNVWEHDPNVLVRHTTTINADQVAVFLDGSEKVLESVVFVSGYSNMGNTTFNVDSRQYNSNDSDLMENEYCAMVRLKYNTTIMTISLDYSLELIELDNIFRSMVMNVTGIPTGGQGLPNIVTDCVLKSPDVDLATSLHYDNDTVMMNLQRGLPEPDPTVMYECPDKDDFKWYVAEDVGKETRGVLIQSVIRNATTVATTTTEPPTTNIITTTTTTDTTTDTTASTMNSTTNETTASMAPDN…	984	Tris; HCl
131	LYLDALQVSK	Annotated	MFTQTMAFVAFLLLLPAVHTSTEMDKFSDGMRPENSMCYVHNSMGSSTMGNKGALSQSGLEIEVDEWEGLKLDGFYYESESTDESWSRVSKILTRDNGLEKAKDFAKDIILNSCYDMQYTTYPLRAPYALPVFVSGETAIGLKNFDNFNISELVFKLTFNVWEHDPNVLVRHTTTINADQVAVFLDGSEKVLESVVFVSGYSNMGNTTFNVDSRQYNSNDSDLMENEYCAMVRLKYNTTIMTISLDYSLELIELDNIFRSMVMNVTGIPTGGQGLPNIVTDCVLKSPDVDLATSLHYDNDTVMMNLQRGLPEPDPTVMYECPDKDDFKWYVAEDVGKETRGVLIQSVIRNATTVATTTTEPPTTNIITTTTTTDTTTDTTASTMNSTTNETTASMAPDN…	984	Tris; HCl
132	ISLQEILDR	Annotated	MFTQTMAFVAFLLLLPAVHTSTEMDKFSDGMRPENSMCYVHNSMGSSTMGNKGALSQSGLEIEVDEWEGLKLDGFYYESESTDESWSRVSKILTRDNGLEKAKDFAKDIILNSCYDMQYTTYPLRAPYALPVFVSGETAIGLKNFDNFNISELVFKLTFNVWEHDPNVLVRHTTTINADQVAVFLDGSEKVLESVVFVSGYSNMGNTTFNVDSRQYNSNDSDLMENEYCAMVRLKYNTTIMTISLDYSLELIELDNIFRSMVMNVTGIPTGGQGLPNIVTDCVLKSPDVDLATSLHYDNDTVMMNLQRGLPEPDPTVMYECPDKDDFKWYVAEDVGKETRGVLIQSVIRNATTVATTTTEPPTTNIITTTTTTDTTTDTTASTMNSTTNETTASMAPDN…	984	Tris; HCl
133	ISLQEILDRHPDFKPLRPYR	Annotated	MFTQTMAFVAFLLLLPAVHTSTEMDKFSDGMRPENSMCYVHNSMGSSTMGNKGALSQSGLEIEVDEWEGLKLDGFYYESESTDESWSRVSKILTRDNGLEKAKDFAKDIILNSCYDMQYTTYPLRAPYALPVFVSGETAIGLKNFDNFNISELVFKLTFNVWEHDPNVLVRHTTTINADQVAVFLDGSEKVLESVVFVSGYSNMGNTTFNVDSRQYNSNDSDLMENEYCAMVRLKYNTTIMTISLDYSLELIELDNIFRSMVMNVTGIPTGGQGLPNIVTDCVLKSPDVDLATSLHYDNDTVMMNLQRGLPEPDPTVMYECPDKDDFKWYVAEDVGKETRGVLIQSVIRNATTVATTTTEPPTTNIITTTTTTDTTTDTTASTMNSTTNETTASMAPDN…	984	Tris
134	HPDFKPLRPYR	Annotated	MFTQTMAFVAFLLLLPAVHTSTEMDKFSDGMRPENSMCYVHNSMGSSTMGNKGALSQSGLEIEVDEWEGLKLDGFYYESESTDESWSRVSKILTRDNGLEKAKDFAKDIILNSCYDMQYTTYPLRAPYALPVFVSGETAIGLKNFDNFNISELVFKLTFNVWEHDPNVLVRHTTTINADQVAVFLDGSEKVLESVVFVSGYSNMGNTTFNVDSRQYNSNDSDLMENEYCAMVRLKYNTTIMTISLDYSLELIELDNIFRSMVMNVTGIPTGGQGLPNIVTDCVLKSPDVDLATSLHYDNDTVMMNLQRGLPEPDPTVMYECPDKDDFKWYVAEDVGKETRGVLIQSVIRNATTVATTTTEPPTTNIITTTTTTDTTTDTTASTMNSTTNETTASMAPDN…	984	Tris; HCl
135	RPGLTIK	Annotated	MFTQTMAFVAFLLLLPAVHTSTEMDKFSDGMRPENSMCYVHNSMGSSTMGNKGALSQSGLEIEVDEWEGLKLDGFYYESESTDESWSRVSKILTRDNGLEKAKDFAKDIILNSCYDMQYTTYPLRAPYALPVFVSGETAIGLKNFDNFNISELVFKLTFNVWEHDPNVLVRHTTTINADQVAVFLDGSEKVLESVVFVSGYSNMGNTTFNVDSRQYNSNDSDLMENEYCAMVRLKYNTTIMTISLDYSLELIELDNIFRSMVMNVTGIPTGGQGLPNIVTDCVLKSPDVDLATSLHYDNDTVMMNLQRGLPEPDPTVMYECPDKDDFKWYVAEDVGKETRGVLIQSVIRNATTVATTTTEPPTTNIITTTTTTDTTTDTTASTMNSTTNETTASMAPDN…	984	Tris; HCl
136	SLTYLNCQKPIDK	Annotated	MFTQTMAFVAFLLLLPAVHTSTEMDKFSDGMRPENSMCYVHNSMGSSTMGNKGALSQSGLEIEVDEWEGLKLDGFYYESESTDESWSRVSKILTRDNGLEKAKDFAKDIILNSCYDMQYTTYPLRAPYALPVFVSGETAIGLKNFDNFNISELVFKLTFNVWEHDPNVLVRHTTTINADQVAVFLDGSEKVLESVVFVSGYSNMGNTTFNVDSRQYNSNDSDLMENEYCAMVRLKYNTTIMTISLDYSLELIELDNIFRSMVMNVTGIPTGGQGLPNIVTDCVLKSPDVDLATSLHYDNDTVMMNLQRGLPEPDPTVMYECPDKDDFKWYVAEDVGKETRGVLIQSVIRNATTVATTTTEPPTTNIITTTTTTDTTTDTTASTMNSTTNETTASMAPDN…	984	Tris; HCl
137	SLTYLNCQKPIDKEEQK	Annotated	MFTQTMAFVAFLLLLPAVHTSTEMDKFSDGMRPENSMCYVHNSMGSSTMGNKGALSQSGLEIEVDEWEGLKLDGFYYESESTDESWSRVSKILTRDNGLEKAKDFAKDIILNSCYDMQYTTYPLRAPYALPVFVSGETAIGLKNFDNFNISELVFKLTFNVWEHDPNVLVRHTTTINADQVAVFLDGSEKVLESVVFVSGYSNMGNTTFNVDSRQYNSNDSDLMENEYCAMVRLKYNTTIMTISLDYSLELIELDNIFRSMVMNVTGIPTGGQGLPNIVTDCVLKSPDVDLATSLHYDNDTVMMNLQRGLPEPDPTVMYECPDKDDFKWYVAEDVGKETRGVLIQSVIRNATTVATTTTEPPTTNIITTTTTTDTTTDTTASTMNSTTNETTASMAPDN…	984	Tris; HCl
138	TDAGTHTSQQVNAAFNR	Annotated	MFTQTMAFVAFLLLLPAVHTSTEMDKFSDGMRPENSMCYVHNSMGSSTMGNKGALSQSGLEIEVDEWEGLKLDGFYYESESTDESWSRVSKILTRDNGLEKAKDFAKDIILNSCYDMQYTTYPLRAPYALPVFVSGETAIGLKNFDNFNISELVFKLTFNVWEHDPNVLVRHTTTINADQVAVFLDGSEKVLESVVFVSGYSNMGNTTFNVDSRQYNSNDSDLMENEYCAMVRLKYNTTIMTISLDYSLELIELDNIFRSMVMNVTGIPTGGQGLPNIVTDCVLKSPDVDLATSLHYDNDTVMMNLQRGLPEPDPTVMYECPDKDDFKWYVAEDVGKETRGVLIQSVIRNATTVATTTTEPPTTNIITTTTTTDTTTDTTASTMNSTTNETTASMAPDN…	984	HCl
139	GMLHSEVTYDSVR	Annotated	MFTQTMAFVAFLLLLPAVHTSTEMDKFSDGMRPENSMCYVHNSMGSSTMGNKGALSQSGLEIEVDEWEGLKLDGFYYESESTDESWSRVSKILTRDNGLEKAKDFAKDIILNSCYDMQYTTYPLRAPYALPVFVSGETAIGLKNFDNFNISELVFKLTFNVWEHDPNVLVRHTTTINADQVAVFLDGSEKVLESVVFVSGYSNMGNTTFNVDSRQYNSNDSDLMENEYCAMVRLKYNTTIMTISLDYSLELIELDNIFRSMVMNVTGIPTGGQGLPNIVTDCVLKSPDVDLATSLHYDNDTVMMNLQRGLPEPDPTVMYECPDKDDFKWYVAEDVGKETRGVLIQSVIRNATTVATTTTEPPTTNIITTTTTTDTTTDTTASTMNSTTNETTASMAPDN…	984	HCl
140	SVGGMCGLR	Annotated	MFTQTMAFVAFLLLLPAVHTSTEMDKFSDGMRPENSMCYVHNSMGSSTMGNKGALSQSGLEIEVDEWEGLKLDGFYYESESTDESWSRVSKILTRDNGLEKAKDFAKDIILNSCYDMQYTTYPLRAPYALPVFVSGETAIGLKNFDNFNISELVFKLTFNVWEHDPNVLVRHTTTINADQVAVFLDGSEKVLESVVFVSGYSNMGNTTFNVDSRQYNSNDSDLMENEYCAMVRLKYNTTIMTISLDYSLELIELDNIFRSMVMNVTGIPTGGQGLPNIVTDCVLKSPDVDLATSLHYDNDTVMMNLQRGLPEPDPTVMYECPDKDDFKWYVAEDVGKETRGVLIQSVIRNATTVATTTTEPPTTNIITTTTTTDTTTDTTASTMNSTTNETTASMAPDN…	984	Tris
141	DATPFSGNGDGLGGK	Annotated	MFTQTMAFVAFLLLLPAVHTSTEMDKFSDGMRPENSMCYVHNSMGSSTMGNKGALSQSGLEIEVDEWEGLKLDGFYYESESTDESWSRVSKILTRDNGLEKAKDFAKDIILNSCYDMQYTTYPLRAPYALPVFVSGETAIGLKNFDNFNISELVFKLTFNVWEHDPNVLVRHTTTINADQVAVFLDGSEKVLESVVFVSGYSNMGNTTFNVDSRQYNSNDSDLMENEYCAMVRLKYNTTIMTISLDYSLELIELDNIFRSMVMNVTGIPTGGQGLPNIVTDCVLKSPDVDLATSLHYDNDTVMMNLQRGLPEPDPTVMYECPDKDDFKWYVAEDVGKETRGVLIQSVIRNATTVATTTTEPPTTNIITTTTTTDTTTDTTASTMNSTTNETTASMAPDN…	984	HCl
142	LPITALHR	Annotated	MYKSEATASIMLCVRAGNSLFGQFSEYEEMNSWTLNVLDGSTKPSFLAPRFEVLEYSKLPITALHRLPQALRNSSNVDDDLFAIMDVPYLGQSYASYAYGYNVPFAKGNLLLLLGKTDQWDSGRLLDDFSLVWCPYTGDSGASDLKDVSGVYVYKAPQMTYSRCPGCLDQLEWRAEALKDYEMSSALMMPVTLALNAVCEFWTFSW	206	Tris
143	GNLLLLLGK	Annotated	MYKSEATASIMLCVRAGNSLFGQFSEYEEMNSWTLNVLDGSTKPSFLAPRFEVLEYSKLPITALHRLPQALRNSSNVDDDLFAIMDVPYLGQSYASYAYGYNVPFAKGNLLLLLGKTDQWDSGRLLDDFSLVWCPYTGDSGASDLKDVSGVYVYKAPQMTYSRCPGCLDQLEWRAEALKDYEMSSALMMPVTLALNAVCEFWTFSW	206	Tris
144	RNIGYAGQASR	Annotated	MSANFDLFAALSAGQIGGGGEEDDGDVSSQVTVVAAATATATAANRDDDVDSDGGGGGISLQQQQQQDDDVVVDGAEIISRGRKDENMPLLANTTARFSKMPEPWNQWSPVYEKRATLKIGYTYHQRPRQFEWNHTWNRYLWLDNTDLNLTGPSVLTDLPESVYMMMSYYDTRGITVPLKLLFDMASTVQDIEEPPDTAFVNLTLCRSKNINRSSQLVTASTLNPKVYGIRVRSSSELKLYTDPENDRCNFLVPESLEDNVILELPQNSFEYPNAPLVGDVIGNVGHYGRASTGWTLYHAEYNRYMYDKENNALASETSNDARALKLRALTLKAMRRRLMKASETKRIVSQKDMPLTSNPTQTKFELVRRSHMAYPTDRYVKGSGFQRNKPYSKRVVLP…	3473	Tris
145	TFNNGGAYLNR	Annotated	MSANFDLFAALSAGQIGGGGEEDDGDVSSQVTVVAAATATATAANRDDDVDSDGGGGGISLQQQQQQDDDVVVDGAEIISRGRKDENMPLLANTTARFSKMPEPWNQWSPVYEKRATLKIGYTYHQRPRQFEWNHTWNRYLWLDNTDLNLTGPSVLTDLPESVYMMMSYYDTRGITVPLKLLFDMASTVQDIEEPPDTAFVNLTLCRSKNINRSSQLVTASTLNPKVYGIRVRSSSELKLYTDPENDRCNFLVPESLEDNVILELPQNSFEYPNAPLVGDVIGNVGHYGRASTGWTLYHAEYNRYMYDKENNALASETSNDARALKLRALTLKAMRRRLMKASETKRIVSQKDMPLTSNPTQTKFELVRRSHMAYPTDRYVKGSGFQRNKPYSKRVVLP…	3473	Tris; HCl
146	GPDMTQYLLSSMSDIAPYK	Annotated	MSANFDLFAALSAGQIGGGGEEDDGDVSSQVTVVAAATATATAANRDDDVDSDGGGGGISLQQQQQQDDDVVVDGAEIISRGRKDENMPLLANTTARFSKMPEPWNQWSPVYEKRATLKIGYTYHQRPRQFEWNHTWNRYLWLDNTDLNLTGPSVLTDLPESVYMMMSYYDTRGITVPLKLLFDMASTVQDIEEPPDTAFVNLTLCRSKNINRSSQLVTASTLNPKVYGIRVRSSSELKLYTDPENDRCNFLVPESLEDNVILELPQNSFEYPNAPLVGDVIGNVGHYGRASTGWTLYHAEYNRYMYDKENNALASETSNDARALKLRALTLKAMRRRLMKASETKRIVSQKDMPLTSNPTQTKFELVRRSHMAYPTDRYVKGSGFQRNKPYSKRVVLP…	3473	Tris
147	LLSSMSDIAPYK	Annotated	MSANFDLFAALSAGQIGGGGEEDDGDVSSQVTVVAAATATATAANRDDDVDSDGGGGGISLQQQQQQDDDVVVDGAEIISRGRKDENMPLLANTTARFSKMPEPWNQWSPVYEKRATLKIGYTYHQRPRQFEWNHTWNRYLWLDNTDLNLTGPSVLTDLPESVYMMMSYYDTRGITVPLKLLFDMASTVQDIEEPPDTAFVNLTLCRSKNINRSSQLVTASTLNPKVYGIRVRSSSELKLYTDPENDRCNFLVPESLEDNVILELPQNSFEYPNAPLVGDVIGNVGHYGRASTGWTLYHAEYNRYMYDKENNALASETSNDARALKLRALTLKAMRRRLMKASETKRIVSQKDMPLTSNPTQTKFELVRRSHMAYPTDRYVKGSGFQRNKPYSKRVVLP…	3473	Tris
148	SMSDIAPYK	Annotated	MSANFDLFAALSAGQIGGGGEEDDGDVSSQVTVVAAATATATAANRDDDVDSDGGGGGISLQQQQQQDDDVVVDGAEIISRGRKDENMPLLANTTARFSKMPEPWNQWSPVYEKRATLKIGYTYHQRPRQFEWNHTWNRYLWLDNTDLNLTGPSVLTDLPESVYMMMSYYDTRGITVPLKLLFDMASTVQDIEEPPDTAFVNLTLCRSKNINRSSQLVTASTLNPKVYGIRVRSSSELKLYTDPENDRCNFLVPESLEDNVILELPQNSFEYPNAPLVGDVIGNVGHYGRASTGWTLYHAEYNRYMYDKENNALASETSNDARALKLRALTLKAMRRRLMKASETKRIVSQKDMPLTSNPTQTKFELVRRSHMAYPTDRYVKGSGFQRNKPYSKRVVLP…	3473	Tris
149	NAALHNILSR	Annotated	MSANFDLFAALSAGQIGGGGEEDDGDVSSQVTVVAAATATATAANRDDDVDSDGGGGGISLQQQQQQDDDVVVDGAEIISRGRKDENMPLLANTTARFSKMPEPWNQWSPVYEKRATLKIGYTYHQRPRQFEWNHTWNRYLWLDNTDLNLTGPSVLTDLPESVYMMMSYYDTRGITVPLKLLFDMASTVQDIEEPPDTAFVNLTLCRSKNINRSSQLVTASTLNPKVYGIRVRSSSELKLYTDPENDRCNFLVPESLEDNVILELPQNSFEYPNAPLVGDVIGNVGHYGRASTGWTLYHAEYNRYMYDKENNALASETSNDARALKLRALTLKAMRRRLMKASETKRIVSQKDMPLTSNPTQTKFELVRRSHMAYPTDRYVKGSGFQRNKPYSKRVVLP…	3473	Tris; HCl
150	FRPTIPIWTMSTR	Annotated	MSANFDLFAALSAGQIGGGGEEDDGDVSSQVTVVAAATATATAANRDDDVDSDGGGGGISLQQQQQQDDDVVVDGAEIISRGRKDENMPLLANTTARFSKMPEPWNQWSPVYEKRATLKIGYTYHQRPRQFEWNHTWNRYLWLDNTDLNLTGPSVLTDLPESVYMMMSYYDTRGITVPLKLLFDMASTVQDIEEPPDTAFVNLTLCRSKNINRSSQLVTASTLNPKVYGIRVRSSSELKLYTDPENDRCNFLVPESLEDNVILELPQNSFEYPNAPLVGDVIGNVGHYGRASTGWTLYHAEYNRYMYDKENNALASETSNDARALKLRALTLKAMRRRLMKASETKRIVSQKDMPLTSNPTQTKFELVRRSHMAYPTDRYVKGSGFQRNKPYSKRVVLP…	3473	Tris
151	CLLYTHMDDCLR	Annotated	MSANFDLFAALSAGQIGGGGEEDDGDVSSQVTVVAAATATATAANRDDDVDSDGGGGGISLQQQQQQDDDVVVDGAEIISRGRKDENMPLLANTTARFSKMPEPWNQWSPVYEKRATLKIGYTYHQRPRQFEWNHTWNRYLWLDNTDLNLTGPSVLTDLPESVYMMMSYYDTRGITVPLKLLFDMASTVQDIEEPPDTAFVNLTLCRSKNINRSSQLVTASTLNPKVYGIRVRSSSELKLYTDPENDRCNFLVPESLEDNVILELPQNSFEYPNAPLVGDVIGNVGHYGRASTGWTLYHAEYNRYMYDKENNALASETSNDARALKLRALTLKAMRRRLMKASETKRIVSQKDMPLTSNPTQTKFELVRRSHMAYPTDRYVKGSGFQRNKPYSKRVVLP…	3473	Tris
152	WVLNNVDEMK	Annotated	MSANFDLFAALSAGQIGGGGEEDDGDVSSQVTVVAAATATATAANRDDDVDSDGGGGGISLQQQQQQDDDVVVDGAEIISRGRKDENMPLLANTTARFSKMPEPWNQWSPVYEKRATLKIGYTYHQRPRQFEWNHTWNRYLWLDNTDLNLTGPSVLTDLPESVYMMMSYYDTRGITVPLKLLFDMASTVQDIEEPPDTAFVNLTLCRSKNINRSSQLVTASTLNPKVYGIRVRSSSELKLYTDPENDRCNFLVPESLEDNVILELPQNSFEYPNAPLVGDVIGNVGHYGRASTGWTLYHAEYNRYMYDKENNALASETSNDARALKLRALTLKAMRRRLMKASETKRIVSQKDMPLTSNPTQTKFELVRRSHMAYPTDRYVKGSGFQRNKPYSKRVVLP…	3473	Tris
153	EMDTVLDK	Annotated	MVTQPHNQHNHPQKSQKPVVEEDPTTPGAAEETSPEPDNTVEPTAEETTPDPTTEAEATSEPATDEETTSDPEETTPESIDGTTKEMDTVLDKQIADIVRKFMLNYIQEFSGMLTELSKLKNQQQ	125	Tris
154	QIADIVR	Annotated	MVTQPHNQHNHPQKSQKPVVEEDPTTPGAAEETSPEPDNTVEPTAEETTPDPTTEAEATSEPATDEETTSDPEETTPESIDGTTKEMDTVLDKQIADIVRKFMLNYIQEFSGMLTELSKLKNQQQ	125	Tris
155	LMSCFGGGWTR	Annotated	MINRGWSMFCLVGVLIFISLPYAVTGTVFEYKHNGHRTEYFCSYQVEELGLKSRDAELWYMLINHFIFVGLVIIMPIVIFVKNRRAINESMDSRLYISMLAIMVMCLFPTLILLFVFVIVNKRHETSMGYMYGYWVTRCLSLMIQSIFTFLNPCFLLWKGTEYFDRRTGFSSRLMSCFGGGWTRMIDEEEESV	193	Tris
156	GHWLLGTLK	Annotated	MIGSNRPEEKMDCICETLSSPLSSSNTCSMDRQTSSWSLCCSEARWSSPFSSLTGDDGGVLRVSELVLVGSDRLPKGHWLLGTLKKDIVAALVELGTLHLCRVSVVEKPGRLDRPGITHCAATIKCLVEKTEPEFYALMLTNEDASSFFAKRGLPPHKTHTALRDALSRVCSGKREYFDTDLMTDSRGNVFRLMGTFSLLETTMIVVYAKNNPDRLLGLEDADYAVAVPFYPSRRTTTDNPAMLQVLLTKCLVADTKKASLCCLTRNCGLWNRGELLEGYTNGFAYDRRALFWKPLISNYPPNVDETPVRDSRFKPEVVFVASEIPRTIFEDDVDWETVLKSKALHWQSLALDDKKKKKKKGSSSSRKRSSSIETTPTSLDTHNTIINPKRVKSVDNRD…	661	Tris
157	FNPLNPPLR	Annotated	MEMAALNARFNPLNPPLRVTNHLGTNMKGNNMQSRPRKNHHAEEHAHKRYRSRSPINRGGGGGLPAAPPVQPSNPPSVPLPSLNLPLPSAPPMPVIPLPPSPPLPPLDGGQPDTLPDMSRLPPQPELLEGYDDRIRDKNGLGDLSKIFTDKFVEQMDNCSKIVPAKDLFKPTKRFVEELVESVELKKWDRVDALSRTGKAQNPNGKPAPALTNLIDDQYKEVVNGKWANAECLVSAFVASRKGLSNCCCPYNDYTLINAAAHLDKFDITLRVGVGNPTPYTNNGDMYAKTQVATSTTEAKMVAERNKSSKDLLPSARAIRHIVEYSTILDTVIVKLPDDYNGDLNLDFLYDMQKDSSLFEGLSFINRSYSDMQRLCSYLPVVIHCKQVTELFANRRRTY…	717	Tris
158	LDEEKPPEVK	Annotated	MLLLLEMSSSSSSSSSSSSSPYSPLRTRLALDASTDNWLLSLLGNSGTYGMTQSTADFQASLYRPATFSAAYQEEPLDLSVKKTSQSSAAGWYAPLSPFTPTPPEESPSALPPTPPTTSPEGRQNVSKRVEARPPFIEVVRLPEREHPSFAATRFLPRKLLPPNVRVTAHLGKRFKKNVSSESSAKLLLHGGLFDEQPPRPTLPRDISLNNAHTMSSKSSFSFADRSSDSQEAVVVPINISSLVARSASNRPPSLVNSENIFKSICLYYDGKRYEIPWVTGERLTLSEAVNMIRATDKMAVGGTPDMDTTIHQWFRSEPLELGPDENAIPEHKRARRYCCGNIDVMACPNAWANYTPVPDDDPVWLVLKRNRHEIRRACNYDNFFTVYLTVNTSRDINR…	748	HCl
159	YDANALFK	Annotated	MVLICIWLSVLSLKKLFQTTVVVSGVHFSIIHVLSSSSAMGWCGATAAVLVLLFNSVALGQQQQYDANALFKTGSKVYPGCVQNFQFRGYFDQTTGLQIATPAMGQTVIAVAYITDLMVYNLAENMEDAMKDYCTVATPSTKLTTDIYFKMLYTGLAAPTKLCYPKIPMTPQLASKSYVCPSVCSHRDTNDAITSRDACRLGQNSLAGRAWDLLMGNKPMDSLILSQLVQSPILGPCLLQYFGQSKLKPNSTCLSVIGDLCYRGMCISKTARPRGFNNEVVRSGVPLTHCSVDTSTQLTQKPAQFRTPISAINASMCDACVLRSMVMTSPSNGTWAEAATIAAQVTAMRPACPSVYLGLTASDADWAAMVTDPLNKAHTIQKAVGLVGTANLQGLVFEF…	1139	Tris
160	VYPGCVQNFQFR	Annotated	MVLICIWLSVLSLKKLFQTTVVVSGVHFSIIHVLSSSSAMGWCGATAAVLVLLFNSVALGQQQQYDANALFKTGSKVYPGCVQNFQFRGYFDQTTGLQIATPAMGQTVIAVAYITDLMVYNLAENMEDAMKDYCTVATPSTKLTTDIYFKMLYTGLAAPTKLCYPKIPMTPQLASKSYVCPSVCSHRDTNDAITSRDACRLGQNSLAGRAWDLLMGNKPMDSLILSQLVQSPILGPCLLQYFGQSKLKPNSTCLSVIGDLCYRGMCISKTARPRGFNNEVVRSGVPLTHCSVDTSTQLTQKPAQFRTPISAINASMCDACVLRSMVMTSPSNGTWAEAATIAAQVTAMRPACPSVYLGLTASDADWAAMVTDPLNKAHTIQKAVGLVGTANLQGLVFEF…	1139	Tris; HCl
161	ITDLMVYNLAENMEDAMK	Annotated	MVLICIWLSVLSLKKLFQTTVVVSGVHFSIIHVLSSSSAMGWCGATAAVLVLLFNSVALGQQQQYDANALFKTGSKVYPGCVQNFQFRGYFDQTTGLQIATPAMGQTVIAVAYITDLMVYNLAENMEDAMKDYCTVATPSTKLTTDIYFKMLYTGLAAPTKLCYPKIPMTPQLASKSYVCPSVCSHRDTNDAITSRDACRLGQNSLAGRAWDLLMGNKPMDSLILSQLVQSPILGPCLLQYFGQSKLKPNSTCLSVIGDLCYRGMCISKTARPRGFNNEVVRSGVPLTHCSVDTSTQLTQKPAQFRTPISAINASMCDACVLRSMVMTSPSNGTWAEAATIAAQVTAMRPACPSVYLGLTASDADWAAMVTDPLNKAHTIQKAVGLVGTANLQGLVFEF…	1139	Tris
162	LTTDIYFK	Annotated	MVLICIWLSVLSLKKLFQTTVVVSGVHFSIIHVLSSSSAMGWCGATAAVLVLLFNSVALGQQQQYDANALFKTGSKVYPGCVQNFQFRGYFDQTTGLQIATPAMGQTVIAVAYITDLMVYNLAENMEDAMKDYCTVATPSTKLTTDIYFKMLYTGLAAPTKLCYPKIPMTPQLASKSYVCPSVCSHRDTNDAITSRDACRLGQNSLAGRAWDLLMGNKPMDSLILSQLVQSPILGPCLLQYFGQSKLKPNSTCLSVIGDLCYRGMCISKTARPRGFNNEVVRSGVPLTHCSVDTSTQLTQKPAQFRTPISAINASMCDACVLRSMVMTSPSNGTWAEAATIAAQVTAMRPACPSVYLGLTASDADWAAMVTDPLNKAHTIQKAVGLVGTANLQGLVFEF…	1139	HCl
163	MLYTGLAAPTK	Annotated	MVLICIWLSVLSLKKLFQTTVVVSGVHFSIIHVLSSSSAMGWCGATAAVLVLLFNSVALGQQQQYDANALFKTGSKVYPGCVQNFQFRGYFDQTTGLQIATPAMGQTVIAVAYITDLMVYNLAENMEDAMKDYCTVATPSTKLTTDIYFKMLYTGLAAPTKLCYPKIPMTPQLASKSYVCPSVCSHRDTNDAITSRDACRLGQNSLAGRAWDLLMGNKPMDSLILSQLVQSPILGPCLLQYFGQSKLKPNSTCLSVIGDLCYRGMCISKTARPRGFNNEVVRSGVPLTHCSVDTSTQLTQKPAQFRTPISAINASMCDACVLRSMVMTSPSNGTWAEAATIAAQVTAMRPACPSVYLGLTASDADWAAMVTDPLNKAHTIQKAVGLVGTANLQGLVFEF…	1139	Tris; HCl
164	SYVCPSVCSHR	Annotated	MVLICIWLSVLSLKKLFQTTVVVSGVHFSIIHVLSSSSAMGWCGATAAVLVLLFNSVALGQQQQYDANALFKTGSKVYPGCVQNFQFRGYFDQTTGLQIATPAMGQTVIAVAYITDLMVYNLAENMEDAMKDYCTVATPSTKLTTDIYFKMLYTGLAAPTKLCYPKIPMTPQLASKSYVCPSVCSHRDTNDAITSRDACRLGQNSLAGRAWDLLMGNKPMDSLILSQLVQSPILGPCLLQYFGQSKLKPNSTCLSVIGDLCYRGMCISKTARPRGFNNEVVRSGVPLTHCSVDTSTQLTQKPAQFRTPISAINASMCDACVLRSMVMTSPSNGTWAEAATIAAQVTAMRPACPSVYLGLTASDADWAAMVTDPLNKAHTIQKAVGLVGTANLQGLVFEF…	1139	Tris; HCl
165	LGQNSLAGR	Annotated	MVLICIWLSVLSLKKLFQTTVVVSGVHFSIIHVLSSSSAMGWCGATAAVLVLLFNSVALGQQQQYDANALFKTGSKVYPGCVQNFQFRGYFDQTTGLQIATPAMGQTVIAVAYITDLMVYNLAENMEDAMKDYCTVATPSTKLTTDIYFKMLYTGLAAPTKLCYPKIPMTPQLASKSYVCPSVCSHRDTNDAITSRDACRLGQNSLAGRAWDLLMGNKPMDSLILSQLVQSPILGPCLLQYFGQSKLKPNSTCLSVIGDLCYRGMCISKTARPRGFNNEVVRSGVPLTHCSVDTSTQLTQKPAQFRTPISAINASMCDACVLRSMVMTSPSNGTWAEAATIAAQVTAMRPACPSVYLGLTASDADWAAMVTDPLNKAHTIQKAVGLVGTANLQGLVFEF…	1139	Tris; HCl
166	GFNNEVVR	Annotated	MVLICIWLSVLSLKKLFQTTVVVSGVHFSIIHVLSSSSAMGWCGATAAVLVLLFNSVALGQQQQYDANALFKTGSKVYPGCVQNFQFRGYFDQTTGLQIATPAMGQTVIAVAYITDLMVYNLAENMEDAMKDYCTVATPSTKLTTDIYFKMLYTGLAAPTKLCYPKIPMTPQLASKSYVCPSVCSHRDTNDAITSRDACRLGQNSLAGRAWDLLMGNKPMDSLILSQLVQSPILGPCLLQYFGQSKLKPNSTCLSVIGDLCYRGMCISKTARPRGFNNEVVRSGVPLTHCSVDTSTQLTQKPAQFRTPISAINASMCDACVLRSMVMTSPSNGTWAEAATIAAQVTAMRPACPSVYLGLTASDADWAAMVTDPLNKAHTIQKAVGLVGTANLQGLVFEF…	1139	Tris
167	SGVPLTHCSVDTSTQLTQKPAQFR	Annotated	MVLICIWLSVLSLKKLFQTTVVVSGVHFSIIHVLSSSSAMGWCGATAAVLVLLFNSVALGQQQQYDANALFKTGSKVYPGCVQNFQFRGYFDQTTGLQIATPAMGQTVIAVAYITDLMVYNLAENMEDAMKDYCTVATPSTKLTTDIYFKMLYTGLAAPTKLCYPKIPMTPQLASKSYVCPSVCSHRDTNDAITSRDACRLGQNSLAGRAWDLLMGNKPMDSLILSQLVQSPILGPCLLQYFGQSKLKPNSTCLSVIGDLCYRGMCISKTARPRGFNNEVVRSGVPLTHCSVDTSTQLTQKPAQFRTPISAINASMCDACVLRSMVMTSPSNGTWAEAATIAAQVTAMRPACPSVYLGLTASDADWAAMVTDPLNKAHTIQKAVGLVGTANLQGLVFEF…	1139	Tris; HCl
168	SGVPLTHCSVDTSTQLTQK	Annotated	MVLICIWLSVLSLKKLFQTTVVVSGVHFSIIHVLSSSSAMGWCGATAAVLVLLFNSVALGQQQQYDANALFKTGSKVYPGCVQNFQFRGYFDQTTGLQIATPAMGQTVIAVAYITDLMVYNLAENMEDAMKDYCTVATPSTKLTTDIYFKMLYTGLAAPTKLCYPKIPMTPQLASKSYVCPSVCSHRDTNDAITSRDACRLGQNSLAGRAWDLLMGNKPMDSLILSQLVQSPILGPCLLQYFGQSKLKPNSTCLSVIGDLCYRGMCISKTARPRGFNNEVVRSGVPLTHCSVDTSTQLTQKPAQFRTPISAINASMCDACVLRSMVMTSPSNGTWAEAATIAAQVTAMRPACPSVYLGLTASDADWAAMVTDPLNKAHTIQKAVGLVGTANLQGLVFEF…	1139	Tris
169	LVAQSLDSVLLGVMTYNR	Annotated	MVLICIWLSVLSLKKLFQTTVVVSGVHFSIIHVLSSSSAMGWCGATAAVLVLLFNSVALGQQQQYDANALFKTGSKVYPGCVQNFQFRGYFDQTTGLQIATPAMGQTVIAVAYITDLMVYNLAENMEDAMKDYCTVATPSTKLTTDIYFKMLYTGLAAPTKLCYPKIPMTPQLASKSYVCPSVCSHRDTNDAITSRDACRLGQNSLAGRAWDLLMGNKPMDSLILSQLVQSPILGPCLLQYFGQSKLKPNSTCLSVIGDLCYRGMCISKTARPRGFNNEVVRSGVPLTHCSVDTSTQLTQKPAQFRTPISAINASMCDACVLRSMVMTSPSNGTWAEAATIAAQVTAMRPACPSVYLGLTASDADWAAMVTDPLNKAHTIQKAVGLVGTANLQGLVFEF…	1139	Tris
170	ITTSFLR	Annotated	MVLICIWLSVLSLKKLFQTTVVVSGVHFSIIHVLSSSSAMGWCGATAAVLVLLFNSVALGQQQQYDANALFKTGSKVYPGCVQNFQFRGYFDQTTGLQIATPAMGQTVIAVAYITDLMVYNLAENMEDAMKDYCTVATPSTKLTTDIYFKMLYTGLAAPTKLCYPKIPMTPQLASKSYVCPSVCSHRDTNDAITSRDACRLGQNSLAGRAWDLLMGNKPMDSLILSQLVQSPILGPCLLQYFGQSKLKPNSTCLSVIGDLCYRGMCISKTARPRGFNNEVVRSGVPLTHCSVDTSTQLTQKPAQFRTPISAINASMCDACVLRSMVMTSPSNGTWAEAATIAAQVTAMRPACPSVYLGLTASDADWAAMVTDPLNKAHTIQKAVGLVGTANLQGLVFEF…	1139	Tris; HCl
171	ITTSFIR	Annotated	MVLICIWLSVLSLKKLFQTTVVVSGVHFSIIHVLSSSSAMGWCGATAAVLVLLFNSVALGQQQQYDANALFKTGSKVYPGCVQNFQFRGYFDQTTGLQIATPAMGQTVIAVAYITDLMVYNLAENMEDAMKDYCTVATPSTKLTTDIYFKMLYTGLAAPTKLCYPKIPMTPQLASKSYVCPSVCSHRDTNDAITSRDACRLGQNSLAGRAWDLLMGNKPMDSLILSQLVQSPILGPCLLQYFGQSKLKPNSTCLSVIGDLCYRGMCISKTARPRGFNNEVVRSGVPLTHCSVDTSTQLTQKPAQFRTPISAINASMCDACVLRSMVMTSPSNGTWAEAATIAAQVTAMRPACPSVYLGLTASDADWAAMVTDPLNKAHTIQKAVGLVGTANLQGLVFEF…	1139	Tris
172	TATVAPFVDK	Annotated	MVLICIWLSVLSLKKLFQTTVVVSGVHFSIIHVLSSSSAMGWCGATAAVLVLLFNSVALGQQQQYDANALFKTGSKVYPGCVQNFQFRGYFDQTTGLQIATPAMGQTVIAVAYITDLMVYNLAENMEDAMKDYCTVATPSTKLTTDIYFKMLYTGLAAPTKLCYPKIPMTPQLASKSYVCPSVCSHRDTNDAITSRDACRLGQNSLAGRAWDLLMGNKPMDSLILSQLVQSPILGPCLLQYFGQSKLKPNSTCLSVIGDLCYRGMCISKTARPRGFNNEVVRSGVPLTHCSVDTSTQLTQKPAQFRTPISAINASMCDACVLRSMVMTSPSNGTWAEAATIAAQVTAMRPACPSVYLGLTASDADWAAMVTDPLNKAHTIQKAVGLVGTANLQGLVFEF…	1139	Tris
173	SFTTPGDCDYNMR	Annotated	MVLICIWLSVLSLKKLFQTTVVVSGVHFSIIHVLSSSSAMGWCGATAAVLVLLFNSVALGQQQQYDANALFKTGSKVYPGCVQNFQFRGYFDQTTGLQIATPAMGQTVIAVAYITDLMVYNLAENMEDAMKDYCTVATPSTKLTTDIYFKMLYTGLAAPTKLCYPKIPMTPQLASKSYVCPSVCSHRDTNDAITSRDACRLGQNSLAGRAWDLLMGNKPMDSLILSQLVQSPILGPCLLQYFGQSKLKPNSTCLSVIGDLCYRGMCISKTARPRGFNNEVVRSGVPLTHCSVDTSTQLTQKPAQFRTPISAINASMCDACVLRSMVMTSPSNGTWAEAATIAAQVTAMRPACPSVYLGLTASDADWAAMVTDPLNKAHTIQKAVGLVGTANLQGLVFEF…	1139	Tris; HCl
174	DLSEYLLSQGVAPAK	Annotated	MVLICIWLSVLSLKKLFQTTVVVSGVHFSIIHVLSSSSAMGWCGATAAVLVLLFNSVALGQQQQYDANALFKTGSKVYPGCVQNFQFRGYFDQTTGLQIATPAMGQTVIAVAYITDLMVYNLAENMEDAMKDYCTVATPSTKLTTDIYFKMLYTGLAAPTKLCYPKIPMTPQLASKSYVCPSVCSHRDTNDAITSRDACRLGQNSLAGRAWDLLMGNKPMDSLILSQLVQSPILGPCLLQYFGQSKLKPNSTCLSVIGDLCYRGMCISKTARPRGFNNEVVRSGVPLTHCSVDTSTQLTQKPAQFRTPISAINASMCDACVLRSMVMTSPSNGTWAEAATIAAQVTAMRPACPSVYLGLTASDADWAAMVTDPLNKAHTIQKAVGLVGTANLQGLVFEF…	1139	Tris; HCl
175	TMTEAHVGYR	Annotated	MVLICIWLSVLSLKKLFQTTVVVSGVHFSIIHVLSSSSAMGWCGATAAVLVLLFNSVALGQQQQYDANALFKTGSKVYPGCVQNFQFRGYFDQTTGLQIATPAMGQTVIAVAYITDLMVYNLAENMEDAMKDYCTVATPSTKLTTDIYFKMLYTGLAAPTKLCYPKIPMTPQLASKSYVCPSVCSHRDTNDAITSRDACRLGQNSLAGRAWDLLMGNKPMDSLILSQLVQSPILGPCLLQYFGQSKLKPNSTCLSVIGDLCYRGMCISKTARPRGFNNEVVRSGVPLTHCSVDTSTQLTQKPAQFRTPISAINASMCDACVLRSMVMTSPSNGTWAEAATIAAQVTAMRPACPSVYLGLTASDADWAAMVTDPLNKAHTIQKAVGLVGTANLQGLVFEF…	1139	Tris; HCl
176	YPSSDLFVSDVSVSR	Annotated	MVLICIWLSVLSLKKLFQTTVVVSGVHFSIIHVLSSSSAMGWCGATAAVLVLLFNSVALGQQQQYDANALFKTGSKVYPGCVQNFQFRGYFDQTTGLQIATPAMGQTVIAVAYITDLMVYNLAENMEDAMKDYCTVATPSTKLTTDIYFKMLYTGLAAPTKLCYPKIPMTPQLASKSYVCPSVCSHRDTNDAITSRDACRLGQNSLAGRAWDLLMGNKPMDSLILSQLVQSPILGPCLLQYFGQSKLKPNSTCLSVIGDLCYRGMCISKTARPRGFNNEVVRSGVPLTHCSVDTSTQLTQKPAQFRTPISAINASMCDACVLRSMVMTSPSNGTWAEAATIAAQVTAMRPACPSVYLGLTASDADWAAMVTDPLNKAHTIQKAVGLVGTANLQGLVFEF…	1139	HCl
177	NGYWLGVIK	Annotated	MVLICIWLSVLSLKKLFQTTVVVSGVHFSIIHVLSSSSAMGWCGATAAVLVLLFNSVALGQQQQYDANALFKTGSKVYPGCVQNFQFRGYFDQTTGLQIATPAMGQTVIAVAYITDLMVYNLAENMEDAMKDYCTVATPSTKLTTDIYFKMLYTGLAAPTKLCYPKIPMTPQLASKSYVCPSVCSHRDTNDAITSRDACRLGQNSLAGRAWDLLMGNKPMDSLILSQLVQSPILGPCLLQYFGQSKLKPNSTCLSVIGDLCYRGMCISKTARPRGFNNEVVRSGVPLTHCSVDTSTQLTQKPAQFRTPISAINASMCDACVLRSMVMTSPSNGTWAEAATIAAQVTAMRPACPSVYLGLTASDADWAAMVTDPLNKAHTIQKAVGLVGTANLQGLVFEF…	1139	Tris
178	AALAGGPYYYVGNGPR	Annotated	MVLICIWLSVLSLKKLFQTTVVVSGVHFSIIHVLSSSSAMGWCGATAAVLVLLFNSVALGQQQQYDANALFKTGSKVYPGCVQNFQFRGYFDQTTGLQIATPAMGQTVIAVAYITDLMVYNLAENMEDAMKDYCTVATPSTKLTTDIYFKMLYTGLAAPTKLCYPKIPMTPQLASKSYVCPSVCSHRDTNDAITSRDACRLGQNSLAGRAWDLLMGNKPMDSLILSQLVQSPILGPCLLQYFGQSKLKPNSTCLSVIGDLCYRGMCISKTARPRGFNNEVVRSGVPLTHCSVDTSTQLTQKPAQFRTPISAINASMCDACVLRSMVMTSPSNGTWAEAATIAAQVTAMRPACPSVYLGLTASDADWAAMVTDPLNKAHTIQKAVGLVGTANLQGLVFEF…	1139	HCl
179	VTCPGILNYVGDYIVTSEQYENTVK	Annotated	MVLICIWLSVLSLKKLFQTTVVVSGVHFSIIHVLSSSSAMGWCGATAAVLVLLFNSVALGQQQQYDANALFKTGSKVYPGCVQNFQFRGYFDQTTGLQIATPAMGQTVIAVAYITDLMVYNLAENMEDAMKDYCTVATPSTKLTTDIYFKMLYTGLAAPTKLCYPKIPMTPQLASKSYVCPSVCSHRDTNDAITSRDACRLGQNSLAGRAWDLLMGNKPMDSLILSQLVQSPILGPCLLQYFGQSKLKPNSTCLSVIGDLCYRGMCISKTARPRGFNNEVVRSGVPLTHCSVDTSTQLTQKPAQFRTPISAINASMCDACVLRSMVMTSPSNGTWAEAATIAAQVTAMRPACPSVYLGLTASDADWAAMVTDPLNKAHTIQKAVGLVGTANLQGLVFEF…	1139	Tris; HCl
180	SVLYDPVNYCFVVPGSQQLCEFTAK	Annotated	MVLICIWLSVLSLKKLFQTTVVVSGVHFSIIHVLSSSSAMGWCGATAAVLVLLFNSVALGQQQQYDANALFKTGSKVYPGCVQNFQFRGYFDQTTGLQIATPAMGQTVIAVAYITDLMVYNLAENMEDAMKDYCTVATPSTKLTTDIYFKMLYTGLAAPTKLCYPKIPMTPQLASKSYVCPSVCSHRDTNDAITSRDACRLGQNSLAGRAWDLLMGNKPMDSLILSQLVQSPILGPCLLQYFGQSKLKPNSTCLSVIGDLCYRGMCISKTARPRGFNNEVVRSGVPLTHCSVDTSTQLTQKPAQFRTPISAINASMCDACVLRSMVMTSPSNGTWAEAATIAAQVTAMRPACPSVYLGLTASDADWAAMVTDPLNKAHTIQKAVGLVGTANLQGLVFEF…	1139	Tris
181	DGSSVNVYQLGTAFTDVPVER	Annotated	MVLICIWLSVLSLKKLFQTTVVVSGVHFSIIHVLSSSSAMGWCGATAAVLVLLFNSVALGQQQQYDANALFKTGSKVYPGCVQNFQFRGYFDQTTGLQIATPAMGQTVIAVAYITDLMVYNLAENMEDAMKDYCTVATPSTKLTTDIYFKMLYTGLAAPTKLCYPKIPMTPQLASKSYVCPSVCSHRDTNDAITSRDACRLGQNSLAGRAWDLLMGNKPMDSLILSQLVQSPILGPCLLQYFGQSKLKPNSTCLSVIGDLCYRGMCISKTARPRGFNNEVVRSGVPLTHCSVDTSTQLTQKPAQFRTPISAINASMCDACVLRSMVMTSPSNGTWAEAATIAAQVTAMRPACPSVYLGLTASDADWAAMVTDPLNKAHTIQKAVGLVGTANLQGLVFEF…	1139	Tris; HCl
182	DQYWLGLSR	Annotated	MVLICIWLSVLSLKKLFQTTVVVSGVHFSIIHVLSSSSAMGWCGATAAVLVLLFNSVALGQQQQYDANALFKTGSKVYPGCVQNFQFRGYFDQTTGLQIATPAMGQTVIAVAYITDLMVYNLAENMEDAMKDYCTVATPSTKLTTDIYFKMLYTGLAAPTKLCYPKIPMTPQLASKSYVCPSVCSHRDTNDAITSRDACRLGQNSLAGRAWDLLMGNKPMDSLILSQLVQSPILGPCLLQYFGQSKLKPNSTCLSVIGDLCYRGMCISKTARPRGFNNEVVRSGVPLTHCSVDTSTQLTQKPAQFRTPISAINASMCDACVLRSMVMTSPSNGTWAEAATIAAQVTAMRPACPSVYLGLTASDADWAAMVTDPLNKAHTIQKAVGLVGTANLQGLVFEF…	1139	Tris; HCl
183	CVSFDVSSIPDCLQVVCGGDQLCR	Annotated	MVLICIWLSVLSLKKLFQTTVVVSGVHFSIIHVLSSSSAMGWCGATAAVLVLLFNSVALGQQQQYDANALFKTGSKVYPGCVQNFQFRGYFDQTTGLQIATPAMGQTVIAVAYITDLMVYNLAENMEDAMKDYCTVATPSTKLTTDIYFKMLYTGLAAPTKLCYPKIPMTPQLASKSYVCPSVCSHRDTNDAITSRDACRLGQNSLAGRAWDLLMGNKPMDSLILSQLVQSPILGPCLLQYFGQSKLKPNSTCLSVIGDLCYRGMCISKTARPRGFNNEVVRSGVPLTHCSVDTSTQLTQKPAQFRTPISAINASMCDACVLRSMVMTSPSNGTWAEAATIAAQVTAMRPACPSVYLGLTASDADWAAMVTDPLNKAHTIQKAVGLVGTANLQGLVFEF…	1139	HCl
184	QMAAGPCSMDITTR	Annotated	MVLICIWLSVLSLKKLFQTTVVVSGVHFSIIHVLSSSSAMGWCGATAAVLVLLFNSVALGQQQQYDANALFKTGSKVYPGCVQNFQFRGYFDQTTGLQIATPAMGQTVIAVAYITDLMVYNLAENMEDAMKDYCTVATPSTKLTTDIYFKMLYTGLAAPTKLCYPKIPMTPQLASKSYVCPSVCSHRDTNDAITSRDACRLGQNSLAGRAWDLLMGNKPMDSLILSQLVQSPILGPCLLQYFGQSKLKPNSTCLSVIGDLCYRGMCISKTARPRGFNNEVVRSGVPLTHCSVDTSTQLTQKPAQFRTPISAINASMCDACVLRSMVMTSPSNGTWAEAATIAAQVTAMRPACPSVYLGLTASDADWAAMVTDPLNKAHTIQKAVGLVGTANLQGLVFEF…	1139	Tris; HCl
185	YAVNEVYQLMVK	Annotated	MVLICIWLSVLSLKKLFQTTVVVSGVHFSIIHVLSSSSAMGWCGATAAVLVLLFNSVALGQQQQYDANALFKTGSKVYPGCVQNFQFRGYFDQTTGLQIATPAMGQTVIAVAYITDLMVYNLAENMEDAMKDYCTVATPSTKLTTDIYFKMLYTGLAAPTKLCYPKIPMTPQLASKSYVCPSVCSHRDTNDAITSRDACRLGQNSLAGRAWDLLMGNKPMDSLILSQLVQSPILGPCLLQYFGQSKLKPNSTCLSVIGDLCYRGMCISKTARPRGFNNEVVRSGVPLTHCSVDTSTQLTQKPAQFRTPISAINASMCDACVLRSMVMTSPSNGTWAEAATIAAQVTAMRPACPSVYLGLTASDADWAAMVTDPLNKAHTIQKAVGLVGTANLQGLVFEF…	1139	Tris
186	FWGLLAGGTALILASK	Annotated	MVLICIWLSVLSLKKLFQTTVVVSGVHFSIIHVLSSSSAMGWCGATAAVLVLLFNSVALGQQQQYDANALFKTGSKVYPGCVQNFQFRGYFDQTTGLQIATPAMGQTVIAVAYITDLMVYNLAENMEDAMKDYCTVATPSTKLTTDIYFKMLYTGLAAPTKLCYPKIPMTPQLASKSYVCPSVCSHRDTNDAITSRDACRLGQNSLAGRAWDLLMGNKPMDSLILSQLVQSPILGPCLLQYFGQSKLKPNSTCLSVIGDLCYRGMCISKTARPRGFNNEVVRSGVPLTHCSVDTSTQLTQKPAQFRTPISAINASMCDACVLRSMVMTSPSNGTWAEAATIAAQVTAMRPACPSVYLGLTASDADWAAMVTDPLNKAHTIQKAVGLVGTANLQGLVFEF…	1139	HCl
187	NAHDISVLQEAMK	Annotated	MVLICIWLSVLSLKKLFQTTVVVSGVHFSIIHVLSSSSAMGWCGATAAVLVLLFNSVALGQQQQYDANALFKTGSKVYPGCVQNFQFRGYFDQTTGLQIATPAMGQTVIAVAYITDLMVYNLAENMEDAMKDYCTVATPSTKLTTDIYFKMLYTGLAAPTKLCYPKIPMTPQLASKSYVCPSVCSHRDTNDAITSRDACRLGQNSLAGRAWDLLMGNKPMDSLILSQLVQSPILGPCLLQYFGQSKLKPNSTCLSVIGDLCYRGMCISKTARPRGFNNEVVRSGVPLTHCSVDTSTQLTQKPAQFRTPISAINASMCDACVLRSMVMTSPSNGTWAEAATIAAQVTAMRPACPSVYLGLTASDADWAAMVTDPLNKAHTIQKAVGLVGTANLQGLVFEF…	1139	HCl
188	QVQGLLTTQSNMLDVHDR	Annotated	MVLICIWLSVLSLKKLFQTTVVVSGVHFSIIHVLSSSSAMGWCGATAAVLVLLFNSVALGQQQQYDANALFKTGSKVYPGCVQNFQFRGYFDQTTGLQIATPAMGQTVIAVAYITDLMVYNLAENMEDAMKDYCTVATPSTKLTTDIYFKMLYTGLAAPTKLCYPKIPMTPQLASKSYVCPSVCSHRDTNDAITSRDACRLGQNSLAGRAWDLLMGNKPMDSLILSQLVQSPILGPCLLQYFGQSKLKPNSTCLSVIGDLCYRGMCISKTARPRGFNNEVVRSGVPLTHCSVDTSTQLTQKPAQFRTPISAINASMCDACVLRSMVMTSPSNGTWAEAATIAAQVTAMRPACPSVYLGLTASDADWAAMVTDPLNKAHTIQKAVGLVGTANLQGLVFEF…	1139	Tris
189	QINSQQSIIDLINSK	Annotated	MVLICIWLSVLSLKKLFQTTVVVSGVHFSIIHVLSSSSAMGWCGATAAVLVLLFNSVALGQQQQYDANALFKTGSKVYPGCVQNFQFRGYFDQTTGLQIATPAMGQTVIAVAYITDLMVYNLAENMEDAMKDYCTVATPSTKLTTDIYFKMLYTGLAAPTKLCYPKIPMTPQLASKSYVCPSVCSHRDTNDAITSRDACRLGQNSLAGRAWDLLMGNKPMDSLILSQLVQSPILGPCLLQYFGQSKLKPNSTCLSVIGDLCYRGMCISKTARPRGFNNEVVRSGVPLTHCSVDTSTQLTQKPAQFRTPISAINASMCDACVLRSMVMTSPSNGTWAEAATIAAQVTAMRPACPSVYLGLTASDADWAAMVTDPLNKAHTIQKAVGLVGTANLQGLVFEF…	1139	Tris
190	AISHNADQIMK	Annotated	MVLICIWLSVLSLKKLFQTTVVVSGVHFSIIHVLSSSSAMGWCGATAAVLVLLFNSVALGQQQQYDANALFKTGSKVYPGCVQNFQFRGYFDQTTGLQIATPAMGQTVIAVAYITDLMVYNLAENMEDAMKDYCTVATPSTKLTTDIYFKMLYTGLAAPTKLCYPKIPMTPQLASKSYVCPSVCSHRDTNDAITSRDACRLGQNSLAGRAWDLLMGNKPMDSLILSQLVQSPILGPCLLQYFGQSKLKPNSTCLSVIGDLCYRGMCISKTARPRGFNNEVVRSGVPLTHCSVDTSTQLTQKPAQFRTPISAINASMCDACVLRSMVMTSPSNGTWAEAATIAAQVTAMRPACPSVYLGLTASDADWAAMVTDPLNKAHTIQKAVGLVGTANLQGLVFEF…	1139	Tris
191	FSYVASQLSK	Annotated	MVLICIWLSVLSLKKLFQTTVVVSGVHFSIIHVLSSSSAMGWCGATAAVLVLLFNSVALGQQQQYDANALFKTGSKVYPGCVQNFQFRGYFDQTTGLQIATPAMGQTVIAVAYITDLMVYNLAENMEDAMKDYCTVATPSTKLTTDIYFKMLYTGLAAPTKLCYPKIPMTPQLASKSYVCPSVCSHRDTNDAITSRDACRLGQNSLAGRAWDLLMGNKPMDSLILSQLVQSPILGPCLLQYFGQSKLKPNSTCLSVIGDLCYRGMCISKTARPRGFNNEVVRSGVPLTHCSVDTSTQLTQKPAQFRTPISAINASMCDACVLRSMVMTSPSNGTWAEAATIAAQVTAMRPACPSVYLGLTASDADWAAMVTDPLNKAHTIQKAVGLVGTANLQGLVFEF…	1139	Tris
192	LTAMVEAYR	Annotated	MVLICIWLSVLSLKKLFQTTVVVSGVHFSIIHVLSSSSAMGWCGATAAVLVLLFNSVALGQQQQYDANALFKTGSKVYPGCVQNFQFRGYFDQTTGLQIATPAMGQTVIAVAYITDLMVYNLAENMEDAMKDYCTVATPSTKLTTDIYFKMLYTGLAAPTKLCYPKIPMTPQLASKSYVCPSVCSHRDTNDAITSRDACRLGQNSLAGRAWDLLMGNKPMDSLILSQLVQSPILGPCLLQYFGQSKLKPNSTCLSVIGDLCYRGMCISKTARPRGFNNEVVRSGVPLTHCSVDTSTQLTQKPAQFRTPISAINASMCDACVLRSMVMTSPSNGTWAEAATIAAQVTAMRPACPSVYLGLTASDADWAAMVTDPLNKAHTIQKAVGLVGTANLQGLVFEF…	1139	Tris
193	DFASYAVSAKPLK	Annotated	MYRIPKTYRDFASYAVSAKPLKINGEWYVPRSDDVEMLGDGVFYSTLQCDNNICLPPTVHPTWADCMAAITVQTVLQIQQYCRLIKCAADHCSDIVTSPIQYTGTVTLPQRSVGDFTFYNGVEPVSNVPQVVVPPISIVPIKTGATLTDITPAVAQVQSIVTDLGKSMGQFNNQLSKLQADIQSKLNELYSNQNNFNLTYEQWLVLVNNIQRNQVQYQQGITLFNKGAQEFNASLEEWRQQQYEWTVLKTDFKNLSAIYDELKKVYNVQAAKFAEQLEKMFNGDWSDIFYGPLRNFAIGLATTFSIMGAIALAVGIFYSIRYFCPGVCSGCCGGGGCCCGGSSYKRHHDD	350	Tris; HCl
194	DFASYAVSAK	Annotated	MYRIPKTYRDFASYAVSAKPLKINGEWYVPRSDDVEMLGDGVFYSTLQCDNNICLPPTVHPTWADCMAAITVQTVLQIQQYCRLIKCAADHCSDIVTSPIQYTGTVTLPQRSVGDFTFYNGVEPVSNVPQVVVPPISIVPIKTGATLTDITPAVAQVQSIVTDLGKSMGQFNNQLSKLQADIQSKLNELYSNQNNFNLTYEQWLVLVNNIQRNQVQYQQGITLFNKGAQEFNASLEEWRQQQYEWTVLKTDFKNLSAIYDELKKVYNVQAAKFAEQLEKMFNGDWSDIFYGPLRNFAIGLATTFSIMGAIALAVGIFYSIRYFCPGVCSGCCGGGGCCCGGSSYKRHHDD	350	Tris; HCl
195	INGEWYVPR	Annotated	MYRIPKTYRDFASYAVSAKPLKINGEWYVPRSDDVEMLGDGVFYSTLQCDNNICLPPTVHPTWADCMAAITVQTVLQIQQYCRLIKCAADHCSDIVTSPIQYTGTVTLPQRSVGDFTFYNGVEPVSNVPQVVVPPISIVPIKTGATLTDITPAVAQVQSIVTDLGKSMGQFNNQLSKLQADIQSKLNELYSNQNNFNLTYEQWLVLVNNIQRNQVQYQQGITLFNKGAQEFNASLEEWRQQQYEWTVLKTDFKNLSAIYDELKKVYNVQAAKFAEQLEKMFNGDWSDIFYGPLRNFAIGLATTFSIMGAIALAVGIFYSIRYFCPGVCSGCCGGGGCCCGGSSYKRHHDD	350	Tris; HCl
196	CAADHCSDIVTSPIQYTGTVTLPQR	Annotated	MYRIPKTYRDFASYAVSAKPLKINGEWYVPRSDDVEMLGDGVFYSTLQCDNNICLPPTVHPTWADCMAAITVQTVLQIQQYCRLIKCAADHCSDIVTSPIQYTGTVTLPQRSVGDFTFYNGVEPVSNVPQVVVPPISIVPIKTGATLTDITPAVAQVQSIVTDLGKSMGQFNNQLSKLQADIQSKLNELYSNQNNFNLTYEQWLVLVNNIQRNQVQYQQGITLFNKGAQEFNASLEEWRQQQYEWTVLKTDFKNLSAIYDELKKVYNVQAAKFAEQLEKMFNGDWSDIFYGPLRNFAIGLATTFSIMGAIALAVGIFYSIRYFCPGVCSGCCGGGGCCCGGSSYKRHHDD	350	Tris
197	TGTVTLPQR	Annotated	MYRIPKTYRDFASYAVSAKPLKINGEWYVPRSDDVEMLGDGVFYSTLQCDNNICLPPTVHPTWADCMAAITVQTVLQIQQYCRLIKCAADHCSDIVTSPIQYTGTVTLPQRSVGDFTFYNGVEPVSNVPQVVVPPISIVPIKTGATLTDITPAVAQVQSIVTDLGKSMGQFNNQLSKLQADIQSKLNELYSNQNNFNLTYEQWLVLVNNIQRNQVQYQQGITLFNKGAQEFNASLEEWRQQQYEWTVLKTDFKNLSAIYDELKKVYNVQAAKFAEQLEKMFNGDWSDIFYGPLRNFAIGLATTFSIMGAIALAVGIFYSIRYFCPGVCSGCCGGGGCCCGGSSYKRHHDD	350	Tris
198	SVGDFTFYNGVEPVSNVPQVVVPPISIVPIK	Annotated	MYRIPKTYRDFASYAVSAKPLKINGEWYVPRSDDVEMLGDGVFYSTLQCDNNICLPPTVHPTWADCMAAITVQTVLQIQQYCRLIKCAADHCSDIVTSPIQYTGTVTLPQRSVGDFTFYNGVEPVSNVPQVVVPPISIVPIKTGATLTDITPAVAQVQSIVTDLGKSMGQFNNQLSKLQADIQSKLNELYSNQNNFNLTYEQWLVLVNNIQRNQVQYQQGITLFNKGAQEFNASLEEWRQQQYEWTVLKTDFKNLSAIYDELKKVYNVQAAKFAEQLEKMFNGDWSDIFYGPLRNFAIGLATTFSIMGAIALAVGIFYSIRYFCPGVCSGCCGGGGCCCGGSSYKRHHDD	350	Tris
199	SMGQFNNQLSK	Annotated	MYRIPKTYRDFASYAVSAKPLKINGEWYVPRSDDVEMLGDGVFYSTLQCDNNICLPPTVHPTWADCMAAITVQTVLQIQQYCRLIKCAADHCSDIVTSPIQYTGTVTLPQRSVGDFTFYNGVEPVSNVPQVVVPPISIVPIKTGATLTDITPAVAQVQSIVTDLGKSMGQFNNQLSKLQADIQSKLNELYSNQNNFNLTYEQWLVLVNNIQRNQVQYQQGITLFNKGAQEFNASLEEWRQQQYEWTVLKTDFKNLSAIYDELKKVYNVQAAKFAEQLEKMFNGDWSDIFYGPLRNFAIGLATTFSIMGAIALAVGIFYSIRYFCPGVCSGCCGGGGCCCGGSSYKRHHDD	350	Tris
200	NQVQYQQGITLFNK	Annotated	MYRIPKTYRDFASYAVSAKPLKINGEWYVPRSDDVEMLGDGVFYSTLQCDNNICLPPTVHPTWADCMAAITVQTVLQIQQYCRLIKCAADHCSDIVTSPIQYTGTVTLPQRSVGDFTFYNGVEPVSNVPQVVVPPISIVPIKTGATLTDITPAVAQVQSIVTDLGKSMGQFNNQLSKLQADIQSKLNELYSNQNNFNLTYEQWLVLVNNIQRNQVQYQQGITLFNKGAQEFNASLEEWRQQQYEWTVLKTDFKNLSAIYDELKKVYNVQAAKFAEQLEKMFNGDWSDIFYGPLRNFAIGLATTFSIMGAIALAVGIFYSIRYFCPGVCSGCCGGGGCCCGGSSYKRHHDD	350	Tris
201	QQQYEWTVLK	Annotated	MYRIPKTYRDFASYAVSAKPLKINGEWYVPRSDDVEMLGDGVFYSTLQCDNNICLPPTVHPTWADCMAAITVQTVLQIQQYCRLIKCAADHCSDIVTSPIQYTGTVTLPQRSVGDFTFYNGVEPVSNVPQVVVPPISIVPIKTGATLTDITPAVAQVQSIVTDLGKSMGQFNNQLSKLQADIQSKLNELYSNQNNFNLTYEQWLVLVNNIQRNQVQYQQGITLFNKGAQEFNASLEEWRQQQYEWTVLKTDFKNLSAIYDELKKVYNVQAAKFAEQLEKMFNGDWSDIFYGPLRNFAIGLATTFSIMGAIALAVGIFYSIRYFCPGVCSGCCGGGGCCCGGSSYKRHHDD	350	Tris; HCl
202	YVTIVDDWSTVIEAIPVDYK	Annotated	MVLICIWLSVLSLKKLFQTTVVVSGVHFSIIHVLSSSSAMGWCGATAAVLVLLFNSVALGQQQQYDANALFKTGSKVYPGCVQNFQFRGYFDQTTGLQIATPAMGQTVIAVAYITDLMVYNLAENMEDAMKDYCTVATPSTKLTTDIYFKMLYTGLAAPTKLCYPKIPMTPQLASKSYVCPSVCSHRDTNDAITSRDACRLGQNSLAGRAWDLLMGNKPMDSLILSQLVQSPILGPCLLQYFGQSKLKPNSTCLSVIGDLCYRGMCISKTARPRGFNNEVVRSGVPLTHCSVDTSTQLTQKPAQFRTPISAINASMCDACVLRSMVMTSPSNGTWAEAATIAAQVTAMRPACPSVYLGLTASDADWAAMVTDPLNKAHTIQKAVGLVGTANLQGLVFEF…	1139	HCl
203	KLFNTAVSMR	Annotated	MLLGNKALKWRGFNGMGFGTTEACDSYQVLNLYKELGGEYDATMTSWAEQGVLCLSVGLTCSGTEDHSEQWSKLVETIISKCLVNNKQLQSIAVGYDAKKLFNTAVSMRTGSLEKAQCVFTTDYLYKSDFIRSRVFANTNTQLRQHKQKLIQWVKDANMIID	162	Tris
204	LLQWVK	Annotated	MLLGNKALKWRGFNGMGFGTTEACDSYQVLNLYKELGGEYDATMTSWAEQGVLCLSVGLTCSGTEDHSEQWSKLVETIISKCLVNNKQLQSIAVGYDAKKLFNTAVSMRTGSLEKAQCVFTTDYLYKSDFIRSRVFANTNTQLRQHKQKLIQWVKDANMIID	162	Tris
205	QAILAGLTPLDISLLTESIR	Annotated	MAAEQPSSSTSQRYDDEEEEEEDFDVIKVPDDLCRQAILAGLTPLDISLLTESIRRNTAAPSESVDLPRSSFLKKYPEFKDLPDSAIYGKPLPYVCGDSSWFETRTITMGARPPMLRYSSTTKPQDLLSTDFLVLEDKLESGTRRPVLKAFRQIYHCHFDYRFVSFQSFHISLTILCFFIKKNSQPTNLQVSGIVYRYRHADAGLYILERRPEKMLDER	219	Tris
206	NTAAPSESVDLPR	Annotated	MAAEQPSSSTSQRYDDEEEEEEDFDVIKVPDDLCRQAILAGLTPLDISLLTESIRRNTAAPSESVDLPRSSFLKKYPEFKDLPDSAIYGKPLPYVCGDSSWFETRTITMGARPPMLRYSSTTKPQDLLSTDFLVLEDKLESGTRRPVLKAFRQIYHCHFDYRFVSFQSFHISLTILCFFIKKNSQPTNLQVSGIVYRYRHADAGLYILERRPEKMLDER	219	Tris; HCl
207	YSSTTKPQDLLSTDFLVLEDKLESGTR	Annotated	MAAEQPSSSTSQRYDDEEEEEEDFDVIKVPDDLCRQAILAGLTPLDISLLTESIRRNTAAPSESVDLPRSSFLKKYPEFKDLPDSAIYGKPLPYVCGDSSWFETRTITMGARPPMLRYSSTTKPQDLLSTDFLVLEDKLESGTRRPVLKAFRQIYHCHFDYRFVSFQSFHISLTILCFFIKKNSQPTNLQVSGIVYRYRHADAGLYILERRPEKMLDER	219	Tris
208	YSSTTKPQDLLSTDFLVLEDK	Annotated	MAAEQPSSSTSQRYDDEEEEEEDFDVIKVPDDLCRQAILAGLTPLDISLLTESIRRNTAAPSESVDLPRSSFLKKYPEFKDLPDSAIYGKPLPYVCGDSSWFETRTITMGARPPMLRYSSTTKPQDLLSTDFLVLEDKLESGTRRPVLKAFRQIYHCHFDYRFVSFQSFHISLTILCFFIKKNSQPTNLQVSGIVYRYRHADAGLYILERRPEKMLDER	219	Tris
209	FLASSIVIDTLMQDSTYWK	Annotated	MTTGSSLFNLFISLSLYYVFLLKKILNQPTYRFLASSIVIDTLMQDSTYWKDVLKRCWTSDEYGFYKNYQTDKNYCYKSNTSYGENILKEPSKIGYKKLKNFLMLATEVAVYHFLHSMKSSNVKPKEPNSDMITAANRLSALLQPVRVVPPSFRVPKDLKFALEMLGSRYLDLLVVYIRNFTTKTTPEMPSDLVRMFEKMTLKKCVNTGTAVKRAKLLTRSALLFVPVEASVLAGFLLCDPKTRPINGDNDLFYPTAAYQDMVRQTWTLRQIGHFTEELVFKHYSKVRWSKLIDGLSELRQLFPVKVREIIRAHDIKLLRQPVASCDVVLCDESDMDSDEEYEPDENGYFPYEIPGSAVRMADGVNTVITTRKIPAPNDPAYEETTEDEDDEEDVIIPR…	1037	Tris
210	EPNSDMITAANR	Annotated	MTTGSSLFNLFISLSLYYVFLLKKILNQPTYRFLASSIVIDTLMQDSTYWKDVLKRCWTSDEYGFYKNYQTDKNYCYKSNTSYGENILKEPSKIGYKKLKNFLMLATEVAVYHFLHSMKSSNVKPKEPNSDMITAANRLSALLQPVRVVPPSFRVPKDLKFALEMLGSRYLDLLVVYIRNFTTKTTPEMPSDLVRMFEKMTLKKCVNTGTAVKRAKLLTRSALLFVPVEASVLAGFLLCDPKTRPINGDNDLFYPTAAYQDMVRQTWTLRQIGHFTEELVFKHYSKVRWSKLIDGLSELRQLFPVKVREIIRAHDIKLLRQPVASCDVVLCDESDMDSDEEYEPDENGYFPYEIPGSAVRMADGVNTVITTRKIPAPNDPAYEETTEDEDDEEDVIIPR…	1037	Tris; HCl
211	LSALLQPVR	Annotated	MTTGSSLFNLFISLSLYYVFLLKKILNQPTYRFLASSIVIDTLMQDSTYWKDVLKRCWTSDEYGFYKNYQTDKNYCYKSNTSYGENILKEPSKIGYKKLKNFLMLATEVAVYHFLHSMKSSNVKPKEPNSDMITAANRLSALLQPVRVVPPSFRVPKDLKFALEMLGSRYLDLLVVYIRNFTTKTTPEMPSDLVRMFEKMTLKKCVNTGTAVKRAKLLTRSALLFVPVEASVLAGFLLCDPKTRPINGDNDLFYPTAAYQDMVRQTWTLRQIGHFTEELVFKHYSKVRWSKLIDGLSELRQLFPVKVREIIRAHDIKLLRQPVASCDVVLCDESDMDSDEEYEPDENGYFPYEIPGSAVRMADGVNTVITTRKIPAPNDPAYEETTEDEDDEEDVIIPR…	1037	Tris
212	FALEMLGSR	Annotated	MTTGSSLFNLFISLSLYYVFLLKKILNQPTYRFLASSIVIDTLMQDSTYWKDVLKRCWTSDEYGFYKNYQTDKNYCYKSNTSYGENILKEPSKIGYKKLKNFLMLATEVAVYHFLHSMKSSNVKPKEPNSDMITAANRLSALLQPVRVVPPSFRVPKDLKFALEMLGSRYLDLLVVYIRNFTTKTTPEMPSDLVRMFEKMTLKKCVNTGTAVKRAKLLTRSALLFVPVEASVLAGFLLCDPKTRPINGDNDLFYPTAAYQDMVRQTWTLRQIGHFTEELVFKHYSKVRWSKLIDGLSELRQLFPVKVREIIRAHDIKLLRQPVASCDVVLCDESDMDSDEEYEPDENGYFPYEIPGSAVRMADGVNTVITTRKIPAPNDPAYEETTEDEDDEEDVIIPR…	1037	Tris
213	TTPEMPSDLVR	Annotated	MTTGSSLFNLFISLSLYYVFLLKKILNQPTYRFLASSIVIDTLMQDSTYWKDVLKRCWTSDEYGFYKNYQTDKNYCYKSNTSYGENILKEPSKIGYKKLKNFLMLATEVAVYHFLHSMKSSNVKPKEPNSDMITAANRLSALLQPVRVVPPSFRVPKDLKFALEMLGSRYLDLLVVYIRNFTTKTTPEMPSDLVRMFEKMTLKKCVNTGTAVKRAKLLTRSALLFVPVEASVLAGFLLCDPKTRPINGDNDLFYPTAAYQDMVRQTWTLRQIGHFTEELVFKHYSKVRWSKLIDGLSELRQLFPVKVREIIRAHDIKLLRQPVASCDVVLCDESDMDSDEEYEPDENGYFPYEIPGSAVRMADGVNTVITTRKIPAPNDPAYEETTEDEDDEEDVIIPR…	1037	Tris
214	QIGHFTEELVFK	Annotated	MTTGSSLFNLFISLSLYYVFLLKKILNQPTYRFLASSIVIDTLMQDSTYWKDVLKRCWTSDEYGFYKNYQTDKNYCYKSNTSYGENILKEPSKIGYKKLKNFLMLATEVAVYHFLHSMKSSNVKPKEPNSDMITAANRLSALLQPVRVVPPSFRVPKDLKFALEMLGSRYLDLLVVYIRNFTTKTTPEMPSDLVRMFEKMTLKKCVNTGTAVKRAKLLTRSALLFVPVEASVLAGFLLCDPKTRPINGDNDLFYPTAAYQDMVRQTWTLRQIGHFTEELVFKHYSKVRWSKLIDGLSELRQLFPVKVREIIRAHDIKLLRQPVASCDVVLCDESDMDSDEEYEPDENGYFPYEIPGSAVRMADGVNTVITTRKIPAPNDPAYEETTEDEDDEEDVIIPR…	1037	Tris
215	LIDGLSELR	Annotated	MTTGSSLFNLFISLSLYYVFLLKKILNQPTYRFLASSIVIDTLMQDSTYWKDVLKRCWTSDEYGFYKNYQTDKNYCYKSNTSYGENILKEPSKIGYKKLKNFLMLATEVAVYHFLHSMKSSNVKPKEPNSDMITAANRLSALLQPVRVVPPSFRVPKDLKFALEMLGSRYLDLLVVYIRNFTTKTTPEMPSDLVRMFEKMTLKKCVNTGTAVKRAKLLTRSALLFVPVEASVLAGFLLCDPKTRPINGDNDLFYPTAAYQDMVRQTWTLRQIGHFTEELVFKHYSKVRWSKLIDGLSELRQLFPVKVREIIRAHDIKLLRQPVASCDVVLCDESDMDSDEEYEPDENGYFPYEIPGSAVRMADGVNTVITTRKIPAPNDPAYEETTEDEDDEEDVIIPR…	1037	Tris
216	TIDPDQDPRPYQ	Annotated	MTTGSSLFNLFISLSLYYVFLLKKILNQPTYRFLASSIVIDTLMQDSTYWKDVLKRCWTSDEYGFYKNYQTDKNYCYKSNTSYGENILKEPSKIGYKKLKNFLMLATEVAVYHFLHSMKSSNVKPKEPNSDMITAANRLSALLQPVRVVPPSFRVPKDLKFALEMLGSRYLDLLVVYIRNFTTKTTPEMPSDLVRMFEKMTLKKCVNTGTAVKRAKLLTRSALLFVPVEASVLAGFLLCDPKTRPINGDNDLFYPTAAYQDMVRQTWTLRQIGHFTEELVFKHYSKVRWSKLIDGLSELRQLFPVKVREIIRAHDIKLLRQPVASCDVVLCDESDMDSDEEYEPDENGYFPYEIPGSAVRMADGVNTVITTRKIPAPNDPAYEETTEDEDDEEDVIIPR…	1037	HCl
217	HDELTDTFIR	Annotated	MTTGSSLFNLFISLSLYYVFLLKKILNQPTYRFLASSIVIDTLMQDSTYWKDVLKRCWTSDEYGFYKNYQTDKNYCYKSNTSYGENILKEPSKIGYKKLKNFLMLATEVAVYHFLHSMKSSNVKPKEPNSDMITAANRLSALLQPVRVVPPSFRVPKDLKFALEMLGSRYLDLLVVYIRNFTTKTTPEMPSDLVRMFEKMTLKKCVNTGTAVKRAKLLTRSALLFVPVEASVLAGFLLCDPKTRPINGDNDLFYPTAAYQDMVRQTWTLRQIGHFTEELVFKHYSKVRWSKLIDGLSELRQLFPVKVREIIRAHDIKLLRQPVASCDVVLCDESDMDSDEEYEPDENGYFPYEIPGSAVRMADGVNTVITTRKIPAPNDPAYEETTEDEDDEEDVIIPR…	1037	HCl
218	LITMIGR	Annotated	MTTGSSLFNLFISLSLYYVFLLKKILNQPTYRFLASSIVIDTLMQDSTYWKDVLKRCWTSDEYGFYKNYQTDKNYCYKSNTSYGENILKEPSKIGYKKLKNFLMLATEVAVYHFLHSMKSSNVKPKEPNSDMITAANRLSALLQPVRVVPPSFRVPKDLKFALEMLGSRYLDLLVVYIRNFTTKTTPEMPSDLVRMFEKMTLKKCVNTGTAVKRAKLLTRSALLFVPVEASVLAGFLLCDPKTRPINGDNDLFYPTAAYQDMVRQTWTLRQIGHFTEELVFKHYSKVRWSKLIDGLSELRQLFPVKVREIIRAHDIKLLRQPVASCDVVLCDESDMDSDEEYEPDENGYFPYEIPGSAVRMADGVNTVITTRKIPAPNDPAYEETTEDEDDEEDVIIPR…	1037	Tris
219	VGELEEACR	Annotated	MTTGSSLFNLFISLSLYYVFLLKKILNQPTYRFLASSIVIDTLMQDSTYWKDVLKRCWTSDEYGFYKNYQTDKNYCYKSNTSYGENILKEPSKIGYKKLKNFLMLATEVAVYHFLHSMKSSNVKPKEPNSDMITAANRLSALLQPVRVVPPSFRVPKDLKFALEMLGSRYLDLLVVYIRNFTTKTTPEMPSDLVRMFEKMTLKKCVNTGTAVKRAKLLTRSALLFVPVEASVLAGFLLCDPKTRPINGDNDLFYPTAAYQDMVRQTWTLRQIGHFTEELVFKHYSKVRWSKLIDGLSELRQLFPVKVREIIRAHDIKLLRQPVASCDVVLCDESDMDSDEEYEPDENGYFPYEIPGSAVRMADGVNTVITTRKIPAPNDPAYEETTEDEDDEEDVIIPR…	1037	Tris
220	TLLSLLVDAAPQQGIPGAR	Annotated	MTTGSSLFNLFISLSLYYVFLLKKILNQPTYRFLASSIVIDTLMQDSTYWKDVLKRCWTSDEYGFYKNYQTDKNYCYKSNTSYGENILKEPSKIGYKKLKNFLMLATEVAVYHFLHSMKSSNVKPKEPNSDMITAANRLSALLQPVRVVPPSFRVPKDLKFALEMLGSRYLDLLVVYIRNFTTKTTPEMPSDLVRMFEKMTLKKCVNTGTAVKRAKLLTRSALLFVPVEASVLAGFLLCDPKTRPINGDNDLFYPTAAYQDMVRQTWTLRQIGHFTEELVFKHYSKVRWSKLIDGLSELRQLFPVKVREIIRAHDIKLLRQPVASCDVVLCDESDMDSDEEYEPDENGYFPYEIPGSAVRMADGVNTVITTRKIPAPNDPAYEETTEDEDDEEDVIIPR…	1037	Tris
221	EGTGLFLAVCEK	Annotated	MTTGSSLFNLFISLSLYYVFLLKKILNQPTYRFLASSIVIDTLMQDSTYWKDVLKRCWTSDEYGFYKNYQTDKNYCYKSNTSYGENILKEPSKIGYKKLKNFLMLATEVAVYHFLHSMKSSNVKPKEPNSDMITAANRLSALLQPVRVVPPSFRVPKDLKFALEMLGSRYLDLLVVYIRNFTTKTTPEMPSDLVRMFEKMTLKKCVNTGTAVKRAKLLTRSALLFVPVEASVLAGFLLCDPKTRPINGDNDLFYPTAAYQDMVRQTWTLRQIGHFTEELVFKHYSKVRWSKLIDGLSELRQLFPVKVREIIRAHDIKLLRQPVASCDVVLCDESDMDSDEEYEPDENGYFPYEIPGSAVRMADGVNTVITTRKIPAPNDPAYEETTEDEDDEEDVIIPR…	1037	HCl
222	SLETSTDDTVDQYKDALQEDIDAYIR	Annotated	MTTGSSLFNLFISLSLYYVFLLKKILNQPTYRFLASSIVIDTLMQDSTYWKDVLKRCWTSDEYGFYKNYQTDKNYCYKSNTSYGENILKEPSKIGYKKLKNFLMLATEVAVYHFLHSMKSSNVKPKEPNSDMITAANRLSALLQPVRVVPPSFRVPKDLKFALEMLGSRYLDLLVVYIRNFTTKTTPEMPSDLVRMFEKMTLKKCVNTGTAVKRAKLLTRSALLFVPVEASVLAGFLLCDPKTRPINGDNDLFYPTAAYQDMVRQTWTLRQIGHFTEELVFKHYSKVRWSKLIDGLSELRQLFPVKVREIIRAHDIKLLRQPVASCDVVLCDESDMDSDEEYEPDENGYFPYEIPGSAVRMADGVNTVITTRKIPAPNDPAYEETTEDEDDEEDVIIPR…	1037	Tris
223	AVLMYAACK	Annotated	MKKLTCPLCPLDINLDGLVAHMVTTHKKPEWTVSCERCKALLNSCPRPYEQHSALYAWLHINVPNHPCHQAGLRWDYSLPPASNSNDIKVIRDRCDAYRLGAAKKLPQDIPSLAPYLLVPKRTASAHTSNNQEEALLGGFDLSDPAVRKTFCLNAQIVSAWSSEYNGTTYVDLEWPRITDTFLAKPFGAAVQKWRSVINGAGLDVHRFRATVPIQQRPTGLTNCNACGPDSAHTTLNACSRWARCAKCDARFEWGYPTCECCLKHGGVPLEQWCDWCDQELDHGSVCCRPEPCYPPYTLSWIPDHLREDQEWLKGSVMSILAVQQGPFKTKRCDCANCVSLINLIEGKQWESAKACAQELIKRPNVTCPKELRRYYPIPHLHHGNPTNYETAGNKKNVK…	828	Tris
224	SLENVSLLGQTVLR	Annotated	MKKLTCPLCPLDINLDGLVAHMVTTHKKPEWTVSCERCKALLNSCPRPYEQHSALYAWLHINVPNHPCHQAGLRWDYSLPPASNSNDIKVIRDRCDAYRLGAAKKLPQDIPSLAPYLLVPKRTASAHTSNNQEEALLGGFDLSDPAVRKTFCLNAQIVSAWSSEYNGTTYVDLEWPRITDTFLAKPFGAAVQKWRSVINGAGLDVHRFRATVPIQQRPTGLTNCNACGPDSAHTTLNACSRWARCAKCDARFEWGYPTCECCLKHGGVPLEQWCDWCDQELDHGSVCCRPEPCYPPYTLSWIPDHLREDQEWLKGSVMSILAVQQGPFKTKRCDCANCVSLINLIEGKQWESAKACAQELIKRPNVTCPKELRRYYPIPHLHHGNPTNYETAGNKKNVK…	828	Tris
225	MMLHQVVILVCR	Annotated	MQRRIARTLGLRATHQTKRTLCQARGRSQIFDGTFIIIVLGLVLFEQLSTIFSLFGQLSAMMLHQVVILVCRKVGELFPDQDTKLILKSILSYHQPTEDLSSAQLEHQLATAFSSVQSLITRVDNEYTLFGMLLGRLGIPETVPKRLNPDGTENKKPFPVSTPLLWFLTCALEWYEKYEKANVPKGTTIKARKTVENMANAFAVADRVYNSTKVMPSNDQLTQAAQHLGHAIVSFNSCISLMYTLKNTAPQPLPSAYVNPYQGQTK	266	Tris; HCl
226	MLHQVVILVCR	Annotated	MQRRIARTLGLRATHQTKRTLCQARGRSQIFDGTFIIIVLGLVLFEQLSTIFSLFGQLSAMMLHQVVILVCRKVGELFPDQDTKLILKSILSYHQPTEDLSSAQLEHQLATAFSSVQSLITRVDNEYTLFGMLLGRLGIPETVPKRLNPDGTENKKPFPVSTPLLWFLTCALEWYEKYEKANVPKGTTIKARKTVENMANAFAVADRVYNSTKVMPSNDQLTQAAQHLGHAIVSFNSCISLMYTLKNTAPQPLPSAYVNPYQGQTK	266	Tris; HCl
227	MLHQVVILVCRK	Annotated	MQRRIARTLGLRATHQTKRTLCQARGRSQIFDGTFIIIVLGLVLFEQLSTIFSLFGQLSAMMLHQVVILVCRKVGELFPDQDTKLILKSILSYHQPTEDLSSAQLEHQLATAFSSVQSLITRVDNEYTLFGMLLGRLGIPETVPKRLNPDGTENKKPFPVSTPLLWFLTCALEWYEKYEKANVPKGTTIKARKTVENMANAFAVADRVYNSTKVMPSNDQLTQAAQHLGHAIVSFNSCISLMYTLKNTAPQPLPSAYVNPYQGQTK	266	HCl
228	KVGELFPDQDTK	Annotated	MQRRIARTLGLRATHQTKRTLCQARGRSQIFDGTFIIIVLGLVLFEQLSTIFSLFGQLSAMMLHQVVILVCRKVGELFPDQDTKLILKSILSYHQPTEDLSSAQLEHQLATAFSSVQSLITRVDNEYTLFGMLLGRLGIPETVPKRLNPDGTENKKPFPVSTPLLWFLTCALEWYEKYEKANVPKGTTIKARKTVENMANAFAVADRVYNSTKVMPSNDQLTQAAQHLGHAIVSFNSCISLMYTLKNTAPQPLPSAYVNPYQGQTK	266	Tris; HCl
229	VGELFPDQDTK	Annotated	MQRRIARTLGLRATHQTKRTLCQARGRSQIFDGTFIIIVLGLVLFEQLSTIFSLFGQLSAMMLHQVVILVCRKVGELFPDQDTKLILKSILSYHQPTEDLSSAQLEHQLATAFSSVQSLITRVDNEYTLFGMLLGRLGIPETVPKRLNPDGTENKKPFPVSTPLLWFLTCALEWYEKYEKANVPKGTTIKARKTVENMANAFAVADRVYNSTKVMPSNDQLTQAAQHLGHAIVSFNSCISLMYTLKNTAPQPLPSAYVNPYQGQTK	266	HCl
230	SILSYHQPTEDLSSAQLEHQLATAFSSVQSLITR	Annotated	MQRRIARTLGLRATHQTKRTLCQARGRSQIFDGTFIIIVLGLVLFEQLSTIFSLFGQLSAMMLHQVVILVCRKVGELFPDQDTKLILKSILSYHQPTEDLSSAQLEHQLATAFSSVQSLITRVDNEYTLFGMLLGRLGIPETVPKRLNPDGTENKKPFPVSTPLLWFLTCALEWYEKYEKANVPKGTTIKARKTVENMANAFAVADRVYNSTKVMPSNDQLTQAAQHLGHAIVSFNSCISLMYTLKNTAPQPLPSAYVNPYQGQTK	266	Tris; HCl
231	HQPTEDLSSAQLEHQLATAFSSVQSLITR	Annotated	MQRRIARTLGLRATHQTKRTLCQARGRSQIFDGTFIIIVLGLVLFEQLSTIFSLFGQLSAMMLHQVVILVCRKVGELFPDQDTKLILKSILSYHQPTEDLSSAQLEHQLATAFSSVQSLITRVDNEYTLFGMLLGRLGIPETVPKRLNPDGTENKKPFPVSTPLLWFLTCALEWYEKYEKANVPKGTTIKARKTVENMANAFAVADRVYNSTKVMPSNDQLTQAAQHLGHAIVSFNSCISLMYTLKNTAPQPLPSAYVNPYQGQTK	266	Tris
232	QPTEDLSSAQLEHQLATAFSSVQSLITR	Annotated	MQRRIARTLGLRATHQTKRTLCQARGRSQIFDGTFIIIVLGLVLFEQLSTIFSLFGQLSAMMLHQVVILVCRKVGELFPDQDTKLILKSILSYHQPTEDLSSAQLEHQLATAFSSVQSLITRVDNEYTLFGMLLGRLGIPETVPKRLNPDGTENKKPFPVSTPLLWFLTCALEWYEKYEKANVPKGTTIKARKTVENMANAFAVADRVYNSTKVMPSNDQLTQAAQHLGHAIVSFNSCISLMYTLKNTAPQPLPSAYVNPYQGQTK	266	Tris
233	VDNEYTLFGMLLGR	Annotated	MQRRIARTLGLRATHQTKRTLCQARGRSQIFDGTFIIIVLGLVLFEQLSTIFSLFGQLSAMMLHQVVILVCRKVGELFPDQDTKLILKSILSYHQPTEDLSSAQLEHQLATAFSSVQSLITRVDNEYTLFGMLLGRLGIPETVPKRLNPDGTENKKPFPVSTPLLWFLTCALEWYEKYEKANVPKGTTIKARKTVENMANAFAVADRVYNSTKVMPSNDQLTQAAQHLGHAIVSFNSCISLMYTLKNTAPQPLPSAYVNPYQGQTK	266	Tris; HCl
234	LGIPETVPK	Annotated	MQRRIARTLGLRATHQTKRTLCQARGRSQIFDGTFIIIVLGLVLFEQLSTIFSLFGQLSAMMLHQVVILVCRKVGELFPDQDTKLILKSILSYHQPTEDLSSAQLEHQLATAFSSVQSLITRVDNEYTLFGMLLGRLGIPETVPKRLNPDGTENKKPFPVSTPLLWFLTCALEWYEKYEKANVPKGTTIKARKTVENMANAFAVADRVYNSTKVMPSNDQLTQAAQHLGHAIVSFNSCISLMYTLKNTAPQPLPSAYVNPYQGQTK	266	Tris; HCl
235	KPFPVSTPLLWFLTCALEWYEKYEK	Annotated	MQRRIARTLGLRATHQTKRTLCQARGRSQIFDGTFIIIVLGLVLFEQLSTIFSLFGQLSAMMLHQVVILVCRKVGELFPDQDTKLILKSILSYHQPTEDLSSAQLEHQLATAFSSVQSLITRVDNEYTLFGMLLGRLGIPETVPKRLNPDGTENKKPFPVSTPLLWFLTCALEWYEKYEKANVPKGTTIKARKTVENMANAFAVADRVYNSTKVMPSNDQLTQAAQHLGHAIVSFNSCISLMYTLKNTAPQPLPSAYVNPYQGQTK	266	HCl
236	KTVENMANAFAVADR	Annotated	MQRRIARTLGLRATHQTKRTLCQARGRSQIFDGTFIIIVLGLVLFEQLSTIFSLFGQLSAMMLHQVVILVCRKVGELFPDQDTKLILKSILSYHQPTEDLSSAQLEHQLATAFSSVQSLITRVDNEYTLFGMLLGRLGIPETVPKRLNPDGTENKKPFPVSTPLLWFLTCALEWYEKYEKANVPKGTTIKARKTVENMANAFAVADRVYNSTKVMPSNDQLTQAAQHLGHAIVSFNSCISLMYTLKNTAPQPLPSAYVNPYQGQTK	266	HCl
237	TVENMANAFAVADR	Annotated	MQRRIARTLGLRATHQTKRTLCQARGRSQIFDGTFIIIVLGLVLFEQLSTIFSLFGQLSAMMLHQVVILVCRKVGELFPDQDTKLILKSILSYHQPTEDLSSAQLEHQLATAFSSVQSLITRVDNEYTLFGMLLGRLGIPETVPKRLNPDGTENKKPFPVSTPLLWFLTCALEWYEKYEKANVPKGTTIKARKTVENMANAFAVADRVYNSTKVMPSNDQLTQAAQHLGHAIVSFNSCISLMYTLKNTAPQPLPSAYVNPYQGQTK	266	HCl
238	VMPSNDQLTQAAQHLGH	Annotated	MQRRIARTLGLRATHQTKRTLCQARGRSQIFDGTFIIIVLGLVLFEQLSTIFSLFGQLSAMMLHQVVILVCRKVGELFPDQDTKLILKSILSYHQPTEDLSSAQLEHQLATAFSSVQSLITRVDNEYTLFGMLLGRLGIPETVPKRLNPDGTENKKPFPVSTPLLWFLTCALEWYEKYEKANVPKGTTIKARKTVENMANAFAVADRVYNSTKVMPSNDQLTQAAQHLGHAIVSFNSCISLMYTLKNTAPQPLPSAYVNPYQGQTK	266	HCl
239	NTAPQPLPSAYVNPYQGQTK	Annotated	MQRRIARTLGLRATHQTKRTLCQARGRSQIFDGTFIIIVLGLVLFEQLSTIFSLFGQLSAMMLHQVVILVCRKVGELFPDQDTKLILKSILSYHQPTEDLSSAQLEHQLATAFSSVQSLITRVDNEYTLFGMLLGRLGIPETVPKRLNPDGTENKKPFPVSTPLLWFLTCALEWYEKYEKANVPKGTTIKARKTVENMANAFAVADRVYNSTKVMPSNDQLTQAAQHLGHAIVSFNSCISLMYTLKNTAPQPLPSAYVNPYQGQTK	266	HCl
240	SSQQYIIGR	Annotated	MSSQQYIIGRNPSMLDTNFSTDDFAIGRGSVTDPSRYTQLRSLNAPSVTDFMRKFHGWTGEKLINSYLDMGRESMSYAWGADTNINDFLRDGKAYAVGLGRLMVGGSLTELQTKNYVGLSLMSRMLMPESIPEDNVTFSLEIVYDQMTMALPGAIRSLAADVNAWRTSMKFGLTQYTTSIQFLQQELLYLVKKEPVTAHARRKFGQMMNRFRLSIIHSHAQAAVRQPSFVETIIGRQMGKSIIEASGVIYNIAKAEALLCGLCTRNPATMTPLIEMALMALTSNCELSNSNAHYFGAMNSAFFMPQLVTHTAVVSTVMPTFTYNTDKDRHEVRSEILSVAWDNAVIGPLTNSPVSSVSNGYTTKLAAPAQSIPTDSVTLPAVLVGGGAVVPIILFDGQP…	1262	Tris; HCl
241	NPSMLDTNFSTDDFAIGR	Annotated	MSSQQYIIGRNPSMLDTNFSTDDFAIGRGSVTDPSRYTQLRSLNAPSVTDFMRKFHGWTGEKLINSYLDMGRESMSYAWGADTNINDFLRDGKAYAVGLGRLMVGGSLTELQTKNYVGLSLMSRMLMPESIPEDNVTFSLEIVYDQMTMALPGAIRSLAADVNAWRTSMKFGLTQYTTSIQFLQQELLYLVKKEPVTAHARRKFGQMMNRFRLSIIHSHAQAAVRQPSFVETIIGRQMGKSIIEASGVIYNIAKAEALLCGLCTRNPATMTPLIEMALMALTSNCELSNSNAHYFGAMNSAFFMPQLVTHTAVVSTVMPTFTYNTDKDRHEVRSEILSVAWDNAVIGPLTNSPVSSVSNGYTTKLAAPAQSIPTDSVTLPAVLVGGGAVVPIILFDGQP…	1262	Tris; HCl
242	LDTNFSTDDFAIGR	Annotated	MSSQQYIIGRNPSMLDTNFSTDDFAIGRGSVTDPSRYTQLRSLNAPSVTDFMRKFHGWTGEKLINSYLDMGRESMSYAWGADTNINDFLRDGKAYAVGLGRLMVGGSLTELQTKNYVGLSLMSRMLMPESIPEDNVTFSLEIVYDQMTMALPGAIRSLAADVNAWRTSMKFGLTQYTTSIQFLQQELLYLVKKEPVTAHARRKFGQMMNRFRLSIIHSHAQAAVRQPSFVETIIGRQMGKSIIEASGVIYNIAKAEALLCGLCTRNPATMTPLIEMALMALTSNCELSNSNAHYFGAMNSAFFMPQLVTHTAVVSTVMPTFTYNTDKDRHEVRSEILSVAWDNAVIGPLTNSPVSSVSNGYTTKLAAPAQSIPTDSVTLPAVLVGGGAVVPIILFDGQP…	1262	Tris
243	TDDFAIGR	Annotated	MSSQQYIIGRNPSMLDTNFSTDDFAIGRGSVTDPSRYTQLRSLNAPSVTDFMRKFHGWTGEKLINSYLDMGRESMSYAWGADTNINDFLRDGKAYAVGLGRLMVGGSLTELQTKNYVGLSLMSRMLMPESIPEDNVTFSLEIVYDQMTMALPGAIRSLAADVNAWRTSMKFGLTQYTTSIQFLQQELLYLVKKEPVTAHARRKFGQMMNRFRLSIIHSHAQAAVRQPSFVETIIGRQMGKSIIEASGVIYNIAKAEALLCGLCTRNPATMTPLIEMALMALTSNCELSNSNAHYFGAMNSAFFMPQLVTHTAVVSTVMPTFTYNTDKDRHEVRSEILSVAWDNAVIGPLTNSPVSSVSNGYTTKLAAPAQSIPTDSVTLPAVLVGGGAVVPIILFDGQP…	1262	Tris
244	GSVTDPSR	Annotated	MSSQQYIIGRNPSMLDTNFSTDDFAIGRGSVTDPSRYTQLRSLNAPSVTDFMRKFHGWTGEKLINSYLDMGRESMSYAWGADTNINDFLRDGKAYAVGLGRLMVGGSLTELQTKNYVGLSLMSRMLMPESIPEDNVTFSLEIVYDQMTMALPGAIRSLAADVNAWRTSMKFGLTQYTTSIQFLQQELLYLVKKEPVTAHARRKFGQMMNRFRLSIIHSHAQAAVRQPSFVETIIGRQMGKSIIEASGVIYNIAKAEALLCGLCTRNPATMTPLIEMALMALTSNCELSNSNAHYFGAMNSAFFMPQLVTHTAVVSTVMPTFTYNTDKDRHEVRSEILSVAWDNAVIGPLTNSPVSSVSNGYTTKLAAPAQSIPTDSVTLPAVLVGGGAVVPIILFDGQP…	1262	Tris
245	SLNAPSVTDFMR	Annotated	MSSQQYIIGRNPSMLDTNFSTDDFAIGRGSVTDPSRYTQLRSLNAPSVTDFMRKFHGWTGEKLINSYLDMGRESMSYAWGADTNINDFLRDGKAYAVGLGRLMVGGSLTELQTKNYVGLSLMSRMLMPESIPEDNVTFSLEIVYDQMTMALPGAIRSLAADVNAWRTSMKFGLTQYTTSIQFLQQELLYLVKKEPVTAHARRKFGQMMNRFRLSIIHSHAQAAVRQPSFVETIIGRQMGKSIIEASGVIYNIAKAEALLCGLCTRNPATMTPLIEMALMALTSNCELSNSNAHYFGAMNSAFFMPQLVTHTAVVSTVMPTFTYNTDKDRHEVRSEILSVAWDNAVIGPLTNSPVSSVSNGYTTKLAAPAQSIPTDSVTLPAVLVGGGAVVPIILFDGQP…	1262	Tris; HCl
246	KFHGWTGEK	Annotated	MSSQQYIIGRNPSMLDTNFSTDDFAIGRGSVTDPSRYTQLRSLNAPSVTDFMRKFHGWTGEKLINSYLDMGRESMSYAWGADTNINDFLRDGKAYAVGLGRLMVGGSLTELQTKNYVGLSLMSRMLMPESIPEDNVTFSLEIVYDQMTMALPGAIRSLAADVNAWRTSMKFGLTQYTTSIQFLQQELLYLVKKEPVTAHARRKFGQMMNRFRLSIIHSHAQAAVRQPSFVETIIGRQMGKSIIEASGVIYNIAKAEALLCGLCTRNPATMTPLIEMALMALTSNCELSNSNAHYFGAMNSAFFMPQLVTHTAVVSTVMPTFTYNTDKDRHEVRSEILSVAWDNAVIGPLTNSPVSSVSNGYTTKLAAPAQSIPTDSVTLPAVLVGGGAVVPIILFDGQP…	1262	Tris; HCl
247	FHGWTGEK	Annotated	MSSQQYIIGRNPSMLDTNFSTDDFAIGRGSVTDPSRYTQLRSLNAPSVTDFMRKFHGWTGEKLINSYLDMGRESMSYAWGADTNINDFLRDGKAYAVGLGRLMVGGSLTELQTKNYVGLSLMSRMLMPESIPEDNVTFSLEIVYDQMTMALPGAIRSLAADVNAWRTSMKFGLTQYTTSIQFLQQELLYLVKKEPVTAHARRKFGQMMNRFRLSIIHSHAQAAVRQPSFVETIIGRQMGKSIIEASGVIYNIAKAEALLCGLCTRNPATMTPLIEMALMALTSNCELSNSNAHYFGAMNSAFFMPQLVTHTAVVSTVMPTFTYNTDKDRHEVRSEILSVAWDNAVIGPLTNSPVSSVSNGYTTKLAAPAQSIPTDSVTLPAVLVGGGAVVPIILFDGQP…	1262	Tris
248	LINSYLDMGR	Annotated	MSSQQYIIGRNPSMLDTNFSTDDFAIGRGSVTDPSRYTQLRSLNAPSVTDFMRKFHGWTGEKLINSYLDMGRESMSYAWGADTNINDFLRDGKAYAVGLGRLMVGGSLTELQTKNYVGLSLMSRMLMPESIPEDNVTFSLEIVYDQMTMALPGAIRSLAADVNAWRTSMKFGLTQYTTSIQFLQQELLYLVKKEPVTAHARRKFGQMMNRFRLSIIHSHAQAAVRQPSFVETIIGRQMGKSIIEASGVIYNIAKAEALLCGLCTRNPATMTPLIEMALMALTSNCELSNSNAHYFGAMNSAFFMPQLVTHTAVVSTVMPTFTYNTDKDRHEVRSEILSVAWDNAVIGPLTNSPVSSVSNGYTTKLAAPAQSIPTDSVTLPAVLVGGGAVVPIILFDGQP…	1262	Tris; HCl
249	ESMSYAWGADTNINDFLR	Annotated	MSSQQYIIGRNPSMLDTNFSTDDFAIGRGSVTDPSRYTQLRSLNAPSVTDFMRKFHGWTGEKLINSYLDMGRESMSYAWGADTNINDFLRDGKAYAVGLGRLMVGGSLTELQTKNYVGLSLMSRMLMPESIPEDNVTFSLEIVYDQMTMALPGAIRSLAADVNAWRTSMKFGLTQYTTSIQFLQQELLYLVKKEPVTAHARRKFGQMMNRFRLSIIHSHAQAAVRQPSFVETIIGRQMGKSIIEASGVIYNIAKAEALLCGLCTRNPATMTPLIEMALMALTSNCELSNSNAHYFGAMNSAFFMPQLVTHTAVVSTVMPTFTYNTDKDRHEVRSEILSVAWDNAVIGPLTNSPVSSVSNGYTTKLAAPAQSIPTDSVTLPAVLVGGGAVVPIILFDGQP…	1262	Tris; HCl
250	WGADTNINDFLR	Annotated	MSSQQYIIGRNPSMLDTNFSTDDFAIGRGSVTDPSRYTQLRSLNAPSVTDFMRKFHGWTGEKLINSYLDMGRESMSYAWGADTNINDFLRDGKAYAVGLGRLMVGGSLTELQTKNYVGLSLMSRMLMPESIPEDNVTFSLEIVYDQMTMALPGAIRSLAADVNAWRTSMKFGLTQYTTSIQFLQQELLYLVKKEPVTAHARRKFGQMMNRFRLSIIHSHAQAAVRQPSFVETIIGRQMGKSIIEASGVIYNIAKAEALLCGLCTRNPATMTPLIEMALMALTSNCELSNSNAHYFGAMNSAFFMPQLVTHTAVVSTVMPTFTYNTDKDRHEVRSEILSVAWDNAVIGPLTNSPVSSVSNGYTTKLAAPAQSIPTDSVTLPAVLVGGGAVVPIILFDGQP…	1262	Tris
251	AYAVGLGR	Annotated	MSSQQYIIGRNPSMLDTNFSTDDFAIGRGSVTDPSRYTQLRSLNAPSVTDFMRKFHGWTGEKLINSYLDMGRESMSYAWGADTNINDFLRDGKAYAVGLGRLMVGGSLTELQTKNYVGLSLMSRMLMPESIPEDNVTFSLEIVYDQMTMALPGAIRSLAADVNAWRTSMKFGLTQYTTSIQFLQQELLYLVKKEPVTAHARRKFGQMMNRFRLSIIHSHAQAAVRQPSFVETIIGRQMGKSIIEASGVIYNIAKAEALLCGLCTRNPATMTPLIEMALMALTSNCELSNSNAHYFGAMNSAFFMPQLVTHTAVVSTVMPTFTYNTDKDRHEVRSEILSVAWDNAVIGPLTNSPVSSVSNGYTTKLAAPAQSIPTDSVTLPAVLVGGGAVVPIILFDGQP…	1262	Tris; HCl
252	LMVGGSLTELQTK	Annotated	MSSQQYIIGRNPSMLDTNFSTDDFAIGRGSVTDPSRYTQLRSLNAPSVTDFMRKFHGWTGEKLINSYLDMGRESMSYAWGADTNINDFLRDGKAYAVGLGRLMVGGSLTELQTKNYVGLSLMSRMLMPESIPEDNVTFSLEIVYDQMTMALPGAIRSLAADVNAWRTSMKFGLTQYTTSIQFLQQELLYLVKKEPVTAHARRKFGQMMNRFRLSIIHSHAQAAVRQPSFVETIIGRQMGKSIIEASGVIYNIAKAEALLCGLCTRNPATMTPLIEMALMALTSNCELSNSNAHYFGAMNSAFFMPQLVTHTAVVSTVMPTFTYNTDKDRHEVRSEILSVAWDNAVIGPLTNSPVSSVSNGYTTKLAAPAQSIPTDSVTLPAVLVGGGAVVPIILFDGQP…	1262	Tris; HCl
253	NYVGLSLMSR	Annotated	MSSQQYIIGRNPSMLDTNFSTDDFAIGRGSVTDPSRYTQLRSLNAPSVTDFMRKFHGWTGEKLINSYLDMGRESMSYAWGADTNINDFLRDGKAYAVGLGRLMVGGSLTELQTKNYVGLSLMSRMLMPESIPEDNVTFSLEIVYDQMTMALPGAIRSLAADVNAWRTSMKFGLTQYTTSIQFLQQELLYLVKKEPVTAHARRKFGQMMNRFRLSIIHSHAQAAVRQPSFVETIIGRQMGKSIIEASGVIYNIAKAEALLCGLCTRNPATMTPLIEMALMALTSNCELSNSNAHYFGAMNSAFFMPQLVTHTAVVSTVMPTFTYNTDKDRHEVRSEILSVAWDNAVIGPLTNSPVSSVSNGYTTKLAAPAQSIPTDSVTLPAVLVGGGAVVPIILFDGQP…	1262	Tris; HCl
254	SLAADVNAWR	Annotated	MSSQQYIIGRNPSMLDTNFSTDDFAIGRGSVTDPSRYTQLRSLNAPSVTDFMRKFHGWTGEKLINSYLDMGRESMSYAWGADTNINDFLRDGKAYAVGLGRLMVGGSLTELQTKNYVGLSLMSRMLMPESIPEDNVTFSLEIVYDQMTMALPGAIRSLAADVNAWRTSMKFGLTQYTTSIQFLQQELLYLVKKEPVTAHARRKFGQMMNRFRLSIIHSHAQAAVRQPSFVETIIGRQMGKSIIEASGVIYNIAKAEALLCGLCTRNPATMTPLIEMALMALTSNCELSNSNAHYFGAMNSAFFMPQLVTHTAVVSTVMPTFTYNTDKDRHEVRSEILSVAWDNAVIGPLTNSPVSSVSNGYTTKLAAPAQSIPTDSVTLPAVLVGGGAVVPIILFDGQP…	1262	Tris; HCl
255	FGLTQYTTSIQFLQQELLYLVK	Annotated	MSSQQYIIGRNPSMLDTNFSTDDFAIGRGSVTDPSRYTQLRSLNAPSVTDFMRKFHGWTGEKLINSYLDMGRESMSYAWGADTNINDFLRDGKAYAVGLGRLMVGGSLTELQTKNYVGLSLMSRMLMPESIPEDNVTFSLEIVYDQMTMALPGAIRSLAADVNAWRTSMKFGLTQYTTSIQFLQQELLYLVKKEPVTAHARRKFGQMMNRFRLSIIHSHAQAAVRQPSFVETIIGRQMGKSIIEASGVIYNIAKAEALLCGLCTRNPATMTPLIEMALMALTSNCELSNSNAHYFGAMNSAFFMPQLVTHTAVVSTVMPTFTYNTDKDRHEVRSEILSVAWDNAVIGPLTNSPVSSVSNGYTTKLAAPAQSIPTDSVTLPAVLVGGGAVVPIILFDGQP…	1262	HCl
256	TTSIQFLQQELLYLVK	Annotated	MSSQQYIIGRNPSMLDTNFSTDDFAIGRGSVTDPSRYTQLRSLNAPSVTDFMRKFHGWTGEKLINSYLDMGRESMSYAWGADTNINDFLRDGKAYAVGLGRLMVGGSLTELQTKNYVGLSLMSRMLMPESIPEDNVTFSLEIVYDQMTMALPGAIRSLAADVNAWRTSMKFGLTQYTTSIQFLQQELLYLVKKEPVTAHARRKFGQMMNRFRLSIIHSHAQAAVRQPSFVETIIGRQMGKSIIEASGVIYNIAKAEALLCGLCTRNPATMTPLIEMALMALTSNCELSNSNAHYFGAMNSAFFMPQLVTHTAVVSTVMPTFTYNTDKDRHEVRSEILSVAWDNAVIGPLTNSPVSSVSNGYTTKLAAPAQSIPTDSVTLPAVLVGGGAVVPIILFDGQP…	1262	Tris
257	SIQFLQQELLYLVK	Annotated	MSSQQYIIGRNPSMLDTNFSTDDFAIGRGSVTDPSRYTQLRSLNAPSVTDFMRKFHGWTGEKLINSYLDMGRESMSYAWGADTNINDFLRDGKAYAVGLGRLMVGGSLTELQTKNYVGLSLMSRMLMPESIPEDNVTFSLEIVYDQMTMALPGAIRSLAADVNAWRTSMKFGLTQYTTSIQFLQQELLYLVKKEPVTAHARRKFGQMMNRFRLSIIHSHAQAAVRQPSFVETIIGRQMGKSIIEASGVIYNIAKAEALLCGLCTRNPATMTPLIEMALMALTSNCELSNSNAHYFGAMNSAFFMPQLVTHTAVVSTVMPTFTYNTDKDRHEVRSEILSVAWDNAVIGPLTNSPVSSVSNGYTTKLAAPAQSIPTDSVTLPAVLVGGGAVVPIILFDGQP…	1262	Tris
258	EPVTAHAR	Annotated	MSSQQYIIGRNPSMLDTNFSTDDFAIGRGSVTDPSRYTQLRSLNAPSVTDFMRKFHGWTGEKLINSYLDMGRESMSYAWGADTNINDFLRDGKAYAVGLGRLMVGGSLTELQTKNYVGLSLMSRMLMPESIPEDNVTFSLEIVYDQMTMALPGAIRSLAADVNAWRTSMKFGLTQYTTSIQFLQQELLYLVKKEPVTAHARRKFGQMMNRFRLSIIHSHAQAAVRQPSFVETIIGRQMGKSIIEASGVIYNIAKAEALLCGLCTRNPATMTPLIEMALMALTSNCELSNSNAHYFGAMNSAFFMPQLVTHTAVVSTVMPTFTYNTDKDRHEVRSEILSVAWDNAVIGPLTNSPVSSVSNGYTTKLAAPAQSIPTDSVTLPAVLVGGGAVVPIILFDGQP…	1262	Tris
259	KFGQMMNR	Annotated	MSSQQYIIGRNPSMLDTNFSTDDFAIGRGSVTDPSRYTQLRSLNAPSVTDFMRKFHGWTGEKLINSYLDMGRESMSYAWGADTNINDFLRDGKAYAVGLGRLMVGGSLTELQTKNYVGLSLMSRMLMPESIPEDNVTFSLEIVYDQMTMALPGAIRSLAADVNAWRTSMKFGLTQYTTSIQFLQQELLYLVKKEPVTAHARRKFGQMMNRFRLSIIHSHAQAAVRQPSFVETIIGRQMGKSIIEASGVIYNIAKAEALLCGLCTRNPATMTPLIEMALMALTSNCELSNSNAHYFGAMNSAFFMPQLVTHTAVVSTVMPTFTYNTDKDRHEVRSEILSVAWDNAVIGPLTNSPVSSVSNGYTTKLAAPAQSIPTDSVTLPAVLVGGGAVVPIILFDGQP…	1262	Tris
260	FGQMMNR	Annotated	MSSQQYIIGRNPSMLDTNFSTDDFAIGRGSVTDPSRYTQLRSLNAPSVTDFMRKFHGWTGEKLINSYLDMGRESMSYAWGADTNINDFLRDGKAYAVGLGRLMVGGSLTELQTKNYVGLSLMSRMLMPESIPEDNVTFSLEIVYDQMTMALPGAIRSLAADVNAWRTSMKFGLTQYTTSIQFLQQELLYLVKKEPVTAHARRKFGQMMNRFRLSIIHSHAQAAVRQPSFVETIIGRQMGKSIIEASGVIYNIAKAEALLCGLCTRNPATMTPLIEMALMALTSNCELSNSNAHYFGAMNSAFFMPQLVTHTAVVSTVMPTFTYNTDKDRHEVRSEILSVAWDNAVIGPLTNSPVSSVSNGYTTKLAAPAQSIPTDSVTLPAVLVGGGAVVPIILFDGQP…	1262	Tris; HCl
261	LSIIHSHAQAAVR	Annotated	MSSQQYIIGRNPSMLDTNFSTDDFAIGRGSVTDPSRYTQLRSLNAPSVTDFMRKFHGWTGEKLINSYLDMGRESMSYAWGADTNINDFLRDGKAYAVGLGRLMVGGSLTELQTKNYVGLSLMSRMLMPESIPEDNVTFSLEIVYDQMTMALPGAIRSLAADVNAWRTSMKFGLTQYTTSIQFLQQELLYLVKKEPVTAHARRKFGQMMNRFRLSIIHSHAQAAVRQPSFVETIIGRQMGKSIIEASGVIYNIAKAEALLCGLCTRNPATMTPLIEMALMALTSNCELSNSNAHYFGAMNSAFFMPQLVTHTAVVSTVMPTFTYNTDKDRHEVRSEILSVAWDNAVIGPLTNSPVSSVSNGYTTKLAAPAQSIPTDSVTLPAVLVGGGAVVPIILFDGQP…	1262	Tris; HCl
262	SIIHSHAQAAVR	Annotated	MSSQQYIIGRNPSMLDTNFSTDDFAIGRGSVTDPSRYTQLRSLNAPSVTDFMRKFHGWTGEKLINSYLDMGRESMSYAWGADTNINDFLRDGKAYAVGLGRLMVGGSLTELQTKNYVGLSLMSRMLMPESIPEDNVTFSLEIVYDQMTMALPGAIRSLAADVNAWRTSMKFGLTQYTTSIQFLQQELLYLVKKEPVTAHARRKFGQMMNRFRLSIIHSHAQAAVRQPSFVETIIGRQMGKSIIEASGVIYNIAKAEALLCGLCTRNPATMTPLIEMALMALTSNCELSNSNAHYFGAMNSAFFMPQLVTHTAVVSTVMPTFTYNTDKDRHEVRSEILSVAWDNAVIGPLTNSPVSSVSNGYTTKLAAPAQSIPTDSVTLPAVLVGGGAVVPIILFDGQP…	1262	Tris; HCl
263	IHSHAQAAVR	Annotated	MSSQQYIIGRNPSMLDTNFSTDDFAIGRGSVTDPSRYTQLRSLNAPSVTDFMRKFHGWTGEKLINSYLDMGRESMSYAWGADTNINDFLRDGKAYAVGLGRLMVGGSLTELQTKNYVGLSLMSRMLMPESIPEDNVTFSLEIVYDQMTMALPGAIRSLAADVNAWRTSMKFGLTQYTTSIQFLQQELLYLVKKEPVTAHARRKFGQMMNRFRLSIIHSHAQAAVRQPSFVETIIGRQMGKSIIEASGVIYNIAKAEALLCGLCTRNPATMTPLIEMALMALTSNCELSNSNAHYFGAMNSAFFMPQLVTHTAVVSTVMPTFTYNTDKDRHEVRSEILSVAWDNAVIGPLTNSPVSSVSNGYTTKLAAPAQSIPTDSVTLPAVLVGGGAVVPIILFDGQP…	1262	Tris
264	QPSFVETIIGR	Annotated	MSSQQYIIGRNPSMLDTNFSTDDFAIGRGSVTDPSRYTQLRSLNAPSVTDFMRKFHGWTGEKLINSYLDMGRESMSYAWGADTNINDFLRDGKAYAVGLGRLMVGGSLTELQTKNYVGLSLMSRMLMPESIPEDNVTFSLEIVYDQMTMALPGAIRSLAADVNAWRTSMKFGLTQYTTSIQFLQQELLYLVKKEPVTAHARRKFGQMMNRFRLSIIHSHAQAAVRQPSFVETIIGRQMGKSIIEASGVIYNIAKAEALLCGLCTRNPATMTPLIEMALMALTSNCELSNSNAHYFGAMNSAFFMPQLVTHTAVVSTVMPTFTYNTDKDRHEVRSEILSVAWDNAVIGPLTNSPVSSVSNGYTTKLAAPAQSIPTDSVTLPAVLVGGGAVVPIILFDGQP…	1262	Tris; HCl
265	SIIEASGVIYNIAK	Annotated	MSSQQYIIGRNPSMLDTNFSTDDFAIGRGSVTDPSRYTQLRSLNAPSVTDFMRKFHGWTGEKLINSYLDMGRESMSYAWGADTNINDFLRDGKAYAVGLGRLMVGGSLTELQTKNYVGLSLMSRMLMPESIPEDNVTFSLEIVYDQMTMALPGAIRSLAADVNAWRTSMKFGLTQYTTSIQFLQQELLYLVKKEPVTAHARRKFGQMMNRFRLSIIHSHAQAAVRQPSFVETIIGRQMGKSIIEASGVIYNIAKAEALLCGLCTRNPATMTPLIEMALMALTSNCELSNSNAHYFGAMNSAFFMPQLVTHTAVVSTVMPTFTYNTDKDRHEVRSEILSVAWDNAVIGPLTNSPVSSVSNGYTTKLAAPAQSIPTDSVTLPAVLVGGGAVVPIILFDGQP…	1262	Tris; HCl
266	AEALLCGLCTR	Annotated	MSSQQYIIGRNPSMLDTNFSTDDFAIGRGSVTDPSRYTQLRSLNAPSVTDFMRKFHGWTGEKLINSYLDMGRESMSYAWGADTNINDFLRDGKAYAVGLGRLMVGGSLTELQTKNYVGLSLMSRMLMPESIPEDNVTFSLEIVYDQMTMALPGAIRSLAADVNAWRTSMKFGLTQYTTSIQFLQQELLYLVKKEPVTAHARRKFGQMMNRFRLSIIHSHAQAAVRQPSFVETIIGRQMGKSIIEASGVIYNIAKAEALLCGLCTRNPATMTPLIEMALMALTSNCELSNSNAHYFGAMNSAFFMPQLVTHTAVVSTVMPTFTYNTDKDRHEVRSEILSVAWDNAVIGPLTNSPVSSVSNGYTTKLAAPAQSIPTDSVTLPAVLVGGGAVVPIILFDGQP…	1262	Tris; HCl
267	FFMPQLVTHTAVVSTVMPTFTYNTDKDR	Annotated	MSSQQYIIGRNPSMLDTNFSTDDFAIGRGSVTDPSRYTQLRSLNAPSVTDFMRKFHGWTGEKLINSYLDMGRESMSYAWGADTNINDFLRDGKAYAVGLGRLMVGGSLTELQTKNYVGLSLMSRMLMPESIPEDNVTFSLEIVYDQMTMALPGAIRSLAADVNAWRTSMKFGLTQYTTSIQFLQQELLYLVKKEPVTAHARRKFGQMMNRFRLSIIHSHAQAAVRQPSFVETIIGRQMGKSIIEASGVIYNIAKAEALLCGLCTRNPATMTPLIEMALMALTSNCELSNSNAHYFGAMNSAFFMPQLVTHTAVVSTVMPTFTYNTDKDRHEVRSEILSVAWDNAVIGPLTNSPVSSVSNGYTTKLAAPAQSIPTDSVTLPAVLVGGGAVVPIILFDGQP…	1262	HCl
268	VTHTAVVSTVMPTFTYNTDKDR	Annotated	MSSQQYIIGRNPSMLDTNFSTDDFAIGRGSVTDPSRYTQLRSLNAPSVTDFMRKFHGWTGEKLINSYLDMGRESMSYAWGADTNINDFLRDGKAYAVGLGRLMVGGSLTELQTKNYVGLSLMSRMLMPESIPEDNVTFSLEIVYDQMTMALPGAIRSLAADVNAWRTSMKFGLTQYTTSIQFLQQELLYLVKKEPVTAHARRKFGQMMNRFRLSIIHSHAQAAVRQPSFVETIIGRQMGKSIIEASGVIYNIAKAEALLCGLCTRNPATMTPLIEMALMALTSNCELSNSNAHYFGAMNSAFFMPQLVTHTAVVSTVMPTFTYNTDKDRHEVRSEILSVAWDNAVIGPLTNSPVSSVSNGYTTKLAAPAQSIPTDSVTLPAVLVGGGAVVPIILFDGQP…	1262	HCl
269	SEILSVAWDNAVIGPLTNSPVSSVSNGYTTK	Annotated	MSSQQYIIGRNPSMLDTNFSTDDFAIGRGSVTDPSRYTQLRSLNAPSVTDFMRKFHGWTGEKLINSYLDMGRESMSYAWGADTNINDFLRDGKAYAVGLGRLMVGGSLTELQTKNYVGLSLMSRMLMPESIPEDNVTFSLEIVYDQMTMALPGAIRSLAADVNAWRTSMKFGLTQYTTSIQFLQQELLYLVKKEPVTAHARRKFGQMMNRFRLSIIHSHAQAAVRQPSFVETIIGRQMGKSIIEASGVIYNIAKAEALLCGLCTRNPATMTPLIEMALMALTSNCELSNSNAHYFGAMNSAFFMPQLVTHTAVVSTVMPTFTYNTDKDRHEVRSEILSVAWDNAVIGPLTNSPVSSVSNGYTTKLAAPAQSIPTDSVTLPAVLVGGGAVVPIILFDGQP…	1262	Tris; HCl
270	SPVSSVSNGYTTK	Annotated	MSSQQYIIGRNPSMLDTNFSTDDFAIGRGSVTDPSRYTQLRSLNAPSVTDFMRKFHGWTGEKLINSYLDMGRESMSYAWGADTNINDFLRDGKAYAVGLGRLMVGGSLTELQTKNYVGLSLMSRMLMPESIPEDNVTFSLEIVYDQMTMALPGAIRSLAADVNAWRTSMKFGLTQYTTSIQFLQQELLYLVKKEPVTAHARRKFGQMMNRFRLSIIHSHAQAAVRQPSFVETIIGRQMGKSIIEASGVIYNIAKAEALLCGLCTRNPATMTPLIEMALMALTSNCELSNSNAHYFGAMNSAFFMPQLVTHTAVVSTVMPTFTYNTDKDRHEVRSEILSVAWDNAVIGPLTNSPVSSVSNGYTTKLAAPAQSIPTDSVTLPAVLVGGGAVVPIILFDGQP…	1262	Tris
271	PAVLVGGGAVVPIILF	Annotated	MSSQQYIIGRNPSMLDTNFSTDDFAIGRGSVTDPSRYTQLRSLNAPSVTDFMRKFHGWTGEKLINSYLDMGRESMSYAWGADTNINDFLRDGKAYAVGLGRLMVGGSLTELQTKNYVGLSLMSRMLMPESIPEDNVTFSLEIVYDQMTMALPGAIRSLAADVNAWRTSMKFGLTQYTTSIQFLQQELLYLVKKEPVTAHARRKFGQMMNRFRLSIIHSHAQAAVRQPSFVETIIGRQMGKSIIEASGVIYNIAKAEALLCGLCTRNPATMTPLIEMALMALTSNCELSNSNAHYFGAMNSAFFMPQLVTHTAVVSTVMPTFTYNTDKDRHEVRSEILSVAWDNAVIGPLTNSPVSSVSNGYTTKLAAPAQSIPTDSVTLPAVLVGGGAVVPIILFDGQP…	1262	HCl
272	PAVLVGGGAVVPIIL	Annotated	MSSQQYIIGRNPSMLDTNFSTDDFAIGRGSVTDPSRYTQLRSLNAPSVTDFMRKFHGWTGEKLINSYLDMGRESMSYAWGADTNINDFLRDGKAYAVGLGRLMVGGSLTELQTKNYVGLSLMSRMLMPESIPEDNVTFSLEIVYDQMTMALPGAIRSLAADVNAWRTSMKFGLTQYTTSIQFLQQELLYLVKKEPVTAHARRKFGQMMNRFRLSIIHSHAQAAVRQPSFVETIIGRQMGKSIIEASGVIYNIAKAEALLCGLCTRNPATMTPLIEMALMALTSNCELSNSNAHYFGAMNSAFFMPQLVTHTAVVSTVMPTFTYNTDKDRHEVRSEILSVAWDNAVIGPLTNSPVSSVSNGYTTKLAAPAQSIPTDSVTLPAVLVGGGAVVPIILFDGQP…	1262	HCl
273	DGQPICTEGPSMGR	Annotated	MSSQQYIIGRNPSMLDTNFSTDDFAIGRGSVTDPSRYTQLRSLNAPSVTDFMRKFHGWTGEKLINSYLDMGRESMSYAWGADTNINDFLRDGKAYAVGLGRLMVGGSLTELQTKNYVGLSLMSRMLMPESIPEDNVTFSLEIVYDQMTMALPGAIRSLAADVNAWRTSMKFGLTQYTTSIQFLQQELLYLVKKEPVTAHARRKFGQMMNRFRLSIIHSHAQAAVRQPSFVETIIGRQMGKSIIEASGVIYNIAKAEALLCGLCTRNPATMTPLIEMALMALTSNCELSNSNAHYFGAMNSAFFMPQLVTHTAVVSTVMPTFTYNTDKDRHEVRSEILSVAWDNAVIGPLTNSPVSSVSNGYTTKLAAPAQSIPTDSVTLPAVLVGGGAVVPIILFDGQP…	1262	HCl
274	PFVSNGLQFR	Annotated	MSSQQYIIGRNPSMLDTNFSTDDFAIGRGSVTDPSRYTQLRSLNAPSVTDFMRKFHGWTGEKLINSYLDMGRESMSYAWGADTNINDFLRDGKAYAVGLGRLMVGGSLTELQTKNYVGLSLMSRMLMPESIPEDNVTFSLEIVYDQMTMALPGAIRSLAADVNAWRTSMKFGLTQYTTSIQFLQQELLYLVKKEPVTAHARRKFGQMMNRFRLSIIHSHAQAAVRQPSFVETIIGRQMGKSIIEASGVIYNIAKAEALLCGLCTRNPATMTPLIEMALMALTSNCELSNSNAHYFGAMNSAFFMPQLVTHTAVVSTVMPTFTYNTDKDRHEVRSEILSVAWDNAVIGPLTNSPVSSVSNGYTTKLAAPAQSIPTDSVTLPAVLVGGGAVVPIILFDGQP…	1262	Tris; HCl
275	WFTVGCPAPIVSGLSPATLFDESASNPISPATLLMYTPR	Annotated	MSSQQYIIGRNPSMLDTNFSTDDFAIGRGSVTDPSRYTQLRSLNAPSVTDFMRKFHGWTGEKLINSYLDMGRESMSYAWGADTNINDFLRDGKAYAVGLGRLMVGGSLTELQTKNYVGLSLMSRMLMPESIPEDNVTFSLEIVYDQMTMALPGAIRSLAADVNAWRTSMKFGLTQYTTSIQFLQQELLYLVKKEPVTAHARRKFGQMMNRFRLSIIHSHAQAAVRQPSFVETIIGRQMGKSIIEASGVIYNIAKAEALLCGLCTRNPATMTPLIEMALMALTSNCELSNSNAHYFGAMNSAFFMPQLVTHTAVVSTVMPTFTYNTDKDRHEVRSEILSVAWDNAVIGPLTNSPVSSVSNGYTTKLAAPAQSIPTDSVTLPAVLVGGGAVVPIILFDGQP…	1262	HCl
276	KTCVFDENGDTR	Annotated	MSSQQYIIGRNPSMLDTNFSTDDFAIGRGSVTDPSRYTQLRSLNAPSVTDFMRKFHGWTGEKLINSYLDMGRESMSYAWGADTNINDFLRDGKAYAVGLGRLMVGGSLTELQTKNYVGLSLMSRMLMPESIPEDNVTFSLEIVYDQMTMALPGAIRSLAADVNAWRTSMKFGLTQYTTSIQFLQQELLYLVKKEPVTAHARRKFGQMMNRFRLSIIHSHAQAAVRQPSFVETIIGRQMGKSIIEASGVIYNIAKAEALLCGLCTRNPATMTPLIEMALMALTSNCELSNSNAHYFGAMNSAFFMPQLVTHTAVVSTVMPTFTYNTDKDRHEVRSEILSVAWDNAVIGPLTNSPVSSVSNGYTTKLAAPAQSIPTDSVTLPAVLVGGGAVVPIILFDGQP…	1262	Tris; HCl
277	TCVFDENGDTR	Annotated	MSSQQYIIGRNPSMLDTNFSTDDFAIGRGSVTDPSRYTQLRSLNAPSVTDFMRKFHGWTGEKLINSYLDMGRESMSYAWGADTNINDFLRDGKAYAVGLGRLMVGGSLTELQTKNYVGLSLMSRMLMPESIPEDNVTFSLEIVYDQMTMALPGAIRSLAADVNAWRTSMKFGLTQYTTSIQFLQQELLYLVKKEPVTAHARRKFGQMMNRFRLSIIHSHAQAAVRQPSFVETIIGRQMGKSIIEASGVIYNIAKAEALLCGLCTRNPATMTPLIEMALMALTSNCELSNSNAHYFGAMNSAFFMPQLVTHTAVVSTVMPTFTYNTDKDRHEVRSEILSVAWDNAVIGPLTNSPVSSVSNGYTTKLAAPAQSIPTDSVTLPAVLVGGGAVVPIILFDGQP…	1262	Tris; HCl
278	FVELSQLHLK	Annotated	MSSQQYIIGRNPSMLDTNFSTDDFAIGRGSVTDPSRYTQLRSLNAPSVTDFMRKFHGWTGEKLINSYLDMGRESMSYAWGADTNINDFLRDGKAYAVGLGRLMVGGSLTELQTKNYVGLSLMSRMLMPESIPEDNVTFSLEIVYDQMTMALPGAIRSLAADVNAWRTSMKFGLTQYTTSIQFLQQELLYLVKKEPVTAHARRKFGQMMNRFRLSIIHSHAQAAVRQPSFVETIIGRQMGKSIIEASGVIYNIAKAEALLCGLCTRNPATMTPLIEMALMALTSNCELSNSNAHYFGAMNSAFFMPQLVTHTAVVSTVMPTFTYNTDKDRHEVRSEILSVAWDNAVIGPLTNSPVSSVSNGYTTKLAAPAQSIPTDSVTLPAVLVGGGAVVPIILFDGQP…	1262	Tris; HCl
279	AEVSELWDITK	Annotated	MSSQQYIIGRNPSMLDTNFSTDDFAIGRGSVTDPSRYTQLRSLNAPSVTDFMRKFHGWTGEKLINSYLDMGRESMSYAWGADTNINDFLRDGKAYAVGLGRLMVGGSLTELQTKNYVGLSLMSRMLMPESIPEDNVTFSLEIVYDQMTMALPGAIRSLAADVNAWRTSMKFGLTQYTTSIQFLQQELLYLVKKEPVTAHARRKFGQMMNRFRLSIIHSHAQAAVRQPSFVETIIGRQMGKSIIEASGVIYNIAKAEALLCGLCTRNPATMTPLIEMALMALTSNCELSNSNAHYFGAMNSAFFMPQLVTHTAVVSTVMPTFTYNTDKDRHEVRSEILSVAWDNAVIGPLTNSPVSSVSNGYTTKLAAPAQSIPTDSVTLPAVLVGGGAVVPIILFDGQP…	1262	Tris; HCl
280	FNGLPQEVR	Annotated	MSSQQYIIGRNPSMLDTNFSTDDFAIGRGSVTDPSRYTQLRSLNAPSVTDFMRKFHGWTGEKLINSYLDMGRESMSYAWGADTNINDFLRDGKAYAVGLGRLMVGGSLTELQTKNYVGLSLMSRMLMPESIPEDNVTFSLEIVYDQMTMALPGAIRSLAADVNAWRTSMKFGLTQYTTSIQFLQQELLYLVKKEPVTAHARRKFGQMMNRFRLSIIHSHAQAAVRQPSFVETIIGRQMGKSIIEASGVIYNIAKAEALLCGLCTRNPATMTPLIEMALMALTSNCELSNSNAHYFGAMNSAFFMPQLVTHTAVVSTVMPTFTYNTDKDRHEVRSEILSVAWDNAVIGPLTNSPVSSVSNGYTTKLAAPAQSIPTDSVTLPAVLVGGGAVVPIILFDGQP…	1262	Tris; HCl
281	VENYLSK	Annotated	MSSQQYIIGRNPSMLDTNFSTDDFAIGRGSVTDPSRYTQLRSLNAPSVTDFMRKFHGWTGEKLINSYLDMGRESMSYAWGADTNINDFLRDGKAYAVGLGRLMVGGSLTELQTKNYVGLSLMSRMLMPESIPEDNVTFSLEIVYDQMTMALPGAIRSLAADVNAWRTSMKFGLTQYTTSIQFLQQELLYLVKKEPVTAHARRKFGQMMNRFRLSIIHSHAQAAVRQPSFVETIIGRQMGKSIIEASGVIYNIAKAEALLCGLCTRNPATMTPLIEMALMALTSNCELSNSNAHYFGAMNSAFFMPQLVTHTAVVSTVMPTFTYNTDKDRHEVRSEILSVAWDNAVIGPLTNSPVSSVSNGYTTKLAAPAQSIPTDSVTLPAVLVGGGAVVPIILFDGQP…	1262	Tris; HCl
282	AEVLWSSPIQK	Annotated	MSSQQYIIGRNPSMLDTNFSTDDFAIGRGSVTDPSRYTQLRSLNAPSVTDFMRKFHGWTGEKLINSYLDMGRESMSYAWGADTNINDFLRDGKAYAVGLGRLMVGGSLTELQTKNYVGLSLMSRMLMPESIPEDNVTFSLEIVYDQMTMALPGAIRSLAADVNAWRTSMKFGLTQYTTSIQFLQQELLYLVKKEPVTAHARRKFGQMMNRFRLSIIHSHAQAAVRQPSFVETIIGRQMGKSIIEASGVIYNIAKAEALLCGLCTRNPATMTPLIEMALMALTSNCELSNSNAHYFGAMNSAFFMPQLVTHTAVVSTVMPTFTYNTDKDRHEVRSEILSVAWDNAVIGPLTNSPVSSVSNGYTTKLAAPAQSIPTDSVTLPAVLVGGGAVVPIILFDGQP…	1262	Tris; HCl
283	LKNPDCPYEYSPR	Annotated	MSSQQYIIGRNPSMLDTNFSTDDFAIGRGSVTDPSRYTQLRSLNAPSVTDFMRKFHGWTGEKLINSYLDMGRESMSYAWGADTNINDFLRDGKAYAVGLGRLMVGGSLTELQTKNYVGLSLMSRMLMPESIPEDNVTFSLEIVYDQMTMALPGAIRSLAADVNAWRTSMKFGLTQYTTSIQFLQQELLYLVKKEPVTAHARRKFGQMMNRFRLSIIHSHAQAAVRQPSFVETIIGRQMGKSIIEASGVIYNIAKAEALLCGLCTRNPATMTPLIEMALMALTSNCELSNSNAHYFGAMNSAFFMPQLVTHTAVVSTVMPTFTYNTDKDRHEVRSEILSVAWDNAVIGPLTNSPVSSVSNGYTTKLAAPAQSIPTDSVTLPAVLVGGGAVVPIILFDGQP…	1262	Tris; HCl
284	NPDCPYEYSPR	Annotated	MSSQQYIIGRNPSMLDTNFSTDDFAIGRGSVTDPSRYTQLRSLNAPSVTDFMRKFHGWTGEKLINSYLDMGRESMSYAWGADTNINDFLRDGKAYAVGLGRLMVGGSLTELQTKNYVGLSLMSRMLMPESIPEDNVTFSLEIVYDQMTMALPGAIRSLAADVNAWRTSMKFGLTQYTTSIQFLQQELLYLVKKEPVTAHARRKFGQMMNRFRLSIIHSHAQAAVRQPSFVETIIGRQMGKSIIEASGVIYNIAKAEALLCGLCTRNPATMTPLIEMALMALTSNCELSNSNAHYFGAMNSAFFMPQLVTHTAVVSTVMPTFTYNTDKDRHEVRSEILSVAWDNAVIGPLTNSPVSSVSNGYTTKLAAPAQSIPTDSVTLPAVLVGGGAVVPIILFDGQP…	1262	Tris; HCl
285	FMVGTGHTLTGEYMPIVKPR	Annotated	MSSQQYIIGRNPSMLDTNFSTDDFAIGRGSVTDPSRYTQLRSLNAPSVTDFMRKFHGWTGEKLINSYLDMGRESMSYAWGADTNINDFLRDGKAYAVGLGRLMVGGSLTELQTKNYVGLSLMSRMLMPESIPEDNVTFSLEIVYDQMTMALPGAIRSLAADVNAWRTSMKFGLTQYTTSIQFLQQELLYLVKKEPVTAHARRKFGQMMNRFRLSIIHSHAQAAVRQPSFVETIIGRQMGKSIIEASGVIYNIAKAEALLCGLCTRNPATMTPLIEMALMALTSNCELSNSNAHYFGAMNSAFFMPQLVTHTAVVSTVMPTFTYNTDKDRHEVRSEILSVAWDNAVIGPLTNSPVSSVSNGYTTKLAAPAQSIPTDSVTLPAVLVGGGAVVPIILFDGQP…	1262	Tris; HCl
286	FMVGTGHTLTGEYMPIVK	Annotated	MSSQQYIIGRNPSMLDTNFSTDDFAIGRGSVTDPSRYTQLRSLNAPSVTDFMRKFHGWTGEKLINSYLDMGRESMSYAWGADTNINDFLRDGKAYAVGLGRLMVGGSLTELQTKNYVGLSLMSRMLMPESIPEDNVTFSLEIVYDQMTMALPGAIRSLAADVNAWRTSMKFGLTQYTTSIQFLQQELLYLVKKEPVTAHARRKFGQMMNRFRLSIIHSHAQAAVRQPSFVETIIGRQMGKSIIEASGVIYNIAKAEALLCGLCTRNPATMTPLIEMALMALTSNCELSNSNAHYFGAMNSAFFMPQLVTHTAVVSTVMPTFTYNTDKDRHEVRSEILSVAWDNAVIGPLTNSPVSSVSNGYTTKLAAPAQSIPTDSVTLPAVLVGGGAVVPIILFDGQP…	1262	Tris
287	MVGTGHTLTGEYMPIVKPR	Annotated	MSSQQYIIGRNPSMLDTNFSTDDFAIGRGSVTDPSRYTQLRSLNAPSVTDFMRKFHGWTGEKLINSYLDMGRESMSYAWGADTNINDFLRDGKAYAVGLGRLMVGGSLTELQTKNYVGLSLMSRMLMPESIPEDNVTFSLEIVYDQMTMALPGAIRSLAADVNAWRTSMKFGLTQYTTSIQFLQQELLYLVKKEPVTAHARRKFGQMMNRFRLSIIHSHAQAAVRQPSFVETIIGRQMGKSIIEASGVIYNIAKAEALLCGLCTRNPATMTPLIEMALMALTSNCELSNSNAHYFGAMNSAFFMPQLVTHTAVVSTVMPTFTYNTDKDRHEVRSEILSVAWDNAVIGPLTNSPVSSVSNGYTTKLAAPAQSIPTDSVTLPAVLVGGGAVVPIILFDGQP…	1262	Tris
288	TLTGEYMPIVKPR	Annotated	MSSQQYIIGRNPSMLDTNFSTDDFAIGRGSVTDPSRYTQLRSLNAPSVTDFMRKFHGWTGEKLINSYLDMGRESMSYAWGADTNINDFLRDGKAYAVGLGRLMVGGSLTELQTKNYVGLSLMSRMLMPESIPEDNVTFSLEIVYDQMTMALPGAIRSLAADVNAWRTSMKFGLTQYTTSIQFLQQELLYLVKKEPVTAHARRKFGQMMNRFRLSIIHSHAQAAVRQPSFVETIIGRQMGKSIIEASGVIYNIAKAEALLCGLCTRNPATMTPLIEMALMALTSNCELSNSNAHYFGAMNSAFFMPQLVTHTAVVSTVMPTFTYNTDKDRHEVRSEILSVAWDNAVIGPLTNSPVSSVSNGYTTKLAAPAQSIPTDSVTLPAVLVGGGAVVPIILFDGQP…	1262	HCl
289	MPIVKPR	Annotated	MSSQQYIIGRNPSMLDTNFSTDDFAIGRGSVTDPSRYTQLRSLNAPSVTDFMRKFHGWTGEKLINSYLDMGRESMSYAWGADTNINDFLRDGKAYAVGLGRLMVGGSLTELQTKNYVGLSLMSRMLMPESIPEDNVTFSLEIVYDQMTMALPGAIRSLAADVNAWRTSMKFGLTQYTTSIQFLQQELLYLVKKEPVTAHARRKFGQMMNRFRLSIIHSHAQAAVRQPSFVETIIGRQMGKSIIEASGVIYNIAKAEALLCGLCTRNPATMTPLIEMALMALTSNCELSNSNAHYFGAMNSAFFMPQLVTHTAVVSTVMPTFTYNTDKDRHEVRSEILSVAWDNAVIGPLTNSPVSSVSNGYTTKLAAPAQSIPTDSVTLPAVLVGGGAVVPIILFDGQP…	1262	Tris
290	SVMWNQTAMSEPHIENVAVAAELYTTLGLNDQSLK	Annotated	MSSQQYIIGRNPSMLDTNFSTDDFAIGRGSVTDPSRYTQLRSLNAPSVTDFMRKFHGWTGEKLINSYLDMGRESMSYAWGADTNINDFLRDGKAYAVGLGRLMVGGSLTELQTKNYVGLSLMSRMLMPESIPEDNVTFSLEIVYDQMTMALPGAIRSLAADVNAWRTSMKFGLTQYTTSIQFLQQELLYLVKKEPVTAHARRKFGQMMNRFRLSIIHSHAQAAVRQPSFVETIIGRQMGKSIIEASGVIYNIAKAEALLCGLCTRNPATMTPLIEMALMALTSNCELSNSNAHYFGAMNSAFFMPQLVTHTAVVSTVMPTFTYNTDKDRHEVRSEILSVAWDNAVIGPLTNSPVSSVSNGYTTKLAAPAQSIPTDSVTLPAVLVGGGAVVPIILFDGQP…	1262	Tris; HCl
291	SEPHIENVAVAAELYTTLGLNDQSLK	Annotated	MSSQQYIIGRNPSMLDTNFSTDDFAIGRGSVTDPSRYTQLRSLNAPSVTDFMRKFHGWTGEKLINSYLDMGRESMSYAWGADTNINDFLRDGKAYAVGLGRLMVGGSLTELQTKNYVGLSLMSRMLMPESIPEDNVTFSLEIVYDQMTMALPGAIRSLAADVNAWRTSMKFGLTQYTTSIQFLQQELLYLVKKEPVTAHARRKFGQMMNRFRLSIIHSHAQAAVRQPSFVETIIGRQMGKSIIEASGVIYNIAKAEALLCGLCTRNPATMTPLIEMALMALTSNCELSNSNAHYFGAMNSAFFMPQLVTHTAVVSTVMPTFTYNTDKDRHEVRSEILSVAWDNAVIGPLTNSPVSSVSNGYTTKLAAPAQSIPTDSVTLPAVLVGGGAVVPIILFDGQP…	1262	Tris
292	TVVQFIQSCGASADQR	Annotated	MSSQQYIIGRNPSMLDTNFSTDDFAIGRGSVTDPSRYTQLRSLNAPSVTDFMRKFHGWTGEKLINSYLDMGRESMSYAWGADTNINDFLRDGKAYAVGLGRLMVGGSLTELQTKNYVGLSLMSRMLMPESIPEDNVTFSLEIVYDQMTMALPGAIRSLAADVNAWRTSMKFGLTQYTTSIQFLQQELLYLVKKEPVTAHARRKFGQMMNRFRLSIIHSHAQAAVRQPSFVETIIGRQMGKSIIEASGVIYNIAKAEALLCGLCTRNPATMTPLIEMALMALTSNCELSNSNAHYFGAMNSAFFMPQLVTHTAVVSTVMPTFTYNTDKDRHEVRSEILSVAWDNAVIGPLTNSPVSSVSNGYTTKLAAPAQSIPTDSVTLPAVLVGGGAVVPIILFDGQP…	1262	Tris; HCl
293	DCLNLK	Annotated	MSSQQYIIGRNPSMLDTNFSTDDFAIGRGSVTDPSRYTQLRSLNAPSVTDFMRKFHGWTGEKLINSYLDMGRESMSYAWGADTNINDFLRDGKAYAVGLGRLMVGGSLTELQTKNYVGLSLMSRMLMPESIPEDNVTFSLEIVYDQMTMALPGAIRSLAADVNAWRTSMKFGLTQYTTSIQFLQQELLYLVKKEPVTAHARRKFGQMMNRFRLSIIHSHAQAAVRQPSFVETIIGRQMGKSIIEASGVIYNIAKAEALLCGLCTRNPATMTPLIEMALMALTSNCELSNSNAHYFGAMNSAFFMPQLVTHTAVVSTVMPTFTYNTDKDRHEVRSEILSVAWDNAVIGPLTNSPVSSVSNGYTTKLAAPAQSIPTDSVTLPAVLVGGGAVVPIILFDGQP…	1262	Tris
294	LICTESQNLVDLYTNR	Annotated	MSSQQYIIGRNPSMLDTNFSTDDFAIGRGSVTDPSRYTQLRSLNAPSVTDFMRKFHGWTGEKLINSYLDMGRESMSYAWGADTNINDFLRDGKAYAVGLGRLMVGGSLTELQTKNYVGLSLMSRMLMPESIPEDNVTFSLEIVYDQMTMALPGAIRSLAADVNAWRTSMKFGLTQYTTSIQFLQQELLYLVKKEPVTAHARRKFGQMMNRFRLSIIHSHAQAAVRQPSFVETIIGRQMGKSIIEASGVIYNIAKAEALLCGLCTRNPATMTPLIEMALMALTSNCELSNSNAHYFGAMNSAFFMPQLVTHTAVVSTVMPTFTYNTDKDRHEVRSEILSVAWDNAVIGPLTNSPVSSVSNGYTTKLAAPAQSIPTDSVTLPAVLVGGGAVVPIILFDGQP…	1262	Tris; HCl
295	GNNGVVLDLLQVHQLR	Annotated	MSSQQYIIGRNPSMLDTNFSTDDFAIGRGSVTDPSRYTQLRSLNAPSVTDFMRKFHGWTGEKLINSYLDMGRESMSYAWGADTNINDFLRDGKAYAVGLGRLMVGGSLTELQTKNYVGLSLMSRMLMPESIPEDNVTFSLEIVYDQMTMALPGAIRSLAADVNAWRTSMKFGLTQYTTSIQFLQQELLYLVKKEPVTAHARRKFGQMMNRFRLSIIHSHAQAAVRQPSFVETIIGRQMGKSIIEASGVIYNIAKAEALLCGLCTRNPATMTPLIEMALMALTSNCELSNSNAHYFGAMNSAFFMPQLVTHTAVVSTVMPTFTYNTDKDRHEVRSEILSVAWDNAVIGPLTNSPVSSVSNGYTTKLAAPAQSIPTDSVTLPAVLVGGGAVVPIILFDGQP…	1262	Tris; HCl
296	QIAANVAYDALR	Annotated	MSSQQYIIGRNPSMLDTNFSTDDFAIGRGSVTDPSRYTQLRSLNAPSVTDFMRKFHGWTGEKLINSYLDMGRESMSYAWGADTNINDFLRDGKAYAVGLGRLMVGGSLTELQTKNYVGLSLMSRMLMPESIPEDNVTFSLEIVYDQMTMALPGAIRSLAADVNAWRTSMKFGLTQYTTSIQFLQQELLYLVKKEPVTAHARRKFGQMMNRFRLSIIHSHAQAAVRQPSFVETIIGRQMGKSIIEASGVIYNIAKAEALLCGLCTRNPATMTPLIEMALMALTSNCELSNSNAHYFGAMNSAFFMPQLVTHTAVVSTVMPTFTYNTDKDRHEVRSEILSVAWDNAVIGPLTNSPVSSVSNGYTTKLAAPAQSIPTDSVTLPAVLVGGGAVVPIILFDGQP…	1262	Tris; HCl
297	VAYDALR	Annotated	MSSQQYIIGRNPSMLDTNFSTDDFAIGRGSVTDPSRYTQLRSLNAPSVTDFMRKFHGWTGEKLINSYLDMGRESMSYAWGADTNINDFLRDGKAYAVGLGRLMVGGSLTELQTKNYVGLSLMSRMLMPESIPEDNVTFSLEIVYDQMTMALPGAIRSLAADVNAWRTSMKFGLTQYTTSIQFLQQELLYLVKKEPVTAHARRKFGQMMNRFRLSIIHSHAQAAVRQPSFVETIIGRQMGKSIIEASGVIYNIAKAEALLCGLCTRNPATMTPLIEMALMALTSNCELSNSNAHYFGAMNSAFFMPQLVTHTAVVSTVMPTFTYNTDKDRHEVRSEILSVAWDNAVIGPLTNSPVSSVSNGYTTKLAAPAQSIPTDSVTLPAVLVGGGAVVPIILFDGQP…	1262	Tris
298	LLGGTGHLLLTDPCGWHIFTR	Annotated	MSSQQYIIGRNPSMLDTNFSTDDFAIGRGSVTDPSRYTQLRSLNAPSVTDFMRKFHGWTGEKLINSYLDMGRESMSYAWGADTNINDFLRDGKAYAVGLGRLMVGGSLTELQTKNYVGLSLMSRMLMPESIPEDNVTFSLEIVYDQMTMALPGAIRSLAADVNAWRTSMKFGLTQYTTSIQFLQQELLYLVKKEPVTAHARRKFGQMMNRFRLSIIHSHAQAAVRQPSFVETIIGRQMGKSIIEASGVIYNIAKAEALLCGLCTRNPATMTPLIEMALMALTSNCELSNSNAHYFGAMNSAFFMPQLVTHTAVVSTVMPTFTYNTDKDRHEVRSEILSVAWDNAVIGPLTNSPVSSVSNGYTTKLAAPAQSIPTDSVTLPAVLVGGGAVVPIILFDGQP…	1262	Tris; HCl
299	LLLTDPCGWHIFTR	Annotated	MSSQQYIIGRNPSMLDTNFSTDDFAIGRGSVTDPSRYTQLRSLNAPSVTDFMRKFHGWTGEKLINSYLDMGRESMSYAWGADTNINDFLRDGKAYAVGLGRLMVGGSLTELQTKNYVGLSLMSRMLMPESIPEDNVTFSLEIVYDQMTMALPGAIRSLAADVNAWRTSMKFGLTQYTTSIQFLQQELLYLVKKEPVTAHARRKFGQMMNRFRLSIIHSHAQAAVRQPSFVETIIGRQMGKSIIEASGVIYNIAKAEALLCGLCTRNPATMTPLIEMALMALTSNCELSNSNAHYFGAMNSAFFMPQLVTHTAVVSTVMPTFTYNTDKDRHEVRSEILSVAWDNAVIGPLTNSPVSSVSNGYTTKLAAPAQSIPTDSVTLPAVLVGGGAVVPIILFDGQP…	1262	Tris
300	IMQYFEDHIDEMDANGAR	Annotated	MSSQQYIIGRNPSMLDTNFSTDDFAIGRGSVTDPSRYTQLRSLNAPSVTDFMRKFHGWTGEKLINSYLDMGRESMSYAWGADTNINDFLRDGKAYAVGLGRLMVGGSLTELQTKNYVGLSLMSRMLMPESIPEDNVTFSLEIVYDQMTMALPGAIRSLAADVNAWRTSMKFGLTQYTTSIQFLQQELLYLVKKEPVTAHARRKFGQMMNRFRLSIIHSHAQAAVRQPSFVETIIGRQMGKSIIEASGVIYNIAKAEALLCGLCTRNPATMTPLIEMALMALTSNCELSNSNAHYFGAMNSAFFMPQLVTHTAVVSTVMPTFTYNTDKDRHEVRSEILSVAWDNAVIGPLTNSPVSSVSNGYTTKLAAPAQSIPTDSVTLPAVLVGGGAVVPIILFDGQP…	1262	HCl
301	FGFHMSR	Annotated	MSSQQYIIGRNPSMLDTNFSTDDFAIGRGSVTDPSRYTQLRSLNAPSVTDFMRKFHGWTGEKLINSYLDMGRESMSYAWGADTNINDFLRDGKAYAVGLGRLMVGGSLTELQTKNYVGLSLMSRMLMPESIPEDNVTFSLEIVYDQMTMALPGAIRSLAADVNAWRTSMKFGLTQYTTSIQFLQQELLYLVKKEPVTAHARRKFGQMMNRFRLSIIHSHAQAAVRQPSFVETIIGRQMGKSIIEASGVIYNIAKAEALLCGLCTRNPATMTPLIEMALMALTSNCELSNSNAHYFGAMNSAFFMPQLVTHTAVVSTVMPTFTYNTDKDRHEVRSEILSVAWDNAVIGPLTNSPVSSVSNGYTTKLAAPAQSIPTDSVTLPAVLVGGGAVVPIILFDGQP…	1262	Tris; HCl
302	AHFSALIK	Annotated	MSSQQYIIGRNPSMLDTNFSTDDFAIGRGSVTDPSRYTQLRSLNAPSVTDFMRKFHGWTGEKLINSYLDMGRESMSYAWGADTNINDFLRDGKAYAVGLGRLMVGGSLTELQTKNYVGLSLMSRMLMPESIPEDNVTFSLEIVYDQMTMALPGAIRSLAADVNAWRTSMKFGLTQYTTSIQFLQQELLYLVKKEPVTAHARRKFGQMMNRFRLSIIHSHAQAAVRQPSFVETIIGRQMGKSIIEASGVIYNIAKAEALLCGLCTRNPATMTPLIEMALMALTSNCELSNSNAHYFGAMNSAFFMPQLVTHTAVVSTVMPTFTYNTDKDRHEVRSEILSVAWDNAVIGPLTNSPVSSVSNGYTTKLAAPAQSIPTDSVTLPAVLVGGGAVVPIILFDGQP…	1262	Tris; HCl
303	IKDSLTQFESTILK	Annotated	MSSQQYIIGRNPSMLDTNFSTDDFAIGRGSVTDPSRYTQLRSLNAPSVTDFMRKFHGWTGEKLINSYLDMGRESMSYAWGADTNINDFLRDGKAYAVGLGRLMVGGSLTELQTKNYVGLSLMSRMLMPESIPEDNVTFSLEIVYDQMTMALPGAIRSLAADVNAWRTSMKFGLTQYTTSIQFLQQELLYLVKKEPVTAHARRKFGQMMNRFRLSIIHSHAQAAVRQPSFVETIIGRQMGKSIIEASGVIYNIAKAEALLCGLCTRNPATMTPLIEMALMALTSNCELSNSNAHYFGAMNSAFFMPQLVTHTAVVSTVMPTFTYNTDKDRHEVRSEILSVAWDNAVIGPLTNSPVSSVSNGYTTKLAAPAQSIPTDSVTLPAVLVGGGAVVPIILFDGQP…	1262	Tris; HCl
304	DSLTQFESTILK	Annotated	MSSQQYIIGRNPSMLDTNFSTDDFAIGRGSVTDPSRYTQLRSLNAPSVTDFMRKFHGWTGEKLINSYLDMGRESMSYAWGADTNINDFLRDGKAYAVGLGRLMVGGSLTELQTKNYVGLSLMSRMLMPESIPEDNVTFSLEIVYDQMTMALPGAIRSLAADVNAWRTSMKFGLTQYTTSIQFLQQELLYLVKKEPVTAHARRKFGQMMNRFRLSIIHSHAQAAVRQPSFVETIIGRQMGKSIIEASGVIYNIAKAEALLCGLCTRNPATMTPLIEMALMALTSNCELSNSNAHYFGAMNSAFFMPQLVTHTAVVSTVMPTFTYNTDKDRHEVRSEILSVAWDNAVIGPLTNSPVSSVSNGYTTKLAAPAQSIPTDSVTLPAVLVGGGAVVPIILFDGQP…	1262	Tris
305	WLSPLSTPTDPYVYFGDNKPSTVR	Annotated	MSSQQYIIGRNPSMLDTNFSTDDFAIGRGSVTDPSRYTQLRSLNAPSVTDFMRKFHGWTGEKLINSYLDMGRESMSYAWGADTNINDFLRDGKAYAVGLGRLMVGGSLTELQTKNYVGLSLMSRMLMPESIPEDNVTFSLEIVYDQMTMALPGAIRSLAADVNAWRTSMKFGLTQYTTSIQFLQQELLYLVKKEPVTAHARRKFGQMMNRFRLSIIHSHAQAAVRQPSFVETIIGRQMGKSIIEASGVIYNIAKAEALLCGLCTRNPATMTPLIEMALMALTSNCELSNSNAHYFGAMNSAFFMPQLVTHTAVVSTVMPTFTYNTDKDRHEVRSEILSVAWDNAVIGPLTNSPVSSVSNGYTTKLAAPAQSIPTDSVTLPAVLVGGGAVVPIILFDGQP…	1262	Tris; HCl
306	DYQRPAIASPSSTNRDPNHLAHATCAGSLAFAGTNLPVLIPGMTR	Annotated	MSSQQYIIGRNPSMLDTNFSTDDFAIGRGSVTDPSRYTQLRSLNAPSVTDFMRKFHGWTGEKLINSYLDMGRESMSYAWGADTNINDFLRDGKAYAVGLGRLMVGGSLTELQTKNYVGLSLMSRMLMPESIPEDNVTFSLEIVYDQMTMALPGAIRSLAADVNAWRTSMKFGLTQYTTSIQFLQQELLYLVKKEPVTAHARRKFGQMMNRFRLSIIHSHAQAAVRQPSFVETIIGRQMGKSIIEASGVIYNIAKAEALLCGLCTRNPATMTPLIEMALMALTSNCELSNSNAHYFGAMNSAFFMPQLVTHTAVVSTVMPTFTYNTDKDRHEVRSEILSVAWDNAVIGPLTNSPVSSVSNGYTTKLAAPAQSIPTDSVTLPAVLVGGGAVVPIILFDGQP…	1262	Tris
307	DYQRPAIASPSSTNR	Annotated	MSSQQYIIGRNPSMLDTNFSTDDFAIGRGSVTDPSRYTQLRSLNAPSVTDFMRKFHGWTGEKLINSYLDMGRESMSYAWGADTNINDFLRDGKAYAVGLGRLMVGGSLTELQTKNYVGLSLMSRMLMPESIPEDNVTFSLEIVYDQMTMALPGAIRSLAADVNAWRTSMKFGLTQYTTSIQFLQQELLYLVKKEPVTAHARRKFGQMMNRFRLSIIHSHAQAAVRQPSFVETIIGRQMGKSIIEASGVIYNIAKAEALLCGLCTRNPATMTPLIEMALMALTSNCELSNSNAHYFGAMNSAFFMPQLVTHTAVVSTVMPTFTYNTDKDRHEVRSEILSVAWDNAVIGPLTNSPVSSVSNGYTTKLAAPAQSIPTDSVTLPAVLVGGGAVVPIILFDGQP…	1262	Tris
308	PAIASPSSTNR	Annotated	MSSQQYIIGRNPSMLDTNFSTDDFAIGRGSVTDPSRYTQLRSLNAPSVTDFMRKFHGWTGEKLINSYLDMGRESMSYAWGADTNINDFLRDGKAYAVGLGRLMVGGSLTELQTKNYVGLSLMSRMLMPESIPEDNVTFSLEIVYDQMTMALPGAIRSLAADVNAWRTSMKFGLTQYTTSIQFLQQELLYLVKKEPVTAHARRKFGQMMNRFRLSIIHSHAQAAVRQPSFVETIIGRQMGKSIIEASGVIYNIAKAEALLCGLCTRNPATMTPLIEMALMALTSNCELSNSNAHYFGAMNSAFFMPQLVTHTAVVSTVMPTFTYNTDKDRHEVRSEILSVAWDNAVIGPLTNSPVSSVSNGYTTKLAAPAQSIPTDSVTLPAVLVGGGAVVPIILFDGQP…	1262	Tris
309	RDPNHLAHATCAGSLAFAGTNL	Annotated	MSSQQYIIGRNPSMLDTNFSTDDFAIGRGSVTDPSRYTQLRSLNAPSVTDFMRKFHGWTGEKLINSYLDMGRESMSYAWGADTNINDFLRDGKAYAVGLGRLMVGGSLTELQTKNYVGLSLMSRMLMPESIPEDNVTFSLEIVYDQMTMALPGAIRSLAADVNAWRTSMKFGLTQYTTSIQFLQQELLYLVKKEPVTAHARRKFGQMMNRFRLSIIHSHAQAAVRQPSFVETIIGRQMGKSIIEASGVIYNIAKAEALLCGLCTRNPATMTPLIEMALMALTSNCELSNSNAHYFGAMNSAFFMPQLVTHTAVVSTVMPTFTYNTDKDRHEVRSEILSVAWDNAVIGPLTNSPVSSVSNGYTTKLAAPAQSIPTDSVTLPAVLVGGGAVVPIILFDGQP…	1262	HCl
310	RDPNHLAHATCAGSLAF	Annotated	MSSQQYIIGRNPSMLDTNFSTDDFAIGRGSVTDPSRYTQLRSLNAPSVTDFMRKFHGWTGEKLINSYLDMGRESMSYAWGADTNINDFLRDGKAYAVGLGRLMVGGSLTELQTKNYVGLSLMSRMLMPESIPEDNVTFSLEIVYDQMTMALPGAIRSLAADVNAWRTSMKFGLTQYTTSIQFLQQELLYLVKKEPVTAHARRKFGQMMNRFRLSIIHSHAQAAVRQPSFVETIIGRQMGKSIIEASGVIYNIAKAEALLCGLCTRNPATMTPLIEMALMALTSNCELSNSNAHYFGAMNSAFFMPQLVTHTAVVSTVMPTFTYNTDKDRHEVRSEILSVAWDNAVIGPLTNSPVSSVSNGYTTKLAAPAQSIPTDSVTLPAVLVGGGAVVPIILFDGQP…	1262	HCl
311	DPNHLAHATCAGSLAFAGTNLPVLIPGMTR	Annotated	MSSQQYIIGRNPSMLDTNFSTDDFAIGRGSVTDPSRYTQLRSLNAPSVTDFMRKFHGWTGEKLINSYLDMGRESMSYAWGADTNINDFLRDGKAYAVGLGRLMVGGSLTELQTKNYVGLSLMSRMLMPESIPEDNVTFSLEIVYDQMTMALPGAIRSLAADVNAWRTSMKFGLTQYTTSIQFLQQELLYLVKKEPVTAHARRKFGQMMNRFRLSIIHSHAQAAVRQPSFVETIIGRQMGKSIIEASGVIYNIAKAEALLCGLCTRNPATMTPLIEMALMALTSNCELSNSNAHYFGAMNSAFFMPQLVTHTAVVSTVMPTFTYNTDKDRHEVRSEILSVAWDNAVIGPLTNSPVSSVSNGYTTKLAAPAQSIPTDSVTLPAVLVGGGAVVPIILFDGQP…	1262	Tris
312	AGTNLPVLIPGMTR	Annotated	MSSQQYIIGRNPSMLDTNFSTDDFAIGRGSVTDPSRYTQLRSLNAPSVTDFMRKFHGWTGEKLINSYLDMGRESMSYAWGADTNINDFLRDGKAYAVGLGRLMVGGSLTELQTKNYVGLSLMSRMLMPESIPEDNVTFSLEIVYDQMTMALPGAIRSLAADVNAWRTSMKFGLTQYTTSIQFLQQELLYLVKKEPVTAHARRKFGQMMNRFRLSIIHSHAQAAVRQPSFVETIIGRQMGKSIIEASGVIYNIAKAEALLCGLCTRNPATMTPLIEMALMALTSNCELSNSNAHYFGAMNSAFFMPQLVTHTAVVSTVMPTFTYNTDKDRHEVRSEILSVAWDNAVIGPLTNSPVSSVSNGYTTKLAAPAQSIPTDSVTLPAVLVGGGAVVPIILFDGQP…	1262	Tris; HCl
313	PVLIPGMTR	Annotated	MSSQQYIIGRNPSMLDTNFSTDDFAIGRGSVTDPSRYTQLRSLNAPSVTDFMRKFHGWTGEKLINSYLDMGRESMSYAWGADTNINDFLRDGKAYAVGLGRLMVGGSLTELQTKNYVGLSLMSRMLMPESIPEDNVTFSLEIVYDQMTMALPGAIRSLAADVNAWRTSMKFGLTQYTTSIQFLQQELLYLVKKEPVTAHARRKFGQMMNRFRLSIIHSHAQAAVRQPSFVETIIGRQMGKSIIEASGVIYNIAKAEALLCGLCTRNPATMTPLIEMALMALTSNCELSNSNAHYFGAMNSAFFMPQLVTHTAVVSTVMPTFTYNTDKDRHEVRSEILSVAWDNAVIGPLTNSPVSSVSNGYTTKLAAPAQSIPTDSVTLPAVLVGGGAVVPIILFDGQP…	1262	HCl
314	GQTLGMDVWGHAGATFLFQTAYNPK	Annotated	MSSQQYIIGRNPSMLDTNFSTDDFAIGRGSVTDPSRYTQLRSLNAPSVTDFMRKFHGWTGEKLINSYLDMGRESMSYAWGADTNINDFLRDGKAYAVGLGRLMVGGSLTELQTKNYVGLSLMSRMLMPESIPEDNVTFSLEIVYDQMTMALPGAIRSLAADVNAWRTSMKFGLTQYTTSIQFLQQELLYLVKKEPVTAHARRKFGQMMNRFRLSIIHSHAQAAVRQPSFVETIIGRQMGKSIIEASGVIYNIAKAEALLCGLCTRNPATMTPLIEMALMALTSNCELSNSNAHYFGAMNSAFFMPQLVTHTAVVSTVMPTFTYNTDKDRHEVRSEILSVAWDNAVIGPLTNSPVSSVSNGYTTKLAAPAQSIPTDSVTLPAVLVGGGAVVPIILFDGQP…	1262	Tris; HCl
315	FQTAYNPK	Annotated	MSSQQYIIGRNPSMLDTNFSTDDFAIGRGSVTDPSRYTQLRSLNAPSVTDFMRKFHGWTGEKLINSYLDMGRESMSYAWGADTNINDFLRDGKAYAVGLGRLMVGGSLTELQTKNYVGLSLMSRMLMPESIPEDNVTFSLEIVYDQMTMALPGAIRSLAADVNAWRTSMKFGLTQYTTSIQFLQQELLYLVKKEPVTAHARRKFGQMMNRFRLSIIHSHAQAAVRQPSFVETIIGRQMGKSIIEASGVIYNIAKAEALLCGLCTRNPATMTPLIEMALMALTSNCELSNSNAHYFGAMNSAFFMPQLVTHTAVVSTVMPTFTYNTDKDRHEVRSEILSVAWDNAVIGPLTNSPVSSVSNGYTTKLAAPAQSIPTDSVTLPAVLVGGGAVVPIILFDGQP…	1262	HCl
316	FEADHNTVIGCLGHAR	Annotated	MSSQQYIIGRNPSMLDTNFSTDDFAIGRGSVTDPSRYTQLRSLNAPSVTDFMRKFHGWTGEKLINSYLDMGRESMSYAWGADTNINDFLRDGKAYAVGLGRLMVGGSLTELQTKNYVGLSLMSRMLMPESIPEDNVTFSLEIVYDQMTMALPGAIRSLAADVNAWRTSMKFGLTQYTTSIQFLQQELLYLVKKEPVTAHARRKFGQMMNRFRLSIIHSHAQAAVRQPSFVETIIGRQMGKSIIEASGVIYNIAKAEALLCGLCTRNPATMTPLIEMALMALTSNCELSNSNAHYFGAMNSAFFMPQLVTHTAVVSTVMPTFTYNTDKDRHEVRSEILSVAWDNAVIGPLTNSPVSSVSNGYTTKLAAPAQSIPTDSVTLPAVLVGGGAVVPIILFDGQP…	1262	Tris; HCl
317	FEADHNTVIGCLGH	Annotated	MSSQQYIIGRNPSMLDTNFSTDDFAIGRGSVTDPSRYTQLRSLNAPSVTDFMRKFHGWTGEKLINSYLDMGRESMSYAWGADTNINDFLRDGKAYAVGLGRLMVGGSLTELQTKNYVGLSLMSRMLMPESIPEDNVTFSLEIVYDQMTMALPGAIRSLAADVNAWRTSMKFGLTQYTTSIQFLQQELLYLVKKEPVTAHARRKFGQMMNRFRLSIIHSHAQAAVRQPSFVETIIGRQMGKSIIEASGVIYNIAKAEALLCGLCTRNPATMTPLIEMALMALTSNCELSNSNAHYFGAMNSAFFMPQLVTHTAVVSTVMPTFTYNTDKDRHEVRSEILSVAWDNAVIGPLTNSPVSSVSNGYTTKLAAPAQSIPTDSVTLPAVLVGGGAVVPIILFDGQP…	1262	Tris; HCl
318	CFNTCPQVALALACHY	Annotated	MSSQQYIIGRNPSMLDTNFSTDDFAIGRGSVTDPSRYTQLRSLNAPSVTDFMRKFHGWTGEKLINSYLDMGRESMSYAWGADTNINDFLRDGKAYAVGLGRLMVGGSLTELQTKNYVGLSLMSRMLMPESIPEDNVTFSLEIVYDQMTMALPGAIRSLAADVNAWRTSMKFGLTQYTTSIQFLQQELLYLVKKEPVTAHARRKFGQMMNRFRLSIIHSHAQAAVRQPSFVETIIGRQMGKSIIEASGVIYNIAKAEALLCGLCTRNPATMTPLIEMALMALTSNCELSNSNAHYFGAMNSAFFMPQLVTHTAVVSTVMPTFTYNTDKDRHEVRSEILSVAWDNAVIGPLTNSPVSSVSNGYTTKLAAPAQSIPTDSVTLPAVLVGGGAVVPIILFDGQP…	1262	Tris
319	HYSLLVNQR	Annotated	MSSQQYIIGRNPSMLDTNFSTDDFAIGRGSVTDPSRYTQLRSLNAPSVTDFMRKFHGWTGEKLINSYLDMGRESMSYAWGADTNINDFLRDGKAYAVGLGRLMVGGSLTELQTKNYVGLSLMSRMLMPESIPEDNVTFSLEIVYDQMTMALPGAIRSLAADVNAWRTSMKFGLTQYTTSIQFLQQELLYLVKKEPVTAHARRKFGQMMNRFRLSIIHSHAQAAVRQPSFVETIIGRQMGKSIIEASGVIYNIAKAEALLCGLCTRNPATMTPLIEMALMALTSNCELSNSNAHYFGAMNSAFFMPQLVTHTAVVSTVMPTFTYNTDKDRHEVRSEILSVAWDNAVIGPLTNSPVSSVSNGYTTKLAAPAQSIPTDSVTLPAVLVGGGAVVPIILFDGQP…	1262	Tris
320	NVLNFDK	Annotated	MSSQQYIIGRNPSMLDTNFSTDDFAIGRGSVTDPSRYTQLRSLNAPSVTDFMRKFHGWTGEKLINSYLDMGRESMSYAWGADTNINDFLRDGKAYAVGLGRLMVGGSLTELQTKNYVGLSLMSRMLMPESIPEDNVTFSLEIVYDQMTMALPGAIRSLAADVNAWRTSMKFGLTQYTTSIQFLQQELLYLVKKEPVTAHARRKFGQMMNRFRLSIIHSHAQAAVRQPSFVETIIGRQMGKSIIEASGVIYNIAKAEALLCGLCTRNPATMTPLIEMALMALTSNCELSNSNAHYFGAMNSAFFMPQLVTHTAVVSTVMPTFTYNTDKDRHEVRSEILSVAWDNAVIGPLTNSPVSSVSNGYTTKLAAPAQSIPTDSVTLPAVLVGGGAVVPIILFDGQP…	1262	Tris
321	GWAYVVVR	Annotated	MSSQQYIIGRNPSMLDTNFSTDDFAIGRGSVTDPSRYTQLRSLNAPSVTDFMRKFHGWTGEKLINSYLDMGRESMSYAWGADTNINDFLRDGKAYAVGLGRLMVGGSLTELQTKNYVGLSLMSRMLMPESIPEDNVTFSLEIVYDQMTMALPGAIRSLAADVNAWRTSMKFGLTQYTTSIQFLQQELLYLVKKEPVTAHARRKFGQMMNRFRLSIIHSHAQAAVRQPSFVETIIGRQMGKSIIEASGVIYNIAKAEALLCGLCTRNPATMTPLIEMALMALTSNCELSNSNAHYFGAMNSAFFMPQLVTHTAVVSTVMPTFTYNTDKDRHEVRSEILSVAWDNAVIGPLTNSPVSSVSNGYTTKLAAPAQSIPTDSVTLPAVLVGGGAVVPIILFDGQP…	1262	Tris
322	RMEFETSGLSVMPVQGHLLVVGNSK	Annotated	MSSQQYIIGRNPSMLDTNFSTDDFAIGRGSVTDPSRYTQLRSLNAPSVTDFMRKFHGWTGEKLINSYLDMGRESMSYAWGADTNINDFLRDGKAYAVGLGRLMVGGSLTELQTKNYVGLSLMSRMLMPESIPEDNVTFSLEIVYDQMTMALPGAIRSLAADVNAWRTSMKFGLTQYTTSIQFLQQELLYLVKKEPVTAHARRKFGQMMNRFRLSIIHSHAQAAVRQPSFVETIIGRQMGKSIIEASGVIYNIAKAEALLCGLCTRNPATMTPLIEMALMALTSNCELSNSNAHYFGAMNSAFFMPQLVTHTAVVSTVMPTFTYNTDKDRHEVRSEILSVAWDNAVIGPLTNSPVSSVSNGYTTKLAAPAQSIPTDSVTLPAVLVGGGAVVPIILFDGQP…	1262	Tris
323	RMEFETSGLSVMPVQGH	Annotated	MSSQQYIIGRNPSMLDTNFSTDDFAIGRGSVTDPSRYTQLRSLNAPSVTDFMRKFHGWTGEKLINSYLDMGRESMSYAWGADTNINDFLRDGKAYAVGLGRLMVGGSLTELQTKNYVGLSLMSRMLMPESIPEDNVTFSLEIVYDQMTMALPGAIRSLAADVNAWRTSMKFGLTQYTTSIQFLQQELLYLVKKEPVTAHARRKFGQMMNRFRLSIIHSHAQAAVRQPSFVETIIGRQMGKSIIEASGVIYNIAKAEALLCGLCTRNPATMTPLIEMALMALTSNCELSNSNAHYFGAMNSAFFMPQLVTHTAVVSTVMPTFTYNTDKDRHEVRSEILSVAWDNAVIGPLTNSPVSSVSNGYTTKLAAPAQSIPTDSVTLPAVLVGGGAVVPIILFDGQP…	1262	Tris
324	MEFETSGLSVMPVQGHLLVVGNSK	Annotated	MSSQQYIIGRNPSMLDTNFSTDDFAIGRGSVTDPSRYTQLRSLNAPSVTDFMRKFHGWTGEKLINSYLDMGRESMSYAWGADTNINDFLRDGKAYAVGLGRLMVGGSLTELQTKNYVGLSLMSRMLMPESIPEDNVTFSLEIVYDQMTMALPGAIRSLAADVNAWRTSMKFGLTQYTTSIQFLQQELLYLVKKEPVTAHARRKFGQMMNRFRLSIIHSHAQAAVRQPSFVETIIGRQMGKSIIEASGVIYNIAKAEALLCGLCTRNPATMTPLIEMALMALTSNCELSNSNAHYFGAMNSAFFMPQLVTHTAVVSTVMPTFTYNTDKDRHEVRSEILSVAWDNAVIGPLTNSPVSSVSNGYTTKLAAPAQSIPTDSVTLPAVLVGGGAVVPIILFDGQP…	1262	Tris
325	FDLAQEIGLAGQFCLR	Annotated	MSSQQYIIGRNPSMLDTNFSTDDFAIGRGSVTDPSRYTQLRSLNAPSVTDFMRKFHGWTGEKLINSYLDMGRESMSYAWGADTNINDFLRDGKAYAVGLGRLMVGGSLTELQTKNYVGLSLMSRMLMPESIPEDNVTFSLEIVYDQMTMALPGAIRSLAADVNAWRTSMKFGLTQYTTSIQFLQQELLYLVKKEPVTAHARRKFGQMMNRFRLSIIHSHAQAAVRQPSFVETIIGRQMGKSIIEASGVIYNIAKAEALLCGLCTRNPATMTPLIEMALMALTSNCELSNSNAHYFGAMNSAFFMPQLVTHTAVVSTVMPTFTYNTDKDRHEVRSEILSVAWDNAVIGPLTNSPVSSVSNGYTTKLAAPAQSIPTDSVTLPAVLVGGGAVVPIILFDGQP…	1262	Tris; HCl
326	YAVVPMGILGQGIYFPSAFVR	Annotated	MSSQQYIIGRNPSMLDTNFSTDDFAIGRGSVTDPSRYTQLRSLNAPSVTDFMRKFHGWTGEKLINSYLDMGRESMSYAWGADTNINDFLRDGKAYAVGLGRLMVGGSLTELQTKNYVGLSLMSRMLMPESIPEDNVTFSLEIVYDQMTMALPGAIRSLAADVNAWRTSMKFGLTQYTTSIQFLQQELLYLVKKEPVTAHARRKFGQMMNRFRLSIIHSHAQAAVRQPSFVETIIGRQMGKSIIEASGVIYNIAKAEALLCGLCTRNPATMTPLIEMALMALTSNCELSNSNAHYFGAMNSAFFMPQLVTHTAVVSTVMPTFTYNTDKDRHEVRSEILSVAWDNAVIGPLTNSPVSSVSNGYTTKLAAPAQSIPTDSVTLPAVLVGGGAVVPIILFDGQP…	1262	HCl
327	GILGQGIYFPSAFVR	Annotated	MSSQQYIIGRNPSMLDTNFSTDDFAIGRGSVTDPSRYTQLRSLNAPSVTDFMRKFHGWTGEKLINSYLDMGRESMSYAWGADTNINDFLRDGKAYAVGLGRLMVGGSLTELQTKNYVGLSLMSRMLMPESIPEDNVTFSLEIVYDQMTMALPGAIRSLAADVNAWRTSMKFGLTQYTTSIQFLQQELLYLVKKEPVTAHARRKFGQMMNRFRLSIIHSHAQAAVRQPSFVETIIGRQMGKSIIEASGVIYNIAKAEALLCGLCTRNPATMTPLIEMALMALTSNCELSNSNAHYFGAMNSAFFMPQLVTHTAVVSTVMPTFTYNTDKDRHEVRSEILSVAWDNAVIGPLTNSPVSSVSNGYTTKLAAPAQSIPTDSVTLPAVLVGGGAVVPIILFDGQP…	1262	Tris; HCl
328	GLGLDYINGLQAKPR	Annotated	MSSQQYIIGRNPSMLDTNFSTDDFAIGRGSVTDPSRYTQLRSLNAPSVTDFMRKFHGWTGEKLINSYLDMGRESMSYAWGADTNINDFLRDGKAYAVGLGRLMVGGSLTELQTKNYVGLSLMSRMLMPESIPEDNVTFSLEIVYDQMTMALPGAIRSLAADVNAWRTSMKFGLTQYTTSIQFLQQELLYLVKKEPVTAHARRKFGQMMNRFRLSIIHSHAQAAVRQPSFVETIIGRQMGKSIIEASGVIYNIAKAEALLCGLCTRNPATMTPLIEMALMALTSNCELSNSNAHYFGAMNSAFFMPQLVTHTAVVSTVMPTFTYNTDKDRHEVRSEILSVAWDNAVIGPLTNSPVSSVSNGYTTKLAAPAQSIPTDSVTLPAVLVGGGAVVPIILFDGQP…	1262	Tris; HCl
329	GLGLDYINGLQAK	Annotated	MSSQQYIIGRNPSMLDTNFSTDDFAIGRGSVTDPSRYTQLRSLNAPSVTDFMRKFHGWTGEKLINSYLDMGRESMSYAWGADTNINDFLRDGKAYAVGLGRLMVGGSLTELQTKNYVGLSLMSRMLMPESIPEDNVTFSLEIVYDQMTMALPGAIRSLAADVNAWRTSMKFGLTQYTTSIQFLQQELLYLVKKEPVTAHARRKFGQMMNRFRLSIIHSHAQAAVRQPSFVETIIGRQMGKSIIEASGVIYNIAKAEALLCGLCTRNPATMTPLIEMALMALTSNCELSNSNAHYFGAMNSAFFMPQLVTHTAVVSTVMPTFTYNTDKDRHEVRSEILSVAWDNAVIGPLTNSPVSSVSNGYTTKLAAPAQSIPTDSVTLPAVLVGGGAVVPIILFDGQP…	1262	Tris; HCl
330	YSMNNYDHK	Annotated	MSSQQYIIGRNPSMLDTNFSTDDFAIGRGSVTDPSRYTQLRSLNAPSVTDFMRKFHGWTGEKLINSYLDMGRESMSYAWGADTNINDFLRDGKAYAVGLGRLMVGGSLTELQTKNYVGLSLMSRMLMPESIPEDNVTFSLEIVYDQMTMALPGAIRSLAADVNAWRTSMKFGLTQYTTSIQFLQQELLYLVKKEPVTAHARRKFGQMMNRFRLSIIHSHAQAAVRQPSFVETIIGRQMGKSIIEASGVIYNIAKAEALLCGLCTRNPATMTPLIEMALMALTSNCELSNSNAHYFGAMNSAFFMPQLVTHTAVVSTVMPTFTYNTDKDRHEVRSEILSVAWDNAVIGPLTNSPVSSVSNGYTTKLAAPAQSIPTDSVTLPAVLVGGGAVVPIILFDGQP…	1262	Tris; HCl
331	SACMSAFIMDWAPSTHPPIQTAATGVGPILSANGR	Annotated	MSSQQYIIGRNPSMLDTNFSTDDFAIGRGSVTDPSRYTQLRSLNAPSVTDFMRKFHGWTGEKLINSYLDMGRESMSYAWGADTNINDFLRDGKAYAVGLGRLMVGGSLTELQTKNYVGLSLMSRMLMPESIPEDNVTFSLEIVYDQMTMALPGAIRSLAADVNAWRTSMKFGLTQYTTSIQFLQQELLYLVKKEPVTAHARRKFGQMMNRFRLSIIHSHAQAAVRQPSFVETIIGRQMGKSIIEASGVIYNIAKAEALLCGLCTRNPATMTPLIEMALMALTSNCELSNSNAHYFGAMNSAFFMPQLVTHTAVVSTVMPTFTYNTDKDRHEVRSEILSVAWDNAVIGPLTNSPVSSVSNGYTTKLAAPAQSIPTDSVTLPAVLVGGGAVVPIILFDGQP…	1262	Tris
332	IMDWAPSTHPPIQTAATGVGPILSANGR	Annotated	MSSQQYIIGRNPSMLDTNFSTDDFAIGRGSVTDPSRYTQLRSLNAPSVTDFMRKFHGWTGEKLINSYLDMGRESMSYAWGADTNINDFLRDGKAYAVGLGRLMVGGSLTELQTKNYVGLSLMSRMLMPESIPEDNVTFSLEIVYDQMTMALPGAIRSLAADVNAWRTSMKFGLTQYTTSIQFLQQELLYLVKKEPVTAHARRKFGQMMNRFRLSIIHSHAQAAVRQPSFVETIIGRQMGKSIIEASGVIYNIAKAEALLCGLCTRNPATMTPLIEMALMALTSNCELSNSNAHYFGAMNSAFFMPQLVTHTAVVSTVMPTFTYNTDKDRHEVRSEILSVAWDNAVIGPLTNSPVSSVSNGYTTKLAAPAQSIPTDSVTLPAVLVGGGAVVPIILFDGQP…	1262	Tris; HCl
333	WAPSTHPPIQTAATGVGPILSANGR	Annotated	MSSQQYIIGRNPSMLDTNFSTDDFAIGRGSVTDPSRYTQLRSLNAPSVTDFMRKFHGWTGEKLINSYLDMGRESMSYAWGADTNINDFLRDGKAYAVGLGRLMVGGSLTELQTKNYVGLSLMSRMLMPESIPEDNVTFSLEIVYDQMTMALPGAIRSLAADVNAWRTSMKFGLTQYTTSIQFLQQELLYLVKKEPVTAHARRKFGQMMNRFRLSIIHSHAQAAVRQPSFVETIIGRQMGKSIIEASGVIYNIAKAEALLCGLCTRNPATMTPLIEMALMALTSNCELSNSNAHYFGAMNSAFFMPQLVTHTAVVSTVMPTFTYNTDKDRHEVRSEILSVAWDNAVIGPLTNSPVSSVSNGYTTKLAAPAQSIPTDSVTLPAVLVGGGAVVPIILFDGQP…	1262	Tris
334	FNPLLGEVTSSDYFRPDAYHVQK	Annotated	MSSQQYIIGRNPSMLDTNFSTDDFAIGRGSVTDPSRYTQLRSLNAPSVTDFMRKFHGWTGEKLINSYLDMGRESMSYAWGADTNINDFLRDGKAYAVGLGRLMVGGSLTELQTKNYVGLSLMSRMLMPESIPEDNVTFSLEIVYDQMTMALPGAIRSLAADVNAWRTSMKFGLTQYTTSIQFLQQELLYLVKKEPVTAHARRKFGQMMNRFRLSIIHSHAQAAVRQPSFVETIIGRQMGKSIIEASGVIYNIAKAEALLCGLCTRNPATMTPLIEMALMALTSNCELSNSNAHYFGAMNSAFFMPQLVTHTAVVSTVMPTFTYNTDKDRHEVRSEILSVAWDNAVIGPLTNSPVSSVSNGYTTKLAAPAQSIPTDSVTLPAVLVGGGAVVPIILFDGQP…	1262	Tris; HCl
335	FNPLLGEVTSSDYFR	Annotated	MSSQQYIIGRNPSMLDTNFSTDDFAIGRGSVTDPSRYTQLRSLNAPSVTDFMRKFHGWTGEKLINSYLDMGRESMSYAWGADTNINDFLRDGKAYAVGLGRLMVGGSLTELQTKNYVGLSLMSRMLMPESIPEDNVTFSLEIVYDQMTMALPGAIRSLAADVNAWRTSMKFGLTQYTTSIQFLQQELLYLVKKEPVTAHARRKFGQMMNRFRLSIIHSHAQAAVRQPSFVETIIGRQMGKSIIEASGVIYNIAKAEALLCGLCTRNPATMTPLIEMALMALTSNCELSNSNAHYFGAMNSAFFMPQLVTHTAVVSTVMPTFTYNTDKDRHEVRSEILSVAWDNAVIGPLTNSPVSSVSNGYTTKLAAPAQSIPTDSVTLPAVLVGGGAVVPIILFDGQP…	1262	HCl
336	FNPLLGEVTSSDYFRPDAY	Annotated	MSSQQYIIGRNPSMLDTNFSTDDFAIGRGSVTDPSRYTQLRSLNAPSVTDFMRKFHGWTGEKLINSYLDMGRESMSYAWGADTNINDFLRDGKAYAVGLGRLMVGGSLTELQTKNYVGLSLMSRMLMPESIPEDNVTFSLEIVYDQMTMALPGAIRSLAADVNAWRTSMKFGLTQYTTSIQFLQQELLYLVKKEPVTAHARRKFGQMMNRFRLSIIHSHAQAAVRQPSFVETIIGRQMGKSIIEASGVIYNIAKAEALLCGLCTRNPATMTPLIEMALMALTSNCELSNSNAHYFGAMNSAFFMPQLVTHTAVVSTVMPTFTYNTDKDRHEVRSEILSVAWDNAVIGPLTNSPVSSVSNGYTTKLAAPAQSIPTDSVTLPAVLVGGGAVVPIILFDGQP…	1262	Tris
337	FNPLLGEVTSSDYFRPDA	Annotated	MSSQQYIIGRNPSMLDTNFSTDDFAIGRGSVTDPSRYTQLRSLNAPSVTDFMRKFHGWTGEKLINSYLDMGRESMSYAWGADTNINDFLRDGKAYAVGLGRLMVGGSLTELQTKNYVGLSLMSRMLMPESIPEDNVTFSLEIVYDQMTMALPGAIRSLAADVNAWRTSMKFGLTQYTTSIQFLQQELLYLVKKEPVTAHARRKFGQMMNRFRLSIIHSHAQAAVRQPSFVETIIGRQMGKSIIEASGVIYNIAKAEALLCGLCTRNPATMTPLIEMALMALTSNCELSNSNAHYFGAMNSAFFMPQLVTHTAVVSTVMPTFTYNTDKDRHEVRSEILSVAWDNAVIGPLTNSPVSSVSNGYTTKLAAPAQSIPTDSVTLPAVLVGGGAVVPIILFDGQP…	1262	Tris
338	FMTTCPFQNPYLNENQALLNR	Annotated	MSSQQYIIGRNPSMLDTNFSTDDFAIGRGSVTDPSRYTQLRSLNAPSVTDFMRKFHGWTGEKLINSYLDMGRESMSYAWGADTNINDFLRDGKAYAVGLGRLMVGGSLTELQTKNYVGLSLMSRMLMPESIPEDNVTFSLEIVYDQMTMALPGAIRSLAADVNAWRTSMKFGLTQYTTSIQFLQQELLYLVKKEPVTAHARRKFGQMMNRFRLSIIHSHAQAAVRQPSFVETIIGRQMGKSIIEASGVIYNIAKAEALLCGLCTRNPATMTPLIEMALMALTSNCELSNSNAHYFGAMNSAFFMPQLVTHTAVVSTVMPTFTYNTDKDRHEVRSEILSVAWDNAVIGPLTNSPVSSVSNGYTTKLAAPAQSIPTDSVTLPAVLVGGGAVVPIILFDGQP…	1262	Tris; HCl
339	NPYLNENQALLNR	Annotated	MSSQQYIIGRNPSMLDTNFSTDDFAIGRGSVTDPSRYTQLRSLNAPSVTDFMRKFHGWTGEKLINSYLDMGRESMSYAWGADTNINDFLRDGKAYAVGLGRLMVGGSLTELQTKNYVGLSLMSRMLMPESIPEDNVTFSLEIVYDQMTMALPGAIRSLAADVNAWRTSMKFGLTQYTTSIQFLQQELLYLVKKEPVTAHARRKFGQMMNRFRLSIIHSHAQAAVRQPSFVETIIGRQMGKSIIEASGVIYNIAKAEALLCGLCTRNPATMTPLIEMALMALTSNCELSNSNAHYFGAMNSAFFMPQLVTHTAVVSTVMPTFTYNTDKDRHEVRSEILSVAWDNAVIGPLTNSPVSSVSNGYTTKLAAPAQSIPTDSVTLPAVLVGGGAVVPIILFDGQP…	1262	Tris
340	RVLTQMGDPNADMFGAGK	Annotated	MSSQQYIIGRNPSMLDTNFSTDDFAIGRGSVTDPSRYTQLRSLNAPSVTDFMRKFHGWTGEKLINSYLDMGRESMSYAWGADTNINDFLRDGKAYAVGLGRLMVGGSLTELQTKNYVGLSLMSRMLMPESIPEDNVTFSLEIVYDQMTMALPGAIRSLAADVNAWRTSMKFGLTQYTTSIQFLQQELLYLVKKEPVTAHARRKFGQMMNRFRLSIIHSHAQAAVRQPSFVETIIGRQMGKSIIEASGVIYNIAKAEALLCGLCTRNPATMTPLIEMALMALTSNCELSNSNAHYFGAMNSAFFMPQLVTHTAVVSTVMPTFTYNTDKDRHEVRSEILSVAWDNAVIGPLTNSPVSSVSNGYTTKLAAPAQSIPTDSVTLPAVLVGGGAVVPIILFDGQP…	1262	Tris
341	VLTQMGDPNADMFGAGK	Annotated	MSSQQYIIGRNPSMLDTNFSTDDFAIGRGSVTDPSRYTQLRSLNAPSVTDFMRKFHGWTGEKLINSYLDMGRESMSYAWGADTNINDFLRDGKAYAVGLGRLMVGGSLTELQTKNYVGLSLMSRMLMPESIPEDNVTFSLEIVYDQMTMALPGAIRSLAADVNAWRTSMKFGLTQYTTSIQFLQQELLYLVKKEPVTAHARRKFGQMMNRFRLSIIHSHAQAAVRQPSFVETIIGRQMGKSIIEASGVIYNIAKAEALLCGLCTRNPATMTPLIEMALMALTSNCELSNSNAHYFGAMNSAFFMPQLVTHTAVVSTVMPTFTYNTDKDRHEVRSEILSVAWDNAVIGPLTNSPVSSVSNGYTTKLAAPAQSIPTDSVTLPAVLVGGGAVVPIILFDGQP…	1262	Tris; HCl
342	VLTQMGDPNADMFGAGKR	Annotated	MSSQQYIIGRNPSMLDTNFSTDDFAIGRGSVTDPSRYTQLRSLNAPSVTDFMRKFHGWTGEKLINSYLDMGRESMSYAWGADTNINDFLRDGKAYAVGLGRLMVGGSLTELQTKNYVGLSLMSRMLMPESIPEDNVTFSLEIVYDQMTMALPGAIRSLAADVNAWRTSMKFGLTQYTTSIQFLQQELLYLVKKEPVTAHARRKFGQMMNRFRLSIIHSHAQAAVRQPSFVETIIGRQMGKSIIEASGVIYNIAKAEALLCGLCTRNPATMTPLIEMALMALTSNCELSNSNAHYFGAMNSAFFMPQLVTHTAVVSTVMPTFTYNTDKDRHEVRSEILSVAWDNAVIGPLTNSPVSSVSNGYTTKLAAPAQSIPTDSVTLPAVLVGGGAVVPIILFDGQP…	1262	Tris
343	GDPNADMFGAGK	Annotated	MSSQQYIIGRNPSMLDTNFSTDDFAIGRGSVTDPSRYTQLRSLNAPSVTDFMRKFHGWTGEKLINSYLDMGRESMSYAWGADTNINDFLRDGKAYAVGLGRLMVGGSLTELQTKNYVGLSLMSRMLMPESIPEDNVTFSLEIVYDQMTMALPGAIRSLAADVNAWRTSMKFGLTQYTTSIQFLQQELLYLVKKEPVTAHARRKFGQMMNRFRLSIIHSHAQAAVRQPSFVETIIGRQMGKSIIEASGVIYNIAKAEALLCGLCTRNPATMTPLIEMALMALTSNCELSNSNAHYFGAMNSAFFMPQLVTHTAVVSTVMPTFTYNTDKDRHEVRSEILSVAWDNAVIGPLTNSPVSSVSNGYTTKLAAPAQSIPTDSVTLPAVLVGGGAVVPIILFDGQP…	1262	Tris
344	RNAVLTTTIK	Annotated	MSSQQYIIGRNPSMLDTNFSTDDFAIGRGSVTDPSRYTQLRSLNAPSVTDFMRKFHGWTGEKLINSYLDMGRESMSYAWGADTNINDFLRDGKAYAVGLGRLMVGGSLTELQTKNYVGLSLMSRMLMPESIPEDNVTFSLEIVYDQMTMALPGAIRSLAADVNAWRTSMKFGLTQYTTSIQFLQQELLYLVKKEPVTAHARRKFGQMMNRFRLSIIHSHAQAAVRQPSFVETIIGRQMGKSIIEASGVIYNIAKAEALLCGLCTRNPATMTPLIEMALMALTSNCELSNSNAHYFGAMNSAFFMPQLVTHTAVVSTVMPTFTYNTDKDRHEVRSEILSVAWDNAVIGPLTNSPVSSVSNGYTTKLAAPAQSIPTDSVTLPAVLVGGGAVVPIILFDGQP…	1262	Tris
345	NAVLTTTIK	Annotated	MSSQQYIIGRNPSMLDTNFSTDDFAIGRGSVTDPSRYTQLRSLNAPSVTDFMRKFHGWTGEKLINSYLDMGRESMSYAWGADTNINDFLRDGKAYAVGLGRLMVGGSLTELQTKNYVGLSLMSRMLMPESIPEDNVTFSLEIVYDQMTMALPGAIRSLAADVNAWRTSMKFGLTQYTTSIQFLQQELLYLVKKEPVTAHARRKFGQMMNRFRLSIIHSHAQAAVRQPSFVETIIGRQMGKSIIEASGVIYNIAKAEALLCGLCTRNPATMTPLIEMALMALTSNCELSNSNAHYFGAMNSAFFMPQLVTHTAVVSTVMPTFTYNTDKDRHEVRSEILSVAWDNAVIGPLTNSPVSSVSNGYTTKLAAPAQSIPTDSVTLPAVLVGGGAVVPIILFDGQP…	1262	Tris; HCl
346	NYYQFLTDNTSVTGR	Annotated	MSSQQYIIGRNPSMLDTNFSTDDFAIGRGSVTDPSRYTQLRSLNAPSVTDFMRKFHGWTGEKLINSYLDMGRESMSYAWGADTNINDFLRDGKAYAVGLGRLMVGGSLTELQTKNYVGLSLMSRMLMPESIPEDNVTFSLEIVYDQMTMALPGAIRSLAADVNAWRTSMKFGLTQYTTSIQFLQQELLYLVKKEPVTAHARRKFGQMMNRFRLSIIHSHAQAAVRQPSFVETIIGRQMGKSIIEASGVIYNIAKAEALLCGLCTRNPATMTPLIEMALMALTSNCELSNSNAHYFGAMNSAFFMPQLVTHTAVVSTVMPTFTYNTDKDRHEVRSEILSVAWDNAVIGPLTNSPVSSVSNGYTTKLAAPAQSIPTDSVTLPAVLVGGGAVVPIILFDGQP…	1262	Tris; HCl
347	LTDNTSVTGR	Annotated	MSSQQYIIGRNPSMLDTNFSTDDFAIGRGSVTDPSRYTQLRSLNAPSVTDFMRKFHGWTGEKLINSYLDMGRESMSYAWGADTNINDFLRDGKAYAVGLGRLMVGGSLTELQTKNYVGLSLMSRMLMPESIPEDNVTFSLEIVYDQMTMALPGAIRSLAADVNAWRTSMKFGLTQYTTSIQFLQQELLYLVKKEPVTAHARRKFGQMMNRFRLSIIHSHAQAAVRQPSFVETIIGRQMGKSIIEASGVIYNIAKAEALLCGLCTRNPATMTPLIEMALMALTSNCELSNSNAHYFGAMNSAFFMPQLVTHTAVVSTVMPTFTYNTDKDRHEVRSEILSVAWDNAVIGPLTNSPVSSVSNGYTTKLAAPAQSIPTDSVTLPAVLVGGGAVVPIILFDGQP…	1262	Tris
348	LQATGEEYFASHGFNR	Annotated	MSSQQYIIGRNPSMLDTNFSTDDFAIGRGSVTDPSRYTQLRSLNAPSVTDFMRKFHGWTGEKLINSYLDMGRESMSYAWGADTNINDFLRDGKAYAVGLGRLMVGGSLTELQTKNYVGLSLMSRMLMPESIPEDNVTFSLEIVYDQMTMALPGAIRSLAADVNAWRTSMKFGLTQYTTSIQFLQQELLYLVKKEPVTAHARRKFGQMMNRFRLSIIHSHAQAAVRQPSFVETIIGRQMGKSIIEASGVIYNIAKAEALLCGLCTRNPATMTPLIEMALMALTSNCELSNSNAHYFGAMNSAFFMPQLVTHTAVVSTVMPTFTYNTDKDRHEVRSEILSVAWDNAVIGPLTNSPVSSVSNGYTTKLAAPAQSIPTDSVTLPAVLVGGGAVVPIILFDGQP…	1262	Tris; HCl
349	ATGEEYFASHGFNR	Annotated	MSSQQYIIGRNPSMLDTNFSTDDFAIGRGSVTDPSRYTQLRSLNAPSVTDFMRKFHGWTGEKLINSYLDMGRESMSYAWGADTNINDFLRDGKAYAVGLGRLMVGGSLTELQTKNYVGLSLMSRMLMPESIPEDNVTFSLEIVYDQMTMALPGAIRSLAADVNAWRTSMKFGLTQYTTSIQFLQQELLYLVKKEPVTAHARRKFGQMMNRFRLSIIHSHAQAAVRQPSFVETIIGRQMGKSIIEASGVIYNIAKAEALLCGLCTRNPATMTPLIEMALMALTSNCELSNSNAHYFGAMNSAFFMPQLVTHTAVVSTVMPTFTYNTDKDRHEVRSEILSVAWDNAVIGPLTNSPVSSVSNGYTTKLAAPAQSIPTDSVTLPAVLVGGGAVVPIILFDGQP…	1262	Tris; HCl
350	HSSLFYVDNSTIGAQSEQVLK	Annotated	MSSQQYIIGRNPSMLDTNFSTDDFAIGRGSVTDPSRYTQLRSLNAPSVTDFMRKFHGWTGEKLINSYLDMGRESMSYAWGADTNINDFLRDGKAYAVGLGRLMVGGSLTELQTKNYVGLSLMSRMLMPESIPEDNVTFSLEIVYDQMTMALPGAIRSLAADVNAWRTSMKFGLTQYTTSIQFLQQELLYLVKKEPVTAHARRKFGQMMNRFRLSIIHSHAQAAVRQPSFVETIIGRQMGKSIIEASGVIYNIAKAEALLCGLCTRNPATMTPLIEMALMALTSNCELSNSNAHYFGAMNSAFFMPQLVTHTAVVSTVMPTFTYNTDKDRHEVRSEILSVAWDNAVIGPLTNSPVSSVSNGYTTKLAAPAQSIPTDSVTLPAVLVGGGAVVPIILFDGQP…	1262	Tris; HCl
351	YVDNSTIGAQSEQVLK	Annotated	MSSQQYIIGRNPSMLDTNFSTDDFAIGRGSVTDPSRYTQLRSLNAPSVTDFMRKFHGWTGEKLINSYLDMGRESMSYAWGADTNINDFLRDGKAYAVGLGRLMVGGSLTELQTKNYVGLSLMSRMLMPESIPEDNVTFSLEIVYDQMTMALPGAIRSLAADVNAWRTSMKFGLTQYTTSIQFLQQELLYLVKKEPVTAHARRKFGQMMNRFRLSIIHSHAQAAVRQPSFVETIIGRQMGKSIIEASGVIYNIAKAEALLCGLCTRNPATMTPLIEMALMALTSNCELSNSNAHYFGAMNSAFFMPQLVTHTAVVSTVMPTFTYNTDKDRHEVRSEILSVAWDNAVIGPLTNSPVSSVSNGYTTKLAAPAQSIPTDSVTLPAVLVGGGAVVPIILFDGQP…	1262	HCl
352	VDNSTIGAQSEQVLK	Annotated	MSSQQYIIGRNPSMLDTNFSTDDFAIGRGSVTDPSRYTQLRSLNAPSVTDFMRKFHGWTGEKLINSYLDMGRESMSYAWGADTNINDFLRDGKAYAVGLGRLMVGGSLTELQTKNYVGLSLMSRMLMPESIPEDNVTFSLEIVYDQMTMALPGAIRSLAADVNAWRTSMKFGLTQYTTSIQFLQQELLYLVKKEPVTAHARRKFGQMMNRFRLSIIHSHAQAAVRQPSFVETIIGRQMGKSIIEASGVIYNIAKAEALLCGLCTRNPATMTPLIEMALMALTSNCELSNSNAHYFGAMNSAFFMPQLVTHTAVVSTVMPTFTYNTDKDRHEVRSEILSVAWDNAVIGPLTNSPVSSVSNGYTTKLAAPAQSIPTDSVTLPAVLVGGGAVVPIILFDGQP…	1262	Tris
353	GTFLLMCR	Annotated	MSSQQYIIGRNPSMLDTNFSTDDFAIGRGSVTDPSRYTQLRSLNAPSVTDFMRKFHGWTGEKLINSYLDMGRESMSYAWGADTNINDFLRDGKAYAVGLGRLMVGGSLTELQTKNYVGLSLMSRMLMPESIPEDNVTFSLEIVYDQMTMALPGAIRSLAADVNAWRTSMKFGLTQYTTSIQFLQQELLYLVKKEPVTAHARRKFGQMMNRFRLSIIHSHAQAAVRQPSFVETIIGRQMGKSIIEASGVIYNIAKAEALLCGLCTRNPATMTPLIEMALMALTSNCELSNSNAHYFGAMNSAFFMPQLVTHTAVVSTVMPTFTYNTDKDRHEVRSEILSVAWDNAVIGPLTNSPVSSVSNGYTTKLAAPAQSIPTDSVTLPAVLVGGGAVVPIILFDGQP…	1262	Tris
354	TDNITFDPK	Annotated	MSSQQYIIGRNPSMLDTNFSTDDFAIGRGSVTDPSRYTQLRSLNAPSVTDFMRKFHGWTGEKLINSYLDMGRESMSYAWGADTNINDFLRDGKAYAVGLGRLMVGGSLTELQTKNYVGLSLMSRMLMPESIPEDNVTFSLEIVYDQMTMALPGAIRSLAADVNAWRTSMKFGLTQYTTSIQFLQQELLYLVKKEPVTAHARRKFGQMMNRFRLSIIHSHAQAAVRQPSFVETIIGRQMGKSIIEASGVIYNIAKAEALLCGLCTRNPATMTPLIEMALMALTSNCELSNSNAHYFGAMNSAFFMPQLVTHTAVVSTVMPTFTYNTDKDRHEVRSEILSVAWDNAVIGPLTNSPVSSVSNGYTTKLAAPAQSIPTDSVTLPAVLVGGGAVVPIILFDGQP…	1262	Tris; HCl
355	TSEVPMDK	Annotated	MSSQQYIIGRNPSMLDTNFSTDDFAIGRGSVTDPSRYTQLRSLNAPSVTDFMRKFHGWTGEKLINSYLDMGRESMSYAWGADTNINDFLRDGKAYAVGLGRLMVGGSLTELQTKNYVGLSLMSRMLMPESIPEDNVTFSLEIVYDQMTMALPGAIRSLAADVNAWRTSMKFGLTQYTTSIQFLQQELLYLVKKEPVTAHARRKFGQMMNRFRLSIIHSHAQAAVRQPSFVETIIGRQMGKSIIEASGVIYNIAKAEALLCGLCTRNPATMTPLIEMALMALTSNCELSNSNAHYFGAMNSAFFMPQLVTHTAVVSTVMPTFTYNTDKDRHEVRSEILSVAWDNAVIGPLTNSPVSSVSNGYTTKLAAPAQSIPTDSVTLPAVLVGGGAVVPIILFDGQP…	1262	Tris; HCl
356	LQLDIQGLNPLR	Annotated	MSSQQYIIGRNPSMLDTNFSTDDFAIGRGSVTDPSRYTQLRSLNAPSVTDFMRKFHGWTGEKLINSYLDMGRESMSYAWGADTNINDFLRDGKAYAVGLGRLMVGGSLTELQTKNYVGLSLMSRMLMPESIPEDNVTFSLEIVYDQMTMALPGAIRSLAADVNAWRTSMKFGLTQYTTSIQFLQQELLYLVKKEPVTAHARRKFGQMMNRFRLSIIHSHAQAAVRQPSFVETIIGRQMGKSIIEASGVIYNIAKAEALLCGLCTRNPATMTPLIEMALMALTSNCELSNSNAHYFGAMNSAFFMPQLVTHTAVVSTVMPTFTYNTDKDRHEVRSEILSVAWDNAVIGPLTNSPVSSVSNGYTTKLAAPAQSIPTDSVTLPAVLVGGGAVVPIILFDGQP…	1262	Tris; HCl
357	IQGLNPLR	Annotated	MSSQQYIIGRNPSMLDTNFSTDDFAIGRGSVTDPSRYTQLRSLNAPSVTDFMRKFHGWTGEKLINSYLDMGRESMSYAWGADTNINDFLRDGKAYAVGLGRLMVGGSLTELQTKNYVGLSLMSRMLMPESIPEDNVTFSLEIVYDQMTMALPGAIRSLAADVNAWRTSMKFGLTQYTTSIQFLQQELLYLVKKEPVTAHARRKFGQMMNRFRLSIIHSHAQAAVRQPSFVETIIGRQMGKSIIEASGVIYNIAKAEALLCGLCTRNPATMTPLIEMALMALTSNCELSNSNAHYFGAMNSAFFMPQLVTHTAVVSTVMPTFTYNTDKDRHEVRSEILSVAWDNAVIGPLTNSPVSSVSNGYTTKLAAPAQSIPTDSVTLPAVLVGGGAVVPIILFDGQP…	1262	HCl
358	LLEVNPSSSR	Annotated	MSSQQYIIGRNPSMLDTNFSTDDFAIGRGSVTDPSRYTQLRSLNAPSVTDFMRKFHGWTGEKLINSYLDMGRESMSYAWGADTNINDFLRDGKAYAVGLGRLMVGGSLTELQTKNYVGLSLMSRMLMPESIPEDNVTFSLEIVYDQMTMALPGAIRSLAADVNAWRTSMKFGLTQYTTSIQFLQQELLYLVKKEPVTAHARRKFGQMMNRFRLSIIHSHAQAAVRQPSFVETIIGRQMGKSIIEASGVIYNIAKAEALLCGLCTRNPATMTPLIEMALMALTSNCELSNSNAHYFGAMNSAFFMPQLVTHTAVVSTVMPTFTYNTDKDRHEVRSEILSVAWDNAVIGPLTNSPVSSVSNGYTTKLAAPAQSIPTDSVTLPAVLVGGGAVVPIILFDGQP…	1262	Tris; HCl
359	SNLMQQMLNNDPNHSV	Annotated	MSSQQYIIGRNPSMLDTNFSTDDFAIGRGSVTDPSRYTQLRSLNAPSVTDFMRKFHGWTGEKLINSYLDMGRESMSYAWGADTNINDFLRDGKAYAVGLGRLMVGGSLTELQTKNYVGLSLMSRMLMPESIPEDNVTFSLEIVYDQMTMALPGAIRSLAADVNAWRTSMKFGLTQYTTSIQFLQQELLYLVKKEPVTAHARRKFGQMMNRFRLSIIHSHAQAAVRQPSFVETIIGRQMGKSIIEASGVIYNIAKAEALLCGLCTRNPATMTPLIEMALMALTSNCELSNSNAHYFGAMNSAFFMPQLVTHTAVVSTVMPTFTYNTDKDRHEVRSEILSVAWDNAVIGPLTNSPVSSVSNGYTTKLAAPAQSIPTDSVTLPAVLVGGGAVVPIILFDGQP…	1262	Tris; HCl
360	ATTDLSMKATDGSALAEILR	Annotated	MLQQLKATAGTEIGSATDARGKLLNQELLRSAMYTTKANMLRRATTDLSMKATDGSALAEILRLAHNRDIYNKDECLLRMKAMVDGIRDSNIKASAEAVVDQFSSGSESFSGVVDFRHVHLGEATESLHAFDTTVTMQDVSELFNIWHGFWKLVLLNENFLSNKESVIAYKGKNAEEESLKIGASSIKLVLSRVIALLNKSGFCVQMSNARSMSIDDVHKYSLFLNPNSIAMMLADSSGLPMCNFDPTLIRQFQFHSIGGVQLVPGEEGGPPKPKKQKSNGLPGGSSGIQLATGPSPSQALSAVQGYAATSSVKLT	316	Tris
361	LVLLNENFLSNK	Annotated	MLQQLKATAGTEIGSATDARGKLLNQELLRSAMYTTKANMLRRATTDLSMKATDGSALAEILRLAHNRDIYNKDECLLRMKAMVDGIRDSNIKASAEAVVDQFSSGSESFSGVVDFRHVHLGEATESLHAFDTTVTMQDVSELFNIWHGFWKLVLLNENFLSNKESVIAYKGKNAEEESLKIGASSIKLVLSRVIALLNKSGFCVQMSNARSMSIDDVHKYSLFLNPNSIAMMLADSSGLPMCNFDPTLIRQFQFHSIGGVQLVPGEEGGPPKPKKQKSNGLPGGSSGIQLATGPSPSQALSAVQGYAATSSVKLT	316	Tris
362	ATLEELVK	Annotated	MPRVRTGGGGGGSGGGGGAADFFRTTGGASASNPYGESEQLDQATLQFQKATLEELVKQERTKHIDLFYDKCMANLDRLGEKSEQFKKSMNSRLTSAKSVSNKTPPLFLGPGPEYNKVLDVSRSDVVFASTVTKIITDVDLCDHINKTMMSNINFADTAGFRNVDWLAGPETSQAEDHRMAMIRTLVSKLSEQIELKFRCYLTEFFKRYFLYAIVYNCVPYQIISSDQMDKAHEDLVFAGPGEVSEFESKLSMLELRMVDASKDSKNPANAVHQLIGKMSLPPNVQYPLELFFQELLQRNSLAHDFAGFFQNAGLCKLVCFAFRLYRLVYLFCLLVYYVVL	341	Tris
363	NVDWLAGPETSQAEDHR	Annotated	MPRVRTGGGGGGSGGGGGAADFFRTTGGASASNPYGESEQLDQATLQFQKATLEELVKQERTKHIDLFYDKCMANLDRLGEKSEQFKKSMNSRLTSAKSVSNKTPPLFLGPGPEYNKVLDVSRSDVVFASTVTKIITDVDLCDHINKTMMSNINFADTAGFRNVDWLAGPETSQAEDHRMAMIRTLVSKLSEQIELKFRCYLTEFFKRYFLYAIVYNCVPYQIISSDQMDKAHEDLVFAGPGEVSEFESKLSMLELRMVDASKDSKNPANAVHQLIGKMSLPPNVQYPLELFFQELLQRNSLAHDFAGFFQNAGLCKLVCFAFRLYRLVYLFCLLVYYVVL	341	Tris
364	NPANAVHQLIGK	Annotated	MPRVRTGGGGGGSGGGGGAADFFRTTGGASASNPYGESEQLDQATLQFQKATLEELVKQERTKHIDLFYDKCMANLDRLGEKSEQFKKSMNSRLTSAKSVSNKTPPLFLGPGPEYNKVLDVSRSDVVFASTVTKIITDVDLCDHINKTMMSNINFADTAGFRNVDWLAGPETSQAEDHRMAMIRTLVSKLSEQIELKFRCYLTEFFKRYFLYAIVYNCVPYQIISSDQMDKAHEDLVFAGPGEVSEFESKLSMLELRMVDASKDSKNPANAVHQLIGKMSLPPNVQYPLELFFQELLQRNSLAHDFAGFFQNAGLCKLVCFAFRLYRLVYLFCLLVYYVVL	341	Tris
365	TGMSSYLPR	Annotated	MCLWCLKVYTWSTYSRGLFNPGVTHCLPEMASSDKTGMSSYLPRLTSNRRSVGRTPPNYAVRPQTLFALNPAWDDLYADLEIYLNSLGDYVVYEVVDYCNLPIKERSWVETRAIPIKRRWCVLDNGRELYDFIMLMDLLQDKNSTSLACRMVYTECFKTGAMHVIHRIIDLKDGIVPTTVTVMGEYFTGTVEHIWTQTGPEPVELSEENSSSESEPEPEQYADGGGIPRSSSSEEEEEPPQQPEKKEPKAKVSVSRKKPKSKEFVPTSSSSSSSEEEKEKEEDDDGKIKRKLKAKRLGKTTTSKISAQMIAAGKIVALSDDEEEDEDALAARKQQAAAITEAAKAAAAKSVAELPRGVVFTDSVMSTPRSEQIVHLSSDEDQDPTSLRSRDEKKKRKRD…	407	Tris
366	WCVLDNGR	Annotated	MCLWCLKVYTWSTYSRGLFNPGVTHCLPEMASSDKTGMSSYLPRLTSNRRSVGRTPPNYAVRPQTLFALNPAWDDLYADLEIYLNSLGDYVVYEVVDYCNLPIKERSWVETRAIPIKRRWCVLDNGRELYDFIMLMDLLQDKNSTSLACRMVYTECFKTGAMHVIHRIIDLKDGIVPTTVTVMGEYFTGTVEHIWTQTGPEPVELSEENSSSESEPEPEQYADGGGIPRSSSSEEEEEPPQQPEKKEPKAKVSVSRKKPKSKEFVPTSSSSSSSEEEKEKEEDDDGKIKRKLKAKRLGKTTTSKISAQMIAAGKIVALSDDEEEDEDALAARKQQAAAITEAAKAAAAKSVAELPRGVVFTDSVMSTPRSEQIVHLSSDEDQDPTSLRSRDEKKKRKRD…	407	Tris
367	MVYTECFK	Annotated	MCLWCLKVYTWSTYSRGLFNPGVTHCLPEMASSDKTGMSSYLPRLTSNRRSVGRTPPNYAVRPQTLFALNPAWDDLYADLEIYLNSLGDYVVYEVVDYCNLPIKERSWVETRAIPIKRRWCVLDNGRELYDFIMLMDLLQDKNSTSLACRMVYTECFKTGAMHVIHRIIDLKDGIVPTTVTVMGEYFTGTVEHIWTQTGPEPVELSEENSSSESEPEPEQYADGGGIPRSSSSEEEEEPPQQPEKKEPKAKVSVSRKKPKSKEFVPTSSSSSSSEEEKEKEEDDDGKIKRKLKAKRLGKTTTSKISAQMIAAGKIVALSDDEEEDEDALAARKQQAAAITEAAKAAAAKSVAELPRGVVFTDSVMSTPRSEQIVHLSSDEDQDPTSLRSRDEKKKRKRD…	407	Tris
368	TGAMHVIHR	Annotated	MCLWCLKVYTWSTYSRGLFNPGVTHCLPEMASSDKTGMSSYLPRLTSNRRSVGRTPPNYAVRPQTLFALNPAWDDLYADLEIYLNSLGDYVVYEVVDYCNLPIKERSWVETRAIPIKRRWCVLDNGRELYDFIMLMDLLQDKNSTSLACRMVYTECFKTGAMHVIHRIIDLKDGIVPTTVTVMGEYFTGTVEHIWTQTGPEPVELSEENSSSESEPEPEQYADGGGIPRSSSSEEEEEPPQQPEKKEPKAKVSVSRKKPKSKEFVPTSSSSSSSEEEKEKEEDDDGKIKRKLKAKRLGKTTTSKISAQMIAAGKIVALSDDEEEDEDALAARKQQAAAITEAAKAAAAKSVAELPRGVVFTDSVMSTPRSEQIVHLSSDEDQDPTSLRSRDEKKKRKRD…	407	Tris; HCl
369	AASGVLLPVCVDLTCK	Annotated	MIFLIKKRFILRFYSQRYTLPRTMAASGVLLPVCVDLTCKRPLLPLFTDSHPVFYYAVGSDVYSVHREHVGFFDYVCQCEDARSFEQLMFAYASKYVEGAASLMSGAAAKPKNDADAKPTKKVGVTIADVFKILNVTQTGEDDDYRLLVGAIDHARATGAASQMINDQLMQENPAEFKTQWGDLAWVLLSTAAEKLSRKFAPTDKDHPMLVAMCAAIMGSCEANFLAMDTVASIFKPLIVPVRAINTKKRKGYVGADVYKGLKTLPVMTWAAPSDATSGCCDFETWMTFLGPNRPHVFNKKGRPTLAEESVYTLVQSPHYVASVQNLIEASLVRSSGISYDMLNFKHDKSDMGAMSTILLNGLLQDMYLARQSNNIVWLKDMKHNFFEPSEFSLPDGQV…	902	Tris; HCl
370	RPLLPLFTDSHPVFYYAVGSDVYSVHR	Annotated	MIFLIKKRFILRFYSQRYTLPRTMAASGVLLPVCVDLTCKRPLLPLFTDSHPVFYYAVGSDVYSVHREHVGFFDYVCQCEDARSFEQLMFAYASKYVEGAASLMSGAAAKPKNDADAKPTKKVGVTIADVFKILNVTQTGEDDDYRLLVGAIDHARATGAASQMINDQLMQENPAEFKTQWGDLAWVLLSTAAEKLSRKFAPTDKDHPMLVAMCAAIMGSCEANFLAMDTVASIFKPLIVPVRAINTKKRKGYVGADVYKGLKTLPVMTWAAPSDATSGCCDFETWMTFLGPNRPHVFNKKGRPTLAEESVYTLVQSPHYVASVQNLIEASLVRSSGISYDMLNFKHDKSDMGAMSTILLNGLLQDMYLARQSNNIVWLKDMKHNFFEPSEFSLPDGQV…	902	Tris; HCl
371	RPLLPLFTDSHPVFY	Annotated	MIFLIKKRFILRFYSQRYTLPRTMAASGVLLPVCVDLTCKRPLLPLFTDSHPVFYYAVGSDVYSVHREHVGFFDYVCQCEDARSFEQLMFAYASKYVEGAASLMSGAAAKPKNDADAKPTKKVGVTIADVFKILNVTQTGEDDDYRLLVGAIDHARATGAASQMINDQLMQENPAEFKTQWGDLAWVLLSTAAEKLSRKFAPTDKDHPMLVAMCAAIMGSCEANFLAMDTVASIFKPLIVPVRAINTKKRKGYVGADVYKGLKTLPVMTWAAPSDATSGCCDFETWMTFLGPNRPHVFNKKGRPTLAEESVYTLVQSPHYVASVQNLIEASLVRSSGISYDMLNFKHDKSDMGAMSTILLNGLLQDMYLARQSNNIVWLKDMKHNFFEPSEFSLPDGQV…	902	Tris; HCl
372	RPLLPLFTDSHPVF	Annotated	MIFLIKKRFILRFYSQRYTLPRTMAASGVLLPVCVDLTCKRPLLPLFTDSHPVFYYAVGSDVYSVHREHVGFFDYVCQCEDARSFEQLMFAYASKYVEGAASLMSGAAAKPKNDADAKPTKKVGVTIADVFKILNVTQTGEDDDYRLLVGAIDHARATGAASQMINDQLMQENPAEFKTQWGDLAWVLLSTAAEKLSRKFAPTDKDHPMLVAMCAAIMGSCEANFLAMDTVASIFKPLIVPVRAINTKKRKGYVGADVYKGLKTLPVMTWAAPSDATSGCCDFETWMTFLGPNRPHVFNKKGRPTLAEESVYTLVQSPHYVASVQNLIEASLVRSSGISYDMLNFKHDKSDMGAMSTILLNGLLQDMYLARQSNNIVWLKDMKHNFFEPSEFSLPDGQV…	902	HCl
373	RPLLPLFTDSHPVFYY	Annotated	MIFLIKKRFILRFYSQRYTLPRTMAASGVLLPVCVDLTCKRPLLPLFTDSHPVFYYAVGSDVYSVHREHVGFFDYVCQCEDARSFEQLMFAYASKYVEGAASLMSGAAAKPKNDADAKPTKKVGVTIADVFKILNVTQTGEDDDYRLLVGAIDHARATGAASQMINDQLMQENPAEFKTQWGDLAWVLLSTAAEKLSRKFAPTDKDHPMLVAMCAAIMGSCEANFLAMDTVASIFKPLIVPVRAINTKKRKGYVGADVYKGLKTLPVMTWAAPSDATSGCCDFETWMTFLGPNRPHVFNKKGRPTLAEESVYTLVQSPHYVASVQNLIEASLVRSSGISYDMLNFKHDKSDMGAMSTILLNGLLQDMYLARQSNNIVWLKDMKHNFFEPSEFSLPDGQV…	902	Tris
374	RPLLPLF	Annotated	MIFLIKKRFILRFYSQRYTLPRTMAASGVLLPVCVDLTCKRPLLPLFTDSHPVFYYAVGSDVYSVHREHVGFFDYVCQCEDARSFEQLMFAYASKYVEGAASLMSGAAAKPKNDADAKPTKKVGVTIADVFKILNVTQTGEDDDYRLLVGAIDHARATGAASQMINDQLMQENPAEFKTQWGDLAWVLLSTAAEKLSRKFAPTDKDHPMLVAMCAAIMGSCEANFLAMDTVASIFKPLIVPVRAINTKKRKGYVGADVYKGLKTLPVMTWAAPSDATSGCCDFETWMTFLGPNRPHVFNKKGRPTLAEESVYTLVQSPHYVASVQNLIEASLVRSSGISYDMLNFKHDKSDMGAMSTILLNGLLQDMYLARQSNNIVWLKDMKHNFFEPSEFSLPDGQV…	902	Tris
375	FTDSHPVFYYAVGSDVYSVHR	Annotated	MIFLIKKRFILRFYSQRYTLPRTMAASGVLLPVCVDLTCKRPLLPLFTDSHPVFYYAVGSDVYSVHREHVGFFDYVCQCEDARSFEQLMFAYASKYVEGAASLMSGAAAKPKNDADAKPTKKVGVTIADVFKILNVTQTGEDDDYRLLVGAIDHARATGAASQMINDQLMQENPAEFKTQWGDLAWVLLSTAAEKLSRKFAPTDKDHPMLVAMCAAIMGSCEANFLAMDTVASIFKPLIVPVRAINTKKRKGYVGADVYKGLKTLPVMTWAAPSDATSGCCDFETWMTFLGPNRPHVFNKKGRPTLAEESVYTLVQSPHYVASVQNLIEASLVRSSGISYDMLNFKHDKSDMGAMSTILLNGLLQDMYLARQSNNIVWLKDMKHNFFEPSEFSLPDGQV…	902	Tris
376	YAVGSDVYSVHR	Annotated	MIFLIKKRFILRFYSQRYTLPRTMAASGVLLPVCVDLTCKRPLLPLFTDSHPVFYYAVGSDVYSVHREHVGFFDYVCQCEDARSFEQLMFAYASKYVEGAASLMSGAAAKPKNDADAKPTKKVGVTIADVFKILNVTQTGEDDDYRLLVGAIDHARATGAASQMINDQLMQENPAEFKTQWGDLAWVLLSTAAEKLSRKFAPTDKDHPMLVAMCAAIMGSCEANFLAMDTVASIFKPLIVPVRAINTKKRKGYVGADVYKGLKTLPVMTWAAPSDATSGCCDFETWMTFLGPNRPHVFNKKGRPTLAEESVYTLVQSPHYVASVQNLIEASLVRSSGISYDMLNFKHDKSDMGAMSTILLNGLLQDMYLARQSNNIVWLKDMKHNFFEPSEFSLPDGQV…	902	Tris; HCl
377	EHVGFFDYVCQCEDAR	Annotated	MIFLIKKRFILRFYSQRYTLPRTMAASGVLLPVCVDLTCKRPLLPLFTDSHPVFYYAVGSDVYSVHREHVGFFDYVCQCEDARSFEQLMFAYASKYVEGAASLMSGAAAKPKNDADAKPTKKVGVTIADVFKILNVTQTGEDDDYRLLVGAIDHARATGAASQMINDQLMQENPAEFKTQWGDLAWVLLSTAAEKLSRKFAPTDKDHPMLVAMCAAIMGSCEANFLAMDTVASIFKPLIVPVRAINTKKRKGYVGADVYKGLKTLPVMTWAAPSDATSGCCDFETWMTFLGPNRPHVFNKKGRPTLAEESVYTLVQSPHYVASVQNLIEASLVRSSGISYDMLNFKHDKSDMGAMSTILLNGLLQDMYLARQSNNIVWLKDMKHNFFEPSEFSLPDGQV…	902	Tris; HCl
378	SFEQLMFAYASK	Annotated	MIFLIKKRFILRFYSQRYTLPRTMAASGVLLPVCVDLTCKRPLLPLFTDSHPVFYYAVGSDVYSVHREHVGFFDYVCQCEDARSFEQLMFAYASKYVEGAASLMSGAAAKPKNDADAKPTKKVGVTIADVFKILNVTQTGEDDDYRLLVGAIDHARATGAASQMINDQLMQENPAEFKTQWGDLAWVLLSTAAEKLSRKFAPTDKDHPMLVAMCAAIMGSCEANFLAMDTVASIFKPLIVPVRAINTKKRKGYVGADVYKGLKTLPVMTWAAPSDATSGCCDFETWMTFLGPNRPHVFNKKGRPTLAEESVYTLVQSPHYVASVQNLIEASLVRSSGISYDMLNFKHDKSDMGAMSTILLNGLLQDMYLARQSNNIVWLKDMKHNFFEPSEFSLPDGQV…	902	Tris; HCl
379	YVEGAASLMSGAAAKPK	Annotated	MIFLIKKRFILRFYSQRYTLPRTMAASGVLLPVCVDLTCKRPLLPLFTDSHPVFYYAVGSDVYSVHREHVGFFDYVCQCEDARSFEQLMFAYASKYVEGAASLMSGAAAKPKNDADAKPTKKVGVTIADVFKILNVTQTGEDDDYRLLVGAIDHARATGAASQMINDQLMQENPAEFKTQWGDLAWVLLSTAAEKLSRKFAPTDKDHPMLVAMCAAIMGSCEANFLAMDTVASIFKPLIVPVRAINTKKRKGYVGADVYKGLKTLPVMTWAAPSDATSGCCDFETWMTFLGPNRPHVFNKKGRPTLAEESVYTLVQSPHYVASVQNLIEASLVRSSGISYDMLNFKHDKSDMGAMSTILLNGLLQDMYLARQSNNIVWLKDMKHNFFEPSEFSLPDGQV…	902	Tris; HCl
380	YVEGAASLMSGAAAK	Annotated	MIFLIKKRFILRFYSQRYTLPRTMAASGVLLPVCVDLTCKRPLLPLFTDSHPVFYYAVGSDVYSVHREHVGFFDYVCQCEDARSFEQLMFAYASKYVEGAASLMSGAAAKPKNDADAKPTKKVGVTIADVFKILNVTQTGEDDDYRLLVGAIDHARATGAASQMINDQLMQENPAEFKTQWGDLAWVLLSTAAEKLSRKFAPTDKDHPMLVAMCAAIMGSCEANFLAMDTVASIFKPLIVPVRAINTKKRKGYVGADVYKGLKTLPVMTWAAPSDATSGCCDFETWMTFLGPNRPHVFNKKGRPTLAEESVYTLVQSPHYVASVQNLIEASLVRSSGISYDMLNFKHDKSDMGAMSTILLNGLLQDMYLARQSNNIVWLKDMKHNFFEPSEFSLPDGQV…	902	HCl
381	KVGVTIADVFK	Annotated	MIFLIKKRFILRFYSQRYTLPRTMAASGVLLPVCVDLTCKRPLLPLFTDSHPVFYYAVGSDVYSVHREHVGFFDYVCQCEDARSFEQLMFAYASKYVEGAASLMSGAAAKPKNDADAKPTKKVGVTIADVFKILNVTQTGEDDDYRLLVGAIDHARATGAASQMINDQLMQENPAEFKTQWGDLAWVLLSTAAEKLSRKFAPTDKDHPMLVAMCAAIMGSCEANFLAMDTVASIFKPLIVPVRAINTKKRKGYVGADVYKGLKTLPVMTWAAPSDATSGCCDFETWMTFLGPNRPHVFNKKGRPTLAEESVYTLVQSPHYVASVQNLIEASLVRSSGISYDMLNFKHDKSDMGAMSTILLNGLLQDMYLARQSNNIVWLKDMKHNFFEPSEFSLPDGQV…	902	Tris
382	VGVTIADVFK	Annotated	MIFLIKKRFILRFYSQRYTLPRTMAASGVLLPVCVDLTCKRPLLPLFTDSHPVFYYAVGSDVYSVHREHVGFFDYVCQCEDARSFEQLMFAYASKYVEGAASLMSGAAAKPKNDADAKPTKKVGVTIADVFKILNVTQTGEDDDYRLLVGAIDHARATGAASQMINDQLMQENPAEFKTQWGDLAWVLLSTAAEKLSRKFAPTDKDHPMLVAMCAAIMGSCEANFLAMDTVASIFKPLIVPVRAINTKKRKGYVGADVYKGLKTLPVMTWAAPSDATSGCCDFETWMTFLGPNRPHVFNKKGRPTLAEESVYTLVQSPHYVASVQNLIEASLVRSSGISYDMLNFKHDKSDMGAMSTILLNGLLQDMYLARQSNNIVWLKDMKHNFFEPSEFSLPDGQV…	902	Tris; HCl
383	ILNVTQTGEDDDYR	Annotated	MIFLIKKRFILRFYSQRYTLPRTMAASGVLLPVCVDLTCKRPLLPLFTDSHPVFYYAVGSDVYSVHREHVGFFDYVCQCEDARSFEQLMFAYASKYVEGAASLMSGAAAKPKNDADAKPTKKVGVTIADVFKILNVTQTGEDDDYRLLVGAIDHARATGAASQMINDQLMQENPAEFKTQWGDLAWVLLSTAAEKLSRKFAPTDKDHPMLVAMCAAIMGSCEANFLAMDTVASIFKPLIVPVRAINTKKRKGYVGADVYKGLKTLPVMTWAAPSDATSGCCDFETWMTFLGPNRPHVFNKKGRPTLAEESVYTLVQSPHYVASVQNLIEASLVRSSGISYDMLNFKHDKSDMGAMSTILLNGLLQDMYLARQSNNIVWLKDMKHNFFEPSEFSLPDGQV…	902	Tris; HCl
384	LLVGAIDHAR	Annotated	MIFLIKKRFILRFYSQRYTLPRTMAASGVLLPVCVDLTCKRPLLPLFTDSHPVFYYAVGSDVYSVHREHVGFFDYVCQCEDARSFEQLMFAYASKYVEGAASLMSGAAAKPKNDADAKPTKKVGVTIADVFKILNVTQTGEDDDYRLLVGAIDHARATGAASQMINDQLMQENPAEFKTQWGDLAWVLLSTAAEKLSRKFAPTDKDHPMLVAMCAAIMGSCEANFLAMDTVASIFKPLIVPVRAINTKKRKGYVGADVYKGLKTLPVMTWAAPSDATSGCCDFETWMTFLGPNRPHVFNKKGRPTLAEESVYTLVQSPHYVASVQNLIEASLVRSSGISYDMLNFKHDKSDMGAMSTILLNGLLQDMYLARQSNNIVWLKDMKHNFFEPSEFSLPDGQV…	902	Tris; HCl
385	LVGAIDHAR	Annotated	MIFLIKKRFILRFYSQRYTLPRTMAASGVLLPVCVDLTCKRPLLPLFTDSHPVFYYAVGSDVYSVHREHVGFFDYVCQCEDARSFEQLMFAYASKYVEGAASLMSGAAAKPKNDADAKPTKKVGVTIADVFKILNVTQTGEDDDYRLLVGAIDHARATGAASQMINDQLMQENPAEFKTQWGDLAWVLLSTAAEKLSRKFAPTDKDHPMLVAMCAAIMGSCEANFLAMDTVASIFKPLIVPVRAINTKKRKGYVGADVYKGLKTLPVMTWAAPSDATSGCCDFETWMTFLGPNRPHVFNKKGRPTLAEESVYTLVQSPHYVASVQNLIEASLVRSSGISYDMLNFKHDKSDMGAMSTILLNGLLQDMYLARQSNNIVWLKDMKHNFFEPSEFSLPDGQV…	902	Tris; HCl
386	VGAIDHAR	Annotated	MIFLIKKRFILRFYSQRYTLPRTMAASGVLLPVCVDLTCKRPLLPLFTDSHPVFYYAVGSDVYSVHREHVGFFDYVCQCEDARSFEQLMFAYASKYVEGAASLMSGAAAKPKNDADAKPTKKVGVTIADVFKILNVTQTGEDDDYRLLVGAIDHARATGAASQMINDQLMQENPAEFKTQWGDLAWVLLSTAAEKLSRKFAPTDKDHPMLVAMCAAIMGSCEANFLAMDTVASIFKPLIVPVRAINTKKRKGYVGADVYKGLKTLPVMTWAAPSDATSGCCDFETWMTFLGPNRPHVFNKKGRPTLAEESVYTLVQSPHYVASVQNLIEASLVRSSGISYDMLNFKHDKSDMGAMSTILLNGLLQDMYLARQSNNIVWLKDMKHNFFEPSEFSLPDGQV…	902	HCl
387	ATGAASQMINDQLMQENPAEFK	Annotated	MIFLIKKRFILRFYSQRYTLPRTMAASGVLLPVCVDLTCKRPLLPLFTDSHPVFYYAVGSDVYSVHREHVGFFDYVCQCEDARSFEQLMFAYASKYVEGAASLMSGAAAKPKNDADAKPTKKVGVTIADVFKILNVTQTGEDDDYRLLVGAIDHARATGAASQMINDQLMQENPAEFKTQWGDLAWVLLSTAAEKLSRKFAPTDKDHPMLVAMCAAIMGSCEANFLAMDTVASIFKPLIVPVRAINTKKRKGYVGADVYKGLKTLPVMTWAAPSDATSGCCDFETWMTFLGPNRPHVFNKKGRPTLAEESVYTLVQSPHYVASVQNLIEASLVRSSGISYDMLNFKHDKSDMGAMSTILLNGLLQDMYLARQSNNIVWLKDMKHNFFEPSEFSLPDGQV…	902	Tris; HCl
388	SQMINDQLMQENPAEFK	Annotated	MIFLIKKRFILRFYSQRYTLPRTMAASGVLLPVCVDLTCKRPLLPLFTDSHPVFYYAVGSDVYSVHREHVGFFDYVCQCEDARSFEQLMFAYASKYVEGAASLMSGAAAKPKNDADAKPTKKVGVTIADVFKILNVTQTGEDDDYRLLVGAIDHARATGAASQMINDQLMQENPAEFKTQWGDLAWVLLSTAAEKLSRKFAPTDKDHPMLVAMCAAIMGSCEANFLAMDTVASIFKPLIVPVRAINTKKRKGYVGADVYKGLKTLPVMTWAAPSDATSGCCDFETWMTFLGPNRPHVFNKKGRPTLAEESVYTLVQSPHYVASVQNLIEASLVRSSGISYDMLNFKHDKSDMGAMSTILLNGLLQDMYLARQSNNIVWLKDMKHNFFEPSEFSLPDGQV…	902	Tris
389	TQWGDLAWVLLSTAAEK	Annotated	MIFLIKKRFILRFYSQRYTLPRTMAASGVLLPVCVDLTCKRPLLPLFTDSHPVFYYAVGSDVYSVHREHVGFFDYVCQCEDARSFEQLMFAYASKYVEGAASLMSGAAAKPKNDADAKPTKKVGVTIADVFKILNVTQTGEDDDYRLLVGAIDHARATGAASQMINDQLMQENPAEFKTQWGDLAWVLLSTAAEKLSRKFAPTDKDHPMLVAMCAAIMGSCEANFLAMDTVASIFKPLIVPVRAINTKKRKGYVGADVYKGLKTLPVMTWAAPSDATSGCCDFETWMTFLGPNRPHVFNKKGRPTLAEESVYTLVQSPHYVASVQNLIEASLVRSSGISYDMLNFKHDKSDMGAMSTILLNGLLQDMYLARQSNNIVWLKDMKHNFFEPSEFSLPDGQV…	902	Tris; HCl
390	FAPTDKDHPMLVAMCAAIMGSCEANFLAMDTVASIFKPLIVPVR	Annotated	MIFLIKKRFILRFYSQRYTLPRTMAASGVLLPVCVDLTCKRPLLPLFTDSHPVFYYAVGSDVYSVHREHVGFFDYVCQCEDARSFEQLMFAYASKYVEGAASLMSGAAAKPKNDADAKPTKKVGVTIADVFKILNVTQTGEDDDYRLLVGAIDHARATGAASQMINDQLMQENPAEFKTQWGDLAWVLLSTAAEKLSRKFAPTDKDHPMLVAMCAAIMGSCEANFLAMDTVASIFKPLIVPVRAINTKKRKGYVGADVYKGLKTLPVMTWAAPSDATSGCCDFETWMTFLGPNRPHVFNKKGRPTLAEESVYTLVQSPHYVASVQNLIEASLVRSSGISYDMLNFKHDKSDMGAMSTILLNGLLQDMYLARQSNNIVWLKDMKHNFFEPSEFSLPDGQV…	902	HCl
391	LAMDTVASIFKPLIVPVR	Annotated	MIFLIKKRFILRFYSQRYTLPRTMAASGVLLPVCVDLTCKRPLLPLFTDSHPVFYYAVGSDVYSVHREHVGFFDYVCQCEDARSFEQLMFAYASKYVEGAASLMSGAAAKPKNDADAKPTKKVGVTIADVFKILNVTQTGEDDDYRLLVGAIDHARATGAASQMINDQLMQENPAEFKTQWGDLAWVLLSTAAEKLSRKFAPTDKDHPMLVAMCAAIMGSCEANFLAMDTVASIFKPLIVPVRAINTKKRKGYVGADVYKGLKTLPVMTWAAPSDATSGCCDFETWMTFLGPNRPHVFNKKGRPTLAEESVYTLVQSPHYVASVQNLIEASLVRSSGISYDMLNFKHDKSDMGAMSTILLNGLLQDMYLARQSNNIVWLKDMKHNFFEPSEFSLPDGQV…	902	HCl
392	SIFKPLIVPVR	Annotated	MIFLIKKRFILRFYSQRYTLPRTMAASGVLLPVCVDLTCKRPLLPLFTDSHPVFYYAVGSDVYSVHREHVGFFDYVCQCEDARSFEQLMFAYASKYVEGAASLMSGAAAKPKNDADAKPTKKVGVTIADVFKILNVTQTGEDDDYRLLVGAIDHARATGAASQMINDQLMQENPAEFKTQWGDLAWVLLSTAAEKLSRKFAPTDKDHPMLVAMCAAIMGSCEANFLAMDTVASIFKPLIVPVRAINTKKRKGYVGADVYKGLKTLPVMTWAAPSDATSGCCDFETWMTFLGPNRPHVFNKKGRPTLAEESVYTLVQSPHYVASVQNLIEASLVRSSGISYDMLNFKHDKSDMGAMSTILLNGLLQDMYLARQSNNIVWLKDMKHNFFEPSEFSLPDGQV…	902	Tris
393	IFKPLIVPVR	Annotated	MIFLIKKRFILRFYSQRYTLPRTMAASGVLLPVCVDLTCKRPLLPLFTDSHPVFYYAVGSDVYSVHREHVGFFDYVCQCEDARSFEQLMFAYASKYVEGAASLMSGAAAKPKNDADAKPTKKVGVTIADVFKILNVTQTGEDDDYRLLVGAIDHARATGAASQMINDQLMQENPAEFKTQWGDLAWVLLSTAAEKLSRKFAPTDKDHPMLVAMCAAIMGSCEANFLAMDTVASIFKPLIVPVRAINTKKRKGYVGADVYKGLKTLPVMTWAAPSDATSGCCDFETWMTFLGPNRPHVFNKKGRPTLAEESVYTLVQSPHYVASVQNLIEASLVRSSGISYDMLNFKHDKSDMGAMSTILLNGLLQDMYLARQSNNIVWLKDMKHNFFEPSEFSLPDGQV…	902	HCl
394	PLIVPVR	Annotated	MIFLIKKRFILRFYSQRYTLPRTMAASGVLLPVCVDLTCKRPLLPLFTDSHPVFYYAVGSDVYSVHREHVGFFDYVCQCEDARSFEQLMFAYASKYVEGAASLMSGAAAKPKNDADAKPTKKVGVTIADVFKILNVTQTGEDDDYRLLVGAIDHARATGAASQMINDQLMQENPAEFKTQWGDLAWVLLSTAAEKLSRKFAPTDKDHPMLVAMCAAIMGSCEANFLAMDTVASIFKPLIVPVRAINTKKRKGYVGADVYKGLKTLPVMTWAAPSDATSGCCDFETWMTFLGPNRPHVFNKKGRPTLAEESVYTLVQSPHYVASVQNLIEASLVRSSGISYDMLNFKHDKSDMGAMSTILLNGLLQDMYLARQSNNIVWLKDMKHNFFEPSEFSLPDGQV…	902	Tris; HCl
395	KGYVGADVYK	Annotated	MIFLIKKRFILRFYSQRYTLPRTMAASGVLLPVCVDLTCKRPLLPLFTDSHPVFYYAVGSDVYSVHREHVGFFDYVCQCEDARSFEQLMFAYASKYVEGAASLMSGAAAKPKNDADAKPTKKVGVTIADVFKILNVTQTGEDDDYRLLVGAIDHARATGAASQMINDQLMQENPAEFKTQWGDLAWVLLSTAAEKLSRKFAPTDKDHPMLVAMCAAIMGSCEANFLAMDTVASIFKPLIVPVRAINTKKRKGYVGADVYKGLKTLPVMTWAAPSDATSGCCDFETWMTFLGPNRPHVFNKKGRPTLAEESVYTLVQSPHYVASVQNLIEASLVRSSGISYDMLNFKHDKSDMGAMSTILLNGLLQDMYLARQSNNIVWLKDMKHNFFEPSEFSLPDGQV…	902	Tris
396	GYVGADVYK	Annotated	MIFLIKKRFILRFYSQRYTLPRTMAASGVLLPVCVDLTCKRPLLPLFTDSHPVFYYAVGSDVYSVHREHVGFFDYVCQCEDARSFEQLMFAYASKYVEGAASLMSGAAAKPKNDADAKPTKKVGVTIADVFKILNVTQTGEDDDYRLLVGAIDHARATGAASQMINDQLMQENPAEFKTQWGDLAWVLLSTAAEKLSRKFAPTDKDHPMLVAMCAAIMGSCEANFLAMDTVASIFKPLIVPVRAINTKKRKGYVGADVYKGLKTLPVMTWAAPSDATSGCCDFETWMTFLGPNRPHVFNKKGRPTLAEESVYTLVQSPHYVASVQNLIEASLVRSSGISYDMLNFKHDKSDMGAMSTILLNGLLQDMYLARQSNNIVWLKDMKHNFFEPSEFSLPDGQV…	902	Tris; HCl
397	TLPVMTWAAPSDATSGCCDFETWMTFLGPNRPHVFNK	Annotated	MIFLIKKRFILRFYSQRYTLPRTMAASGVLLPVCVDLTCKRPLLPLFTDSHPVFYYAVGSDVYSVHREHVGFFDYVCQCEDARSFEQLMFAYASKYVEGAASLMSGAAAKPKNDADAKPTKKVGVTIADVFKILNVTQTGEDDDYRLLVGAIDHARATGAASQMINDQLMQENPAEFKTQWGDLAWVLLSTAAEKLSRKFAPTDKDHPMLVAMCAAIMGSCEANFLAMDTVASIFKPLIVPVRAINTKKRKGYVGADVYKGLKTLPVMTWAAPSDATSGCCDFETWMTFLGPNRPHVFNKKGRPTLAEESVYTLVQSPHYVASVQNLIEASLVRSSGISYDMLNFKHDKSDMGAMSTILLNGLLQDMYLARQSNNIVWLKDMKHNFFEPSEFSLPDGQV…	902	Tris; HCl
398	VMTWAAPSDATSGCCDFETWMTFLGPNRPHVFNK	Annotated	MIFLIKKRFILRFYSQRYTLPRTMAASGVLLPVCVDLTCKRPLLPLFTDSHPVFYYAVGSDVYSVHREHVGFFDYVCQCEDARSFEQLMFAYASKYVEGAASLMSGAAAKPKNDADAKPTKKVGVTIADVFKILNVTQTGEDDDYRLLVGAIDHARATGAASQMINDQLMQENPAEFKTQWGDLAWVLLSTAAEKLSRKFAPTDKDHPMLVAMCAAIMGSCEANFLAMDTVASIFKPLIVPVRAINTKKRKGYVGADVYKGLKTLPVMTWAAPSDATSGCCDFETWMTFLGPNRPHVFNKKGRPTLAEESVYTLVQSPHYVASVQNLIEASLVRSSGISYDMLNFKHDKSDMGAMSTILLNGLLQDMYLARQSNNIVWLKDMKHNFFEPSEFSLPDGQV…	902	HCl
399	APSDATSGCCDFETWMTFLGPNRPHVFNK	Annotated	MIFLIKKRFILRFYSQRYTLPRTMAASGVLLPVCVDLTCKRPLLPLFTDSHPVFYYAVGSDVYSVHREHVGFFDYVCQCEDARSFEQLMFAYASKYVEGAASLMSGAAAKPKNDADAKPTKKVGVTIADVFKILNVTQTGEDDDYRLLVGAIDHARATGAASQMINDQLMQENPAEFKTQWGDLAWVLLSTAAEKLSRKFAPTDKDHPMLVAMCAAIMGSCEANFLAMDTVASIFKPLIVPVRAINTKKRKGYVGADVYKGLKTLPVMTWAAPSDATSGCCDFETWMTFLGPNRPHVFNKKGRPTLAEESVYTLVQSPHYVASVQNLIEASLVRSSGISYDMLNFKHDKSDMGAMSTILLNGLLQDMYLARQSNNIVWLKDMKHNFFEPSEFSLPDGQV…	902	Tris
400	MTFLGPNRPHVFNK	Annotated	MIFLIKKRFILRFYSQRYTLPRTMAASGVLLPVCVDLTCKRPLLPLFTDSHPVFYYAVGSDVYSVHREHVGFFDYVCQCEDARSFEQLMFAYASKYVEGAASLMSGAAAKPKNDADAKPTKKVGVTIADVFKILNVTQTGEDDDYRLLVGAIDHARATGAASQMINDQLMQENPAEFKTQWGDLAWVLLSTAAEKLSRKFAPTDKDHPMLVAMCAAIMGSCEANFLAMDTVASIFKPLIVPVRAINTKKRKGYVGADVYKGLKTLPVMTWAAPSDATSGCCDFETWMTFLGPNRPHVFNKKGRPTLAEESVYTLVQSPHYVASVQNLIEASLVRSSGISYDMLNFKHDKSDMGAMSTILLNGLLQDMYLARQSNNIVWLKDMKHNFFEPSEFSLPDGQV…	902	HCl
401	GRPTLAEESVYTLVQSPHYVASVQNLIEASLVR	Annotated	MIFLIKKRFILRFYSQRYTLPRTMAASGVLLPVCVDLTCKRPLLPLFTDSHPVFYYAVGSDVYSVHREHVGFFDYVCQCEDARSFEQLMFAYASKYVEGAASLMSGAAAKPKNDADAKPTKKVGVTIADVFKILNVTQTGEDDDYRLLVGAIDHARATGAASQMINDQLMQENPAEFKTQWGDLAWVLLSTAAEKLSRKFAPTDKDHPMLVAMCAAIMGSCEANFLAMDTVASIFKPLIVPVRAINTKKRKGYVGADVYKGLKTLPVMTWAAPSDATSGCCDFETWMTFLGPNRPHVFNKKGRPTLAEESVYTLVQSPHYVASVQNLIEASLVRSSGISYDMLNFKHDKSDMGAMSTILLNGLLQDMYLARQSNNIVWLKDMKHNFFEPSEFSLPDGQV…	902	Tris; HCl
402	GRPTLAEESVYTLVQSPH	Annotated	MIFLIKKRFILRFYSQRYTLPRTMAASGVLLPVCVDLTCKRPLLPLFTDSHPVFYYAVGSDVYSVHREHVGFFDYVCQCEDARSFEQLMFAYASKYVEGAASLMSGAAAKPKNDADAKPTKKVGVTIADVFKILNVTQTGEDDDYRLLVGAIDHARATGAASQMINDQLMQENPAEFKTQWGDLAWVLLSTAAEKLSRKFAPTDKDHPMLVAMCAAIMGSCEANFLAMDTVASIFKPLIVPVRAINTKKRKGYVGADVYKGLKTLPVMTWAAPSDATSGCCDFETWMTFLGPNRPHVFNKKGRPTLAEESVYTLVQSPHYVASVQNLIEASLVRSSGISYDMLNFKHDKSDMGAMSTILLNGLLQDMYLARQSNNIVWLKDMKHNFFEPSEFSLPDGQV…	902	Tris; HCl
403	GRPTLAEESVYTLVQ	Annotated	MIFLIKKRFILRFYSQRYTLPRTMAASGVLLPVCVDLTCKRPLLPLFTDSHPVFYYAVGSDVYSVHREHVGFFDYVCQCEDARSFEQLMFAYASKYVEGAASLMSGAAAKPKNDADAKPTKKVGVTIADVFKILNVTQTGEDDDYRLLVGAIDHARATGAASQMINDQLMQENPAEFKTQWGDLAWVLLSTAAEKLSRKFAPTDKDHPMLVAMCAAIMGSCEANFLAMDTVASIFKPLIVPVRAINTKKRKGYVGADVYKGLKTLPVMTWAAPSDATSGCCDFETWMTFLGPNRPHVFNKKGRPTLAEESVYTLVQSPHYVASVQNLIEASLVRSSGISYDMLNFKHDKSDMGAMSTILLNGLLQDMYLARQSNNIVWLKDMKHNFFEPSEFSLPDGQV…	902	Tris
404	RPTLAEESVYTLVQSPHYVASVQNLIEASLVR	Annotated	MIFLIKKRFILRFYSQRYTLPRTMAASGVLLPVCVDLTCKRPLLPLFTDSHPVFYYAVGSDVYSVHREHVGFFDYVCQCEDARSFEQLMFAYASKYVEGAASLMSGAAAKPKNDADAKPTKKVGVTIADVFKILNVTQTGEDDDYRLLVGAIDHARATGAASQMINDQLMQENPAEFKTQWGDLAWVLLSTAAEKLSRKFAPTDKDHPMLVAMCAAIMGSCEANFLAMDTVASIFKPLIVPVRAINTKKRKGYVGADVYKGLKTLPVMTWAAPSDATSGCCDFETWMTFLGPNRPHVFNKKGRPTLAEESVYTLVQSPHYVASVQNLIEASLVRSSGISYDMLNFKHDKSDMGAMSTILLNGLLQDMYLARQSNNIVWLKDMKHNFFEPSEFSLPDGQV…	902	HCl
405	EESVYTLVQSPHYVASVQNLIEASLVR	Annotated	MIFLIKKRFILRFYSQRYTLPRTMAASGVLLPVCVDLTCKRPLLPLFTDSHPVFYYAVGSDVYSVHREHVGFFDYVCQCEDARSFEQLMFAYASKYVEGAASLMSGAAAKPKNDADAKPTKKVGVTIADVFKILNVTQTGEDDDYRLLVGAIDHARATGAASQMINDQLMQENPAEFKTQWGDLAWVLLSTAAEKLSRKFAPTDKDHPMLVAMCAAIMGSCEANFLAMDTVASIFKPLIVPVRAINTKKRKGYVGADVYKGLKTLPVMTWAAPSDATSGCCDFETWMTFLGPNRPHVFNKKGRPTLAEESVYTLVQSPHYVASVQNLIEASLVRSSGISYDMLNFKHDKSDMGAMSTILLNGLLQDMYLARQSNNIVWLKDMKHNFFEPSEFSLPDGQV…	902	Tris
406	VQSPHYVASVQNL	Annotated	MIFLIKKRFILRFYSQRYTLPRTMAASGVLLPVCVDLTCKRPLLPLFTDSHPVFYYAVGSDVYSVHREHVGFFDYVCQCEDARSFEQLMFAYASKYVEGAASLMSGAAAKPKNDADAKPTKKVGVTIADVFKILNVTQTGEDDDYRLLVGAIDHARATGAASQMINDQLMQENPAEFKTQWGDLAWVLLSTAAEKLSRKFAPTDKDHPMLVAMCAAIMGSCEANFLAMDTVASIFKPLIVPVRAINTKKRKGYVGADVYKGLKTLPVMTWAAPSDATSGCCDFETWMTFLGPNRPHVFNKKGRPTLAEESVYTLVQSPHYVASVQNLIEASLVRSSGISYDMLNFKHDKSDMGAMSTILLNGLLQDMYLARQSNNIVWLKDMKHNFFEPSEFSLPDGQV…	902	HCl
407	SPHYVASVQNLIEASLVR	Annotated	MIFLIKKRFILRFYSQRYTLPRTMAASGVLLPVCVDLTCKRPLLPLFTDSHPVFYYAVGSDVYSVHREHVGFFDYVCQCEDARSFEQLMFAYASKYVEGAASLMSGAAAKPKNDADAKPTKKVGVTIADVFKILNVTQTGEDDDYRLLVGAIDHARATGAASQMINDQLMQENPAEFKTQWGDLAWVLLSTAAEKLSRKFAPTDKDHPMLVAMCAAIMGSCEANFLAMDTVASIFKPLIVPVRAINTKKRKGYVGADVYKGLKTLPVMTWAAPSDATSGCCDFETWMTFLGPNRPHVFNKKGRPTLAEESVYTLVQSPHYVASVQNLIEASLVRSSGISYDMLNFKHDKSDMGAMSTILLNGLLQDMYLARQSNNIVWLKDMKHNFFEPSEFSLPDGQV…	902	Tris
408	YVASVQNLIEASLVR	Annotated	MIFLIKKRFILRFYSQRYTLPRTMAASGVLLPVCVDLTCKRPLLPLFTDSHPVFYYAVGSDVYSVHREHVGFFDYVCQCEDARSFEQLMFAYASKYVEGAASLMSGAAAKPKNDADAKPTKKVGVTIADVFKILNVTQTGEDDDYRLLVGAIDHARATGAASQMINDQLMQENPAEFKTQWGDLAWVLLSTAAEKLSRKFAPTDKDHPMLVAMCAAIMGSCEANFLAMDTVASIFKPLIVPVRAINTKKRKGYVGADVYKGLKTLPVMTWAAPSDATSGCCDFETWMTFLGPNRPHVFNKKGRPTLAEESVYTLVQSPHYVASVQNLIEASLVRSSGISYDMLNFKHDKSDMGAMSTILLNGLLQDMYLARQSNNIVWLKDMKHNFFEPSEFSLPDGQV…	902	Tris; HCl
409	SSGISYDMLNFK	Annotated	MIFLIKKRFILRFYSQRYTLPRTMAASGVLLPVCVDLTCKRPLLPLFTDSHPVFYYAVGSDVYSVHREHVGFFDYVCQCEDARSFEQLMFAYASKYVEGAASLMSGAAAKPKNDADAKPTKKVGVTIADVFKILNVTQTGEDDDYRLLVGAIDHARATGAASQMINDQLMQENPAEFKTQWGDLAWVLLSTAAEKLSRKFAPTDKDHPMLVAMCAAIMGSCEANFLAMDTVASIFKPLIVPVRAINTKKRKGYVGADVYKGLKTLPVMTWAAPSDATSGCCDFETWMTFLGPNRPHVFNKKGRPTLAEESVYTLVQSPHYVASVQNLIEASLVRSSGISYDMLNFKHDKSDMGAMSTILLNGLLQDMYLARQSNNIVWLKDMKHNFFEPSEFSLPDGQV…	902	Tris; HCl
410	SDMGAMSTILLNGLLQDMYLAR	Annotated	MIFLIKKRFILRFYSQRYTLPRTMAASGVLLPVCVDLTCKRPLLPLFTDSHPVFYYAVGSDVYSVHREHVGFFDYVCQCEDARSFEQLMFAYASKYVEGAASLMSGAAAKPKNDADAKPTKKVGVTIADVFKILNVTQTGEDDDYRLLVGAIDHARATGAASQMINDQLMQENPAEFKTQWGDLAWVLLSTAAEKLSRKFAPTDKDHPMLVAMCAAIMGSCEANFLAMDTVASIFKPLIVPVRAINTKKRKGYVGADVYKGLKTLPVMTWAAPSDATSGCCDFETWMTFLGPNRPHVFNKKGRPTLAEESVYTLVQSPHYVASVQNLIEASLVRSSGISYDMLNFKHDKSDMGAMSTILLNGLLQDMYLARQSNNIVWLKDMKHNFFEPSEFSLPDGQV…	902	Tris; HCl
411	QSNNIVWLK	Annotated	MIFLIKKRFILRFYSQRYTLPRTMAASGVLLPVCVDLTCKRPLLPLFTDSHPVFYYAVGSDVYSVHREHVGFFDYVCQCEDARSFEQLMFAYASKYVEGAASLMSGAAAKPKNDADAKPTKKVGVTIADVFKILNVTQTGEDDDYRLLVGAIDHARATGAASQMINDQLMQENPAEFKTQWGDLAWVLLSTAAEKLSRKFAPTDKDHPMLVAMCAAIMGSCEANFLAMDTVASIFKPLIVPVRAINTKKRKGYVGADVYKGLKTLPVMTWAAPSDATSGCCDFETWMTFLGPNRPHVFNKKGRPTLAEESVYTLVQSPHYVASVQNLIEASLVRSSGISYDMLNFKHDKSDMGAMSTILLNGLLQDMYLARQSNNIVWLKDMKHNFFEPSEFSLPDGQV…	902	Tris; HCl
412	HNFFEPSEFSLPDGQVPANPK	Annotated	MIFLIKKRFILRFYSQRYTLPRTMAASGVLLPVCVDLTCKRPLLPLFTDSHPVFYYAVGSDVYSVHREHVGFFDYVCQCEDARSFEQLMFAYASKYVEGAASLMSGAAAKPKNDADAKPTKKVGVTIADVFKILNVTQTGEDDDYRLLVGAIDHARATGAASQMINDQLMQENPAEFKTQWGDLAWVLLSTAAEKLSRKFAPTDKDHPMLVAMCAAIMGSCEANFLAMDTVASIFKPLIVPVRAINTKKRKGYVGADVYKGLKTLPVMTWAAPSDATSGCCDFETWMTFLGPNRPHVFNKKGRPTLAEESVYTLVQSPHYVASVQNLIEASLVRSSGISYDMLNFKHDKSDMGAMSTILLNGLLQDMYLARQSNNIVWLKDMKHNFFEPSEFSLPDGQV…	902	Tris; HCl
413	ACYTQIK	Annotated	MIFLIKKRFILRFYSQRYTLPRTMAASGVLLPVCVDLTCKRPLLPLFTDSHPVFYYAVGSDVYSVHREHVGFFDYVCQCEDARSFEQLMFAYASKYVEGAASLMSGAAAKPKNDADAKPTKKVGVTIADVFKILNVTQTGEDDDYRLLVGAIDHARATGAASQMINDQLMQENPAEFKTQWGDLAWVLLSTAAEKLSRKFAPTDKDHPMLVAMCAAIMGSCEANFLAMDTVASIFKPLIVPVRAINTKKRKGYVGADVYKGLKTLPVMTWAAPSDATSGCCDFETWMTFLGPNRPHVFNKKGRPTLAEESVYTLVQSPHYVASVQNLIEASLVRSSGISYDMLNFKHDKSDMGAMSTILLNGLLQDMYLARQSNNIVWLKDMKHNFFEPSEFSLPDGQV…	902	HCl
414	GLGGPGGPSHSWQSVELMSGNQPR	Annotated	MIFLIKKRFILRFYSQRYTLPRTMAASGVLLPVCVDLTCKRPLLPLFTDSHPVFYYAVGSDVYSVHREHVGFFDYVCQCEDARSFEQLMFAYASKYVEGAASLMSGAAAKPKNDADAKPTKKVGVTIADVFKILNVTQTGEDDDYRLLVGAIDHARATGAASQMINDQLMQENPAEFKTQWGDLAWVLLSTAAEKLSRKFAPTDKDHPMLVAMCAAIMGSCEANFLAMDTVASIFKPLIVPVRAINTKKRKGYVGADVYKGLKTLPVMTWAAPSDATSGCCDFETWMTFLGPNRPHVFNKKGRPTLAEESVYTLVQSPHYVASVQNLIEASLVRSSGISYDMLNFKHDKSDMGAMSTILLNGLLQDMYLARQSNNIVWLKDMKHNFFEPSEFSLPDGQV…	902	Tris; HCl
415	GPGGPSHSWQSVELMSGNQPR	Annotated	MIFLIKKRFILRFYSQRYTLPRTMAASGVLLPVCVDLTCKRPLLPLFTDSHPVFYYAVGSDVYSVHREHVGFFDYVCQCEDARSFEQLMFAYASKYVEGAASLMSGAAAKPKNDADAKPTKKVGVTIADVFKILNVTQTGEDDDYRLLVGAIDHARATGAASQMINDQLMQENPAEFKTQWGDLAWVLLSTAAEKLSRKFAPTDKDHPMLVAMCAAIMGSCEANFLAMDTVASIFKPLIVPVRAINTKKRKGYVGADVYKGLKTLPVMTWAAPSDATSGCCDFETWMTFLGPNRPHVFNKKGRPTLAEESVYTLVQSPHYVASVQNLIEASLVRSSGISYDMLNFKHDKSDMGAMSTILLNGLLQDMYLARQSNNIVWLKDMKHNFFEPSEFSLPDGQV…	902	Tris
416	WQSVELMSGNQPR	Annotated	MIFLIKKRFILRFYSQRYTLPRTMAASGVLLPVCVDLTCKRPLLPLFTDSHPVFYYAVGSDVYSVHREHVGFFDYVCQCEDARSFEQLMFAYASKYVEGAASLMSGAAAKPKNDADAKPTKKVGVTIADVFKILNVTQTGEDDDYRLLVGAIDHARATGAASQMINDQLMQENPAEFKTQWGDLAWVLLSTAAEKLSRKFAPTDKDHPMLVAMCAAIMGSCEANFLAMDTVASIFKPLIVPVRAINTKKRKGYVGADVYKGLKTLPVMTWAAPSDATSGCCDFETWMTFLGPNRPHVFNKKGRPTLAEESVYTLVQSPHYVASVQNLIEASLVRSSGISYDMLNFKHDKSDMGAMSTILLNGLLQDMYLARQSNNIVWLKDMKHNFFEPSEFSLPDGQV…	902	Tris
417	LQEALQYMTK	Annotated	MIFLIKKRFILRFYSQRYTLPRTMAASGVLLPVCVDLTCKRPLLPLFTDSHPVFYYAVGSDVYSVHREHVGFFDYVCQCEDARSFEQLMFAYASKYVEGAASLMSGAAAKPKNDADAKPTKKVGVTIADVFKILNVTQTGEDDDYRLLVGAIDHARATGAASQMINDQLMQENPAEFKTQWGDLAWVLLSTAAEKLSRKFAPTDKDHPMLVAMCAAIMGSCEANFLAMDTVASIFKPLIVPVRAINTKKRKGYVGADVYKGLKTLPVMTWAAPSDATSGCCDFETWMTFLGPNRPHVFNKKGRPTLAEESVYTLVQSPHYVASVQNLIEASLVRSSGISYDMLNFKHDKSDMGAMSTILLNGLLQDMYLARQSNNIVWLKDMKHNFFEPSEFSLPDGQV…	902	Tris; HCl
418	MAVSATNGMASK	Annotated	MIFLIKKRFILRFYSQRYTLPRTMAASGVLLPVCVDLTCKRPLLPLFTDSHPVFYYAVGSDVYSVHREHVGFFDYVCQCEDARSFEQLMFAYASKYVEGAASLMSGAAAKPKNDADAKPTKKVGVTIADVFKILNVTQTGEDDDYRLLVGAIDHARATGAASQMINDQLMQENPAEFKTQWGDLAWVLLSTAAEKLSRKFAPTDKDHPMLVAMCAAIMGSCEANFLAMDTVASIFKPLIVPVRAINTKKRKGYVGADVYKGLKTLPVMTWAAPSDATSGCCDFETWMTFLGPNRPHVFNKKGRPTLAEESVYTLVQSPHYVASVQNLIEASLVRSSGISYDMLNFKHDKSDMGAMSTILLNGLLQDMYLARQSNNIVWLKDMKHNFFEPSEFSLPDGQV…	902	Tris; HCl
419	FCDSVER	Annotated	MIFLIKKRFILRFYSQRYTLPRTMAASGVLLPVCVDLTCKRPLLPLFTDSHPVFYYAVGSDVYSVHREHVGFFDYVCQCEDARSFEQLMFAYASKYVEGAASLMSGAAAKPKNDADAKPTKKVGVTIADVFKILNVTQTGEDDDYRLLVGAIDHARATGAASQMINDQLMQENPAEFKTQWGDLAWVLLSTAAEKLSRKFAPTDKDHPMLVAMCAAIMGSCEANFLAMDTVASIFKPLIVPVRAINTKKRKGYVGADVYKGLKTLPVMTWAAPSDATSGCCDFETWMTFLGPNRPHVFNKKGRPTLAEESVYTLVQSPHYVASVQNLIEASLVRSSGISYDMLNFKHDKSDMGAMSTILLNGLLQDMYLARQSNNIVWLKDMKHNFFEPSEFSLPDGQV…	902	Tris; HCl
420	SVVVTGTITQASFNACSEK	Annotated	MIFLIKKRFILRFYSQRYTLPRTMAASGVLLPVCVDLTCKRPLLPLFTDSHPVFYYAVGSDVYSVHREHVGFFDYVCQCEDARSFEQLMFAYASKYVEGAASLMSGAAAKPKNDADAKPTKKVGVTIADVFKILNVTQTGEDDDYRLLVGAIDHARATGAASQMINDQLMQENPAEFKTQWGDLAWVLLSTAAEKLSRKFAPTDKDHPMLVAMCAAIMGSCEANFLAMDTVASIFKPLIVPVRAINTKKRKGYVGADVYKGLKTLPVMTWAAPSDATSGCCDFETWMTFLGPNRPHVFNKKGRPTLAEESVYTLVQSPHYVASVQNLIEASLVRSSGISYDMLNFKHDKSDMGAMSTILLNGLLQDMYLARQSNNIVWLKDMKHNFFEPSEFSLPDGQV…	902	Tris; HCl
421	AMYLEGKDEFK	Annotated	MIFLIKKRFILRFYSQRYTLPRTMAASGVLLPVCVDLTCKRPLLPLFTDSHPVFYYAVGSDVYSVHREHVGFFDYVCQCEDARSFEQLMFAYASKYVEGAASLMSGAAAKPKNDADAKPTKKVGVTIADVFKILNVTQTGEDDDYRLLVGAIDHARATGAASQMINDQLMQENPAEFKTQWGDLAWVLLSTAAEKLSRKFAPTDKDHPMLVAMCAAIMGSCEANFLAMDTVASIFKPLIVPVRAINTKKRKGYVGADVYKGLKTLPVMTWAAPSDATSGCCDFETWMTFLGPNRPHVFNKKGRPTLAEESVYTLVQSPHYVASVQNLIEASLVRSSGISYDMLNFKHDKSDMGAMSTILLNGLLQDMYLARQSNNIVWLKDMKHNFFEPSEFSLPDGQV…	902	Tris; HCl
422	IADINPDTLK	Annotated	MIFLIKKRFILRFYSQRYTLPRTMAASGVLLPVCVDLTCKRPLLPLFTDSHPVFYYAVGSDVYSVHREHVGFFDYVCQCEDARSFEQLMFAYASKYVEGAASLMSGAAAKPKNDADAKPTKKVGVTIADVFKILNVTQTGEDDDYRLLVGAIDHARATGAASQMINDQLMQENPAEFKTQWGDLAWVLLSTAAEKLSRKFAPTDKDHPMLVAMCAAIMGSCEANFLAMDTVASIFKPLIVPVRAINTKKRKGYVGADVYKGLKTLPVMTWAAPSDATSGCCDFETWMTFLGPNRPHVFNKKGRPTLAEESVYTLVQSPHYVASVQNLIEASLVRSSGISYDMLNFKHDKSDMGAMSTILLNGLLQDMYLARQSNNIVWLKDMKHNFFEPSEFSLPDGQV…	902	Tris; HCl
423	IETAPCSVLNPCMVFK	Annotated	MIFLIKKRFILRFYSQRYTLPRTMAASGVLLPVCVDLTCKRPLLPLFTDSHPVFYYAVGSDVYSVHREHVGFFDYVCQCEDARSFEQLMFAYASKYVEGAASLMSGAAAKPKNDADAKPTKKVGVTIADVFKILNVTQTGEDDDYRLLVGAIDHARATGAASQMINDQLMQENPAEFKTQWGDLAWVLLSTAAEKLSRKFAPTDKDHPMLVAMCAAIMGSCEANFLAMDTVASIFKPLIVPVRAINTKKRKGYVGADVYKGLKTLPVMTWAAPSDATSGCCDFETWMTFLGPNRPHVFNKKGRPTLAEESVYTLVQSPHYVASVQNLIEASLVRSSGISYDMLNFKHDKSDMGAMSTILLNGLLQDMYLARQSNNIVWLKDMKHNFFEPSEFSLPDGQV…	902	Tris; HCl
424	FCCCVEYLHILFAALR	Annotated	MIFLIKKRFILRFYSQRYTLPRTMAASGVLLPVCVDLTCKRPLLPLFTDSHPVFYYAVGSDVYSVHREHVGFFDYVCQCEDARSFEQLMFAYASKYVEGAASLMSGAAAKPKNDADAKPTKKVGVTIADVFKILNVTQTGEDDDYRLLVGAIDHARATGAASQMINDQLMQENPAEFKTQWGDLAWVLLSTAAEKLSRKFAPTDKDHPMLVAMCAAIMGSCEANFLAMDTVASIFKPLIVPVRAINTKKRKGYVGADVYKGLKTLPVMTWAAPSDATSGCCDFETWMTFLGPNRPHVFNKKGRPTLAEESVYTLVQSPHYVASVQNLIEASLVRSSGISYDMLNFKHDKSDMGAMSTILLNGLLQDMYLARQSNNIVWLKDMKHNFFEPSEFSLPDGQV…	902	HCl
425	VEYLHIL	Annotated	MIFLIKKRFILRFYSQRYTLPRTMAASGVLLPVCVDLTCKRPLLPLFTDSHPVFYYAVGSDVYSVHREHVGFFDYVCQCEDARSFEQLMFAYASKYVEGAASLMSGAAAKPKNDADAKPTKKVGVTIADVFKILNVTQTGEDDDYRLLVGAIDHARATGAASQMINDQLMQENPAEFKTQWGDLAWVLLSTAAEKLSRKFAPTDKDHPMLVAMCAAIMGSCEANFLAMDTVASIFKPLIVPVRAINTKKRKGYVGADVYKGLKTLPVMTWAAPSDATSGCCDFETWMTFLGPNRPHVFNKKGRPTLAEESVYTLVQSPHYVASVQNLIEASLVRSSGISYDMLNFKHDKSDMGAMSTILLNGLLQDMYLARQSNNIVWLKDMKHNFFEPSEFSLPDGQV…	902	HCl
426	GSGDTGVPLQAYDDLTSLR	Annotated	MIFLIKKRFILRFYSQRYTLPRTMAASGVLLPVCVDLTCKRPLLPLFTDSHPVFYYAVGSDVYSVHREHVGFFDYVCQCEDARSFEQLMFAYASKYVEGAASLMSGAAAKPKNDADAKPTKKVGVTIADVFKILNVTQTGEDDDYRLLVGAIDHARATGAASQMINDQLMQENPAEFKTQWGDLAWVLLSTAAEKLSRKFAPTDKDHPMLVAMCAAIMGSCEANFLAMDTVASIFKPLIVPVRAINTKKRKGYVGADVYKGLKTLPVMTWAAPSDATSGCCDFETWMTFLGPNRPHVFNKKGRPTLAEESVYTLVQSPHYVASVQNLIEASLVRSSGISYDMLNFKHDKSDMGAMSTILLNGLLQDMYLARQSNNIVWLKDMKHNFFEPSEFSLPDGQV…	902	Tris; HCl
427	AYDDLTSLR	Annotated	MIFLIKKRFILRFYSQRYTLPRTMAASGVLLPVCVDLTCKRPLLPLFTDSHPVFYYAVGSDVYSVHREHVGFFDYVCQCEDARSFEQLMFAYASKYVEGAASLMSGAAAKPKNDADAKPTKKVGVTIADVFKILNVTQTGEDDDYRLLVGAIDHARATGAASQMINDQLMQENPAEFKTQWGDLAWVLLSTAAEKLSRKFAPTDKDHPMLVAMCAAIMGSCEANFLAMDTVASIFKPLIVPVRAINTKKRKGYVGADVYKGLKTLPVMTWAAPSDATSGCCDFETWMTFLGPNRPHVFNKKGRPTLAEESVYTLVQSPHYVASVQNLIEASLVRSSGISYDMLNFKHDKSDMGAMSTILLNGLLQDMYLARQSNNIVWLKDMKHNFFEPSEFSLPDGQV…	902	Tris
428	YDDLTSLR	Annotated	MIFLIKKRFILRFYSQRYTLPRTMAASGVLLPVCVDLTCKRPLLPLFTDSHPVFYYAVGSDVYSVHREHVGFFDYVCQCEDARSFEQLMFAYASKYVEGAASLMSGAAAKPKNDADAKPTKKVGVTIADVFKILNVTQTGEDDDYRLLVGAIDHARATGAASQMINDQLMQENPAEFKTQWGDLAWVLLSTAAEKLSRKFAPTDKDHPMLVAMCAAIMGSCEANFLAMDTVASIFKPLIVPVRAINTKKRKGYVGADVYKGLKTLPVMTWAAPSDATSGCCDFETWMTFLGPNRPHVFNKKGRPTLAEESVYTLVQSPHYVASVQNLIEASLVRSSGISYDMLNFKHDKSDMGAMSTILLNGLLQDMYLARQSNNIVWLKDMKHNFFEPSEFSLPDGQV…	902	Tris; HCl
429	TDGLEFR	Annotated	MIFLIKKRFILRFYSQRYTLPRTMAASGVLLPVCVDLTCKRPLLPLFTDSHPVFYYAVGSDVYSVHREHVGFFDYVCQCEDARSFEQLMFAYASKYVEGAASLMSGAAAKPKNDADAKPTKKVGVTIADVFKILNVTQTGEDDDYRLLVGAIDHARATGAASQMINDQLMQENPAEFKTQWGDLAWVLLSTAAEKLSRKFAPTDKDHPMLVAMCAAIMGSCEANFLAMDTVASIFKPLIVPVRAINTKKRKGYVGADVYKGLKTLPVMTWAAPSDATSGCCDFETWMTFLGPNRPHVFNKKGRPTLAEESVYTLVQSPHYVASVQNLIEASLVRSSGISYDMLNFKHDKSDMGAMSTILLNGLLQDMYLARQSNNIVWLKDMKHNFFEPSEFSLPDGQV…	902	Tris; HCl
430	DMVCGVEK	Annotated	MIFLIKKRFILRFYSQRYTLPRTMAASGVLLPVCVDLTCKRPLLPLFTDSHPVFYYAVGSDVYSVHREHVGFFDYVCQCEDARSFEQLMFAYASKYVEGAASLMSGAAAKPKNDADAKPTKKVGVTIADVFKILNVTQTGEDDDYRLLVGAIDHARATGAASQMINDQLMQENPAEFKTQWGDLAWVLLSTAAEKLSRKFAPTDKDHPMLVAMCAAIMGSCEANFLAMDTVASIFKPLIVPVRAINTKKRKGYVGADVYKGLKTLPVMTWAAPSDATSGCCDFETWMTFLGPNRPHVFNKKGRPTLAEESVYTLVQSPHYVASVQNLIEASLVRSSGISYDMLNFKHDKSDMGAMSTILLNGLLQDMYLARQSNNIVWLKDMKHNFFEPSEFSLPDGQV…	902	Tris
431	NSYEPACSICPK	Annotated	MIFLIKKRFILRFYSQRYTLPRTMAASGVLLPVCVDLTCKRPLLPLFTDSHPVFYYAVGSDVYSVHREHVGFFDYVCQCEDARSFEQLMFAYASKYVEGAASLMSGAAAKPKNDADAKPTKKVGVTIADVFKILNVTQTGEDDDYRLLVGAIDHARATGAASQMINDQLMQENPAEFKTQWGDLAWVLLSTAAEKLSRKFAPTDKDHPMLVAMCAAIMGSCEANFLAMDTVASIFKPLIVPVRAINTKKRKGYVGADVYKGLKTLPVMTWAAPSDATSGCCDFETWMTFLGPNRPHVFNKKGRPTLAEESVYTLVQSPHYVASVQNLIEASLVRSSGISYDMLNFKHDKSDMGAMSTILLNGLLQDMYLARQSNNIVWLKDMKHNFFEPSEFSLPDGQV…	902	Tris; HCl
432	YEPACSICPK	Annotated	MIFLIKKRFILRFYSQRYTLPRTMAASGVLLPVCVDLTCKRPLLPLFTDSHPVFYYAVGSDVYSVHREHVGFFDYVCQCEDARSFEQLMFAYASKYVEGAASLMSGAAAKPKNDADAKPTKKVGVTIADVFKILNVTQTGEDDDYRLLVGAIDHARATGAASQMINDQLMQENPAEFKTQWGDLAWVLLSTAAEKLSRKFAPTDKDHPMLVAMCAAIMGSCEANFLAMDTVASIFKPLIVPVRAINTKKRKGYVGADVYKGLKTLPVMTWAAPSDATSGCCDFETWMTFLGPNRPHVFNKKGRPTLAEESVYTLVQSPHYVASVQNLIEASLVRSSGISYDMLNFKHDKSDMGAMSTILLNGLLQDMYLARQSNNIVWLKDMKHNFFEPSEFSLPDGQV…	902	Tris
433	DETNLTACVGFSGYIPR	Annotated	MIFLIKKRFILRFYSQRYTLPRTMAASGVLLPVCVDLTCKRPLLPLFTDSHPVFYYAVGSDVYSVHREHVGFFDYVCQCEDARSFEQLMFAYASKYVEGAASLMSGAAAKPKNDADAKPTKKVGVTIADVFKILNVTQTGEDDDYRLLVGAIDHARATGAASQMINDQLMQENPAEFKTQWGDLAWVLLSTAAEKLSRKFAPTDKDHPMLVAMCAAIMGSCEANFLAMDTVASIFKPLIVPVRAINTKKRKGYVGADVYKGLKTLPVMTWAAPSDATSGCCDFETWMTFLGPNRPHVFNKKGRPTLAEESVYTLVQSPHYVASVQNLIEASLVRSSGISYDMLNFKHDKSDMGAMSTILLNGLLQDMYLARQSNNIVWLKDMKHNFFEPSEFSLPDGQV…	902	Tris; HCl
434	TACVGFSGYIPR	Annotated	MIFLIKKRFILRFYSQRYTLPRTMAASGVLLPVCVDLTCKRPLLPLFTDSHPVFYYAVGSDVYSVHREHVGFFDYVCQCEDARSFEQLMFAYASKYVEGAASLMSGAAAKPKNDADAKPTKKVGVTIADVFKILNVTQTGEDDDYRLLVGAIDHARATGAASQMINDQLMQENPAEFKTQWGDLAWVLLSTAAEKLSRKFAPTDKDHPMLVAMCAAIMGSCEANFLAMDTVASIFKPLIVPVRAINTKKRKGYVGADVYKGLKTLPVMTWAAPSDATSGCCDFETWMTFLGPNRPHVFNKKGRPTLAEESVYTLVQSPHYVASVQNLIEASLVRSSGISYDMLNFKHDKSDMGAMSTILLNGLLQDMYLARQSNNIVWLKDMKHNFFEPSEFSLPDGQV…	902	HCl
435	VGFSGYIPR	Annotated	MIFLIKKRFILRFYSQRYTLPRTMAASGVLLPVCVDLTCKRPLLPLFTDSHPVFYYAVGSDVYSVHREHVGFFDYVCQCEDARSFEQLMFAYASKYVEGAASLMSGAAAKPKNDADAKPTKKVGVTIADVFKILNVTQTGEDDDYRLLVGAIDHARATGAASQMINDQLMQENPAEFKTQWGDLAWVLLSTAAEKLSRKFAPTDKDHPMLVAMCAAIMGSCEANFLAMDTVASIFKPLIVPVRAINTKKRKGYVGADVYKGLKTLPVMTWAAPSDATSGCCDFETWMTFLGPNRPHVFNKKGRPTLAEESVYTLVQSPHYVASVQNLIEASLVRSSGISYDMLNFKHDKSDMGAMSTILLNGLLQDMYLARQSNNIVWLKDMKHNFFEPSEFSLPDGQV…	902	HCl
436	FSGYIPR	Annotated	MIFLIKKRFILRFYSQRYTLPRTMAASGVLLPVCVDLTCKRPLLPLFTDSHPVFYYAVGSDVYSVHREHVGFFDYVCQCEDARSFEQLMFAYASKYVEGAASLMSGAAAKPKNDADAKPTKKVGVTIADVFKILNVTQTGEDDDYRLLVGAIDHARATGAASQMINDQLMQENPAEFKTQWGDLAWVLLSTAAEKLSRKFAPTDKDHPMLVAMCAAIMGSCEANFLAMDTVASIFKPLIVPVRAINTKKRKGYVGADVYKGLKTLPVMTWAAPSDATSGCCDFETWMTFLGPNRPHVFNKKGRPTLAEESVYTLVQSPHYVASVQNLIEASLVRSSGISYDMLNFKHDKSDMGAMSTILLNGLLQDMYLARQSNNIVWLKDMKHNFFEPSEFSLPDGQV…	902	HCl
437	CSVTKPLPANANAASAAKPDVFPWCEK	Annotated	MIFLIKKRFILRFYSQRYTLPRTMAASGVLLPVCVDLTCKRPLLPLFTDSHPVFYYAVGSDVYSVHREHVGFFDYVCQCEDARSFEQLMFAYASKYVEGAASLMSGAAAKPKNDADAKPTKKVGVTIADVFKILNVTQTGEDDDYRLLVGAIDHARATGAASQMINDQLMQENPAEFKTQWGDLAWVLLSTAAEKLSRKFAPTDKDHPMLVAMCAAIMGSCEANFLAMDTVASIFKPLIVPVRAINTKKRKGYVGADVYKGLKTLPVMTWAAPSDATSGCCDFETWMTFLGPNRPHVFNKKGRPTLAEESVYTLVQSPHYVASVQNLIEASLVRSSGISYDMLNFKHDKSDMGAMSTILLNGLLQDMYLARQSNNIVWLKDMKHNFFEPSEFSLPDGQV…	902	Tris; HCl
438	CSVTKPLPANAN	Annotated	MIFLIKKRFILRFYSQRYTLPRTMAASGVLLPVCVDLTCKRPLLPLFTDSHPVFYYAVGSDVYSVHREHVGFFDYVCQCEDARSFEQLMFAYASKYVEGAASLMSGAAAKPKNDADAKPTKKVGVTIADVFKILNVTQTGEDDDYRLLVGAIDHARATGAASQMINDQLMQENPAEFKTQWGDLAWVLLSTAAEKLSRKFAPTDKDHPMLVAMCAAIMGSCEANFLAMDTVASIFKPLIVPVRAINTKKRKGYVGADVYKGLKTLPVMTWAAPSDATSGCCDFETWMTFLGPNRPHVFNKKGRPTLAEESVYTLVQSPHYVASVQNLIEASLVRSSGISYDMLNFKHDKSDMGAMSTILLNGLLQDMYLARQSNNIVWLKDMKHNFFEPSEFSLPDGQV…	902	Tris
439	ANAASAAKPDVFPWCEK	Annotated	MIFLIKKRFILRFYSQRYTLPRTMAASGVLLPVCVDLTCKRPLLPLFTDSHPVFYYAVGSDVYSVHREHVGFFDYVCQCEDARSFEQLMFAYASKYVEGAASLMSGAAAKPKNDADAKPTKKVGVTIADVFKILNVTQTGEDDDYRLLVGAIDHARATGAASQMINDQLMQENPAEFKTQWGDLAWVLLSTAAEKLSRKFAPTDKDHPMLVAMCAAIMGSCEANFLAMDTVASIFKPLIVPVRAINTKKRKGYVGADVYKGLKTLPVMTWAAPSDATSGCCDFETWMTFLGPNRPHVFNKKGRPTLAEESVYTLVQSPHYVASVQNLIEASLVRSSGISYDMLNFKHDKSDMGAMSTILLNGLLQDMYLARQSNNIVWLKDMKHNFFEPSEFSLPDGQV…	902	Tris
440	AASAAKPDVFPWCEK	Annotated	MIFLIKKRFILRFYSQRYTLPRTMAASGVLLPVCVDLTCKRPLLPLFTDSHPVFYYAVGSDVYSVHREHVGFFDYVCQCEDARSFEQLMFAYASKYVEGAASLMSGAAAKPKNDADAKPTKKVGVTIADVFKILNVTQTGEDDDYRLLVGAIDHARATGAASQMINDQLMQENPAEFKTQWGDLAWVLLSTAAEKLSRKFAPTDKDHPMLVAMCAAIMGSCEANFLAMDTVASIFKPLIVPVRAINTKKRKGYVGADVYKGLKTLPVMTWAAPSDATSGCCDFETWMTFLGPNRPHVFNKKGRPTLAEESVYTLVQSPHYVASVQNLIEASLVRSSGISYDMLNFKHDKSDMGAMSTILLNGLLQDMYLARQSNNIVWLKDMKHNFFEPSEFSLPDGQV…	902	Tris
441	SAAKPDVFPWCEK	Annotated	MIFLIKKRFILRFYSQRYTLPRTMAASGVLLPVCVDLTCKRPLLPLFTDSHPVFYYAVGSDVYSVHREHVGFFDYVCQCEDARSFEQLMFAYASKYVEGAASLMSGAAAKPKNDADAKPTKKVGVTIADVFKILNVTQTGEDDDYRLLVGAIDHARATGAASQMINDQLMQENPAEFKTQWGDLAWVLLSTAAEKLSRKFAPTDKDHPMLVAMCAAIMGSCEANFLAMDTVASIFKPLIVPVRAINTKKRKGYVGADVYKGLKTLPVMTWAAPSDATSGCCDFETWMTFLGPNRPHVFNKKGRPTLAEESVYTLVQSPHYVASVQNLIEASLVRSSGISYDMLNFKHDKSDMGAMSTILLNGLLQDMYLARQSNNIVWLKDMKHNFFEPSEFSLPDGQV…	902	Tris; HCl
442	MVASASPAK	Annotated	MIFLIKKRFILRFYSQRYTLPRTMAASGVLLPVCVDLTCKRPLLPLFTDSHPVFYYAVGSDVYSVHREHVGFFDYVCQCEDARSFEQLMFAYASKYVEGAASLMSGAAAKPKNDADAKPTKKVGVTIADVFKILNVTQTGEDDDYRLLVGAIDHARATGAASQMINDQLMQENPAEFKTQWGDLAWVLLSTAAEKLSRKFAPTDKDHPMLVAMCAAIMGSCEANFLAMDTVASIFKPLIVPVRAINTKKRKGYVGADVYKGLKTLPVMTWAAPSDATSGCCDFETWMTFLGPNRPHVFNKKGRPTLAEESVYTLVQSPHYVASVQNLIEASLVRSSGISYDMLNFKHDKSDMGAMSTILLNGLLQDMYLARQSNNIVWLKDMKHNFFEPSEFSLPDGQV…	902	Tris
443	LNTYSQR	Annotated	MIFLIKKRFILRFYSQRYTLPRTMAASGVLLPVCVDLTCKRPLLPLFTDSHPVFYYAVGSDVYSVHREHVGFFDYVCQCEDARSFEQLMFAYASKYVEGAASLMSGAAAKPKNDADAKPTKKVGVTIADVFKILNVTQTGEDDDYRLLVGAIDHARATGAASQMINDQLMQENPAEFKTQWGDLAWVLLSTAAEKLSRKFAPTDKDHPMLVAMCAAIMGSCEANFLAMDTVASIFKPLIVPVRAINTKKRKGYVGADVYKGLKTLPVMTWAAPSDATSGCCDFETWMTFLGPNRPHVFNKKGRPTLAEESVYTLVQSPHYVASVQNLIEASLVRSSGISYDMLNFKHDKSDMGAMSTILLNGLLQDMYLARQSNNIVWLKDMKHNFFEPSEFSLPDGQV…	902	Tris; HCl
444	IKDIADHK	Annotated	MIFLIKKRFILRFYSQRYTLPRTMAASGVLLPVCVDLTCKRPLLPLFTDSHPVFYYAVGSDVYSVHREHVGFFDYVCQCEDARSFEQLMFAYASKYVEGAASLMSGAAAKPKNDADAKPTKKVGVTIADVFKILNVTQTGEDDDYRLLVGAIDHARATGAASQMINDQLMQENPAEFKTQWGDLAWVLLSTAAEKLSRKFAPTDKDHPMLVAMCAAIMGSCEANFLAMDTVASIFKPLIVPVRAINTKKRKGYVGADVYKGLKTLPVMTWAAPSDATSGCCDFETWMTFLGPNRPHVFNKKGRPTLAEESVYTLVQSPHYVASVQNLIEASLVRSSGISYDMLNFKHDKSDMGAMSTILLNGLLQDMYLARQSNNIVWLKDMKHNFFEPSEFSLPDGQV…	902	Tris; HCl
445	DHKMYTMITSAMADSPK	Annotated	MIFLIKKRFILRFYSQRYTLPRTMAASGVLLPVCVDLTCKRPLLPLFTDSHPVFYYAVGSDVYSVHREHVGFFDYVCQCEDARSFEQLMFAYASKYVEGAASLMSGAAAKPKNDADAKPTKKVGVTIADVFKILNVTQTGEDDDYRLLVGAIDHARATGAASQMINDQLMQENPAEFKTQWGDLAWVLLSTAAEKLSRKFAPTDKDHPMLVAMCAAIMGSCEANFLAMDTVASIFKPLIVPVRAINTKKRKGYVGADVYKGLKTLPVMTWAAPSDATSGCCDFETWMTFLGPNRPHVFNKKGRPTLAEESVYTLVQSPHYVASVQNLIEASLVRSSGISYDMLNFKHDKSDMGAMSTILLNGLLQDMYLARQSNNIVWLKDMKHNFFEPSEFSLPDGQV…	902	HCl
446	MYTMITSAMADSPKPLMY	Annotated	MIFLIKKRFILRFYSQRYTLPRTMAASGVLLPVCVDLTCKRPLLPLFTDSHPVFYYAVGSDVYSVHREHVGFFDYVCQCEDARSFEQLMFAYASKYVEGAASLMSGAAAKPKNDADAKPTKKVGVTIADVFKILNVTQTGEDDDYRLLVGAIDHARATGAASQMINDQLMQENPAEFKTQWGDLAWVLLSTAAEKLSRKFAPTDKDHPMLVAMCAAIMGSCEANFLAMDTVASIFKPLIVPVRAINTKKRKGYVGADVYKGLKTLPVMTWAAPSDATSGCCDFETWMTFLGPNRPHVFNKKGRPTLAEESVYTLVQSPHYVASVQNLIEASLVRSSGISYDMLNFKHDKSDMGAMSTILLNGLLQDMYLARQSNNIVWLKDMKHNFFEPSEFSLPDGQV…	902	Tris
447	MYTMITSAMADSPK	Annotated	MIFLIKKRFILRFYSQRYTLPRTMAASGVLLPVCVDLTCKRPLLPLFTDSHPVFYYAVGSDVYSVHREHVGFFDYVCQCEDARSFEQLMFAYASKYVEGAASLMSGAAAKPKNDADAKPTKKVGVTIADVFKILNVTQTGEDDDYRLLVGAIDHARATGAASQMINDQLMQENPAEFKTQWGDLAWVLLSTAAEKLSRKFAPTDKDHPMLVAMCAAIMGSCEANFLAMDTVASIFKPLIVPVRAINTKKRKGYVGADVYKGLKTLPVMTWAAPSDATSGCCDFETWMTFLGPNRPHVFNKKGRPTLAEESVYTLVQSPHYVASVQNLIEASLVRSSGISYDMLNFKHDKSDMGAMSTILLNGLLQDMYLARQSNNIVWLKDMKHNFFEPSEFSLPDGQV…	902	Tris
448	MYTMITSAMADSPKPLMYM	Annotated	MIFLIKKRFILRFYSQRYTLPRTMAASGVLLPVCVDLTCKRPLLPLFTDSHPVFYYAVGSDVYSVHREHVGFFDYVCQCEDARSFEQLMFAYASKYVEGAASLMSGAAAKPKNDADAKPTKKVGVTIADVFKILNVTQTGEDDDYRLLVGAIDHARATGAASQMINDQLMQENPAEFKTQWGDLAWVLLSTAAEKLSRKFAPTDKDHPMLVAMCAAIMGSCEANFLAMDTVASIFKPLIVPVRAINTKKRKGYVGADVYKGLKTLPVMTWAAPSDATSGCCDFETWMTFLGPNRPHVFNKKGRPTLAEESVYTLVQSPHYVASVQNLIEASLVRSSGISYDMLNFKHDKSDMGAMSTILLNGLLQDMYLARQSNNIVWLKDMKHNFFEPSEFSLPDGQV…	902	Tris
449	MYTMITSAMADSPKPLM	Annotated	MIFLIKKRFILRFYSQRYTLPRTMAASGVLLPVCVDLTCKRPLLPLFTDSHPVFYYAVGSDVYSVHREHVGFFDYVCQCEDARSFEQLMFAYASKYVEGAASLMSGAAAKPKNDADAKPTKKVGVTIADVFKILNVTQTGEDDDYRLLVGAIDHARATGAASQMINDQLMQENPAEFKTQWGDLAWVLLSTAAEKLSRKFAPTDKDHPMLVAMCAAIMGSCEANFLAMDTVASIFKPLIVPVRAINTKKRKGYVGADVYKGLKTLPVMTWAAPSDATSGCCDFETWMTFLGPNRPHVFNKKGRPTLAEESVYTLVQSPHYVASVQNLIEASLVRSSGISYDMLNFKHDKSDMGAMSTILLNGLLQDMYLARQSNNIVWLKDMKHNFFEPSEFSLPDGQV…	902	Tris
450	YTMITSAMADSPKPLMYMR	Annotated	MIFLIKKRFILRFYSQRYTLPRTMAASGVLLPVCVDLTCKRPLLPLFTDSHPVFYYAVGSDVYSVHREHVGFFDYVCQCEDARSFEQLMFAYASKYVEGAASLMSGAAAKPKNDADAKPTKKVGVTIADVFKILNVTQTGEDDDYRLLVGAIDHARATGAASQMINDQLMQENPAEFKTQWGDLAWVLLSTAAEKLSRKFAPTDKDHPMLVAMCAAIMGSCEANFLAMDTVASIFKPLIVPVRAINTKKRKGYVGADVYKGLKTLPVMTWAAPSDATSGCCDFETWMTFLGPNRPHVFNKKGRPTLAEESVYTLVQSPHYVASVQNLIEASLVRSSGISYDMLNFKHDKSDMGAMSTILLNGLLQDMYLARQSNNIVWLKDMKHNFFEPSEFSLPDGQV…	902	Tris
451	TMITSAMADSPK	Annotated	MIFLIKKRFILRFYSQRYTLPRTMAASGVLLPVCVDLTCKRPLLPLFTDSHPVFYYAVGSDVYSVHREHVGFFDYVCQCEDARSFEQLMFAYASKYVEGAASLMSGAAAKPKNDADAKPTKKVGVTIADVFKILNVTQTGEDDDYRLLVGAIDHARATGAASQMINDQLMQENPAEFKTQWGDLAWVLLSTAAEKLSRKFAPTDKDHPMLVAMCAAIMGSCEANFLAMDTVASIFKPLIVPVRAINTKKRKGYVGADVYKGLKTLPVMTWAAPSDATSGCCDFETWMTFLGPNRPHVFNKKGRPTLAEESVYTLVQSPHYVASVQNLIEASLVRSSGISYDMLNFKHDKSDMGAMSTILLNGLLQDMYLARQSNNIVWLKDMKHNFFEPSEFSLPDGQV…	902	Tris
452	PLMYMR	Annotated	MIFLIKKRFILRFYSQRYTLPRTMAASGVLLPVCVDLTCKRPLLPLFTDSHPVFYYAVGSDVYSVHREHVGFFDYVCQCEDARSFEQLMFAYASKYVEGAASLMSGAAAKPKNDADAKPTKKVGVTIADVFKILNVTQTGEDDDYRLLVGAIDHARATGAASQMINDQLMQENPAEFKTQWGDLAWVLLSTAAEKLSRKFAPTDKDHPMLVAMCAAIMGSCEANFLAMDTVASIFKPLIVPVRAINTKKRKGYVGADVYKGLKTLPVMTWAAPSDATSGCCDFETWMTFLGPNRPHVFNKKGRPTLAEESVYTLVQSPHYVASVQNLIEASLVRSSGISYDMLNFKHDKSDMGAMSTILLNGLLQDMYLARQSNNIVWLKDMKHNFFEPSEFSLPDGQV…	902	Tris; HCl
453	RPAMYTMTGVPLNYEAFLNDK	Annotated	MIFLIKKRFILRFYSQRYTLPRTMAASGVLLPVCVDLTCKRPLLPLFTDSHPVFYYAVGSDVYSVHREHVGFFDYVCQCEDARSFEQLMFAYASKYVEGAASLMSGAAAKPKNDADAKPTKKVGVTIADVFKILNVTQTGEDDDYRLLVGAIDHARATGAASQMINDQLMQENPAEFKTQWGDLAWVLLSTAAEKLSRKFAPTDKDHPMLVAMCAAIMGSCEANFLAMDTVASIFKPLIVPVRAINTKKRKGYVGADVYKGLKTLPVMTWAAPSDATSGCCDFETWMTFLGPNRPHVFNKKGRPTLAEESVYTLVQSPHYVASVQNLIEASLVRSSGISYDMLNFKHDKSDMGAMSTILLNGLLQDMYLARQSNNIVWLKDMKHNFFEPSEFSLPDGQV…	902	Tris
454	PAMYTMTGVPLNYEAFLNDK	Annotated	MIFLIKKRFILRFYSQRYTLPRTMAASGVLLPVCVDLTCKRPLLPLFTDSHPVFYYAVGSDVYSVHREHVGFFDYVCQCEDARSFEQLMFAYASKYVEGAASLMSGAAAKPKNDADAKPTKKVGVTIADVFKILNVTQTGEDDDYRLLVGAIDHARATGAASQMINDQLMQENPAEFKTQWGDLAWVLLSTAAEKLSRKFAPTDKDHPMLVAMCAAIMGSCEANFLAMDTVASIFKPLIVPVRAINTKKRKGYVGADVYKGLKTLPVMTWAAPSDATSGCCDFETWMTFLGPNRPHVFNKKGRPTLAEESVYTLVQSPHYVASVQNLIEASLVRSSGISYDMLNFKHDKSDMGAMSTILLNGLLQDMYLARQSNNIVWLKDMKHNFFEPSEFSLPDGQV…	902	Tris
455	YTMTGVPLNYEAFLNDK	Annotated	MIFLIKKRFILRFYSQRYTLPRTMAASGVLLPVCVDLTCKRPLLPLFTDSHPVFYYAVGSDVYSVHREHVGFFDYVCQCEDARSFEQLMFAYASKYVEGAASLMSGAAAKPKNDADAKPTKKVGVTIADVFKILNVTQTGEDDDYRLLVGAIDHARATGAASQMINDQLMQENPAEFKTQWGDLAWVLLSTAAEKLSRKFAPTDKDHPMLVAMCAAIMGSCEANFLAMDTVASIFKPLIVPVRAINTKKRKGYVGADVYKGLKTLPVMTWAAPSDATSGCCDFETWMTFLGPNRPHVFNKKGRPTLAEESVYTLVQSPHYVASVQNLIEASLVRSSGISYDMLNFKHDKSDMGAMSTILLNGLLQDMYLARQSNNIVWLKDMKHNFFEPSEFSLPDGQV…	902	Tris
456	TMTGVPLNYEAFLNDK	Annotated	MIFLIKKRFILRFYSQRYTLPRTMAASGVLLPVCVDLTCKRPLLPLFTDSHPVFYYAVGSDVYSVHREHVGFFDYVCQCEDARSFEQLMFAYASKYVEGAASLMSGAAAKPKNDADAKPTKKVGVTIADVFKILNVTQTGEDDDYRLLVGAIDHARATGAASQMINDQLMQENPAEFKTQWGDLAWVLLSTAAEKLSRKFAPTDKDHPMLVAMCAAIMGSCEANFLAMDTVASIFKPLIVPVRAINTKKRKGYVGADVYKGLKTLPVMTWAAPSDATSGCCDFETWMTFLGPNRPHVFNKKGRPTLAEESVYTLVQSPHYVASVQNLIEASLVRSSGISYDMLNFKHDKSDMGAMSTILLNGLLQDMYLARQSNNIVWLKDMKHNFFEPSEFSLPDGQV…	902	Tris
457	YEAFLNDK	Annotated	MIFLIKKRFILRFYSQRYTLPRTMAASGVLLPVCVDLTCKRPLLPLFTDSHPVFYYAVGSDVYSVHREHVGFFDYVCQCEDARSFEQLMFAYASKYVEGAASLMSGAAAKPKNDADAKPTKKVGVTIADVFKILNVTQTGEDDDYRLLVGAIDHARATGAASQMINDQLMQENPAEFKTQWGDLAWVLLSTAAEKLSRKFAPTDKDHPMLVAMCAAIMGSCEANFLAMDTVASIFKPLIVPVRAINTKKRKGYVGADVYKGLKTLPVMTWAAPSDATSGCCDFETWMTFLGPNRPHVFNKKGRPTLAEESVYTLVQSPHYVASVQNLIEASLVRSSGISYDMLNFKHDKSDMGAMSTILLNGLLQDMYLARQSNNIVWLKDMKHNFFEPSEFSLPDGQV…	902	Tris
458	APCFPK	Annotated	MIFLIKKRFILRFYSQRYTLPRTMAASGVLLPVCVDLTCKRPLLPLFTDSHPVFYYAVGSDVYSVHREHVGFFDYVCQCEDARSFEQLMFAYASKYVEGAASLMSGAAAKPKNDADAKPTKKVGVTIADVFKILNVTQTGEDDDYRLLVGAIDHARATGAASQMINDQLMQENPAEFKTQWGDLAWVLLSTAAEKLSRKFAPTDKDHPMLVAMCAAIMGSCEANFLAMDTVASIFKPLIVPVRAINTKKRKGYVGADVYKGLKTLPVMTWAAPSDATSGCCDFETWMTFLGPNRPHVFNKKGRPTLAEESVYTLVQSPHYVASVQNLIEASLVRSSGISYDMLNFKHDKSDMGAMSTILLNGLLQDMYLARQSNNIVWLKDMKHNFFEPSEFSLPDGQV…	902	Tris
459	INFDYFCSAGQNGK	Annotated	MIFLIKKRFILRFYSQRYTLPRTMAASGVLLPVCVDLTCKRPLLPLFTDSHPVFYYAVGSDVYSVHREHVGFFDYVCQCEDARSFEQLMFAYASKYVEGAASLMSGAAAKPKNDADAKPTKKVGVTIADVFKILNVTQTGEDDDYRLLVGAIDHARATGAASQMINDQLMQENPAEFKTQWGDLAWVLLSTAAEKLSRKFAPTDKDHPMLVAMCAAIMGSCEANFLAMDTVASIFKPLIVPVRAINTKKRKGYVGADVYKGLKTLPVMTWAAPSDATSGCCDFETWMTFLGPNRPHVFNKKGRPTLAEESVYTLVQSPHYVASVQNLIEASLVRSSGISYDMLNFKHDKSDMGAMSTILLNGLLQDMYLARQSNNIVWLKDMKHNFFEPSEFSLPDGQV…	902	Tris; HCl
460	INFDYFCSAGQNGKR	Annotated	MIFLIKKRFILRFYSQRYTLPRTMAASGVLLPVCVDLTCKRPLLPLFTDSHPVFYYAVGSDVYSVHREHVGFFDYVCQCEDARSFEQLMFAYASKYVEGAASLMSGAAAKPKNDADAKPTKKVGVTIADVFKILNVTQTGEDDDYRLLVGAIDHARATGAASQMINDQLMQENPAEFKTQWGDLAWVLLSTAAEKLSRKFAPTDKDHPMLVAMCAAIMGSCEANFLAMDTVASIFKPLIVPVRAINTKKRKGYVGADVYKGLKTLPVMTWAAPSDATSGCCDFETWMTFLGPNRPHVFNKKGRPTLAEESVYTLVQSPHYVASVQNLIEASLVRSSGISYDMLNFKHDKSDMGAMSTILLNGLLQDMYLARQSNNIVWLKDMKHNFFEPSEFSLPDGQV…	902	Tris
461	CVWPDER	Annotated	MIFLIKKRFILRFYSQRYTLPRTMAASGVLLPVCVDLTCKRPLLPLFTDSHPVFYYAVGSDVYSVHREHVGFFDYVCQCEDARSFEQLMFAYASKYVEGAASLMSGAAAKPKNDADAKPTKKVGVTIADVFKILNVTQTGEDDDYRLLVGAIDHARATGAASQMINDQLMQENPAEFKTQWGDLAWVLLSTAAEKLSRKFAPTDKDHPMLVAMCAAIMGSCEANFLAMDTVASIFKPLIVPVRAINTKKRKGYVGADVYKGLKTLPVMTWAAPSDATSGCCDFETWMTFLGPNRPHVFNKKGRPTLAEESVYTLVQSPHYVASVQNLIEASLVRSSGISYDMLNFKHDKSDMGAMSTILLNGLLQDMYLARQSNNIVWLKDMKHNFFEPSEFSLPDGQV…	902	Tris; HCl
462	NNGKPGPVMTLLNPNTIYSQAYMDGNK	Annotated	MIFLIKKRFILRFYSQRYTLPRTMAASGVLLPVCVDLTCKRPLLPLFTDSHPVFYYAVGSDVYSVHREHVGFFDYVCQCEDARSFEQLMFAYASKYVEGAASLMSGAAAKPKNDADAKPTKKVGVTIADVFKILNVTQTGEDDDYRLLVGAIDHARATGAASQMINDQLMQENPAEFKTQWGDLAWVLLSTAAEKLSRKFAPTDKDHPMLVAMCAAIMGSCEANFLAMDTVASIFKPLIVPVRAINTKKRKGYVGADVYKGLKTLPVMTWAAPSDATSGCCDFETWMTFLGPNRPHVFNKKGRPTLAEESVYTLVQSPHYVASVQNLIEASLVRSSGISYDMLNFKHDKSDMGAMSTILLNGLLQDMYLARQSNNIVWLKDMKHNFFEPSEFSLPDGQV…	902	Tris; HCl
463	LNPNTIYSQAYMDGNK	Annotated	MIFLIKKRFILRFYSQRYTLPRTMAASGVLLPVCVDLTCKRPLLPLFTDSHPVFYYAVGSDVYSVHREHVGFFDYVCQCEDARSFEQLMFAYASKYVEGAASLMSGAAAKPKNDADAKPTKKVGVTIADVFKILNVTQTGEDDDYRLLVGAIDHARATGAASQMINDQLMQENPAEFKTQWGDLAWVLLSTAAEKLSRKFAPTDKDHPMLVAMCAAIMGSCEANFLAMDTVASIFKPLIVPVRAINTKKRKGYVGADVYKGLKTLPVMTWAAPSDATSGCCDFETWMTFLGPNRPHVFNKKGRPTLAEESVYTLVQSPHYVASVQNLIEASLVRSSGISYDMLNFKHDKSDMGAMSTILLNGLLQDMYLARQSNNIVWLKDMKHNFFEPSEFSLPDGQV…	902	HCl
464	NPNTIYSQAYMDGNK	Annotated	MIFLIKKRFILRFYSQRYTLPRTMAASGVLLPVCVDLTCKRPLLPLFTDSHPVFYYAVGSDVYSVHREHVGFFDYVCQCEDARSFEQLMFAYASKYVEGAASLMSGAAAKPKNDADAKPTKKVGVTIADVFKILNVTQTGEDDDYRLLVGAIDHARATGAASQMINDQLMQENPAEFKTQWGDLAWVLLSTAAEKLSRKFAPTDKDHPMLVAMCAAIMGSCEANFLAMDTVASIFKPLIVPVRAINTKKRKGYVGADVYKGLKTLPVMTWAAPSDATSGCCDFETWMTFLGPNRPHVFNKKGRPTLAEESVYTLVQSPHYVASVQNLIEASLVRSSGISYDMLNFKHDKSDMGAMSTILLNGLLQDMYLARQSNNIVWLKDMKHNFFEPSEFSLPDGQV…	902	HCl
465	TIYSQAYMDGNK	Annotated	MIFLIKKRFILRFYSQRYTLPRTMAASGVLLPVCVDLTCKRPLLPLFTDSHPVFYYAVGSDVYSVHREHVGFFDYVCQCEDARSFEQLMFAYASKYVEGAASLMSGAAAKPKNDADAKPTKKVGVTIADVFKILNVTQTGEDDDYRLLVGAIDHARATGAASQMINDQLMQENPAEFKTQWGDLAWVLLSTAAEKLSRKFAPTDKDHPMLVAMCAAIMGSCEANFLAMDTVASIFKPLIVPVRAINTKKRKGYVGADVYKGLKTLPVMTWAAPSDATSGCCDFETWMTFLGPNRPHVFNKKGRPTLAEESVYTLVQSPHYVASVQNLIEASLVRSSGISYDMLNFKHDKSDMGAMSTILLNGLLQDMYLARQSNNIVWLKDMKHNFFEPSEFSLPDGQV…	902	HCl
466	DSGVQQVQLSER	Annotated	MIFLIKKRFILRFYSQRYTLPRTMAASGVLLPVCVDLTCKRPLLPLFTDSHPVFYYAVGSDVYSVHREHVGFFDYVCQCEDARSFEQLMFAYASKYVEGAASLMSGAAAKPKNDADAKPTKKVGVTIADVFKILNVTQTGEDDDYRLLVGAIDHARATGAASQMINDQLMQENPAEFKTQWGDLAWVLLSTAAEKLSRKFAPTDKDHPMLVAMCAAIMGSCEANFLAMDTVASIFKPLIVPVRAINTKKRKGYVGADVYKGLKTLPVMTWAAPSDATSGCCDFETWMTFLGPNRPHVFNKKGRPTLAEESVYTLVQSPHYVASVQNLIEASLVRSSGISYDMLNFKHDKSDMGAMSTILLNGLLQDMYLARQSNNIVWLKDMKHNFFEPSEFSLPDGQV…	902	Tris; HCl
467	VQQVQLSER	Annotated	MIFLIKKRFILRFYSQRYTLPRTMAASGVLLPVCVDLTCKRPLLPLFTDSHPVFYYAVGSDVYSVHREHVGFFDYVCQCEDARSFEQLMFAYASKYVEGAASLMSGAAAKPKNDADAKPTKKVGVTIADVFKILNVTQTGEDDDYRLLVGAIDHARATGAASQMINDQLMQENPAEFKTQWGDLAWVLLSTAAEKLSRKFAPTDKDHPMLVAMCAAIMGSCEANFLAMDTVASIFKPLIVPVRAINTKKRKGYVGADVYKGLKTLPVMTWAAPSDATSGCCDFETWMTFLGPNRPHVFNKKGRPTLAEESVYTLVQSPHYVASVQNLIEASLVRSSGISYDMLNFKHDKSDMGAMSTILLNGLLQDMYLARQSNNIVWLKDMKHNFFEPSEFSLPDGQV…	902	Tris
468	VSDAIMMLQQNK	Annotated	MIFLIKKRFILRFYSQRYTLPRTMAASGVLLPVCVDLTCKRPLLPLFTDSHPVFYYAVGSDVYSVHREHVGFFDYVCQCEDARSFEQLMFAYASKYVEGAASLMSGAAAKPKNDADAKPTKKVGVTIADVFKILNVTQTGEDDDYRLLVGAIDHARATGAASQMINDQLMQENPAEFKTQWGDLAWVLLSTAAEKLSRKFAPTDKDHPMLVAMCAAIMGSCEANFLAMDTVASIFKPLIVPVRAINTKKRKGYVGADVYKGLKTLPVMTWAAPSDATSGCCDFETWMTFLGPNRPHVFNKKGRPTLAEESVYTLVQSPHYVASVQNLIEASLVRSSGISYDMLNFKHDKSDMGAMSTILLNGLLQDMYLARQSNNIVWLKDMKHNFFEPSEFSLPDGQV…	902	Tris; HCl
469	SFSSEDLDDYGLDADSR	Annotated	MIFLIKKRFILRFYSQRYTLPRTMAASGVLLPVCVDLTCKRPLLPLFTDSHPVFYYAVGSDVYSVHREHVGFFDYVCQCEDARSFEQLMFAYASKYVEGAASLMSGAAAKPKNDADAKPTKKVGVTIADVFKILNVTQTGEDDDYRLLVGAIDHARATGAASQMINDQLMQENPAEFKTQWGDLAWVLLSTAAEKLSRKFAPTDKDHPMLVAMCAAIMGSCEANFLAMDTVASIFKPLIVPVRAINTKKRKGYVGADVYKGLKTLPVMTWAAPSDATSGCCDFETWMTFLGPNRPHVFNKKGRPTLAEESVYTLVQSPHYVASVQNLIEASLVRSSGISYDMLNFKHDKSDMGAMSTILLNGLLQDMYLARQSNNIVWLKDMKHNFFEPSEFSLPDGQV…	902	Tris; HCl
470	SSEDLDDYGLDADSR	Annotated	MIFLIKKRFILRFYSQRYTLPRTMAASGVLLPVCVDLTCKRPLLPLFTDSHPVFYYAVGSDVYSVHREHVGFFDYVCQCEDARSFEQLMFAYASKYVEGAASLMSGAAAKPKNDADAKPTKKVGVTIADVFKILNVTQTGEDDDYRLLVGAIDHARATGAASQMINDQLMQENPAEFKTQWGDLAWVLLSTAAEKLSRKFAPTDKDHPMLVAMCAAIMGSCEANFLAMDTVASIFKPLIVPVRAINTKKRKGYVGADVYKGLKTLPVMTWAAPSDATSGCCDFETWMTFLGPNRPHVFNKKGRPTLAEESVYTLVQSPHYVASVQNLIEASLVRSSGISYDMLNFKHDKSDMGAMSTILLNGLLQDMYLARQSNNIVWLKDMKHNFFEPSEFSLPDGQV…	902	HCl
471	SEDLDDYGLDADSR	Annotated	MIFLIKKRFILRFYSQRYTLPRTMAASGVLLPVCVDLTCKRPLLPLFTDSHPVFYYAVGSDVYSVHREHVGFFDYVCQCEDARSFEQLMFAYASKYVEGAASLMSGAAAKPKNDADAKPTKKVGVTIADVFKILNVTQTGEDDDYRLLVGAIDHARATGAASQMINDQLMQENPAEFKTQWGDLAWVLLSTAAEKLSRKFAPTDKDHPMLVAMCAAIMGSCEANFLAMDTVASIFKPLIVPVRAINTKKRKGYVGADVYKGLKTLPVMTWAAPSDATSGCCDFETWMTFLGPNRPHVFNKKGRPTLAEESVYTLVQSPHYVASVQNLIEASLVRSSGISYDMLNFKHDKSDMGAMSTILLNGLLQDMYLARQSNNIVWLKDMKHNFFEPSEFSLPDGQV…	902	HCl
472	EDLDDYGLDADSR	Annotated	MIFLIKKRFILRFYSQRYTLPRTMAASGVLLPVCVDLTCKRPLLPLFTDSHPVFYYAVGSDVYSVHREHVGFFDYVCQCEDARSFEQLMFAYASKYVEGAASLMSGAAAKPKNDADAKPTKKVGVTIADVFKILNVTQTGEDDDYRLLVGAIDHARATGAASQMINDQLMQENPAEFKTQWGDLAWVLLSTAAEKLSRKFAPTDKDHPMLVAMCAAIMGSCEANFLAMDTVASIFKPLIVPVRAINTKKRKGYVGADVYKGLKTLPVMTWAAPSDATSGCCDFETWMTFLGPNRPHVFNKKGRPTLAEESVYTLVQSPHYVASVQNLIEASLVRSSGISYDMLNFKHDKSDMGAMSTILLNGLLQDMYLARQSNNIVWLKDMKHNFFEPSEFSLPDGQV…	902	HCl
473	QTVIDILTK	Annotated	MIFLIKKRFILRFYSQRYTLPRTMAASGVLLPVCVDLTCKRPLLPLFTDSHPVFYYAVGSDVYSVHREHVGFFDYVCQCEDARSFEQLMFAYASKYVEGAASLMSGAAAKPKNDADAKPTKKVGVTIADVFKILNVTQTGEDDDYRLLVGAIDHARATGAASQMINDQLMQENPAEFKTQWGDLAWVLLSTAAEKLSRKFAPTDKDHPMLVAMCAAIMGSCEANFLAMDTVASIFKPLIVPVRAINTKKRKGYVGADVYKGLKTLPVMTWAAPSDATSGCCDFETWMTFLGPNRPHVFNKKGRPTLAEESVYTLVQSPHYVASVQNLIEASLVRSSGISYDMLNFKHDKSDMGAMSTILLNGLLQDMYLARQSNNIVWLKDMKHNFFEPSEFSLPDGQV…	902	Tris; HCl
474	SINEFLTTDEEDAAATTR	Annotated	MEDAQQTTEEMPSEDYSPPPAGHIPWWEMEVVDEKANRPQRSINEFLTTDEEDAAATTRGMVGHVDSVFVLLSRERVWEKLGHVYNEIGYFGKEAAQMRDEAVTAFWTAFGAAAQAPEPSTLEAHLSYAHALAYAAQASERTEKIFLGLIKHALSEPVDEEDEEAGREKWVPEWIQDHFADFERPEHFDKLAAGLIAKLLDESVVHYVWERDDDDD	216	HCl
475	NEFLTTDEEDAAATTR	Annotated	MEDAQQTTEEMPSEDYSPPPAGHIPWWEMEVVDEKANRPQRSINEFLTTDEEDAAATTRGMVGHVDSVFVLLSRERVWEKLGHVYNEIGYFGKEAAQMRDEAVTAFWTAFGAAAQAPEPSTLEAHLSYAHALAYAAQASERTEKIFLGLIKHALSEPVDEEDEEAGREKWVPEWIQDHFADFERPEHFDKLAAGLIAKLLDESVVHYVWERDDDDD	216	HCl
476	LTTDEEDAAATTR	Annotated	MEDAQQTTEEMPSEDYSPPPAGHIPWWEMEVVDEKANRPQRSINEFLTTDEEDAAATTRGMVGHVDSVFVLLSRERVWEKLGHVYNEIGYFGKEAAQMRDEAVTAFWTAFGAAAQAPEPSTLEAHLSYAHALAYAAQASERTEKIFLGLIKHALSEPVDEEDEEAGREKWVPEWIQDHFADFERPEHFDKLAAGLIAKLLDESVVHYVWERDDDDD	216	HCl
477	GMVGHVDSVFVLLSR	Annotated	MEDAQQTTEEMPSEDYSPPPAGHIPWWEMEVVDEKANRPQRSINEFLTTDEEDAAATTRGMVGHVDSVFVLLSRERVWEKLGHVYNEIGYFGKEAAQMRDEAVTAFWTAFGAAAQAPEPSTLEAHLSYAHALAYAAQASERTEKIFLGLIKHALSEPVDEEDEEAGREKWVPEWIQDHFADFERPEHFDKLAAGLIAKLLDESVVHYVWERDDDDD	216	Tris
478	LGHVYNEIGYFGK	Annotated	MEDAQQTTEEMPSEDYSPPPAGHIPWWEMEVVDEKANRPQRSINEFLTTDEEDAAATTRGMVGHVDSVFVLLSRERVWEKLGHVYNEIGYFGKEAAQMRDEAVTAFWTAFGAAAQAPEPSTLEAHLSYAHALAYAAQASERTEKIFLGLIKHALSEPVDEEDEEAGREKWVPEWIQDHFADFERPEHFDKLAAGLIAKLLDESVVHYVWERDDDDD	216	Tris; HCl
479	HALSEPVDEEDEEAGR	Annotated	MEDAQQTTEEMPSEDYSPPPAGHIPWWEMEVVDEKANRPQRSINEFLTTDEEDAAATTRGMVGHVDSVFVLLSRERVWEKLGHVYNEIGYFGKEAAQMRDEAVTAFWTAFGAAAQAPEPSTLEAHLSYAHALAYAAQASERTEKIFLGLIKHALSEPVDEEDEEAGREKWVPEWIQDHFADFERPEHFDKLAAGLIAKLLDESVVHYVWERDDDDD	216	HCl
480	LLDESVVHYVWER	Annotated	MEDAQQTTEEMPSEDYSPPPAGHIPWWEMEVVDEKANRPQRSINEFLTTDEEDAAATTRGMVGHVDSVFVLLSRERVWEKLGHVYNEIGYFGKEAAQMRDEAVTAFWTAFGAAAQAPEPSTLEAHLSYAHALAYAAQASERTEKIFLGLIKHALSEPVDEEDEEAGREKWVPEWIQDHFADFERPEHFDKLAAGLIAKLLDESVVHYVWERDDDDD	216	Tris
481	SSSVIMNIVLESVHK	Annotated	MSGKGMMMMTDTVNVKSSSVIMNIVLESVHKLCGFLEGEFGPPIVINGFPYAFIQCYGVVHVVDLEGSDELTDEIRRILLIAVSQHAHWRHSFDNDLLKIERETDPARRCVAAKLLIARQRQLTDDRSLLKYFVSMVGEETAVKIVAMPPEIKNVEQIHDAQKASLLVAALKAWRIYGQILFAEASMGAYQRFVSTAGEEEFKAALCGILDGLDVHENQQAALMKLTIMRRQVEVWKTYAHDAFKTCLATYVSGDPTKLSLMYQIICGQDQPEKFSIDTVSEWIDTISPATDTVGMWFVMNLIKRHTAADEEKGKTKKNPSGDYDYHEAAWCLFTLLSTVAPKGTVPPCKVNDPGVSVEEYIVTCFQQYGDFYRWCVGERPVLHARFAEILGLTQERLY…	441	Tris
482	RILLIAVSQHAHWR	Annotated	MSGKGMMMMTDTVNVKSSSVIMNIVLESVHKLCGFLEGEFGPPIVINGFPYAFIQCYGVVHVVDLEGSDELTDEIRRILLIAVSQHAHWRHSFDNDLLKIERETDPARRCVAAKLLIARQRQLTDDRSLLKYFVSMVGEETAVKIVAMPPEIKNVEQIHDAQKASLLVAALKAWRIYGQILFAEASMGAYQRFVSTAGEEEFKAALCGILDGLDVHENQQAALMKLTIMRRQVEVWKTYAHDAFKTCLATYVSGDPTKLSLMYQIICGQDQPEKFSIDTVSEWIDTISPATDTVGMWFVMNLIKRHTAADEEKGKTKKNPSGDYDYHEAAWCLFTLLSTVAPKGTVPPCKVNDPGVSVEEYIVTCFQQYGDFYRWCVGERPVLHARFAEILGLTQERLY…	441	HCl
483	ILLIAVSQHAHWR	Annotated	MSGKGMMMMTDTVNVKSSSVIMNIVLESVHKLCGFLEGEFGPPIVINGFPYAFIQCYGVVHVVDLEGSDELTDEIRRILLIAVSQHAHWRHSFDNDLLKIERETDPARRCVAAKLLIARQRQLTDDRSLLKYFVSMVGEETAVKIVAMPPEIKNVEQIHDAQKASLLVAALKAWRIYGQILFAEASMGAYQRFVSTAGEEEFKAALCGILDGLDVHENQQAALMKLTIMRRQVEVWKTYAHDAFKTCLATYVSGDPTKLSLMYQIICGQDQPEKFSIDTVSEWIDTISPATDTVGMWFVMNLIKRHTAADEEKGKTKKNPSGDYDYHEAAWCLFTLLSTVAPKGTVPPCKVNDPGVSVEEYIVTCFQQYGDFYRWCVGERPVLHARFAEILGLTQERLY…	441	Tris; HCl
484	HSFDNDLLK	Annotated	MSGKGMMMMTDTVNVKSSSVIMNIVLESVHKLCGFLEGEFGPPIVINGFPYAFIQCYGVVHVVDLEGSDELTDEIRRILLIAVSQHAHWRHSFDNDLLKIERETDPARRCVAAKLLIARQRQLTDDRSLLKYFVSMVGEETAVKIVAMPPEIKNVEQIHDAQKASLLVAALKAWRIYGQILFAEASMGAYQRFVSTAGEEEFKAALCGILDGLDVHENQQAALMKLTIMRRQVEVWKTYAHDAFKTCLATYVSGDPTKLSLMYQIICGQDQPEKFSIDTVSEWIDTISPATDTVGMWFVMNLIKRHTAADEEKGKTKKNPSGDYDYHEAAWCLFTLLSTVAPKGTVPPCKVNDPGVSVEEYIVTCFQQYGDFYRWCVGERPVLHARFAEILGLTQERLY…	441	Tris; HCl
485	YFVSMVGEETAVK	Annotated	MSGKGMMMMTDTVNVKSSSVIMNIVLESVHKLCGFLEGEFGPPIVINGFPYAFIQCYGVVHVVDLEGSDELTDEIRRILLIAVSQHAHWRHSFDNDLLKIERETDPARRCVAAKLLIARQRQLTDDRSLLKYFVSMVGEETAVKIVAMPPEIKNVEQIHDAQKASLLVAALKAWRIYGQILFAEASMGAYQRFVSTAGEEEFKAALCGILDGLDVHENQQAALMKLTIMRRQVEVWKTYAHDAFKTCLATYVSGDPTKLSLMYQIICGQDQPEKFSIDTVSEWIDTISPATDTVGMWFVMNLIKRHTAADEEKGKTKKNPSGDYDYHEAAWCLFTLLSTVAPKGTVPPCKVNDPGVSVEEYIVTCFQQYGDFYRWCVGERPVLHARFAEILGLTQERLY…	441	Tris; HCl
486	NVEQIHDAQK	Annotated	MSGKGMMMMTDTVNVKSSSVIMNIVLESVHKLCGFLEGEFGPPIVINGFPYAFIQCYGVVHVVDLEGSDELTDEIRRILLIAVSQHAHWRHSFDNDLLKIERETDPARRCVAAKLLIARQRQLTDDRSLLKYFVSMVGEETAVKIVAMPPEIKNVEQIHDAQKASLLVAALKAWRIYGQILFAEASMGAYQRFVSTAGEEEFKAALCGILDGLDVHENQQAALMKLTIMRRQVEVWKTYAHDAFKTCLATYVSGDPTKLSLMYQIICGQDQPEKFSIDTVSEWIDTISPATDTVGMWFVMNLIKRHTAADEEKGKTKKNPSGDYDYHEAAWCLFTLLSTVAPKGTVPPCKVNDPGVSVEEYIVTCFQQYGDFYRWCVGERPVLHARFAEILGLTQERLY…	441	Tris; HCl
487	ASLLVAALK	Annotated	MSGKGMMMMTDTVNVKSSSVIMNIVLESVHKLCGFLEGEFGPPIVINGFPYAFIQCYGVVHVVDLEGSDELTDEIRRILLIAVSQHAHWRHSFDNDLLKIERETDPARRCVAAKLLIARQRQLTDDRSLLKYFVSMVGEETAVKIVAMPPEIKNVEQIHDAQKASLLVAALKAWRIYGQILFAEASMGAYQRFVSTAGEEEFKAALCGILDGLDVHENQQAALMKLTIMRRQVEVWKTYAHDAFKTCLATYVSGDPTKLSLMYQIICGQDQPEKFSIDTVSEWIDTISPATDTVGMWFVMNLIKRHTAADEEKGKTKKNPSGDYDYHEAAWCLFTLLSTVAPKGTVPPCKVNDPGVSVEEYIVTCFQQYGDFYRWCVGERPVLHARFAEILGLTQERLY…	441	Tris; HCl
488	IYGQILFAEASMGAYQR	Annotated	MSGKGMMMMTDTVNVKSSSVIMNIVLESVHKLCGFLEGEFGPPIVINGFPYAFIQCYGVVHVVDLEGSDELTDEIRRILLIAVSQHAHWRHSFDNDLLKIERETDPARRCVAAKLLIARQRQLTDDRSLLKYFVSMVGEETAVKIVAMPPEIKNVEQIHDAQKASLLVAALKAWRIYGQILFAEASMGAYQRFVSTAGEEEFKAALCGILDGLDVHENQQAALMKLTIMRRQVEVWKTYAHDAFKTCLATYVSGDPTKLSLMYQIICGQDQPEKFSIDTVSEWIDTISPATDTVGMWFVMNLIKRHTAADEEKGKTKKNPSGDYDYHEAAWCLFTLLSTVAPKGTVPPCKVNDPGVSVEEYIVTCFQQYGDFYRWCVGERPVLHARFAEILGLTQERLY…	441	Tris
489	FVSTAGEEEFK	Annotated	MSGKGMMMMTDTVNVKSSSVIMNIVLESVHKLCGFLEGEFGPPIVINGFPYAFIQCYGVVHVVDLEGSDELTDEIRRILLIAVSQHAHWRHSFDNDLLKIERETDPARRCVAAKLLIARQRQLTDDRSLLKYFVSMVGEETAVKIVAMPPEIKNVEQIHDAQKASLLVAALKAWRIYGQILFAEASMGAYQRFVSTAGEEEFKAALCGILDGLDVHENQQAALMKLTIMRRQVEVWKTYAHDAFKTCLATYVSGDPTKLSLMYQIICGQDQPEKFSIDTVSEWIDTISPATDTVGMWFVMNLIKRHTAADEEKGKTKKNPSGDYDYHEAAWCLFTLLSTVAPKGTVPPCKVNDPGVSVEEYIVTCFQQYGDFYRWCVGERPVLHARFAEILGLTQERLY…	441	Tris; HCl
490	AALCGILDGLDVHENQQAALMK	Annotated	MSGKGMMMMTDTVNVKSSSVIMNIVLESVHKLCGFLEGEFGPPIVINGFPYAFIQCYGVVHVVDLEGSDELTDEIRRILLIAVSQHAHWRHSFDNDLLKIERETDPARRCVAAKLLIARQRQLTDDRSLLKYFVSMVGEETAVKIVAMPPEIKNVEQIHDAQKASLLVAALKAWRIYGQILFAEASMGAYQRFVSTAGEEEFKAALCGILDGLDVHENQQAALMKLTIMRRQVEVWKTYAHDAFKTCLATYVSGDPTKLSLMYQIICGQDQPEKFSIDTVSEWIDTISPATDTVGMWFVMNLIKRHTAADEEKGKTKKNPSGDYDYHEAAWCLFTLLSTVAPKGTVPPCKVNDPGVSVEEYIVTCFQQYGDFYRWCVGERPVLHARFAEILGLTQERLY…	441	Tris; HCl
491	QVEVWK	Annotated	MSGKGMMMMTDTVNVKSSSVIMNIVLESVHKLCGFLEGEFGPPIVINGFPYAFIQCYGVVHVVDLEGSDELTDEIRRILLIAVSQHAHWRHSFDNDLLKIERETDPARRCVAAKLLIARQRQLTDDRSLLKYFVSMVGEETAVKIVAMPPEIKNVEQIHDAQKASLLVAALKAWRIYGQILFAEASMGAYQRFVSTAGEEEFKAALCGILDGLDVHENQQAALMKLTIMRRQVEVWKTYAHDAFKTCLATYVSGDPTKLSLMYQIICGQDQPEKFSIDTVSEWIDTISPATDTVGMWFVMNLIKRHTAADEEKGKTKKNPSGDYDYHEAAWCLFTLLSTVAPKGTVPPCKVNDPGVSVEEYIVTCFQQYGDFYRWCVGERPVLHARFAEILGLTQERLY…	441	Tris
492	TYAHDAFK	Annotated	MSGKGMMMMTDTVNVKSSSVIMNIVLESVHKLCGFLEGEFGPPIVINGFPYAFIQCYGVVHVVDLEGSDELTDEIRRILLIAVSQHAHWRHSFDNDLLKIERETDPARRCVAAKLLIARQRQLTDDRSLLKYFVSMVGEETAVKIVAMPPEIKNVEQIHDAQKASLLVAALKAWRIYGQILFAEASMGAYQRFVSTAGEEEFKAALCGILDGLDVHENQQAALMKLTIMRRQVEVWKTYAHDAFKTCLATYVSGDPTKLSLMYQIICGQDQPEKFSIDTVSEWIDTISPATDTVGMWFVMNLIKRHTAADEEKGKTKKNPSGDYDYHEAAWCLFTLLSTVAPKGTVPPCKVNDPGVSVEEYIVTCFQQYGDFYRWCVGERPVLHARFAEILGLTQERLY…	441	HCl
493	TCLATYVSGDPTK	Annotated	MSGKGMMMMTDTVNVKSSSVIMNIVLESVHKLCGFLEGEFGPPIVINGFPYAFIQCYGVVHVVDLEGSDELTDEIRRILLIAVSQHAHWRHSFDNDLLKIERETDPARRCVAAKLLIARQRQLTDDRSLLKYFVSMVGEETAVKIVAMPPEIKNVEQIHDAQKASLLVAALKAWRIYGQILFAEASMGAYQRFVSTAGEEEFKAALCGILDGLDVHENQQAALMKLTIMRRQVEVWKTYAHDAFKTCLATYVSGDPTKLSLMYQIICGQDQPEKFSIDTVSEWIDTISPATDTVGMWFVMNLIKRHTAADEEKGKTKKNPSGDYDYHEAAWCLFTLLSTVAPKGTVPPCKVNDPGVSVEEYIVTCFQQYGDFYRWCVGERPVLHARFAEILGLTQERLY…	441	HCl
494	LSLMYQIICGQDQPEK	Annotated	MSGKGMMMMTDTVNVKSSSVIMNIVLESVHKLCGFLEGEFGPPIVINGFPYAFIQCYGVVHVVDLEGSDELTDEIRRILLIAVSQHAHWRHSFDNDLLKIERETDPARRCVAAKLLIARQRQLTDDRSLLKYFVSMVGEETAVKIVAMPPEIKNVEQIHDAQKASLLVAALKAWRIYGQILFAEASMGAYQRFVSTAGEEEFKAALCGILDGLDVHENQQAALMKLTIMRRQVEVWKTYAHDAFKTCLATYVSGDPTKLSLMYQIICGQDQPEKFSIDTVSEWIDTISPATDTVGMWFVMNLIKRHTAADEEKGKTKKNPSGDYDYHEAAWCLFTLLSTVAPKGTVPPCKVNDPGVSVEEYIVTCFQQYGDFYRWCVGERPVLHARFAEILGLTQERLY…	441	Tris; HCl
495	KNPSGDYDYHEAAWCLFTLLSTVAPK	Annotated	MSGKGMMMMTDTVNVKSSSVIMNIVLESVHKLCGFLEGEFGPPIVINGFPYAFIQCYGVVHVVDLEGSDELTDEIRRILLIAVSQHAHWRHSFDNDLLKIERETDPARRCVAAKLLIARQRQLTDDRSLLKYFVSMVGEETAVKIVAMPPEIKNVEQIHDAQKASLLVAALKAWRIYGQILFAEASMGAYQRFVSTAGEEEFKAALCGILDGLDVHENQQAALMKLTIMRRQVEVWKTYAHDAFKTCLATYVSGDPTKLSLMYQIICGQDQPEKFSIDTVSEWIDTISPATDTVGMWFVMNLIKRHTAADEEKGKTKKNPSGDYDYHEAAWCLFTLLSTVAPKGTVPPCKVNDPGVSVEEYIVTCFQQYGDFYRWCVGERPVLHARFAEILGLTQERLY…	441	Tris
496	VNDPGVSVEEYIVTCFQQYGDFYR	Annotated	MSGKGMMMMTDTVNVKSSSVIMNIVLESVHKLCGFLEGEFGPPIVINGFPYAFIQCYGVVHVVDLEGSDELTDEIRRILLIAVSQHAHWRHSFDNDLLKIERETDPARRCVAAKLLIARQRQLTDDRSLLKYFVSMVGEETAVKIVAMPPEIKNVEQIHDAQKASLLVAALKAWRIYGQILFAEASMGAYQRFVSTAGEEEFKAALCGILDGLDVHENQQAALMKLTIMRRQVEVWKTYAHDAFKTCLATYVSGDPTKLSLMYQIICGQDQPEKFSIDTVSEWIDTISPATDTVGMWFVMNLIKRHTAADEEKGKTKKNPSGDYDYHEAAWCLFTLLSTVAPKGTVPPCKVNDPGVSVEEYIVTCFQQYGDFYRWCVGERPVLHARFAEILGLTQERLY…	441	HCl
497	WCVGERPVLHAR	Annotated	MSGKGMMMMTDTVNVKSSSVIMNIVLESVHKLCGFLEGEFGPPIVINGFPYAFIQCYGVVHVVDLEGSDELTDEIRRILLIAVSQHAHWRHSFDNDLLKIERETDPARRCVAAKLLIARQRQLTDDRSLLKYFVSMVGEETAVKIVAMPPEIKNVEQIHDAQKASLLVAALKAWRIYGQILFAEASMGAYQRFVSTAGEEEFKAALCGILDGLDVHENQQAALMKLTIMRRQVEVWKTYAHDAFKTCLATYVSGDPTKLSLMYQIICGQDQPEKFSIDTVSEWIDTISPATDTVGMWFVMNLIKRHTAADEEKGKTKKNPSGDYDYHEAAWCLFTLLSTVAPKGTVPPCKVNDPGVSVEEYIVTCFQQYGDFYRWCVGERPVLHARFAEILGLTQERLY…	441	Tris; HCl
498	FAEILGLTQER	Annotated	MSGKGMMMMTDTVNVKSSSVIMNIVLESVHKLCGFLEGEFGPPIVINGFPYAFIQCYGVVHVVDLEGSDELTDEIRRILLIAVSQHAHWRHSFDNDLLKIERETDPARRCVAAKLLIARQRQLTDDRSLLKYFVSMVGEETAVKIVAMPPEIKNVEQIHDAQKASLLVAALKAWRIYGQILFAEASMGAYQRFVSTAGEEEFKAALCGILDGLDVHENQQAALMKLTIMRRQVEVWKTYAHDAFKTCLATYVSGDPTKLSLMYQIICGQDQPEKFSIDTVSEWIDTISPATDTVGMWFVMNLIKRHTAADEEKGKTKKNPSGDYDYHEAAWCLFTLLSTVAPKGTVPPCKVNDPGVSVEEYIVTCFQQYGDFYRWCVGERPVLHARFAEILGLTQERLY…	441	Tris; HCl
499	LYELTQVAADAK	Annotated	MSGKGMMMMTDTVNVKSSSVIMNIVLESVHKLCGFLEGEFGPPIVINGFPYAFIQCYGVVHVVDLEGSDELTDEIRRILLIAVSQHAHWRHSFDNDLLKIERETDPARRCVAAKLLIARQRQLTDDRSLLKYFVSMVGEETAVKIVAMPPEIKNVEQIHDAQKASLLVAALKAWRIYGQILFAEASMGAYQRFVSTAGEEEFKAALCGILDGLDVHENQQAALMKLTIMRRQVEVWKTYAHDAFKTCLATYVSGDPTKLSLMYQIICGQDQPEKFSIDTVSEWIDTISPATDTVGMWFVMNLIKRHTAADEEKGKTKKNPSGDYDYHEAAWCLFTLLSTVAPKGTVPPCKVNDPGVSVEEYIVTCFQQYGDFYRWCVGERPVLHARFAEILGLTQERLY…	441	Tris; HCl
500	VTNHLGTNMK	Annotated	MEMAALNARFNPLNPPLRVTNHLGTNMKGNNMQSRPRKNHHAEEHAHKRYRSRSPINRGGGGGLPAAPPVQPSNPPSVPLPSLNLPLPSAPPMPVIPLPPSPPLPPLDGGQPDTLPDMSRLPPQPELLEGYDDRIRDKNGLGDLSKIFTDKFVEQMDNCSKIVPAKDLFKPTKRFVEELVESVELKKWDRVDALSRTGKAQNPNGKPAPALTNLIDDQYKEVVNGKWANAECLVSAFVASRKGLSNCCCPYNDYTLINAAAHLDKFDITLRVGVGNPTPYTNNGDMYAKTQVATSTTEAKMVAERNKSSKDLLPSARAIRHIVEYSTILDTVIVKLPDDYNGDLNLDFLYDMQKDSSLFEGLSFINRSYSDMQRLCSYLPVVIHCKQVTELFANRRRTY…	717	Tris
501	LPPQPELLEGYDDR	Annotated	MEMAALNARFNPLNPPLRVTNHLGTNMKGNNMQSRPRKNHHAEEHAHKRYRSRSPINRGGGGGLPAAPPVQPSNPPSVPLPSLNLPLPSAPPMPVIPLPPSPPLPPLDGGQPDTLPDMSRLPPQPELLEGYDDRIRDKNGLGDLSKIFTDKFVEQMDNCSKIVPAKDLFKPTKRFVEELVESVELKKWDRVDALSRTGKAQNPNGKPAPALTNLIDDQYKEVVNGKWANAECLVSAFVASRKGLSNCCCPYNDYTLINAAAHLDKFDITLRVGVGNPTPYTNNGDMYAKTQVATSTTEAKMVAERNKSSKDLLPSARAIRHIVEYSTILDTVIVKLPDDYNGDLNLDFLYDMQKDSSLFEGLSFINRSYSDMQRLCSYLPVVIHCKQVTELFANRRRTY…	717	Tris
502	NGLGDLSK	Annotated	MEMAALNARFNPLNPPLRVTNHLGTNMKGNNMQSRPRKNHHAEEHAHKRYRSRSPINRGGGGGLPAAPPVQPSNPPSVPLPSLNLPLPSAPPMPVIPLPPSPPLPPLDGGQPDTLPDMSRLPPQPELLEGYDDRIRDKNGLGDLSKIFTDKFVEQMDNCSKIVPAKDLFKPTKRFVEELVESVELKKWDRVDALSRTGKAQNPNGKPAPALTNLIDDQYKEVVNGKWANAECLVSAFVASRKGLSNCCCPYNDYTLINAAAHLDKFDITLRVGVGNPTPYTNNGDMYAKTQVATSTTEAKMVAERNKSSKDLLPSARAIRHIVEYSTILDTVIVKLPDDYNGDLNLDFLYDMQKDSSLFEGLSFINRSYSDMQRLCSYLPVVIHCKQVTELFANRRRTY…	717	Tris
503	FVEQMDNCSK	Annotated	MEMAALNARFNPLNPPLRVTNHLGTNMKGNNMQSRPRKNHHAEEHAHKRYRSRSPINRGGGGGLPAAPPVQPSNPPSVPLPSLNLPLPSAPPMPVIPLPPSPPLPPLDGGQPDTLPDMSRLPPQPELLEGYDDRIRDKNGLGDLSKIFTDKFVEQMDNCSKIVPAKDLFKPTKRFVEELVESVELKKWDRVDALSRTGKAQNPNGKPAPALTNLIDDQYKEVVNGKWANAECLVSAFVASRKGLSNCCCPYNDYTLINAAAHLDKFDITLRVGVGNPTPYTNNGDMYAKTQVATSTTEAKMVAERNKSSKDLLPSARAIRHIVEYSTILDTVIVKLPDDYNGDLNLDFLYDMQKDSSLFEGLSFINRSYSDMQRLCSYLPVVIHCKQVTELFANRRRTY…	717	Tris; HCl
504	DLFKPTKR	Annotated	MEMAALNARFNPLNPPLRVTNHLGTNMKGNNMQSRPRKNHHAEEHAHKRYRSRSPINRGGGGGLPAAPPVQPSNPPSVPLPSLNLPLPSAPPMPVIPLPPSPPLPPLDGGQPDTLPDMSRLPPQPELLEGYDDRIRDKNGLGDLSKIFTDKFVEQMDNCSKIVPAKDLFKPTKRFVEELVESVELKKWDRVDALSRTGKAQNPNGKPAPALTNLIDDQYKEVVNGKWANAECLVSAFVASRKGLSNCCCPYNDYTLINAAAHLDKFDITLRVGVGNPTPYTNNGDMYAKTQVATSTTEAKMVAERNKSSKDLLPSARAIRHIVEYSTILDTVIVKLPDDYNGDLNLDFLYDMQKDSSLFEGLSFINRSYSDMQRLCSYLPVVIHCKQVTELFANRRRTY…	717	Tris
505	DLFKPTK	Annotated	MEMAALNARFNPLNPPLRVTNHLGTNMKGNNMQSRPRKNHHAEEHAHKRYRSRSPINRGGGGGLPAAPPVQPSNPPSVPLPSLNLPLPSAPPMPVIPLPPSPPLPPLDGGQPDTLPDMSRLPPQPELLEGYDDRIRDKNGLGDLSKIFTDKFVEQMDNCSKIVPAKDLFKPTKRFVEELVESVELKKWDRVDALSRTGKAQNPNGKPAPALTNLIDDQYKEVVNGKWANAECLVSAFVASRKGLSNCCCPYNDYTLINAAAHLDKFDITLRVGVGNPTPYTNNGDMYAKTQVATSTTEAKMVAERNKSSKDLLPSARAIRHIVEYSTILDTVIVKLPDDYNGDLNLDFLYDMQKDSSLFEGLSFINRSYSDMQRLCSYLPVVIHCKQVTELFANRRRTY…	717	Tris
506	FVEELVESVELK	Annotated	MEMAALNARFNPLNPPLRVTNHLGTNMKGNNMQSRPRKNHHAEEHAHKRYRSRSPINRGGGGGLPAAPPVQPSNPPSVPLPSLNLPLPSAPPMPVIPLPPSPPLPPLDGGQPDTLPDMSRLPPQPELLEGYDDRIRDKNGLGDLSKIFTDKFVEQMDNCSKIVPAKDLFKPTKRFVEELVESVELKKWDRVDALSRTGKAQNPNGKPAPALTNLIDDQYKEVVNGKWANAECLVSAFVASRKGLSNCCCPYNDYTLINAAAHLDKFDITLRVGVGNPTPYTNNGDMYAKTQVATSTTEAKMVAERNKSSKDLLPSARAIRHIVEYSTILDTVIVKLPDDYNGDLNLDFLYDMQKDSSLFEGLSFINRSYSDMQRLCSYLPVVIHCKQVTELFANRRRTY…	717	HCl
507	FVEELVESVELKK	Annotated	MEMAALNARFNPLNPPLRVTNHLGTNMKGNNMQSRPRKNHHAEEHAHKRYRSRSPINRGGGGGLPAAPPVQPSNPPSVPLPSLNLPLPSAPPMPVIPLPPSPPLPPLDGGQPDTLPDMSRLPPQPELLEGYDDRIRDKNGLGDLSKIFTDKFVEQMDNCSKIVPAKDLFKPTKRFVEELVESVELKKWDRVDALSRTGKAQNPNGKPAPALTNLIDDQYKEVVNGKWANAECLVSAFVASRKGLSNCCCPYNDYTLINAAAHLDKFDITLRVGVGNPTPYTNNGDMYAKTQVATSTTEAKMVAERNKSSKDLLPSARAIRHIVEYSTILDTVIVKLPDDYNGDLNLDFLYDMQKDSSLFEGLSFINRSYSDMQRLCSYLPVVIHCKQVTELFANRRRTY…	717	Tris
508	PAPALTNLIDDQYK	Annotated	MEMAALNARFNPLNPPLRVTNHLGTNMKGNNMQSRPRKNHHAEEHAHKRYRSRSPINRGGGGGLPAAPPVQPSNPPSVPLPSLNLPLPSAPPMPVIPLPPSPPLPPLDGGQPDTLPDMSRLPPQPELLEGYDDRIRDKNGLGDLSKIFTDKFVEQMDNCSKIVPAKDLFKPTKRFVEELVESVELKKWDRVDALSRTGKAQNPNGKPAPALTNLIDDQYKEVVNGKWANAECLVSAFVASRKGLSNCCCPYNDYTLINAAAHLDKFDITLRVGVGNPTPYTNNGDMYAKTQVATSTTEAKMVAERNKSSKDLLPSARAIRHIVEYSTILDTVIVKLPDDYNGDLNLDFLYDMQKDSSLFEGLSFINRSYSDMQRLCSYLPVVIHCKQVTELFANRRRTY…	717	HCl
509	WANAECLVSAFVASR	Annotated	MEMAALNARFNPLNPPLRVTNHLGTNMKGNNMQSRPRKNHHAEEHAHKRYRSRSPINRGGGGGLPAAPPVQPSNPPSVPLPSLNLPLPSAPPMPVIPLPPSPPLPPLDGGQPDTLPDMSRLPPQPELLEGYDDRIRDKNGLGDLSKIFTDKFVEQMDNCSKIVPAKDLFKPTKRFVEELVESVELKKWDRVDALSRTGKAQNPNGKPAPALTNLIDDQYKEVVNGKWANAECLVSAFVASRKGLSNCCCPYNDYTLINAAAHLDKFDITLRVGVGNPTPYTNNGDMYAKTQVATSTTEAKMVAERNKSSKDLLPSARAIRHIVEYSTILDTVIVKLPDDYNGDLNLDFLYDMQKDSSLFEGLSFINRSYSDMQRLCSYLPVVIHCKQVTELFANRRRTY…	717	Tris; HCl
510	VGVGNPTPYTNNGDMYAK	Annotated	MEMAALNARFNPLNPPLRVTNHLGTNMKGNNMQSRPRKNHHAEEHAHKRYRSRSPINRGGGGGLPAAPPVQPSNPPSVPLPSLNLPLPSAPPMPVIPLPPSPPLPPLDGGQPDTLPDMSRLPPQPELLEGYDDRIRDKNGLGDLSKIFTDKFVEQMDNCSKIVPAKDLFKPTKRFVEELVESVELKKWDRVDALSRTGKAQNPNGKPAPALTNLIDDQYKEVVNGKWANAECLVSAFVASRKGLSNCCCPYNDYTLINAAAHLDKFDITLRVGVGNPTPYTNNGDMYAKTQVATSTTEAKMVAERNKSSKDLLPSARAIRHIVEYSTILDTVIVKLPDDYNGDLNLDFLYDMQKDSSLFEGLSFINRSYSDMQRLCSYLPVVIHCKQVTELFANRRRTY…	717	Tris; HCl
511	TQVATSTTEAK	Annotated	MEMAALNARFNPLNPPLRVTNHLGTNMKGNNMQSRPRKNHHAEEHAHKRYRSRSPINRGGGGGLPAAPPVQPSNPPSVPLPSLNLPLPSAPPMPVIPLPPSPPLPPLDGGQPDTLPDMSRLPPQPELLEGYDDRIRDKNGLGDLSKIFTDKFVEQMDNCSKIVPAKDLFKPTKRFVEELVESVELKKWDRVDALSRTGKAQNPNGKPAPALTNLIDDQYKEVVNGKWANAECLVSAFVASRKGLSNCCCPYNDYTLINAAAHLDKFDITLRVGVGNPTPYTNNGDMYAKTQVATSTTEAKMVAERNKSSKDLLPSARAIRHIVEYSTILDTVIVKLPDDYNGDLNLDFLYDMQKDSSLFEGLSFINRSYSDMQRLCSYLPVVIHCKQVTELFANRRRTY…	717	HCl
512	HIVEYSTILDTVIVK	Annotated	MEMAALNARFNPLNPPLRVTNHLGTNMKGNNMQSRPRKNHHAEEHAHKRYRSRSPINRGGGGGLPAAPPVQPSNPPSVPLPSLNLPLPSAPPMPVIPLPPSPPLPPLDGGQPDTLPDMSRLPPQPELLEGYDDRIRDKNGLGDLSKIFTDKFVEQMDNCSKIVPAKDLFKPTKRFVEELVESVELKKWDRVDALSRTGKAQNPNGKPAPALTNLIDDQYKEVVNGKWANAECLVSAFVASRKGLSNCCCPYNDYTLINAAAHLDKFDITLRVGVGNPTPYTNNGDMYAKTQVATSTTEAKMVAERNKSSKDLLPSARAIRHIVEYSTILDTVIVKLPDDYNGDLNLDFLYDMQKDSSLFEGLSFINRSYSDMQRLCSYLPVVIHCKQVTELFANRRRTY…	717	Tris; HCl
513	LPDDYNGDLNLDFLYDMQK	Annotated	MEMAALNARFNPLNPPLRVTNHLGTNMKGNNMQSRPRKNHHAEEHAHKRYRSRSPINRGGGGGLPAAPPVQPSNPPSVPLPSLNLPLPSAPPMPVIPLPPSPPLPPLDGGQPDTLPDMSRLPPQPELLEGYDDRIRDKNGLGDLSKIFTDKFVEQMDNCSKIVPAKDLFKPTKRFVEELVESVELKKWDRVDALSRTGKAQNPNGKPAPALTNLIDDQYKEVVNGKWANAECLVSAFVASRKGLSNCCCPYNDYTLINAAAHLDKFDITLRVGVGNPTPYTNNGDMYAKTQVATSTTEAKMVAERNKSSKDLLPSARAIRHIVEYSTILDTVIVKLPDDYNGDLNLDFLYDMQKDSSLFEGLSFINRSYSDMQRLCSYLPVVIHCKQVTELFANRRRTY…	717	Tris
514	DSSLFEGLSFINR	Annotated	MEMAALNARFNPLNPPLRVTNHLGTNMKGNNMQSRPRKNHHAEEHAHKRYRSRSPINRGGGGGLPAAPPVQPSNPPSVPLPSLNLPLPSAPPMPVIPLPPSPPLPPLDGGQPDTLPDMSRLPPQPELLEGYDDRIRDKNGLGDLSKIFTDKFVEQMDNCSKIVPAKDLFKPTKRFVEELVESVELKKWDRVDALSRTGKAQNPNGKPAPALTNLIDDQYKEVVNGKWANAECLVSAFVASRKGLSNCCCPYNDYTLINAAAHLDKFDITLRVGVGNPTPYTNNGDMYAKTQVATSTTEAKMVAERNKSSKDLLPSARAIRHIVEYSTILDTVIVKLPDDYNGDLNLDFLYDMQKDSSLFEGLSFINRSYSDMQRLCSYLPVVIHCKQVTELFANRRRTY…	717	Tris; HCl
515	LCSYLPVVIHCK	Annotated	MEMAALNARFNPLNPPLRVTNHLGTNMKGNNMQSRPRKNHHAEEHAHKRYRSRSPINRGGGGGLPAAPPVQPSNPPSVPLPSLNLPLPSAPPMPVIPLPPSPPLPPLDGGQPDTLPDMSRLPPQPELLEGYDDRIRDKNGLGDLSKIFTDKFVEQMDNCSKIVPAKDLFKPTKRFVEELVESVELKKWDRVDALSRTGKAQNPNGKPAPALTNLIDDQYKEVVNGKWANAECLVSAFVASRKGLSNCCCPYNDYTLINAAAHLDKFDITLRVGVGNPTPYTNNGDMYAKTQVATSTTEAKMVAERNKSSKDLLPSARAIRHIVEYSTILDTVIVKLPDDYNGDLNLDFLYDMQKDSSLFEGLSFINRSYSDMQRLCSYLPVVIHCKQVTELFANRRRTY…	717	Tris; HCl
516	QVTELFANR	Annotated	MEMAALNARFNPLNPPLRVTNHLGTNMKGNNMQSRPRKNHHAEEHAHKRYRSRSPINRGGGGGLPAAPPVQPSNPPSVPLPSLNLPLPSAPPMPVIPLPPSPPLPPLDGGQPDTLPDMSRLPPQPELLEGYDDRIRDKNGLGDLSKIFTDKFVEQMDNCSKIVPAKDLFKPTKRFVEELVESVELKKWDRVDALSRTGKAQNPNGKPAPALTNLIDDQYKEVVNGKWANAECLVSAFVASRKGLSNCCCPYNDYTLINAAAHLDKFDITLRVGVGNPTPYTNNGDMYAKTQVATSTTEAKMVAERNKSSKDLLPSARAIRHIVEYSTILDTVIVKLPDDYNGDLNLDFLYDMQKDSSLFEGLSFINRSYSDMQRLCSYLPVVIHCKQVTELFANRRRTY…	717	Tris
517	RTYSDLADNTTDR	Annotated	MEMAALNARFNPLNPPLRVTNHLGTNMKGNNMQSRPRKNHHAEEHAHKRYRSRSPINRGGGGGLPAAPPVQPSNPPSVPLPSLNLPLPSAPPMPVIPLPPSPPLPPLDGGQPDTLPDMSRLPPQPELLEGYDDRIRDKNGLGDLSKIFTDKFVEQMDNCSKIVPAKDLFKPTKRFVEELVESVELKKWDRVDALSRTGKAQNPNGKPAPALTNLIDDQYKEVVNGKWANAECLVSAFVASRKGLSNCCCPYNDYTLINAAAHLDKFDITLRVGVGNPTPYTNNGDMYAKTQVATSTTEAKMVAERNKSSKDLLPSARAIRHIVEYSTILDTVIVKLPDDYNGDLNLDFLYDMQKDSSLFEGLSFINRSYSDMQRLCSYLPVVIHCKQVTELFANRRRTY…	717	Tris
518	TYSDLADNTTDR	Annotated	MEMAALNARFNPLNPPLRVTNHLGTNMKGNNMQSRPRKNHHAEEHAHKRYRSRSPINRGGGGGLPAAPPVQPSNPPSVPLPSLNLPLPSAPPMPVIPLPPSPPLPPLDGGQPDTLPDMSRLPPQPELLEGYDDRIRDKNGLGDLSKIFTDKFVEQMDNCSKIVPAKDLFKPTKRFVEELVESVELKKWDRVDALSRTGKAQNPNGKPAPALTNLIDDQYKEVVNGKWANAECLVSAFVASRKGLSNCCCPYNDYTLINAAAHLDKFDITLRVGVGNPTPYTNNGDMYAKTQVATSTTEAKMVAERNKSSKDLLPSARAIRHIVEYSTILDTVIVKLPDDYNGDLNLDFLYDMQKDSSLFEGLSFINRSYSDMQRLCSYLPVVIHCKQVTELFANRRRTY…	717	Tris
519	SPAQVILASLGGSSADSTLFYDGMAMSNNDPQFLR	Annotated	MEMAALNARFNPLNPPLRVTNHLGTNMKGNNMQSRPRKNHHAEEHAHKRYRSRSPINRGGGGGLPAAPPVQPSNPPSVPLPSLNLPLPSAPPMPVIPLPPSPPLPPLDGGQPDTLPDMSRLPPQPELLEGYDDRIRDKNGLGDLSKIFTDKFVEQMDNCSKIVPAKDLFKPTKRFVEELVESVELKKWDRVDALSRTGKAQNPNGKPAPALTNLIDDQYKEVVNGKWANAECLVSAFVASRKGLSNCCCPYNDYTLINAAAHLDKFDITLRVGVGNPTPYTNNGDMYAKTQVATSTTEAKMVAERNKSSKDLLPSARAIRHIVEYSTILDTVIVKLPDDYNGDLNLDFLYDMQKDSSLFEGLSFINRSYSDMQRLCSYLPVVIHCKQVTELFANRRRTY…	717	Tris
520	QLCDATGLK	Annotated	MEMAALNARFNPLNPPLRVTNHLGTNMKGNNMQSRPRKNHHAEEHAHKRYRSRSPINRGGGGGLPAAPPVQPSNPPSVPLPSLNLPLPSAPPMPVIPLPPSPPLPPLDGGQPDTLPDMSRLPPQPELLEGYDDRIRDKNGLGDLSKIFTDKFVEQMDNCSKIVPAKDLFKPTKRFVEELVESVELKKWDRVDALSRTGKAQNPNGKPAPALTNLIDDQYKEVVNGKWANAECLVSAFVASRKGLSNCCCPYNDYTLINAAAHLDKFDITLRVGVGNPTPYTNNGDMYAKTQVATSTTEAKMVAERNKSSKDLLPSARAIRHIVEYSTILDTVIVKLPDDYNGDLNLDFLYDMQKDSSLFEGLSFINRSYSDMQRLCSYLPVVIHCKQVTELFANRRRTY…	717	Tris; HCl
521	YDLFYWNVDQSTLSEPK	Annotated	MEMAALNARFNPLNPPLRVTNHLGTNMKGNNMQSRPRKNHHAEEHAHKRYRSRSPINRGGGGGLPAAPPVQPSNPPSVPLPSLNLPLPSAPPMPVIPLPPSPPLPPLDGGQPDTLPDMSRLPPQPELLEGYDDRIRDKNGLGDLSKIFTDKFVEQMDNCSKIVPAKDLFKPTKRFVEELVESVELKKWDRVDALSRTGKAQNPNGKPAPALTNLIDDQYKEVVNGKWANAECLVSAFVASRKGLSNCCCPYNDYTLINAAAHLDKFDITLRVGVGNPTPYTNNGDMYAKTQVATSTTEAKMVAERNKSSKDLLPSARAIRHIVEYSTILDTVIVKLPDDYNGDLNLDFLYDMQKDSSLFEGLSFINRSYSDMQRLCSYLPVVIHCKQVTELFANRRRTY…	717	HCl
522	DPLGNPLEASELR	Annotated	MEMAALNARFNPLNPPLRVTNHLGTNMKGNNMQSRPRKNHHAEEHAHKRYRSRSPINRGGGGGLPAAPPVQPSNPPSVPLPSLNLPLPSAPPMPVIPLPPSPPLPPLDGGQPDTLPDMSRLPPQPELLEGYDDRIRDKNGLGDLSKIFTDKFVEQMDNCSKIVPAKDLFKPTKRFVEELVESVELKKWDRVDALSRTGKAQNPNGKPAPALTNLIDDQYKEVVNGKWANAECLVSAFVASRKGLSNCCCPYNDYTLINAAAHLDKFDITLRVGVGNPTPYTNNGDMYAKTQVATSTTEAKMVAERNKSSKDLLPSARAIRHIVEYSTILDTVIVKLPDDYNGDLNLDFLYDMQKDSSLFEGLSFINRSYSDMQRLCSYLPVVIHCKQVTELFANRRRTY…	717	Tris
523	EMHTADAFAR	Annotated	MEMAALNARFNPLNPPLRVTNHLGTNMKGNNMQSRPRKNHHAEEHAHKRYRSRSPINRGGGGGLPAAPPVQPSNPPSVPLPSLNLPLPSAPPMPVIPLPPSPPLPPLDGGQPDTLPDMSRLPPQPELLEGYDDRIRDKNGLGDLSKIFTDKFVEQMDNCSKIVPAKDLFKPTKRFVEELVESVELKKWDRVDALSRTGKAQNPNGKPAPALTNLIDDQYKEVVNGKWANAECLVSAFVASRKGLSNCCCPYNDYTLINAAAHLDKFDITLRVGVGNPTPYTNNGDMYAKTQVATSTTEAKMVAERNKSSKDLLPSARAIRHIVEYSTILDTVIVKLPDDYNGDLNLDFLYDMQKDSSLFEGLSFINRSYSDMQRLCSYLPVVIHCKQVTELFANRRRTY…	717	Tris; HCl
524	HFLEIGNHLGLFNSASK	Annotated	MEMAALNARFNPLNPPLRVTNHLGTNMKGNNMQSRPRKNHHAEEHAHKRYRSRSPINRGGGGGLPAAPPVQPSNPPSVPLPSLNLPLPSAPPMPVIPLPPSPPLPPLDGGQPDTLPDMSRLPPQPELLEGYDDRIRDKNGLGDLSKIFTDKFVEQMDNCSKIVPAKDLFKPTKRFVEELVESVELKKWDRVDALSRTGKAQNPNGKPAPALTNLIDDQYKEVVNGKWANAECLVSAFVASRKGLSNCCCPYNDYTLINAAAHLDKFDITLRVGVGNPTPYTNNGDMYAKTQVATSTTEAKMVAERNKSSKDLLPSARAIRHIVEYSTILDTVIVKLPDDYNGDLNLDFLYDMQKDSSLFEGLSFINRSYSDMQRLCSYLPVVIHCKQVTELFANRRRTY…	717	Tris; HCl
525	AVFNNLDK	Annotated	MEMAALNARFNPLNPPLRVTNHLGTNMKGNNMQSRPRKNHHAEEHAHKRYRSRSPINRGGGGGLPAAPPVQPSNPPSVPLPSLNLPLPSAPPMPVIPLPPSPPLPPLDGGQPDTLPDMSRLPPQPELLEGYDDRIRDKNGLGDLSKIFTDKFVEQMDNCSKIVPAKDLFKPTKRFVEELVESVELKKWDRVDALSRTGKAQNPNGKPAPALTNLIDDQYKEVVNGKWANAECLVSAFVASRKGLSNCCCPYNDYTLINAAAHLDKFDITLRVGVGNPTPYTNNGDMYAKTQVATSTTEAKMVAERNKSSKDLLPSARAIRHIVEYSTILDTVIVKLPDDYNGDLNLDFLYDMQKDSSLFEGLSFINRSYSDMQRLCSYLPVVIHCKQVTELFANRRRTY…	717	Tris
526	EHEVILPESAK	Annotated	MEMAALNARFNPLNPPLRVTNHLGTNMKGNNMQSRPRKNHHAEEHAHKRYRSRSPINRGGGGGLPAAPPVQPSNPPSVPLPSLNLPLPSAPPMPVIPLPPSPPLPPLDGGQPDTLPDMSRLPPQPELLEGYDDRIRDKNGLGDLSKIFTDKFVEQMDNCSKIVPAKDLFKPTKRFVEELVESVELKKWDRVDALSRTGKAQNPNGKPAPALTNLIDDQYKEVVNGKWANAECLVSAFVASRKGLSNCCCPYNDYTLINAAAHLDKFDITLRVGVGNPTPYTNNGDMYAKTQVATSTTEAKMVAERNKSSKDLLPSARAIRHIVEYSTILDTVIVKLPDDYNGDLNLDFLYDMQKDSSLFEGLSFINRSYSDMQRLCSYLPVVIHCKQVTELFANRRRTY…	717	Tris; HCl
527	VQSFIQDVSDLK	Annotated	MEMAALNARFNPLNPPLRVTNHLGTNMKGNNMQSRPRKNHHAEEHAHKRYRSRSPINRGGGGGLPAAPPVQPSNPPSVPLPSLNLPLPSAPPMPVIPLPPSPPLPPLDGGQPDTLPDMSRLPPQPELLEGYDDRIRDKNGLGDLSKIFTDKFVEQMDNCSKIVPAKDLFKPTKRFVEELVESVELKKWDRVDALSRTGKAQNPNGKPAPALTNLIDDQYKEVVNGKWANAECLVSAFVASRKGLSNCCCPYNDYTLINAAAHLDKFDITLRVGVGNPTPYTNNGDMYAKTQVATSTTEAKMVAERNKSSKDLLPSARAIRHIVEYSTILDTVIVKLPDDYNGDLNLDFLYDMQKDSSLFEGLSFINRSYSDMQRLCSYLPVVIHCKQVTELFANRRRTY…	717	HCl
528	MEMAALNAR	Annotated	MEMAALNARFNPLNPPLRVTNHLGTNMKGNNMQSRPRKNHHAEEHAHKRYRSRSPINRGGGGGLPAAPPVQPSNPPSVPLPSLNLPLPSAPPMPVIPLPPSPPLPPLDGGQPDTLPDMSRLPPQPELLEGYDDRIRDKNGLGDLSKIFTDKFVEQMDNCSKIVPAKDLFKPTKRFVEELVESVELKKWDRVDALSRTGKAQNPNGKPAPALTNLIDDQYKEVVNGKWANAECLVSAFVASRKGLSNCCCPYNDYTLINAAAHLDKFDITLRVGVGNPTPYTNNGDMYAKTQVATSTTEAKMVAERNKSSKDLLPSARAIRHIVEYSTILDTVIVKLPDDYNGDLNLDFLYDMQKDSSLFEGLSFINRSYSDMQRLCSYLPVVIHCKQVTELFANRRRTY…	717	HCl
529	TIAEDSNSVHQTYATIVSYLGPCIQMVTR	Annotated	MEMAALNARFNPLNPPLRVTNHLGTNMKGNNMQSRPRKNHHAEEHAHKRYRSRSPINRGGGGGLPAAPPVQPSNPPSVPLPSLNLPLPSAPPMPVIPLPPSPPLPPLDGGQPDTLPDMSRLPPQPELLEGYDDRIRDKNGLGDLSKIFTDKFVEQMDNCSKIVPAKDLFKPTKRFVEELVESVELKKWDRVDALSRTGKAQNPNGKPAPALTNLIDDQYKEVVNGKWANAECLVSAFVASRKGLSNCCCPYNDYTLINAAAHLDKFDITLRVGVGNPTPYTNNGDMYAKTQVATSTTEAKMVAERNKSSKDLLPSARAIRHIVEYSTILDTVIVKLPDDYNGDLNLDFLYDMQKDSSLFEGLSFINRSYSDMQRLCSYLPVVIHCKQVTELFANRRRTY…	717	Tris
530	AYSESYANPSER	Annotated	MSAYRRLREEDDVDGGDDDDETNNNNNNEDDQTQSSNTTATSDRYKYYTSRGTIQRANRPGLDLTCSVIFMVGWVAMTVSTFLVDRAEEVKYHQKVSTSVYLSVLALLGSRSSSVSLDDNNTSSTTTTLDPDACFDGGITAMRSWILTVCLANLCTYLFKLTVFFQFVCASVKEYAAMHSGGVVLADCKEDTVEHLQRARWVATVLVRIALFPMAFAHLLAAIALQQTRPYMRAYSESYANPSERRYCFRLYLLFILVLGQALVSIFAGLLAFIKTVGGHSKSTRSQVRKRLENQNVTRILSELV	305	Tris
531	MPFDVER	Annotated	MITDGRHCRGSSGRSSSSFKVDDRMTVTTGALARKAKAVGSALMKSRAKAAAASKMASNKLLVKMPFDVERFKILVATVTQVVCPMFSPLTMGIAHAMYAGDPAFDMNGAFIGIGIVGALIFVVLNVTFGLLCFRVYKGGHRMFQIMRPVLVLFMFNIAILLIGVIYCGIVVLCKTVTYSNTAVCMSNNSMSLSVLELFTASLILLKEALYGGFRIAELKDRISRGSADYMDSDDEDYDSYAGAAETLQRSMRDYADEEDSDMDDSTSLLNSVRKMSSKFKSTVY	285	Tris; HCl
532	EALYGGFR	Annotated	MITDGRHCRGSSGRSSSSFKVDDRMTVTTGALARKAKAVGSALMKSRAKAAAASKMASNKLLVKMPFDVERFKILVATVTQVVCPMFSPLTMGIAHAMYAGDPAFDMNGAFIGIGIVGALIFVVLNVTFGLLCFRVYKGGHRMFQIMRPVLVLFMFNIAILLIGVIYCGIVVLCKTVTYSNTAVCMSNNSMSLSVLELFTASLILLKEALYGGFRIAELKDRISRGSADYMDSDDEDYDSYAGAAETLQRSMRDYADEEDSDMDDSTSLLNSVRKMSSKFKSTVY	285	Tris; HCl
533	LDTDESQQHDLSER	Annotated	MTRHNKTMSSSSLQLLLLSSTILFLVYCGLEFTGHFTDAIQQAGAVVHVGVLLVSVVSHGSLECLCCAGVGIVVLVVAVHVVGRASADPVLELGDTESAVQSLFQKNETGGEKLQHAQGHGVVGHAYGRVRVRHRLAQHHDSAVYHPDEQNGDVKHKQHQHGSHDLKHPVASLVHPETQQSKCDVQHHKDEGAHDTDTDEGAVHVKGWVACVHSVRYAHCQWGEHGTHHLRYGSYQDLETLNVKGHLDEQLVAGHLRRCGGLGSRFHQGGADGFGFSSQRTRGDSHSIVNFEAAAAPTAAASAMSTVCNQSTSYLSALPRVSVEPSREVGITKSLSRLYPVALKSSKYSRQQQRVCIKLDTDESQQHDLSERLAKSLQGSIWTKPQLRRHLLQQLPVVC…	654	HCl
534	VEDVAYAFR	Annotated	MIEQAADLKRSQSNKMDNACAAKIEAMRALLIRDQTEDTRATVECRVEDVAYAFRWVYAITDHGRLACSPEHMMEMGERLMRAHEHITRNAMARNGHRDHLRYVCLLYCIVVYCISVCCIVYCVLCETKRLMGCVSLCVQG	141	Tris
535	WVYAITDHGR	Annotated	MIEQAADLKRSQSNKMDNACAAKIEAMRALLIRDQTEDTRATVECRVEDVAYAFRWVYAITDHGRLACSPEHMMEMGERLMRAHEHITRNAMARNGHRDHLRYVCLLYCIVVYCISVCCIVYCVLCETKRLMGCVSLCVQG	141	Tris
536	LACSPEHMMEMGER	Annotated	MIEQAADLKRSQSNKMDNACAAKIEAMRALLIRDQTEDTRATVECRVEDVAYAFRWVYAITDHGRLACSPEHMMEMGERLMRAHEHITRNAMARNGHRDHLRYVCLLYCIVVYCISVCCIVYCVLCETKRLMGCVSLCVQG	141	Tris
537	FGVEMGLSTLK	Annotated	MYRIALTVYSHVLVRFGVEMGLSTLKLLCMAILKMVRGTVTAEQVDLSRNVVPKYMRTMFFNERPRPETGNEVQYADVSDSSSVSGPRIDEDPGDEDECAPSSTTSHIYTHCPDADAAVSSSCVLSNLSEEEYGSIKVETLRKQTVYGLLVERKTLKRKREESEAALRLRHRVDMVEAVEQEQADIAAQEAAREAEREAAQQEQQRAEEQEQAEPPAAVRRRRN	224	Tris
538	LLCMAILK	Annotated	MYRIALTVYSHVLVRFGVEMGLSTLKLLCMAILKMVRGTVTAEQVDLSRNVVPKYMRTMFFNERPRPETGNEVQYADVSDSSSVSGPRIDEDPGDEDECAPSSTTSHIYTHCPDADAAVSSSCVLSNLSEEEYGSIKVETLRKQTVYGLLVERKTLKRKREESEAALRLRHRVDMVEAVEQEQADIAAQEAAREAEREAAQQEQQRAEEQEQAEPPAAVRRRRN	224	Tris
539	GTVTAEQVDLSR	Annotated	MYRIALTVYSHVLVRFGVEMGLSTLKLLCMAILKMVRGTVTAEQVDLSRNVVPKYMRTMFFNERPRPETGNEVQYADVSDSSSVSGPRIDEDPGDEDECAPSSTTSHIYTHCPDADAAVSSSCVLSNLSEEEYGSIKVETLRKQTVYGLLVERKTLKRKREESEAALRLRHRVDMVEAVEQEQADIAAQEAAREAEREAAQQEQQRAEEQEQAEPPAAVRRRRN	224	Tris
540	ADVSDSSSVSGPR	Annotated	MYRIALTVYSHVLVRFGVEMGLSTLKLLCMAILKMVRGTVTAEQVDLSRNVVPKYMRTMFFNERPRPETGNEVQYADVSDSSSVSGPRIDEDPGDEDECAPSSTTSHIYTHCPDADAAVSSSCVLSNLSEEEYGSIKVETLRKQTVYGLLVERKTLKRKREESEAALRLRHRVDMVEAVEQEQADIAAQEAAREAEREAAQQEQQRAEEQEQAEPPAAVRRRRN	224	HCl
541	KQTVYGLLVER	Annotated	MYRIALTVYSHVLVRFGVEMGLSTLKLLCMAILKMVRGTVTAEQVDLSRNVVPKYMRTMFFNERPRPETGNEVQYADVSDSSSVSGPRIDEDPGDEDECAPSSTTSHIYTHCPDADAAVSSSCVLSNLSEEEYGSIKVETLRKQTVYGLLVERKTLKRKREESEAALRLRHRVDMVEAVEQEQADIAAQEAAREAEREAAQQEQQRAEEQEQAEPPAAVRRRRN	224	Tris
542	QTVYGLLVER	Annotated	MYRIALTVYSHVLVRFGVEMGLSTLKLLCMAILKMVRGTVTAEQVDLSRNVVPKYMRTMFFNERPRPETGNEVQYADVSDSSSVSGPRIDEDPGDEDECAPSSTTSHIYTHCPDADAAVSSSCVLSNLSEEEYGSIKVETLRKQTVYGLLVERKTLKRKREESEAALRLRHRVDMVEAVEQEQADIAAQEAAREAEREAAQQEQQRAEEQEQAEPPAAVRRRRN	224	Tris
543	ALPQVSNMWLNNADTK	Annotated	MELFKLYNAFADCYPKQVSEAEFDAGDGDNQLIYVASVRLLENSMRVWACWPDTGDKKCFWVKPVYWPCVVSDETYALLAKAKPGLLSVTRALPQVSNMWLNNADTKQDVSCRIILFKSKQERQSIINILRKEFPTDANVGTFEGSESDMLGMAECILNRFLCCHFYRAPSFVLSESEPTVSLSQMWSCDAADERLYNVHFNYRDDILLRVTKEKRAAGDWEGFAECKAKRETARHTLPSRLVPEMVYRCGYFDFECIFDSSNLDPALASDRDPTFDVDKKIESRIACCPIKSFLPKRNTSNLRGYKEVTSVSLVYGGSERDLIKKTRHVWYNAARVMPGVVPVKDESCGDVVTTNGVLTACESELKMLVEFMRAVRDHCDVLFVFNYDFDVMVLTSRV…	611	Tris
544	QSIINILR	Annotated	MELFKLYNAFADCYPKQVSEAEFDAGDGDNQLIYVASVRLLENSMRVWACWPDTGDKKCFWVKPVYWPCVVSDETYALLAKAKPGLLSVTRALPQVSNMWLNNADTKQDVSCRIILFKSKQERQSIINILRKEFPTDANVGTFEGSESDMLGMAECILNRFLCCHFYRAPSFVLSESEPTVSLSQMWSCDAADERLYNVHFNYRDDILLRVTKEKRAAGDWEGFAECKAKRETARHTLPSRLVPEMVYRCGYFDFECIFDSSNLDPALASDRDPTFDVDKKIESRIACCPIKSFLPKRNTSNLRGYKEVTSVSLVYGGSERDLIKKTRHVWYNAARVMPGVVPVKDESCGDVVTTNGVLTACESELKMLVEFMRAVRDHCDVLFVFNYDFDVMVLTSRV…	611	Tris; HCl
545	HVWYNAAR	Annotated	MELFKLYNAFADCYPKQVSEAEFDAGDGDNQLIYVASVRLLENSMRVWACWPDTGDKKCFWVKPVYWPCVVSDETYALLAKAKPGLLSVTRALPQVSNMWLNNADTKQDVSCRIILFKSKQERQSIINILRKEFPTDANVGTFEGSESDMLGMAECILNRFLCCHFYRAPSFVLSESEPTVSLSQMWSCDAADERLYNVHFNYRDDILLRVTKEKRAAGDWEGFAECKAKRETARHTLPSRLVPEMVYRCGYFDFECIFDSSNLDPALASDRDPTFDVDKKIESRIACCPIKSFLPKRNTSNLRGYKEVTSVSLVYGGSERDLIKKTRHVWYNAARVMPGVVPVKDESCGDVVTTNGVLTACESELKMLVEFMRAVRDHCDVLFVFNYDFDVMVLTSRV…	611	HCl
546	MLVEFMR	Annotated	MELFKLYNAFADCYPKQVSEAEFDAGDGDNQLIYVASVRLLENSMRVWACWPDTGDKKCFWVKPVYWPCVVSDETYALLAKAKPGLLSVTRALPQVSNMWLNNADTKQDVSCRIILFKSKQERQSIINILRKEFPTDANVGTFEGSESDMLGMAECILNRFLCCHFYRAPSFVLSESEPTVSLSQMWSCDAADERLYNVHFNYRDDILLRVTKEKRAAGDWEGFAECKAKRETARHTLPSRLVPEMVYRCGYFDFECIFDSSNLDPALASDRDPTFDVDKKIESRIACCPIKSFLPKRNTSNLRGYKEVTSVSLVYGGSERDLIKKTRHVWYNAARVMPGVVPVKDESCGDVVTTNGVLTACESELKMLVEFMRAVRDHCDVLFVFNYDFDVMVLTSRV…	611	Tris
547	DSENVPAEFIFLDNK	Annotated	MELFKLYNAFADCYPKQVSEAEFDAGDGDNQLIYVASVRLLENSMRVWACWPDTGDKKCFWVKPVYWPCVVSDETYALLAKAKPGLLSVTRALPQVSNMWLNNADTKQDVSCRIILFKSKQERQSIINILRKEFPTDANVGTFEGSESDMLGMAECILNRFLCCHFYRAPSFVLSESEPTVSLSQMWSCDAADERLYNVHFNYRDDILLRVTKEKRAAGDWEGFAECKAKRETARHTLPSRLVPEMVYRCGYFDFECIFDSSNLDPALASDRDPTFDVDKKIESRIACCPIKSFLPKRNTSNLRGYKEVTSVSLVYGGSERDLIKKTRHVWYNAARVMPGVVPVKDESCGDVVTTNGVLTACESELKMLVEFMRAVRDHCDVLFVFNYDFDVMVLTSRV…	611	HCl
548	LILSTMLVK	Annotated	MELFKLYNAFADCYPKQVSEAEFDAGDGDNQLIYVASVRLLENSMRVWACWPDTGDKKCFWVKPVYWPCVVSDETYALLAKAKPGLLSVTRALPQVSNMWLNNADTKQDVSCRIILFKSKQERQSIINILRKEFPTDANVGTFEGSESDMLGMAECILNRFLCCHFYRAPSFVLSESEPTVSLSQMWSCDAADERLYNVHFNYRDDILLRVTKEKRAAGDWEGFAECKAKRETARHTLPSRLVPEMVYRCGYFDFECIFDSSNLDPALASDRDPTFDVDKKIESRIACCPIKSFLPKRNTSNLRGYKEVTSVSLVYGGSERDLIKKTRHVWYNAARVMPGVVPVKDESCGDVVTTNGVLTACESELKMLVEFMRAVRDHCDVLFVFNYDFDVMVLTSRV…	611	Tris
549	YLMYNLADSELLAR	Annotated	MELFKLYNAFADCYPKQVSEAEFDAGDGDNQLIYVASVRLLENSMRVWACWPDTGDKKCFWVKPVYWPCVVSDETYALLAKAKPGLLSVTRALPQVSNMWLNNADTKQDVSCRIILFKSKQERQSIINILRKEFPTDANVGTFEGSESDMLGMAECILNRFLCCHFYRAPSFVLSESEPTVSLSQMWSCDAADERLYNVHFNYRDDILLRVTKEKRAAGDWEGFAECKAKRETARHTLPSRLVPEMVYRCGYFDFECIFDSSNLDPALASDRDPTFDVDKKIESRIACCPIKSFLPKRNTSNLRGYKEVTSVSLVYGGSERDLIKKTRHVWYNAARVMPGVVPVKDESCGDVVTTNGVLTACESELKMLVEFMRAVRDHCDVLFVFNYDFDVMVLTSRV…	611	Tris
550	SDPFCLEYVR	Annotated	MIGMTYTGPYIGTVCTYDFSSLYPSNMCDGGISPESIVSRSDPFCLEYVRNCVLLDWKKIPAASNMEEIKEYPHSEDLYTILCYKNREVGWTRFVTYTASSLGHYLSMRSQYKKRIKTEKDASLKAYYDQMQGEMKVCANSHYGVSQSLCQHLTTWSGRQKILLVENAVKHTPGMTVVYGDTDSVMYQCPPAEASPLNVDTVSSDVSAQEVNEYTKAKTREEGETVQRILVNLNDRLYEFMAERMVHVDHELNIRPLKRDEKDPKLFYLVDETLPTANKRVYLRDILDPSLISNLAYENTATVSINMAKKNYIYTNHELEDGVLTKTKEKLKGVQAIKNTAAGATVDFNNDILVAFRGWAVVYAGSFGNIKNIVAYKSWSNVKPGDFVYFCTTTPEFDR…	514	Tris; HCl
551	NCVLLDWK	Annotated	MIGMTYTGPYIGTVCTYDFSSLYPSNMCDGGISPESIVSRSDPFCLEYVRNCVLLDWKKIPAASNMEEIKEYPHSEDLYTILCYKNREVGWTRFVTYTASSLGHYLSMRSQYKKRIKTEKDASLKAYYDQMQGEMKVCANSHYGVSQSLCQHLTTWSGRQKILLVENAVKHTPGMTVVYGDTDSVMYQCPPAEASPLNVDTVSSDVSAQEVNEYTKAKTREEGETVQRILVNLNDRLYEFMAERMVHVDHELNIRPLKRDEKDPKLFYLVDETLPTANKRVYLRDILDPSLISNLAYENTATVSINMAKKNYIYTNHELEDGVLTKTKEKLKGVQAIKNTAAGATVDFNNDILVAFRGWAVVYAGSFGNIKNIVAYKSWSNVKPGDFVYFCTTTPEFDR…	514	Tris
552	ILLVENAVK	Annotated	MIGMTYTGPYIGTVCTYDFSSLYPSNMCDGGISPESIVSRSDPFCLEYVRNCVLLDWKKIPAASNMEEIKEYPHSEDLYTILCYKNREVGWTRFVTYTASSLGHYLSMRSQYKKRIKTEKDASLKAYYDQMQGEMKVCANSHYGVSQSLCQHLTTWSGRQKILLVENAVKHTPGMTVVYGDTDSVMYQCPPAEASPLNVDTVSSDVSAQEVNEYTKAKTREEGETVQRILVNLNDRLYEFMAERMVHVDHELNIRPLKRDEKDPKLFYLVDETLPTANKRVYLRDILDPSLISNLAYENTATVSINMAKKNYIYTNHELEDGVLTKTKEKLKGVQAIKNTAAGATVDFNNDILVAFRGWAVVYAGSFGNIKNIVAYKSWSNVKPGDFVYFCTTTPEFDR…	514	Tris
553	LLVENAVK	Annotated	MIGMTYTGPYIGTVCTYDFSSLYPSNMCDGGISPESIVSRSDPFCLEYVRNCVLLDWKKIPAASNMEEIKEYPHSEDLYTILCYKNREVGWTRFVTYTASSLGHYLSMRSQYKKRIKTEKDASLKAYYDQMQGEMKVCANSHYGVSQSLCQHLTTWSGRQKILLVENAVKHTPGMTVVYGDTDSVMYQCPPAEASPLNVDTVSSDVSAQEVNEYTKAKTREEGETVQRILVNLNDRLYEFMAERMVHVDHELNIRPLKRDEKDPKLFYLVDETLPTANKRVYLRDILDPSLISNLAYENTATVSINMAKKNYIYTNHELEDGVLTKTKEKLKGVQAIKNTAAGATVDFNNDILVAFRGWAVVYAGSFGNIKNIVAYKSWSNVKPGDFVYFCTTTPEFDR…	514	Tris
554	ILVNLNDR	Annotated	MIGMTYTGPYIGTVCTYDFSSLYPSNMCDGGISPESIVSRSDPFCLEYVRNCVLLDWKKIPAASNMEEIKEYPHSEDLYTILCYKNREVGWTRFVTYTASSLGHYLSMRSQYKKRIKTEKDASLKAYYDQMQGEMKVCANSHYGVSQSLCQHLTTWSGRQKILLVENAVKHTPGMTVVYGDTDSVMYQCPPAEASPLNVDTVSSDVSAQEVNEYTKAKTREEGETVQRILVNLNDRLYEFMAERMVHVDHELNIRPLKRDEKDPKLFYLVDETLPTANKRVYLRDILDPSLISNLAYENTATVSINMAKKNYIYTNHELEDGVLTKTKEKLKGVQAIKNTAAGATVDFNNDILVAFRGWAVVYAGSFGNIKNIVAYKSWSNVKPGDFVYFCTTTPEFDR…	514	Tris
555	LYEFMAER	Annotated	MIGMTYTGPYIGTVCTYDFSSLYPSNMCDGGISPESIVSRSDPFCLEYVRNCVLLDWKKIPAASNMEEIKEYPHSEDLYTILCYKNREVGWTRFVTYTASSLGHYLSMRSQYKKRIKTEKDASLKAYYDQMQGEMKVCANSHYGVSQSLCQHLTTWSGRQKILLVENAVKHTPGMTVVYGDTDSVMYQCPPAEASPLNVDTVSSDVSAQEVNEYTKAKTREEGETVQRILVNLNDRLYEFMAERMVHVDHELNIRPLKRDEKDPKLFYLVDETLPTANKRVYLRDILDPSLISNLAYENTATVSINMAKKNYIYTNHELEDGVLTKTKEKLKGVQAIKNTAAGATVDFNNDILVAFRGWAVVYAGSFGNIKNIVAYKSWSNVKPGDFVYFCTTTPEFDR…	514	Tris
556	MVHVDHELNIRPLKR	Annotated	MIGMTYTGPYIGTVCTYDFSSLYPSNMCDGGISPESIVSRSDPFCLEYVRNCVLLDWKKIPAASNMEEIKEYPHSEDLYTILCYKNREVGWTRFVTYTASSLGHYLSMRSQYKKRIKTEKDASLKAYYDQMQGEMKVCANSHYGVSQSLCQHLTTWSGRQKILLVENAVKHTPGMTVVYGDTDSVMYQCPPAEASPLNVDTVSSDVSAQEVNEYTKAKTREEGETVQRILVNLNDRLYEFMAERMVHVDHELNIRPLKRDEKDPKLFYLVDETLPTANKRVYLRDILDPSLISNLAYENTATVSINMAKKNYIYTNHELEDGVLTKTKEKLKGVQAIKNTAAGATVDFNNDILVAFRGWAVVYAGSFGNIKNIVAYKSWSNVKPGDFVYFCTTTPEFDR…	514	Tris
557	DAVVLNLVK	Annotated	MIGMTYTGPYIGTVCTYDFSSLYPSNMCDGGISPESIVSRSDPFCLEYVRNCVLLDWKKIPAASNMEEIKEYPHSEDLYTILCYKNREVGWTRFVTYTASSLGHYLSMRSQYKKRIKTEKDASLKAYYDQMQGEMKVCANSHYGVSQSLCQHLTTWSGRQKILLVENAVKHTPGMTVVYGDTDSVMYQCPPAEASPLNVDTVSSDVSAQEVNEYTKAKTREEGETVQRILVNLNDRLYEFMAERMVHVDHELNIRPLKRDEKDPKLFYLVDETLPTANKRVYLRDILDPSLISNLAYENTATVSINMAKKNYIYTNHELEDGVLTKTKEKLKGVQAIKNTAAGATVDFNNDILVAFRGWAVVYAGSFGNIKNIVAYKSWSNVKPGDFVYFCTTTPEFDR…	514	Tris
558	FWSASAGFTNWR	Annotated	MIGMTYTGPYIGTVCTYDFSSLYPSNMCDGGISPESIVSRSDPFCLEYVRNCVLLDWKKIPAASNMEEIKEYPHSEDLYTILCYKNREVGWTRFVTYTASSLGHYLSMRSQYKKRIKTEKDASLKAYYDQMQGEMKVCANSHYGVSQSLCQHLTTWSGRQKILLVENAVKHTPGMTVVYGDTDSVMYQCPPAEASPLNVDTVSSDVSAQEVNEYTKAKTREEGETVQRILVNLNDRLYEFMAERMVHVDHELNIRPLKRDEKDPKLFYLVDETLPTANKRVYLRDILDPSLISNLAYENTATVSINMAKKNYIYTNHELEDGVLTKTKEKLKGVQAIKNTAAGATVDFNNDILVAFRGWAVVYAGSFGNIKNIVAYKSWSNVKPGDFVYFCTTTPEFDR…	514	Tris
559	QVPILSFLK	Annotated	MSQRIDPEYKKQVPILSFLKGYRFDVKDDVLIRDMWGTSAIHLNDMTIDDLMYALDWPDVVSDEDAEWREQSEEALQRDERKESELVKTLNGIMSGDLLHQQEEVKRAKAIKKGTMDAYVSPPKQADDQQKLPGLVETETTVENKIAYDRRVPRFHPMALKHALSIAAVTEVANYGVHLLFDMFVPKTGKVPVGWPLRAKLERGLAFIRDTHTRMKELQQQGHSVFNTLYSTPVRKGLLDDAEFQESFVKPVDLNENNIIKILVSLSHNGRVDYYYYISFRPPLI	285	Tris
560	VPVGWPLR	Annotated	MSQRIDPEYKKQVPILSFLKGYRFDVKDDVLIRDMWGTSAIHLNDMTIDDLMYALDWPDVVSDEDAEWREQSEEALQRDERKESELVKTLNGIMSGDLLHQQEEVKRAKAIKKGTMDAYVSPPKQADDQQKLPGLVETETTVENKIAYDRRVPRFHPMALKHALSIAAVTEVANYGVHLLFDMFVPKTGKVPVGWPLRAKLERGLAFIRDTHTRMKELQQQGHSVFNTLYSTPVRKGLLDDAEFQESFVKPVDLNENNIIKILVSLSHNGRVDYYYYISFRPPLI	285	Tris
561	GLLDDAEFQESFVKPVDLNENNIIK	Annotated	MSQRIDPEYKKQVPILSFLKGYRFDVKDDVLIRDMWGTSAIHLNDMTIDDLMYALDWPDVVSDEDAEWREQSEEALQRDERKESELVKTLNGIMSGDLLHQQEEVKRAKAIKKGTMDAYVSPPKQADDQQKLPGLVETETTVENKIAYDRRVPRFHPMALKHALSIAAVTEVANYGVHLLFDMFVPKTGKVPVGWPLRAKLERGLAFIRDTHTRMKELQQQGHSVFNTLYSTPVRKGLLDDAEFQESFVKPVDLNENNIIKILVSLSHNGRVDYYYYISFRPPLI	285	Tris
562	KLSVTVGK	Annotated	MRPEHIKSVLDSTRALLTKKLSVTVGKFTHEDLRVPRCLRELVGWIDLVPYTGDPTDSETIQLCENLYQYQILLGAAKYHCTEVYDKHLQEVDWIREDVEILEYPPAVATEFELKIFFRRRKSALDRFKSKRNGPSTHCAFCESFWTMALAGDAKFNKFVEDQYTVDARNPKLLLRNLSQVCLQEFQKSVS	191	Tris
563	EDVEILEYPPAVATEFELK	Annotated	MRPEHIKSVLDSTRALLTKKLSVTVGKFTHEDLRVPRCLRELVGWIDLVPYTGDPTDSETIQLCENLYQYQILLGAAKYHCTEVYDKHLQEVDWIREDVEILEYPPAVATEFELKIFFRRRKSALDRFKSKRNGPSTHCAFCESFWTMALAGDAKFNKFVEDQYTVDARNPKLLLRNLSQVCLQEFQKSVS	191	HCl
564	FNKFVEDQYTVDAR	Annotated	MRPEHIKSVLDSTRALLTKKLSVTVGKFTHEDLRVPRCLRELVGWIDLVPYTGDPTDSETIQLCENLYQYQILLGAAKYHCTEVYDKHLQEVDWIREDVEILEYPPAVATEFELKIFFRRRKSALDRFKSKRNGPSTHCAFCESFWTMALAGDAKFNKFVEDQYTVDARNPKLLLRNLSQVCLQEFQKSVS	191	Tris
565	FVEDQYTVDAR	Annotated	MRPEHIKSVLDSTRALLTKKLSVTVGKFTHEDLRVPRCLRELVGWIDLVPYTGDPTDSETIQLCENLYQYQILLGAAKYHCTEVYDKHLQEVDWIREDVEILEYPPAVATEFELKIFFRRRKSALDRFKSKRNGPSTHCAFCESFWTMALAGDAKFNKFVEDQYTVDARNPKLLLRNLSQVCLQEFQKSVS	191	HCl
566	ATFGLDYVSLGR	Annotated	MIFFFFFSELSLKIFFWVALSQKVFPLCSLHRITRFTRPHIEFVCRVRATFGLDYVSLGREKVDFSGAMVQSTKSVEAPLLYSKIRINRFVAAGKNFASVAMVR	104	Tris
567	LLTESQAGSMLR	Annotated	MASASSSTTLNRSHSRLDSSSKRTRTLTVTTTDNNRLRVRTIPTDAQSWSWTPEAEDMGPHLRSRPHTGRLLTESQAGSMLRFWGRRPDGSVLILRNGALIETLDDDPSSYFRTLPKTLHQDDLVPIYCDRCLPYTRPWSDAPNCFEDVLPDHGYTVIGTAGVFSRTVSETRGMEQTSKYYHLPLKDLELFTHTQASNKVLLVHSDIPIGKIICYWHVHDPENNHCAVNAFLILTDQSLQSIFTRCKGLSWTTTSVIASEISLVGVPGRAASLIHKTHRLSEATRGDCEISRQPLPHLKTLGYGGQLSKRAAATVMASLSESELKKLSENPEDQRKEWRQMVEMLMGQLDLLYEATIAKGDENDVPASKRYLTEGRELFNKLHELKAHLEKLESSATEQ…	777	HCl
568	NGALIETLDDDPSSYFR	Annotated	MASASSSTTLNRSHSRLDSSSKRTRTLTVTTTDNNRLRVRTIPTDAQSWSWTPEAEDMGPHLRSRPHTGRLLTESQAGSMLRFWGRRPDGSVLILRNGALIETLDDDPSSYFRTLPKTLHQDDLVPIYCDRCLPYTRPWSDAPNCFEDVLPDHGYTVIGTAGVFSRTVSETRGMEQTSKYYHLPLKDLELFTHTQASNKVLLVHSDIPIGKIICYWHVHDPENNHCAVNAFLILTDQSLQSIFTRCKGLSWTTTSVIASEISLVGVPGRAASLIHKTHRLSEATRGDCEISRQPLPHLKTLGYGGQLSKRAAATVMASLSESELKKLSENPEDQRKEWRQMVEMLMGQLDLLYEATIAKGDENDVPASKRYLTEGRELFNKLHELKAHLEKLESSATEQ…	777	Tris
569	TLHQDDLVPIYCDR	Annotated	MASASSSTTLNRSHSRLDSSSKRTRTLTVTTTDNNRLRVRTIPTDAQSWSWTPEAEDMGPHLRSRPHTGRLLTESQAGSMLRFWGRRPDGSVLILRNGALIETLDDDPSSYFRTLPKTLHQDDLVPIYCDRCLPYTRPWSDAPNCFEDVLPDHGYTVIGTAGVFSRTVSETRGMEQTSKYYHLPLKDLELFTHTQASNKVLLVHSDIPIGKIICYWHVHDPENNHCAVNAFLILTDQSLQSIFTRCKGLSWTTTSVIASEISLVGVPGRAASLIHKTHRLSEATRGDCEISRQPLPHLKTLGYGGQLSKRAAATVMASLSESELKKLSENPEDQRKEWRQMVEMLMGQLDLLYEATIAKGDENDVPASKRYLTEGRELFNKLHELKAHLEKLESSATEQ…	777	Tris
570	LESSATEQDATTNNSTPGPK	Annotated	MASASSSTTLNRSHSRLDSSSKRTRTLTVTTTDNNRLRVRTIPTDAQSWSWTPEAEDMGPHLRSRPHTGRLLTESQAGSMLRFWGRRPDGSVLILRNGALIETLDDDPSSYFRTLPKTLHQDDLVPIYCDRCLPYTRPWSDAPNCFEDVLPDHGYTVIGTAGVFSRTVSETRGMEQTSKYYHLPLKDLELFTHTQASNKVLLVHSDIPIGKIICYWHVHDPENNHCAVNAFLILTDQSLQSIFTRCKGLSWTTTSVIASEISLVGVPGRAASLIHKTHRLSEATRGDCEISRQPLPHLKTLGYGGQLSKRAAATVMASLSESELKKLSENPEDQRKEWRQMVEMLMGQLDLLYEATIAKGDENDVPASKRYLTEGRELFNKLHELKAHLEKLESSATEQ…	777	Tris; HCl
571	EDSQTKPEGVEVK	Annotated	MASASSSTTLNRSHSRLDSSSKRTRTLTVTTTDNNRLRVRTIPTDAQSWSWTPEAEDMGPHLRSRPHTGRLLTESQAGSMLRFWGRRPDGSVLILRNGALIETLDDDPSSYFRTLPKTLHQDDLVPIYCDRCLPYTRPWSDAPNCFEDVLPDHGYTVIGTAGVFSRTVSETRGMEQTSKYYHLPLKDLELFTHTQASNKVLLVHSDIPIGKIICYWHVHDPENNHCAVNAFLILTDQSLQSIFTRCKGLSWTTTSVIASEISLVGVPGRAASLIHKTHRLSEATRGDCEISRQPLPHLKTLGYGGQLSKRAAATVMASLSESELKKLSENPEDQRKEWRQMVEMLMGQLDLLYEATIAKGDENDVPASKRYLTEGRELFNKLHELKAHLEKLESSATEQ…	777	Tris
572	TPAPAPPDHTLQK	Annotated	MASASSSTTLNRSHSRLDSSSKRTRTLTVTTTDNNRLRVRTIPTDAQSWSWTPEAEDMGPHLRSRPHTGRLLTESQAGSMLRFWGRRPDGSVLILRNGALIETLDDDPSSYFRTLPKTLHQDDLVPIYCDRCLPYTRPWSDAPNCFEDVLPDHGYTVIGTAGVFSRTVSETRGMEQTSKYYHLPLKDLELFTHTQASNKVLLVHSDIPIGKIICYWHVHDPENNHCAVNAFLILTDQSLQSIFTRCKGLSWTTTSVIASEISLVGVPGRAASLIHKTHRLSEATRGDCEISRQPLPHLKTLGYGGQLSKRAAATVMASLSESELKKLSENPEDQRKEWRQMVEMLMGQLDLLYEATIAKGDENDVPASKRYLTEGRELFNKLHELKAHLEKLESSATEQ…	777	Tris
573	ASNTNDIR	Annotated	MASASSSTTLNRSHSRLDSSSKRTRTLTVTTTDNNRLRVRTIPTDAQSWSWTPEAEDMGPHLRSRPHTGRLLTESQAGSMLRFWGRRPDGSVLILRNGALIETLDDDPSSYFRTLPKTLHQDDLVPIYCDRCLPYTRPWSDAPNCFEDVLPDHGYTVIGTAGVFSRTVSETRGMEQTSKYYHLPLKDLELFTHTQASNKVLLVHSDIPIGKIICYWHVHDPENNHCAVNAFLILTDQSLQSIFTRCKGLSWTTTSVIASEISLVGVPGRAASLIHKTHRLSEATRGDCEISRQPLPHLKTLGYGGQLSKRAAATVMASLSESELKKLSENPEDQRKEWRQMVEMLMGQLDLLYEATIAKGDENDVPASKRYLTEGRELFNKLHELKAHLEKLESSATEQ…	777	Tris
574	ALADVLKPHVPVAAPPPPQTGMK	Annotated	MASASSSTTLNRSHSRLDSSSKRTRTLTVTTTDNNRLRVRTIPTDAQSWSWTPEAEDMGPHLRSRPHTGRLLTESQAGSMLRFWGRRPDGSVLILRNGALIETLDDDPSSYFRTLPKTLHQDDLVPIYCDRCLPYTRPWSDAPNCFEDVLPDHGYTVIGTAGVFSRTVSETRGMEQTSKYYHLPLKDLELFTHTQASNKVLLVHSDIPIGKIICYWHVHDPENNHCAVNAFLILTDQSLQSIFTRCKGLSWTTTSVIASEISLVGVPGRAASLIHKTHRLSEATRGDCEISRQPLPHLKTLGYGGQLSKRAAATVMASLSESELKKLSENPEDQRKEWRQMVEMLMGQLDLLYEATIAKGDENDVPASKRYLTEGRELFNKLHELKAHLEKLESSATEQ…	777	Tris; HCl
575	DFLEMFK	Annotated	MASASSSTTLNRSHSRLDSSSKRTRTLTVTTTDNNRLRVRTIPTDAQSWSWTPEAEDMGPHLRSRPHTGRLLTESQAGSMLRFWGRRPDGSVLILRNGALIETLDDDPSSYFRTLPKTLHQDDLVPIYCDRCLPYTRPWSDAPNCFEDVLPDHGYTVIGTAGVFSRTVSETRGMEQTSKYYHLPLKDLELFTHTQASNKVLLVHSDIPIGKIICYWHVHDPENNHCAVNAFLILTDQSLQSIFTRCKGLSWTTTSVIASEISLVGVPGRAASLIHKTHRLSEATRGDCEISRQPLPHLKTLGYGGQLSKRAAATVMASLSESELKKLSENPEDQRKEWRQMVEMLMGQLDLLYEATIAKGDENDVPASKRYLTEGRELFNKLHELKAHLEKLESSATEQ…	777	Tris; HCl
576	LVQQLQQPAAAASVAQPAQTPVTHQQYR	Annotated	MASASSSTTLNRSHSRLDSSSKRTRTLTVTTTDNNRLRVRTIPTDAQSWSWTPEAEDMGPHLRSRPHTGRLLTESQAGSMLRFWGRRPDGSVLILRNGALIETLDDDPSSYFRTLPKTLHQDDLVPIYCDRCLPYTRPWSDAPNCFEDVLPDHGYTVIGTAGVFSRTVSETRGMEQTSKYYHLPLKDLELFTHTQASNKVLLVHSDIPIGKIICYWHVHDPENNHCAVNAFLILTDQSLQSIFTRCKGLSWTTTSVIASEISLVGVPGRAASLIHKTHRLSEATRGDCEISRQPLPHLKTLGYGGQLSKRAAATVMASLSESELKKLSENPEDQRKEWRQMVEMLMGQLDLLYEATIAKGDENDVPASKRYLTEGRELFNKLHELKAHLEKLESSATEQ…	777	Tris; HCl
577	LVQQLQQPAAAASVAQPAQ	Annotated	MASASSSTTLNRSHSRLDSSSKRTRTLTVTTTDNNRLRVRTIPTDAQSWSWTPEAEDMGPHLRSRPHTGRLLTESQAGSMLRFWGRRPDGSVLILRNGALIETLDDDPSSYFRTLPKTLHQDDLVPIYCDRCLPYTRPWSDAPNCFEDVLPDHGYTVIGTAGVFSRTVSETRGMEQTSKYYHLPLKDLELFTHTQASNKVLLVHSDIPIGKIICYWHVHDPENNHCAVNAFLILTDQSLQSIFTRCKGLSWTTTSVIASEISLVGVPGRAASLIHKTHRLSEATRGDCEISRQPLPHLKTLGYGGQLSKRAAATVMASLSESELKKLSENPEDQRKEWRQMVEMLMGQLDLLYEATIAKGDENDVPASKRYLTEGRELFNKLHELKAHLEKLESSATEQ…	777	HCl
578	VQQLQQPAAAASVAQPAQTPVTHQQYR	Annotated	MASASSSTTLNRSHSRLDSSSKRTRTLTVTTTDNNRLRVRTIPTDAQSWSWTPEAEDMGPHLRSRPHTGRLLTESQAGSMLRFWGRRPDGSVLILRNGALIETLDDDPSSYFRTLPKTLHQDDLVPIYCDRCLPYTRPWSDAPNCFEDVLPDHGYTVIGTAGVFSRTVSETRGMEQTSKYYHLPLKDLELFTHTQASNKVLLVHSDIPIGKIICYWHVHDPENNHCAVNAFLILTDQSLQSIFTRCKGLSWTTTSVIASEISLVGVPGRAASLIHKTHRLSEATRGDCEISRQPLPHLKTLGYGGQLSKRAAATVMASLSESELKKLSENPEDQRKEWRQMVEMLMGQLDLLYEATIAKGDENDVPASKRYLTEGRELFNKLHELKAHLEKLESSATEQ…	777	HCl
579	AASVAQPAQTPVTHQQYR	Annotated	MASASSSTTLNRSHSRLDSSSKRTRTLTVTTTDNNRLRVRTIPTDAQSWSWTPEAEDMGPHLRSRPHTGRLLTESQAGSMLRFWGRRPDGSVLILRNGALIETLDDDPSSYFRTLPKTLHQDDLVPIYCDRCLPYTRPWSDAPNCFEDVLPDHGYTVIGTAGVFSRTVSETRGMEQTSKYYHLPLKDLELFTHTQASNKVLLVHSDIPIGKIICYWHVHDPENNHCAVNAFLILTDQSLQSIFTRCKGLSWTTTSVIASEISLVGVPGRAASLIHKTHRLSEATRGDCEISRQPLPHLKTLGYGGQLSKRAAATVMASLSESELKKLSENPEDQRKEWRQMVEMLMGQLDLLYEATIAKGDENDVPASKRYLTEGRELFNKLHELKAHLEKLESSATEQ…	777	Tris
580	RMELTDDDFK	Annotated	MASASSSTTLNRSHSRLDSSSKRTRTLTVTTTDNNRLRVRTIPTDAQSWSWTPEAEDMGPHLRSRPHTGRLLTESQAGSMLRFWGRRPDGSVLILRNGALIETLDDDPSSYFRTLPKTLHQDDLVPIYCDRCLPYTRPWSDAPNCFEDVLPDHGYTVIGTAGVFSRTVSETRGMEQTSKYYHLPLKDLELFTHTQASNKVLLVHSDIPIGKIICYWHVHDPENNHCAVNAFLILTDQSLQSIFTRCKGLSWTTTSVIASEISLVGVPGRAASLIHKTHRLSEATRGDCEISRQPLPHLKTLGYGGQLSKRAAATVMASLSESELKKLSENPEDQRKEWRQMVEMLMGQLDLLYEATIAKGDENDVPASKRYLTEGRELFNKLHELKAHLEKLESSATEQ…	777	HCl
581	MELTDDDFK	Annotated	MASASSSTTLNRSHSRLDSSSKRTRTLTVTTTDNNRLRVRTIPTDAQSWSWTPEAEDMGPHLRSRPHTGRLLTESQAGSMLRFWGRRPDGSVLILRNGALIETLDDDPSSYFRTLPKTLHQDDLVPIYCDRCLPYTRPWSDAPNCFEDVLPDHGYTVIGTAGVFSRTVSETRGMEQTSKYYHLPLKDLELFTHTQASNKVLLVHSDIPIGKIICYWHVHDPENNHCAVNAFLILTDQSLQSIFTRCKGLSWTTTSVIASEISLVGVPGRAASLIHKTHRLSEATRGDCEISRQPLPHLKTLGYGGQLSKRAAATVMASLSESELKKLSENPEDQRKEWRQMVEMLMGQLDLLYEATIAKGDENDVPASKRYLTEGRELFNKLHELKAHLEKLESSATEQ…	777	Tris; HCl
582	ELTDDDFK	Annotated	MASASSSTTLNRSHSRLDSSSKRTRTLTVTTTDNNRLRVRTIPTDAQSWSWTPEAEDMGPHLRSRPHTGRLLTESQAGSMLRFWGRRPDGSVLILRNGALIETLDDDPSSYFRTLPKTLHQDDLVPIYCDRCLPYTRPWSDAPNCFEDVLPDHGYTVIGTAGVFSRTVSETRGMEQTSKYYHLPLKDLELFTHTQASNKVLLVHSDIPIGKIICYWHVHDPENNHCAVNAFLILTDQSLQSIFTRCKGLSWTTTSVIASEISLVGVPGRAASLIHKTHRLSEATRGDCEISRQPLPHLKTLGYGGQLSKRAAATVMASLSESELKKLSENPEDQRKEWRQMVEMLMGQLDLLYEATIAKGDENDVPASKRYLTEGRELFNKLHELKAHLEKLESSATEQ…	777	HCl
583	EMMAEFAQTSGATTAAASTSGAAPAQTTDVK	Annotated	MASASSSTTLNRSHSRLDSSSKRTRTLTVTTTDNNRLRVRTIPTDAQSWSWTPEAEDMGPHLRSRPHTGRLLTESQAGSMLRFWGRRPDGSVLILRNGALIETLDDDPSSYFRTLPKTLHQDDLVPIYCDRCLPYTRPWSDAPNCFEDVLPDHGYTVIGTAGVFSRTVSETRGMEQTSKYYHLPLKDLELFTHTQASNKVLLVHSDIPIGKIICYWHVHDPENNHCAVNAFLILTDQSLQSIFTRCKGLSWTTTSVIASEISLVGVPGRAASLIHKTHRLSEATRGDCEISRQPLPHLKTLGYGGQLSKRAAATVMASLSESELKKLSENPEDQRKEWRQMVEMLMGQLDLLYEATIAKGDENDVPASKRYLTEGRELFNKLHELKAHLEKLESSATEQ…	777	Tris; HCl
584	FAQTSGATTAAASTSGAAPAQTTDVK	Annotated	MASASSSTTLNRSHSRLDSSSKRTRTLTVTTTDNNRLRVRTIPTDAQSWSWTPEAEDMGPHLRSRPHTGRLLTESQAGSMLRFWGRRPDGSVLILRNGALIETLDDDPSSYFRTLPKTLHQDDLVPIYCDRCLPYTRPWSDAPNCFEDVLPDHGYTVIGTAGVFSRTVSETRGMEQTSKYYHLPLKDLELFTHTQASNKVLLVHSDIPIGKIICYWHVHDPENNHCAVNAFLILTDQSLQSIFTRCKGLSWTTTSVIASEISLVGVPGRAASLIHKTHRLSEATRGDCEISRQPLPHLKTLGYGGQLSKRAAATVMASLSESELKKLSENPEDQRKEWRQMVEMLMGQLDLLYEATIAKGDENDVPASKRYLTEGRELFNKLHELKAHLEKLESSATEQ…	777	HCl
585	AQTSGATTAAASTSGAAPAQTTDVK	Annotated	MASASSSTTLNRSHSRLDSSSKRTRTLTVTTTDNNRLRVRTIPTDAQSWSWTPEAEDMGPHLRSRPHTGRLLTESQAGSMLRFWGRRPDGSVLILRNGALIETLDDDPSSYFRTLPKTLHQDDLVPIYCDRCLPYTRPWSDAPNCFEDVLPDHGYTVIGTAGVFSRTVSETRGMEQTSKYYHLPLKDLELFTHTQASNKVLLVHSDIPIGKIICYWHVHDPENNHCAVNAFLILTDQSLQSIFTRCKGLSWTTTSVIASEISLVGVPGRAASLIHKTHRLSEATRGDCEISRQPLPHLKTLGYGGQLSKRAAATVMASLSESELKKLSENPEDQRKEWRQMVEMLMGQLDLLYEATIAKGDENDVPASKRYLTEGRELFNKLHELKAHLEKLESSATEQ…	777	HCl
586	TSGATTAAASTSGAAPAQTTDVK	Annotated	MASASSSTTLNRSHSRLDSSSKRTRTLTVTTTDNNRLRVRTIPTDAQSWSWTPEAEDMGPHLRSRPHTGRLLTESQAGSMLRFWGRRPDGSVLILRNGALIETLDDDPSSYFRTLPKTLHQDDLVPIYCDRCLPYTRPWSDAPNCFEDVLPDHGYTVIGTAGVFSRTVSETRGMEQTSKYYHLPLKDLELFTHTQASNKVLLVHSDIPIGKIICYWHVHDPENNHCAVNAFLILTDQSLQSIFTRCKGLSWTTTSVIASEISLVGVPGRAASLIHKTHRLSEATRGDCEISRQPLPHLKTLGYGGQLSKRAAATVMASLSESELKKLSENPEDQRKEWRQMVEMLMGQLDLLYEATIAKGDENDVPASKRYLTEGRELFNKLHELKAHLEKLESSATEQ…	777	HCl
587	ASTSGAAPAQTTDVK	Annotated	MASASSSTTLNRSHSRLDSSSKRTRTLTVTTTDNNRLRVRTIPTDAQSWSWTPEAEDMGPHLRSRPHTGRLLTESQAGSMLRFWGRRPDGSVLILRNGALIETLDDDPSSYFRTLPKTLHQDDLVPIYCDRCLPYTRPWSDAPNCFEDVLPDHGYTVIGTAGVFSRTVSETRGMEQTSKYYHLPLKDLELFTHTQASNKVLLVHSDIPIGKIICYWHVHDPENNHCAVNAFLILTDQSLQSIFTRCKGLSWTTTSVIASEISLVGVPGRAASLIHKTHRLSEATRGDCEISRQPLPHLKTLGYGGQLSKRAAATVMASLSESELKKLSENPEDQRKEWRQMVEMLMGQLDLLYEATIAKGDENDVPASKRYLTEGRELFNKLHELKAHLEKLESSATEQ…	777	Tris
588	QLVADAIK	Annotated	MASASSSTTLNRSHSRLDSSSKRTRTLTVTTTDNNRLRVRTIPTDAQSWSWTPEAEDMGPHLRSRPHTGRLLTESQAGSMLRFWGRRPDGSVLILRNGALIETLDDDPSSYFRTLPKTLHQDDLVPIYCDRCLPYTRPWSDAPNCFEDVLPDHGYTVIGTAGVFSRTVSETRGMEQTSKYYHLPLKDLELFTHTQASNKVLLVHSDIPIGKIICYWHVHDPENNHCAVNAFLILTDQSLQSIFTRCKGLSWTTTSVIASEISLVGVPGRAASLIHKTHRLSEATRGDCEISRQPLPHLKTLGYGGQLSKRAAATVMASLSESELKKLSENPEDQRKEWRQMVEMLMGQLDLLYEATIAKGDENDVPASKRYLTEGRELFNKLHELKAHLEKLESSATEQ…	777	Tris; HCl
589	AAVLPAPAPVQQQQQQSTQQAVQQQLPISTQVANLAAATGR	Annotated	MASASSSTTLNRSHSRLDSSSKRTRTLTVTTTDNNRLRVRTIPTDAQSWSWTPEAEDMGPHLRSRPHTGRLLTESQAGSMLRFWGRRPDGSVLILRNGALIETLDDDPSSYFRTLPKTLHQDDLVPIYCDRCLPYTRPWSDAPNCFEDVLPDHGYTVIGTAGVFSRTVSETRGMEQTSKYYHLPLKDLELFTHTQASNKVLLVHSDIPIGKIICYWHVHDPENNHCAVNAFLILTDQSLQSIFTRCKGLSWTTTSVIASEISLVGVPGRAASLIHKTHRLSEATRGDCEISRQPLPHLKTLGYGGQLSKRAAATVMASLSESELKKLSENPEDQRKEWRQMVEMLMGQLDLLYEATIAKGDENDVPASKRYLTEGRELFNKLHELKAHLEKLESSATEQ…	777	HCl
590	AVQQQLPISTQVANLAAATGR	Annotated	MASASSSTTLNRSHSRLDSSSKRTRTLTVTTTDNNRLRVRTIPTDAQSWSWTPEAEDMGPHLRSRPHTGRLLTESQAGSMLRFWGRRPDGSVLILRNGALIETLDDDPSSYFRTLPKTLHQDDLVPIYCDRCLPYTRPWSDAPNCFEDVLPDHGYTVIGTAGVFSRTVSETRGMEQTSKYYHLPLKDLELFTHTQASNKVLLVHSDIPIGKIICYWHVHDPENNHCAVNAFLILTDQSLQSIFTRCKGLSWTTTSVIASEISLVGVPGRAASLIHKTHRLSEATRGDCEISRQPLPHLKTLGYGGQLSKRAAATVMASLSESELKKLSENPEDQRKEWRQMVEMLMGQLDLLYEATIAKGDENDVPASKRYLTEGRELFNKLHELKAHLEKLESSATEQ…	777	Tris
591	DDDVLSASSSSR	Annotated	MASASSSTTLNRSHSRLDSSSKRTRTLTVTTTDNNRLRVRTIPTDAQSWSWTPEAEDMGPHLRSRPHTGRLLTESQAGSMLRFWGRRPDGSVLILRNGALIETLDDDPSSYFRTLPKTLHQDDLVPIYCDRCLPYTRPWSDAPNCFEDVLPDHGYTVIGTAGVFSRTVSETRGMEQTSKYYHLPLKDLELFTHTQASNKVLLVHSDIPIGKIICYWHVHDPENNHCAVNAFLILTDQSLQSIFTRCKGLSWTTTSVIASEISLVGVPGRAASLIHKTHRLSEATRGDCEISRQPLPHLKTLGYGGQLSKRAAATVMASLSESELKKLSENPEDQRKEWRQMVEMLMGQLDLLYEATIAKGDENDVPASKRYLTEGRELFNKLHELKAHLEKLESSATEQ…	777	Tris; HCl
592	LFSVCGTQWPR	Annotated	MCVHTSTSRLDMGAYVSIPSTTSSAAATTSPPPMQQQQQQQQKTAADSQHQRNAAATGVKLFSVCGTQWPRTLFDAEHFHSDKCYRVEYEHGREFGYAVYEMPKCTVAANPRDTIDFVNRTTQELVAQMDKGIISTEEMQLLIEINTQYRNKMWAGDSSRMVSPLTYGSQHVIYGVSHLCGSLLRKLSGLRFFVYDPKSQSLTVRLVVKEDEDANGHHHRQQQTPRTHHTHRRSELVLDTRGGGYGPASSKSTSHRSTPY	260	Tris
593	TLFDAEHFHSDK	Annotated	MCVHTSTSRLDMGAYVSIPSTTSSAAATTSPPPMQQQQQQQQKTAADSQHQRNAAATGVKLFSVCGTQWPRTLFDAEHFHSDKCYRVEYEHGREFGYAVYEMPKCTVAANPRDTIDFVNRTTQELVAQMDKGIISTEEMQLLIEINTQYRNKMWAGDSSRMVSPLTYGSQHVIYGVSHLCGSLLRKLSGLRFFVYDPKSQSLTVRLVVKEDEDANGHHHRQQQTPRTHHTHRRSELVLDTRGGGYGPASSKSTSHRSTPY	260	Tris
594	EFGYAVYEMPK	Annotated	MCVHTSTSRLDMGAYVSIPSTTSSAAATTSPPPMQQQQQQQQKTAADSQHQRNAAATGVKLFSVCGTQWPRTLFDAEHFHSDKCYRVEYEHGREFGYAVYEMPKCTVAANPRDTIDFVNRTTQELVAQMDKGIISTEEMQLLIEINTQYRNKMWAGDSSRMVSPLTYGSQHVIYGVSHLCGSLLRKLSGLRFFVYDPKSQSLTVRLVVKEDEDANGHHHRQQQTPRTHHTHRRSELVLDTRGGGYGPASSKSTSHRSTPY	260	Tris
595	DTIDFVNR	Annotated	MCVHTSTSRLDMGAYVSIPSTTSSAAATTSPPPMQQQQQQQQKTAADSQHQRNAAATGVKLFSVCGTQWPRTLFDAEHFHSDKCYRVEYEHGREFGYAVYEMPKCTVAANPRDTIDFVNRTTQELVAQMDKGIISTEEMQLLIEINTQYRNKMWAGDSSRMVSPLTYGSQHVIYGVSHLCGSLLRKLSGLRFFVYDPKSQSLTVRLVVKEDEDANGHHHRQQQTPRTHHTHRRSELVLDTRGGGYGPASSKSTSHRSTPY	260	Tris; HCl
596	TTQELVAQMDK	Annotated	MCVHTSTSRLDMGAYVSIPSTTSSAAATTSPPPMQQQQQQQQKTAADSQHQRNAAATGVKLFSVCGTQWPRTLFDAEHFHSDKCYRVEYEHGREFGYAVYEMPKCTVAANPRDTIDFVNRTTQELVAQMDKGIISTEEMQLLIEINTQYRNKMWAGDSSRMVSPLTYGSQHVIYGVSHLCGSLLRKLSGLRFFVYDPKSQSLTVRLVVKEDEDANGHHHRQQQTPRTHHTHRRSELVLDTRGGGYGPASSKSTSHRSTPY	260	HCl
597	FFVYDPK	Annotated	MCVHTSTSRLDMGAYVSIPSTTSSAAATTSPPPMQQQQQQQQKTAADSQHQRNAAATGVKLFSVCGTQWPRTLFDAEHFHSDKCYRVEYEHGREFGYAVYEMPKCTVAANPRDTIDFVNRTTQELVAQMDKGIISTEEMQLLIEINTQYRNKMWAGDSSRMVSPLTYGSQHVIYGVSHLCGSLLRKLSGLRFFVYDPKSQSLTVRLVVKEDEDANGHHHRQQQTPRTHHTHRRSELVLDTRGGGYGPASSKSTSHRSTPY	260	Tris
598	RLEEALLMLK	Annotated	MSRRPQVFQPAEEGDEEEALLDSMDQEFIRLQDESDDREGFRLSASSSFLNDDMSVTRRDSMAVAGGGSEQNEDELPNFQRQYTASALETSGALSTRVSNPIKTGYCPLCAAHCMPQETVHRRLEEALLMLKNDIKGAWSIFQTTRRSLGTGDDNIFRNVKLVELKRHLLYHSIAQTQDLAEETVARQLISEMVAESDALRTHMVRTFKLPNNKTVRVLNKDICAQLNTNRKLILDSLKLSSNARARKNTTRMQLQIPSTILSIQQSSGSTSASASSSGGSQGTPRIRELPST	293	Tris
599	GAWSIFQTTR	Annotated	MSRRPQVFQPAEEGDEEEALLDSMDQEFIRLQDESDDREGFRLSASSSFLNDDMSVTRRDSMAVAGGGSEQNEDELPNFQRQYTASALETSGALSTRVSNPIKTGYCPLCAAHCMPQETVHRRLEEALLMLKNDIKGAWSIFQTTRRSLGTGDDNIFRNVKLVELKRHLLYHSIAQTQDLAEETVARQLISEMVAESDALRTHMVRTFKLPNNKTVRVLNKDICAQLNTNRKLILDSLKLSSNARARKNTTRMQLQIPSTILSIQQSSGSTSASASSSGGSQGTPRIRELPST	293	Tris
600	NALDLVDSNR	Annotated	MAIVRRSHSMDTHPSIFEDILEWPGVRTNLQAVDDTSSQLRSKISALEDELRNALDLVDSNRASLTALLLRHDPEFRVNVRDDQEENAEHGDDDFTSTCTYTLEAEIDRVRGLYFGEGCEWTQRYDSEGRLEGCFPNGGSPEIPTNFKESAKRLEGPPRTVHCVKTIHTLKQRCLASLTVNSKFITAHVL	190	Tris
601	NTSEPEWVEFK	Annotated	MLPERRLSRDPDQFQRERKETRGSSENRTLRQDHTHAQATMPGEPDRQQQVHHGSRPVSRDYEPAASDPSRPQQQQIYTLSQSVTVHWNHECKLHLTRNITPNIYPRNTSEPEWVEFKHSLDDIIRVEPRISYCAKQELDNVVFYVRPAIPSSRLVLDPFNSFSDGRIQIIDGDTLCITFSC	182	Tris; HCl
602	TSEPEWVEFK	Annotated	MLPERRLSRDPDQFQRERKETRGSSENRTLRQDHTHAQATMPGEPDRQQQVHHGSRPVSRDYEPAASDPSRPQQQQIYTLSQSVTVHWNHECKLHLTRNITPNIYPRNTSEPEWVEFKHSLDDIIRVEPRISYCAKQELDNVVFYVRPAIPSSRLVLDPFNSFSDGRIQIIDGDTLCITFSC	182	Tris
603	QELDNVVFYVR	Annotated	MLPERRLSRDPDQFQRERKETRGSSENRTLRQDHTHAQATMPGEPDRQQQVHHGSRPVSRDYEPAASDPSRPQQQQIYTLSQSVTVHWNHECKLHLTRNITPNIYPRNTSEPEWVEFKHSLDDIIRVEPRISYCAKQELDNVVFYVRPAIPSSRLVLDPFNSFSDGRIQIIDGDTLCITFSC	182	Tris; HCl
604	QELDNVVFYVRPAIPSSR	Annotated	MLPERRLSRDPDQFQRERKETRGSSENRTLRQDHTHAQATMPGEPDRQQQVHHGSRPVSRDYEPAASDPSRPQQQQIYTLSQSVTVHWNHECKLHLTRNITPNIYPRNTSEPEWVEFKHSLDDIIRVEPRISYCAKQELDNVVFYVRPAIPSSRLVLDPFNSFSDGRIQIIDGDTLCITFSC	182	Tris
605	YVRPAIPSSR	Annotated	MLPERRLSRDPDQFQRERKETRGSSENRTLRQDHTHAQATMPGEPDRQQQVHHGSRPVSRDYEPAASDPSRPQQQQIYTLSQSVTVHWNHECKLHLTRNITPNIYPRNTSEPEWVEFKHSLDDIIRVEPRISYCAKQELDNVVFYVRPAIPSSRLVLDPFNSFSDGRIQIIDGDTLCITFSC	182	HCl
606	LVLDPFNSFSDGR	Annotated	MLPERRLSRDPDQFQRERKETRGSSENRTLRQDHTHAQATMPGEPDRQQQVHHGSRPVSRDYEPAASDPSRPQQQQIYTLSQSVTVHWNHECKLHLTRNITPNIYPRNTSEPEWVEFKHSLDDIIRVEPRISYCAKQELDNVVFYVRPAIPSSRLVLDPFNSFSDGRIQIIDGDTLCITFSC	182	Tris; HCl
607	MYGLNNAQGFIDTEWIDR	Annotated	MYGLNNAQGFIDTEWIDRQSIAMTAQETSRLLNPYLATKGQRVDPSNLYIPDGIFVTYTPTGPDPGVAHGGGYYYRPSLQGFGSMMDEADTLDDLQANVLYSNQGQWTRLALCGLANTANYPIDLYDQKDTKYRIINTGAEPLHSGDAFVVEPPSVEASKAQVDSMKNNTIRAEGSFRPDNMALGGYPATNRVPSELTHRMKHVMARDIGMCVDLVQSGSSGMSQGISRLYNTQTELGQSVKNTVMATTLDALDSISVLLVMMKRVASLPTPVLRIFGDYYNFKHNKGQLDPSVLIEIWKNPAVADLFMDSMDFGMKSIHRLKNGTYGSAIKSTEANPTSMRGEVMYNAYGGQYLTGDTFEGIIHSFNGL	370	Tris; HCl
608	MYGLNNAQGFIDT	Annotated	MYGLNNAQGFIDTEWIDRQSIAMTAQETSRLLNPYLATKGQRVDPSNLYIPDGIFVTYTPTGPDPGVAHGGGYYYRPSLQGFGSMMDEADTLDDLQANVLYSNQGQWTRLALCGLANTANYPIDLYDQKDTKYRIINTGAEPLHSGDAFVVEPPSVEASKAQVDSMKNNTIRAEGSFRPDNMALGGYPATNRVPSELTHRMKHVMARDIGMCVDLVQSGSSGMSQGISRLYNTQTELGQSVKNTVMATTLDALDSISVLLVMMKRVASLPTPVLRIFGDYYNFKHNKGQLDPSVLIEIWKNPAVADLFMDSMDFGMKSIHRLKNGTYGSAIKSTEANPTSMRGEVMYNAYGGQYLTGDTFEGIIHSFNGL	370	HCl
609	NAQGFIDTEWIDR	Annotated	MYGLNNAQGFIDTEWIDRQSIAMTAQETSRLLNPYLATKGQRVDPSNLYIPDGIFVTYTPTGPDPGVAHGGGYYYRPSLQGFGSMMDEADTLDDLQANVLYSNQGQWTRLALCGLANTANYPIDLYDQKDTKYRIINTGAEPLHSGDAFVVEPPSVEASKAQVDSMKNNTIRAEGSFRPDNMALGGYPATNRVPSELTHRMKHVMARDIGMCVDLVQSGSSGMSQGISRLYNTQTELGQSVKNTVMATTLDALDSISVLLVMMKRVASLPTPVLRIFGDYYNFKHNKGQLDPSVLIEIWKNPAVADLFMDSMDFGMKSIHRLKNGTYGSAIKSTEANPTSMRGEVMYNAYGGQYLTGDTFEGIIHSFNGL	370	Tris; HCl
610	AQGFIDTEWIDR	Annotated	MYGLNNAQGFIDTEWIDRQSIAMTAQETSRLLNPYLATKGQRVDPSNLYIPDGIFVTYTPTGPDPGVAHGGGYYYRPSLQGFGSMMDEADTLDDLQANVLYSNQGQWTRLALCGLANTANYPIDLYDQKDTKYRIINTGAEPLHSGDAFVVEPPSVEASKAQVDSMKNNTIRAEGSFRPDNMALGGYPATNRVPSELTHRMKHVMARDIGMCVDLVQSGSSGMSQGISRLYNTQTELGQSVKNTVMATTLDALDSISVLLVMMKRVASLPTPVLRIFGDYYNFKHNKGQLDPSVLIEIWKNPAVADLFMDSMDFGMKSIHRLKNGTYGSAIKSTEANPTSMRGEVMYNAYGGQYLTGDTFEGIIHSFNGL	370	Tris
611	QSIAMTAQETSR	Annotated	MYGLNNAQGFIDTEWIDRQSIAMTAQETSRLLNPYLATKGQRVDPSNLYIPDGIFVTYTPTGPDPGVAHGGGYYYRPSLQGFGSMMDEADTLDDLQANVLYSNQGQWTRLALCGLANTANYPIDLYDQKDTKYRIINTGAEPLHSGDAFVVEPPSVEASKAQVDSMKNNTIRAEGSFRPDNMALGGYPATNRVPSELTHRMKHVMARDIGMCVDLVQSGSSGMSQGISRLYNTQTELGQSVKNTVMATTLDALDSISVLLVMMKRVASLPTPVLRIFGDYYNFKHNKGQLDPSVLIEIWKNPAVADLFMDSMDFGMKSIHRLKNGTYGSAIKSTEANPTSMRGEVMYNAYGGQYLTGDTFEGIIHSFNGL	370	Tris; HCl
612	LLNPYLATK	Annotated	MYGLNNAQGFIDTEWIDRQSIAMTAQETSRLLNPYLATKGQRVDPSNLYIPDGIFVTYTPTGPDPGVAHGGGYYYRPSLQGFGSMMDEADTLDDLQANVLYSNQGQWTRLALCGLANTANYPIDLYDQKDTKYRIINTGAEPLHSGDAFVVEPPSVEASKAQVDSMKNNTIRAEGSFRPDNMALGGYPATNRVPSELTHRMKHVMARDIGMCVDLVQSGSSGMSQGISRLYNTQTELGQSVKNTVMATTLDALDSISVLLVMMKRVASLPTPVLRIFGDYYNFKHNKGQLDPSVLIEIWKNPAVADLFMDSMDFGMKSIHRLKNGTYGSAIKSTEANPTSMRGEVMYNAYGGQYLTGDTFEGIIHSFNGL	370	Tris; HCl
613	VDPSNLYIPDGIFVTYTPTGPDPGVAHGGGYYYR	Annotated	MYGLNNAQGFIDTEWIDRQSIAMTAQETSRLLNPYLATKGQRVDPSNLYIPDGIFVTYTPTGPDPGVAHGGGYYYRPSLQGFGSMMDEADTLDDLQANVLYSNQGQWTRLALCGLANTANYPIDLYDQKDTKYRIINTGAEPLHSGDAFVVEPPSVEASKAQVDSMKNNTIRAEGSFRPDNMALGGYPATNRVPSELTHRMKHVMARDIGMCVDLVQSGSSGMSQGISRLYNTQTELGQSVKNTVMATTLDALDSISVLLVMMKRVASLPTPVLRIFGDYYNFKHNKGQLDPSVLIEIWKNPAVADLFMDSMDFGMKSIHRLKNGTYGSAIKSTEANPTSMRGEVMYNAYGGQYLTGDTFEGIIHSFNGL	370	Tris; HCl
614	GIFVTYTPTGPDPGVAHGGGYYYRPSLQGFGSMMDEADTLDDLQANVLYSNQGQWTRLALCGLANTANYPIDLYDQK	Annotated	MYGLNNAQGFIDTEWIDRQSIAMTAQETSRLLNPYLATKGQRVDPSNLYIPDGIFVTYTPTGPDPGVAHGGGYYYRPSLQGFGSMMDEADTLDDLQANVLYSNQGQWTRLALCGLANTANYPIDLYDQKDTKYRIINTGAEPLHSGDAFVVEPPSVEASKAQVDSMKNNTIRAEGSFRPDNMALGGYPATNRVPSELTHRMKHVMARDIGMCVDLVQSGSSGMSQGISRLYNTQTELGQSVKNTVMATTLDALDSISVLLVMMKRVASLPTPVLRIFGDYYNFKHNKGQLDPSVLIEIWKNPAVADLFMDSMDFGMKSIHRLKNGTYGSAIKSTEANPTSMRGEVMYNAYGGQYLTGDTFEGIIHSFNGL	370	HCl
615	VTYTPTGPDPGVAHGGGYYYR	Annotated	MYGLNNAQGFIDTEWIDRQSIAMTAQETSRLLNPYLATKGQRVDPSNLYIPDGIFVTYTPTGPDPGVAHGGGYYYRPSLQGFGSMMDEADTLDDLQANVLYSNQGQWTRLALCGLANTANYPIDLYDQKDTKYRIINTGAEPLHSGDAFVVEPPSVEASKAQVDSMKNNTIRAEGSFRPDNMALGGYPATNRVPSELTHRMKHVMARDIGMCVDLVQSGSSGMSQGISRLYNTQTELGQSVKNTVMATTLDALDSISVLLVMMKRVASLPTPVLRIFGDYYNFKHNKGQLDPSVLIEIWKNPAVADLFMDSMDFGMKSIHRLKNGTYGSAIKSTEANPTSMRGEVMYNAYGGQYLTGDTFEGIIHSFNGL	370	HCl
616	VTYTPTGPDPGVAHGGGY	Annotated	MYGLNNAQGFIDTEWIDRQSIAMTAQETSRLLNPYLATKGQRVDPSNLYIPDGIFVTYTPTGPDPGVAHGGGYYYRPSLQGFGSMMDEADTLDDLQANVLYSNQGQWTRLALCGLANTANYPIDLYDQKDTKYRIINTGAEPLHSGDAFVVEPPSVEASKAQVDSMKNNTIRAEGSFRPDNMALGGYPATNRVPSELTHRMKHVMARDIGMCVDLVQSGSSGMSQGISRLYNTQTELGQSVKNTVMATTLDALDSISVLLVMMKRVASLPTPVLRIFGDYYNFKHNKGQLDPSVLIEIWKNPAVADLFMDSMDFGMKSIHRLKNGTYGSAIKSTEANPTSMRGEVMYNAYGGQYLTGDTFEGIIHSFNGL	370	HCl
617	DTLDDLQANVLYSNQGQWTR	Annotated	MYGLNNAQGFIDTEWIDRQSIAMTAQETSRLLNPYLATKGQRVDPSNLYIPDGIFVTYTPTGPDPGVAHGGGYYYRPSLQGFGSMMDEADTLDDLQANVLYSNQGQWTRLALCGLANTANYPIDLYDQKDTKYRIINTGAEPLHSGDAFVVEPPSVEASKAQVDSMKNNTIRAEGSFRPDNMALGGYPATNRVPSELTHRMKHVMARDIGMCVDLVQSGSSGMSQGISRLYNTQTELGQSVKNTVMATTLDALDSISVLLVMMKRVASLPTPVLRIFGDYYNFKHNKGQLDPSVLIEIWKNPAVADLFMDSMDFGMKSIHRLKNGTYGSAIKSTEANPTSMRGEVMYNAYGGQYLTGDTFEGIIHSFNGL	370	Tris
618	QANVLYSNQGQWTR	Annotated	MYGLNNAQGFIDTEWIDRQSIAMTAQETSRLLNPYLATKGQRVDPSNLYIPDGIFVTYTPTGPDPGVAHGGGYYYRPSLQGFGSMMDEADTLDDLQANVLYSNQGQWTRLALCGLANTANYPIDLYDQKDTKYRIINTGAEPLHSGDAFVVEPPSVEASKAQVDSMKNNTIRAEGSFRPDNMALGGYPATNRVPSELTHRMKHVMARDIGMCVDLVQSGSSGMSQGISRLYNTQTELGQSVKNTVMATTLDALDSISVLLVMMKRVASLPTPVLRIFGDYYNFKHNKGQLDPSVLIEIWKNPAVADLFMDSMDFGMKSIHRLKNGTYGSAIKSTEANPTSMRGEVMYNAYGGQYLTGDTFEGIIHSFNGL	370	HCl
619	VLYSNQGQWTR	Annotated	MYGLNNAQGFIDTEWIDRQSIAMTAQETSRLLNPYLATKGQRVDPSNLYIPDGIFVTYTPTGPDPGVAHGGGYYYRPSLQGFGSMMDEADTLDDLQANVLYSNQGQWTRLALCGLANTANYPIDLYDQKDTKYRIINTGAEPLHSGDAFVVEPPSVEASKAQVDSMKNNTIRAEGSFRPDNMALGGYPATNRVPSELTHRMKHVMARDIGMCVDLVQSGSSGMSQGISRLYNTQTELGQSVKNTVMATTLDALDSISVLLVMMKRVASLPTPVLRIFGDYYNFKHNKGQLDPSVLIEIWKNPAVADLFMDSMDFGMKSIHRLKNGTYGSAIKSTEANPTSMRGEVMYNAYGGQYLTGDTFEGIIHSFNGL	370	HCl
620	LALCGLANTANYPIDLYDQK	Annotated	MYGLNNAQGFIDTEWIDRQSIAMTAQETSRLLNPYLATKGQRVDPSNLYIPDGIFVTYTPTGPDPGVAHGGGYYYRPSLQGFGSMMDEADTLDDLQANVLYSNQGQWTRLALCGLANTANYPIDLYDQKDTKYRIINTGAEPLHSGDAFVVEPPSVEASKAQVDSMKNNTIRAEGSFRPDNMALGGYPATNRVPSELTHRMKHVMARDIGMCVDLVQSGSSGMSQGISRLYNTQTELGQSVKNTVMATTLDALDSISVLLVMMKRVASLPTPVLRIFGDYYNFKHNKGQLDPSVLIEIWKNPAVADLFMDSMDFGMKSIHRLKNGTYGSAIKSTEANPTSMRGEVMYNAYGGQYLTGDTFEGIIHSFNGL	370	Tris; HCl
621	ANTANYPIDLYDQK	Annotated	MYGLNNAQGFIDTEWIDRQSIAMTAQETSRLLNPYLATKGQRVDPSNLYIPDGIFVTYTPTGPDPGVAHGGGYYYRPSLQGFGSMMDEADTLDDLQANVLYSNQGQWTRLALCGLANTANYPIDLYDQKDTKYRIINTGAEPLHSGDAFVVEPPSVEASKAQVDSMKNNTIRAEGSFRPDNMALGGYPATNRVPSELTHRMKHVMARDIGMCVDLVQSGSSGMSQGISRLYNTQTELGQSVKNTVMATTLDALDSISVLLVMMKRVASLPTPVLRIFGDYYNFKHNKGQLDPSVLIEIWKNPAVADLFMDSMDFGMKSIHRLKNGTYGSAIKSTEANPTSMRGEVMYNAYGGQYLTGDTFEGIIHSFNGL	370	HCl
622	TANYPIDLYDQK	Annotated	MYGLNNAQGFIDTEWIDRQSIAMTAQETSRLLNPYLATKGQRVDPSNLYIPDGIFVTYTPTGPDPGVAHGGGYYYRPSLQGFGSMMDEADTLDDLQANVLYSNQGQWTRLALCGLANTANYPIDLYDQKDTKYRIINTGAEPLHSGDAFVVEPPSVEASKAQVDSMKNNTIRAEGSFRPDNMALGGYPATNRVPSELTHRMKHVMARDIGMCVDLVQSGSSGMSQGISRLYNTQTELGQSVKNTVMATTLDALDSISVLLVMMKRVASLPTPVLRIFGDYYNFKHNKGQLDPSVLIEIWKNPAVADLFMDSMDFGMKSIHRLKNGTYGSAIKSTEANPTSMRGEVMYNAYGGQYLTGDTFEGIIHSFNGL	370	Tris
623	YPIDLYDQK	Annotated	MYGLNNAQGFIDTEWIDRQSIAMTAQETSRLLNPYLATKGQRVDPSNLYIPDGIFVTYTPTGPDPGVAHGGGYYYRPSLQGFGSMMDEADTLDDLQANVLYSNQGQWTRLALCGLANTANYPIDLYDQKDTKYRIINTGAEPLHSGDAFVVEPPSVEASKAQVDSMKNNTIRAEGSFRPDNMALGGYPATNRVPSELTHRMKHVMARDIGMCVDLVQSGSSGMSQGISRLYNTQTELGQSVKNTVMATTLDALDSISVLLVMMKRVASLPTPVLRIFGDYYNFKHNKGQLDPSVLIEIWKNPAVADLFMDSMDFGMKSIHRLKNGTYGSAIKSTEANPTSMRGEVMYNAYGGQYLTGDTFEGIIHSFNGL	370	Tris
624	IINTGAEPLHSGDAFVVEPPSVEASK	Annotated	MYGLNNAQGFIDTEWIDRQSIAMTAQETSRLLNPYLATKGQRVDPSNLYIPDGIFVTYTPTGPDPGVAHGGGYYYRPSLQGFGSMMDEADTLDDLQANVLYSNQGQWTRLALCGLANTANYPIDLYDQKDTKYRIINTGAEPLHSGDAFVVEPPSVEASKAQVDSMKNNTIRAEGSFRPDNMALGGYPATNRVPSELTHRMKHVMARDIGMCVDLVQSGSSGMSQGISRLYNTQTELGQSVKNTVMATTLDALDSISVLLVMMKRVASLPTPVLRIFGDYYNFKHNKGQLDPSVLIEIWKNPAVADLFMDSMDFGMKSIHRLKNGTYGSAIKSTEANPTSMRGEVMYNAYGGQYLTGDTFEGIIHSFNGL	370	Tris; HCl
625	IINTGAEPLHSGDAF	Annotated	MYGLNNAQGFIDTEWIDRQSIAMTAQETSRLLNPYLATKGQRVDPSNLYIPDGIFVTYTPTGPDPGVAHGGGYYYRPSLQGFGSMMDEADTLDDLQANVLYSNQGQWTRLALCGLANTANYPIDLYDQKDTKYRIINTGAEPLHSGDAFVVEPPSVEASKAQVDSMKNNTIRAEGSFRPDNMALGGYPATNRVPSELTHRMKHVMARDIGMCVDLVQSGSSGMSQGISRLYNTQTELGQSVKNTVMATTLDALDSISVLLVMMKRVASLPTPVLRIFGDYYNFKHNKGQLDPSVLIEIWKNPAVADLFMDSMDFGMKSIHRLKNGTYGSAIKSTEANPTSMRGEVMYNAYGGQYLTGDTFEGIIHSFNGL	370	HCl
626	VPSELTHR	Annotated	MYGLNNAQGFIDTEWIDRQSIAMTAQETSRLLNPYLATKGQRVDPSNLYIPDGIFVTYTPTGPDPGVAHGGGYYYRPSLQGFGSMMDEADTLDDLQANVLYSNQGQWTRLALCGLANTANYPIDLYDQKDTKYRIINTGAEPLHSGDAFVVEPPSVEASKAQVDSMKNNTIRAEGSFRPDNMALGGYPATNRVPSELTHRMKHVMARDIGMCVDLVQSGSSGMSQGISRLYNTQTELGQSVKNTVMATTLDALDSISVLLVMMKRVASLPTPVLRIFGDYYNFKHNKGQLDPSVLIEIWKNPAVADLFMDSMDFGMKSIHRLKNGTYGSAIKSTEANPTSMRGEVMYNAYGGQYLTGDTFEGIIHSFNGL	370	Tris
627	DIGMCVDLVQSGSSGMSQGISR	Annotated	MYGLNNAQGFIDTEWIDRQSIAMTAQETSRLLNPYLATKGQRVDPSNLYIPDGIFVTYTPTGPDPGVAHGGGYYYRPSLQGFGSMMDEADTLDDLQANVLYSNQGQWTRLALCGLANTANYPIDLYDQKDTKYRIINTGAEPLHSGDAFVVEPPSVEASKAQVDSMKNNTIRAEGSFRPDNMALGGYPATNRVPSELTHRMKHVMARDIGMCVDLVQSGSSGMSQGISRLYNTQTELGQSVKNTVMATTLDALDSISVLLVMMKRVASLPTPVLRIFGDYYNFKHNKGQLDPSVLIEIWKNPAVADLFMDSMDFGMKSIHRLKNGTYGSAIKSTEANPTSMRGEVMYNAYGGQYLTGDTFEGIIHSFNGL	370	Tris
628	LVQSGSSGMSQGISR	Annotated	MYGLNNAQGFIDTEWIDRQSIAMTAQETSRLLNPYLATKGQRVDPSNLYIPDGIFVTYTPTGPDPGVAHGGGYYYRPSLQGFGSMMDEADTLDDLQANVLYSNQGQWTRLALCGLANTANYPIDLYDQKDTKYRIINTGAEPLHSGDAFVVEPPSVEASKAQVDSMKNNTIRAEGSFRPDNMALGGYPATNRVPSELTHRMKHVMARDIGMCVDLVQSGSSGMSQGISRLYNTQTELGQSVKNTVMATTLDALDSISVLLVMMKRVASLPTPVLRIFGDYYNFKHNKGQLDPSVLIEIWKNPAVADLFMDSMDFGMKSIHRLKNGTYGSAIKSTEANPTSMRGEVMYNAYGGQYLTGDTFEGIIHSFNGL	370	HCl
629	LYNTQTELGQSVK	Annotated	MYGLNNAQGFIDTEWIDRQSIAMTAQETSRLLNPYLATKGQRVDPSNLYIPDGIFVTYTPTGPDPGVAHGGGYYYRPSLQGFGSMMDEADTLDDLQANVLYSNQGQWTRLALCGLANTANYPIDLYDQKDTKYRIINTGAEPLHSGDAFVVEPPSVEASKAQVDSMKNNTIRAEGSFRPDNMALGGYPATNRVPSELTHRMKHVMARDIGMCVDLVQSGSSGMSQGISRLYNTQTELGQSVKNTVMATTLDALDSISVLLVMMKRVASLPTPVLRIFGDYYNFKHNKGQLDPSVLIEIWKNPAVADLFMDSMDFGMKSIHRLKNGTYGSAIKSTEANPTSMRGEVMYNAYGGQYLTGDTFEGIIHSFNGL	370	Tris; HCl
630	TQTELGQSVK	Annotated	MYGLNNAQGFIDTEWIDRQSIAMTAQETSRLLNPYLATKGQRVDPSNLYIPDGIFVTYTPTGPDPGVAHGGGYYYRPSLQGFGSMMDEADTLDDLQANVLYSNQGQWTRLALCGLANTANYPIDLYDQKDTKYRIINTGAEPLHSGDAFVVEPPSVEASKAQVDSMKNNTIRAEGSFRPDNMALGGYPATNRVPSELTHRMKHVMARDIGMCVDLVQSGSSGMSQGISRLYNTQTELGQSVKNTVMATTLDALDSISVLLVMMKRVASLPTPVLRIFGDYYNFKHNKGQLDPSVLIEIWKNPAVADLFMDSMDFGMKSIHRLKNGTYGSAIKSTEANPTSMRGEVMYNAYGGQYLTGDTFEGIIHSFNGL	370	Tris
631	NTVMATTLDALDSISVLLVMMK	Annotated	MYGLNNAQGFIDTEWIDRQSIAMTAQETSRLLNPYLATKGQRVDPSNLYIPDGIFVTYTPTGPDPGVAHGGGYYYRPSLQGFGSMMDEADTLDDLQANVLYSNQGQWTRLALCGLANTANYPIDLYDQKDTKYRIINTGAEPLHSGDAFVVEPPSVEASKAQVDSMKNNTIRAEGSFRPDNMALGGYPATNRVPSELTHRMKHVMARDIGMCVDLVQSGSSGMSQGISRLYNTQTELGQSVKNTVMATTLDALDSISVLLVMMKRVASLPTPVLRIFGDYYNFKHNKGQLDPSVLIEIWKNPAVADLFMDSMDFGMKSIHRLKNGTYGSAIKSTEANPTSMRGEVMYNAYGGQYLTGDTFEGIIHSFNGL	370	Tris; HCl
632	TVMATTLDALDSISVLLVMMK	Annotated	MYGLNNAQGFIDTEWIDRQSIAMTAQETSRLLNPYLATKGQRVDPSNLYIPDGIFVTYTPTGPDPGVAHGGGYYYRPSLQGFGSMMDEADTLDDLQANVLYSNQGQWTRLALCGLANTANYPIDLYDQKDTKYRIINTGAEPLHSGDAFVVEPPSVEASKAQVDSMKNNTIRAEGSFRPDNMALGGYPATNRVPSELTHRMKHVMARDIGMCVDLVQSGSSGMSQGISRLYNTQTELGQSVKNTVMATTLDALDSISVLLVMMKRVASLPTPVLRIFGDYYNFKHNKGQLDPSVLIEIWKNPAVADLFMDSMDFGMKSIHRLKNGTYGSAIKSTEANPTSMRGEVMYNAYGGQYLTGDTFEGIIHSFNGL	370	HCl
633	RVASLPTPVLR	Annotated	MYGLNNAQGFIDTEWIDRQSIAMTAQETSRLLNPYLATKGQRVDPSNLYIPDGIFVTYTPTGPDPGVAHGGGYYYRPSLQGFGSMMDEADTLDDLQANVLYSNQGQWTRLALCGLANTANYPIDLYDQKDTKYRIINTGAEPLHSGDAFVVEPPSVEASKAQVDSMKNNTIRAEGSFRPDNMALGGYPATNRVPSELTHRMKHVMARDIGMCVDLVQSGSSGMSQGISRLYNTQTELGQSVKNTVMATTLDALDSISVLLVMMKRVASLPTPVLRIFGDYYNFKHNKGQLDPSVLIEIWKNPAVADLFMDSMDFGMKSIHRLKNGTYGSAIKSTEANPTSMRGEVMYNAYGGQYLTGDTFEGIIHSFNGL	370	Tris
634	VASLPTPVLR	Annotated	MYGLNNAQGFIDTEWIDRQSIAMTAQETSRLLNPYLATKGQRVDPSNLYIPDGIFVTYTPTGPDPGVAHGGGYYYRPSLQGFGSMMDEADTLDDLQANVLYSNQGQWTRLALCGLANTANYPIDLYDQKDTKYRIINTGAEPLHSGDAFVVEPPSVEASKAQVDSMKNNTIRAEGSFRPDNMALGGYPATNRVPSELTHRMKHVMARDIGMCVDLVQSGSSGMSQGISRLYNTQTELGQSVKNTVMATTLDALDSISVLLVMMKRVASLPTPVLRIFGDYYNFKHNKGQLDPSVLIEIWKNPAVADLFMDSMDFGMKSIHRLKNGTYGSAIKSTEANPTSMRGEVMYNAYGGQYLTGDTFEGIIHSFNGL	370	Tris; HCl
635	IFGDYYNFK	Annotated	MYGLNNAQGFIDTEWIDRQSIAMTAQETSRLLNPYLATKGQRVDPSNLYIPDGIFVTYTPTGPDPGVAHGGGYYYRPSLQGFGSMMDEADTLDDLQANVLYSNQGQWTRLALCGLANTANYPIDLYDQKDTKYRIINTGAEPLHSGDAFVVEPPSVEASKAQVDSMKNNTIRAEGSFRPDNMALGGYPATNRVPSELTHRMKHVMARDIGMCVDLVQSGSSGMSQGISRLYNTQTELGQSVKNTVMATTLDALDSISVLLVMMKRVASLPTPVLRIFGDYYNFKHNKGQLDPSVLIEIWKNPAVADLFMDSMDFGMKSIHRLKNGTYGSAIKSTEANPTSMRGEVMYNAYGGQYLTGDTFEGIIHSFNGL	370	Tris
636	GQLDPSVLIEIWK	Annotated	MYGLNNAQGFIDTEWIDRQSIAMTAQETSRLLNPYLATKGQRVDPSNLYIPDGIFVTYTPTGPDPGVAHGGGYYYRPSLQGFGSMMDEADTLDDLQANVLYSNQGQWTRLALCGLANTANYPIDLYDQKDTKYRIINTGAEPLHSGDAFVVEPPSVEASKAQVDSMKNNTIRAEGSFRPDNMALGGYPATNRVPSELTHRMKHVMARDIGMCVDLVQSGSSGMSQGISRLYNTQTELGQSVKNTVMATTLDALDSISVLLVMMKRVASLPTPVLRIFGDYYNFKHNKGQLDPSVLIEIWKNPAVADLFMDSMDFGMKSIHRLKNGTYGSAIKSTEANPTSMRGEVMYNAYGGQYLTGDTFEGIIHSFNGL	370	Tris; HCl
637	NPAVADLFMDSMDFGMK	Annotated	MYGLNNAQGFIDTEWIDRQSIAMTAQETSRLLNPYLATKGQRVDPSNLYIPDGIFVTYTPTGPDPGVAHGGGYYYRPSLQGFGSMMDEADTLDDLQANVLYSNQGQWTRLALCGLANTANYPIDLYDQKDTKYRIINTGAEPLHSGDAFVVEPPSVEASKAQVDSMKNNTIRAEGSFRPDNMALGGYPATNRVPSELTHRMKHVMARDIGMCVDLVQSGSSGMSQGISRLYNTQTELGQSVKNTVMATTLDALDSISVLLVMMKRVASLPTPVLRIFGDYYNFKHNKGQLDPSVLIEIWKNPAVADLFMDSMDFGMKSIHRLKNGTYGSAIKSTEANPTSMRGEVMYNAYGGQYLTGDTFEGIIHSFNGL	370	Tris; HCl
638	LKNGTYGSAIK	Annotated	MYGLNNAQGFIDTEWIDRQSIAMTAQETSRLLNPYLATKGQRVDPSNLYIPDGIFVTYTPTGPDPGVAHGGGYYYRPSLQGFGSMMDEADTLDDLQANVLYSNQGQWTRLALCGLANTANYPIDLYDQKDTKYRIINTGAEPLHSGDAFVVEPPSVEASKAQVDSMKNNTIRAEGSFRPDNMALGGYPATNRVPSELTHRMKHVMARDIGMCVDLVQSGSSGMSQGISRLYNTQTELGQSVKNTVMATTLDALDSISVLLVMMKRVASLPTPVLRIFGDYYNFKHNKGQLDPSVLIEIWKNPAVADLFMDSMDFGMKSIHRLKNGTYGSAIKSTEANPTSMRGEVMYNAYGGQYLTGDTFEGIIHSFNGL	370	Tris
639	NGTYGSAIK	Annotated	MYGLNNAQGFIDTEWIDRQSIAMTAQETSRLLNPYLATKGQRVDPSNLYIPDGIFVTYTPTGPDPGVAHGGGYYYRPSLQGFGSMMDEADTLDDLQANVLYSNQGQWTRLALCGLANTANYPIDLYDQKDTKYRIINTGAEPLHSGDAFVVEPPSVEASKAQVDSMKNNTIRAEGSFRPDNMALGGYPATNRVPSELTHRMKHVMARDIGMCVDLVQSGSSGMSQGISRLYNTQTELGQSVKNTVMATTLDALDSISVLLVMMKRVASLPTPVLRIFGDYYNFKHNKGQLDPSVLIEIWKNPAVADLFMDSMDFGMKSIHRLKNGTYGSAIKSTEANPTSMRGEVMYNAYGGQYLTGDTFEGIIHSFNGL	370	Tris
640	STEANPTSMR	Annotated	MYGLNNAQGFIDTEWIDRQSIAMTAQETSRLLNPYLATKGQRVDPSNLYIPDGIFVTYTPTGPDPGVAHGGGYYYRPSLQGFGSMMDEADTLDDLQANVLYSNQGQWTRLALCGLANTANYPIDLYDQKDTKYRIINTGAEPLHSGDAFVVEPPSVEASKAQVDSMKNNTIRAEGSFRPDNMALGGYPATNRVPSELTHRMKHVMARDIGMCVDLVQSGSSGMSQGISRLYNTQTELGQSVKNTVMATTLDALDSISVLLVMMKRVASLPTPVLRIFGDYYNFKHNKGQLDPSVLIEIWKNPAVADLFMDSMDFGMKSIHRLKNGTYGSAIKSTEANPTSMRGEVMYNAYGGQYLTGDTFEGIIHSFNGL	370	Tris
641	GEVMYNAYGGQYLTGDTFEGIIHSFNGL	Annotated	MYGLNNAQGFIDTEWIDRQSIAMTAQETSRLLNPYLATKGQRVDPSNLYIPDGIFVTYTPTGPDPGVAHGGGYYYRPSLQGFGSMMDEADTLDDLQANVLYSNQGQWTRLALCGLANTANYPIDLYDQKDTKYRIINTGAEPLHSGDAFVVEPPSVEASKAQVDSMKNNTIRAEGSFRPDNMALGGYPATNRVPSELTHRMKHVMARDIGMCVDLVQSGSSGMSQGISRLYNTQTELGQSVKNTVMATTLDALDSISVLLVMMKRVASLPTPVLRIFGDYYNFKHNKGQLDPSVLIEIWKNPAVADLFMDSMDFGMKSIHRLKNGTYGSAIKSTEANPTSMRGEVMYNAYGGQYLTGDTFEGIIHSFNGL	370	HCl
642	NAYGGQYLTGDTFEGIIHSFNGL	Annotated	MYGLNNAQGFIDTEWIDRQSIAMTAQETSRLLNPYLATKGQRVDPSNLYIPDGIFVTYTPTGPDPGVAHGGGYYYRPSLQGFGSMMDEADTLDDLQANVLYSNQGQWTRLALCGLANTANYPIDLYDQKDTKYRIINTGAEPLHSGDAFVVEPPSVEASKAQVDSMKNNTIRAEGSFRPDNMALGGYPATNRVPSELTHRMKHVMARDIGMCVDLVQSGSSGMSQGISRLYNTQTELGQSVKNTVMATTLDALDSISVLLVMMKRVASLPTPVLRIFGDYYNFKHNKGQLDPSVLIEIWKNPAVADLFMDSMDFGMKSIHRLKNGTYGSAIKSTEANPTSMRGEVMYNAYGGQYLTGDTFEGIIHSFNGL	370	Tris
643	IIHSFNGL	Annotated	MYGLNNAQGFIDTEWIDRQSIAMTAQETSRLLNPYLATKGQRVDPSNLYIPDGIFVTYTPTGPDPGVAHGGGYYYRPSLQGFGSMMDEADTLDDLQANVLYSNQGQWTRLALCGLANTANYPIDLYDQKDTKYRIINTGAEPLHSGDAFVVEPPSVEASKAQVDSMKNNTIRAEGSFRPDNMALGGYPATNRVPSELTHRMKHVMARDIGMCVDLVQSGSSGMSQGISRLYNTQTELGQSVKNTVMATTLDALDSISVLLVMMKRVASLPTPVLRIFGDYYNFKHNKGQLDPSVLIEIWKNPAVADLFMDSMDFGMKSIHRLKNGTYGSAIKSTEANPTSMRGEVMYNAYGGQYLTGDTFEGIIHSFNGL	370	HCl
644	AEGSFRPDNMALGGYPATNR	Annotated	MYGLNNAQGFIDTEWIDRQSIAMTAQETSRLLNPYLATKGQRVDPSNLYIPDGIFVTYTPTGPDPGVAHGGGYYYRPSLQGFGSMMDEADTLDDLQANVLYSNQGQWTRLALCGLANTANYPIDLYDQKDTKYRIINTGAEPLHSGDAFVVEPPSVEASKAQVDSMKNNTIRAEGSFRPDNMALGGYPATNRVPSELTHRMKHVMARDIGMCVDLVQSGSSGMSQGISRLYNTQTELGQSVKNTVMATTLDALDSISVLLVMMKRVASLPTPVLRIFGDYYNFKHNKGQLDPSVLIEIWKNPAVADLFMDSMDFGMKSIHRLKNGTYGSAIKSTEANPTSMRGEVMYNAYGGQYLTGDTFEGIIHSFNGL	370	Tris; HCl
645	VWVGDVLDLLGSPTNAPLAR	Annotated	MDELDALCEADYYGEYDDYPSSEPYSTADADSDTAPPPSPPSTSGTYKPYQSSATSGTSYKPYQSTGTSGTYKPFRSGATTGKPTKRKRSESDDDDDDDEMIVVKKSDTREEEEAATTTDAEPELKAQVTDHYMKYTSYLQKVWVGDVLDLLGSPTNAPLARVCLLTGCAGSGKTYAINLLREAAGPLCNVTASTLNAAGIHADSRTIHSYMGFNTTELLDLNASDETWFLAYKERHKESLNNLQKSHRAYIANPTHECESLRMRCMKCQKWMDDPQLPNNAAPIQTNVFSGPARTPLLIIDEYGMLTGPMLARVLIALKLWAPPGDQHLVAIVGSVTQLQPGRGPEDRDRPDDGLWTFSKWDQVKCASFNLPFSVRSIEDPEYSECLDMVQHNVSTVR…	668	Tris
646	TPLLIIDEYGMLTGPMLAR	Annotated	MDELDALCEADYYGEYDDYPSSEPYSTADADSDTAPPPSPPSTSGTYKPYQSSATSGTSYKPYQSTGTSGTYKPFRSGATTGKPTKRKRSESDDDDDDDEMIVVKKSDTREEEEAATTTDAEPELKAQVTDHYMKYTSYLQKVWVGDVLDLLGSPTNAPLARVCLLTGCAGSGKTYAINLLREAAGPLCNVTASTLNAAGIHADSRTIHSYMGFNTTELLDLNASDETWFLAYKERHKESLNNLQKSHRAYIANPTHECESLRMRCMKCQKWMDDPQLPNNAAPIQTNVFSGPARTPLLIIDEYGMLTGPMLARVLIALKLWAPPGDQHLVAIVGSVTQLQPGRGPEDRDRPDDGLWTFSKWDQVKCASFNLPFSVRSIEDPEYSECLDMVQHNVSTVR…	668	Tris
647	LWAPPGDQHLVAIVGSVTQLQPGR	Annotated	MDELDALCEADYYGEYDDYPSSEPYSTADADSDTAPPPSPPSTSGTYKPYQSSATSGTSYKPYQSTGTSGTYKPFRSGATTGKPTKRKRSESDDDDDDDEMIVVKKSDTREEEEAATTTDAEPELKAQVTDHYMKYTSYLQKVWVGDVLDLLGSPTNAPLARVCLLTGCAGSGKTYAINLLREAAGPLCNVTASTLNAAGIHADSRTIHSYMGFNTTELLDLNASDETWFLAYKERHKESLNNLQKSHRAYIANPTHECESLRMRCMKCQKWMDDPQLPNNAAPIQTNVFSGPARTPLLIIDEYGMLTGPMLARVLIALKLWAPPGDQHLVAIVGSVTQLQPGRGPEDRDRPDDGLWTFSKWDQVKCASFNLPFSVRSIEDPEYSECLDMVQHNVSTVR…	668	Tris
648	INHNNVQNPDER	Annotated	MDELDALCEADYYGEYDDYPSSEPYSTADADSDTAPPPSPPSTSGTYKPYQSSATSGTSYKPYQSTGTSGTYKPFRSGATTGKPTKRKRSESDDDDDDDEMIVVKKSDTREEEEAATTTDAEPELKAQVTDHYMKYTSYLQKVWVGDVLDLLGSPTNAPLARVCLLTGCAGSGKTYAINLLREAAGPLCNVTASTLNAAGIHADSRTIHSYMGFNTTELLDLNASDETWFLAYKERHKESLNNLQKSHRAYIANPTHECESLRMRCMKCQKWMDDPQLPNNAAPIQTNVFSGPARTPLLIIDEYGMLTGPMLARVLIALKLWAPPGDQHLVAIVGSVTQLQPGRGPEDRDRPDDGLWTFSKWDQVKCASFNLPFSVRSIEDPEYSECLDMVQHNVSTVR…	668	Tris
649	VGSLVCVLK	Annotated	MDELDALCEADYYGEYDDYPSSEPYSTADADSDTAPPPSPPSTSGTYKPYQSSATSGTSYKPYQSTGTSGTYKPFRSGATTGKPTKRKRSESDDDDDDDEMIVVKKSDTREEEEAATTTDAEPELKAQVTDHYMKYTSYLQKVWVGDVLDLLGSPTNAPLARVCLLTGCAGSGKTYAINLLREAAGPLCNVTASTLNAAGIHADSRTIHSYMGFNTTELLDLNASDETWFLAYKERHKESLNNLQKSHRAYIANPTHECESLRMRCMKCQKWMDDPQLPNNAAPIQTNVFSGPARTPLLIIDEYGMLTGPMLARVLIALKLWAPPGDQHLVAIVGSVTQLQPGRGPEDRDRPDDGLWTFSKWDQVKCASFNLPFSVRSIEDPEYSECLDMVQHNVSTVR…	668	Tris
650	GEGDDVIMSEADIQR	Annotated	MSSSESDSAAATTVVVSKATALKTARKSLPHPMAVPQRVLEEQHRRRSEESRKRRRDSSSSSSSSRSRSRSASRGEGDDVIMSEADIQRLGYDPLKDNVEDDEEEDVVEEEEEEEEDVVDSDASKKSKKSKKDKKSKKSKKDKKKKSKAVVDLSDDDDEPAKKKKKKHVSESSSESSSSSEESGSESDSSEEQRRKKKKSKKSKKASRRSIEKEREEKERREKKQRKKEKARREAEKKAEAKRRKQQVESSSESSSLSSSDGEDRPKQAKPKKPKKKQSSTVKRLGDWDTEAERAQTVASDSDYAPPKGTAERAKWLKARRARRSRRRDAANPARVLRRKMAQIKRQTGEEDEEVLKQEALKRISSVVVEKLGYVSDAPSKKSSTSSKKKSGGKHTSKS…	767	HCl
651	LFVPFK	Annotated	MSSSESDSAAATTVVVSKATALKTARKSLPHPMAVPQRVLEEQHRRRSEESRKRRRDSSSSSSSSRSRSRSASRGEGDDVIMSEADIQRLGYDPLKDNVEDDEEEDVVEEEEEEEEDVVDSDASKKSKKSKKDKKSKKSKKDKKKKSKAVVDLSDDDDEPAKKKKKKHVSESSSESSSSSEESGSESDSSEEQRRKKKKSKKSKKASRRSIEKEREEKERREKKQRKKEKARREAEKKAEAKRRKQQVESSSESSSLSSSDGEDRPKQAKPKKPKKKQSSTVKRLGDWDTEAERAQTVASDSDYAPPKGTAERAKWLKARRARRSRRRDAANPARVLRRKMAQIKRQTGEEDEEVLKQEALKRISSVVVEKLGYVSDAPSKKSSTSSKKKSGGKHTSKS…	767	HCl
652	VDEPVELSTQEK	Annotated	MSSSESDSAAATTVVVSKATALKTARKSLPHPMAVPQRVLEEQHRRRSEESRKRRRDSSSSSSSSRSRSRSASRGEGDDVIMSEADIQRLGYDPLKDNVEDDEEEDVVEEEEEEEEDVVDSDASKKSKKSKKDKKSKKSKKDKKKKSKAVVDLSDDDDEPAKKKKKKHVSESSSESSSSSEESGSESDSSEEQRRKKKKSKKSKKASRRSIEKEREEKERREKKQRKKEKARREAEKKAEAKRRKQQVESSSESSSLSSSDGEDRPKQAKPKKPKKKQSSTVKRLGDWDTEAERAQTVASDSDYAPPKGTAERAKWLKARRARRSRRRDAANPARVLRRKMAQIKRQTGEEDEEVLKQEALKRISSVVVEKLGYVSDAPSKKSSTSSKKKSGGKHTSKS…	767	HCl
653	TYVNSETVGEFLGLDPTLDLDLAK	Annotated	MTGRYNLKGEPITRRRRSRRRQEGFDEATARQEREQQQQQQQRQQQQQQQQQRQREREQQRRQQEEASAMAAAEAKAQNGPPAEGDRTYVNSETVGEFLGLDPTLDLDLAKRVGELIKEPGIDKESVSKAFGVIVQTVVPVYKVCTNLIQKLYDVSNTHNDTDHPTFYLDDDQDTVLGLVDLLKKYVDADARGELADGKYITGAKKALNDYKTILDKTKLDMKSLQAELDTYKDASNDARERALMGELESVKKQLETQTQNSIKIAQGYQDLQTGTKAATDSLKDVIDQKSKELHDCQLKLSVANSETNKAKKQAYDYKKSVDELTDKLTTANLNYDKSERERKLTLENTVSTEKQCVTIQENYELLASRYKDLKAQYDECKESTRKYDEAMAQKDLDV…	2015	Tris; HCl
654	TYVNSETVGEFLGLDPTLDLDLAKR	Annotated	MTGRYNLKGEPITRRRRSRRRQEGFDEATARQEREQQQQQQQRQQQQQQQQQRQREREQQRRQQEEASAMAAAEAKAQNGPPAEGDRTYVNSETVGEFLGLDPTLDLDLAKRVGELIKEPGIDKESVSKAFGVIVQTVVPVYKVCTNLIQKLYDVSNTHNDTDHPTFYLDDDQDTVLGLVDLLKKYVDADARGELADGKYITGAKKALNDYKTILDKTKLDMKSLQAELDTYKDASNDARERALMGELESVKKQLETQTQNSIKIAQGYQDLQTGTKAATDSLKDVIDQKSKELHDCQLKLSVANSETNKAKKQAYDYKKSVDELTDKLTTANLNYDKSERERKLTLENTVSTEKQCVTIQENYELLASRYKDLKAQYDECKESTRKYDEAMAQKDLDV…	2015	Tris
655	VGELIKEPGIDKESVSK	Annotated	MTGRYNLKGEPITRRRRSRRRQEGFDEATARQEREQQQQQQQRQQQQQQQQQRQREREQQRRQQEEASAMAAAEAKAQNGPPAEGDRTYVNSETVGEFLGLDPTLDLDLAKRVGELIKEPGIDKESVSKAFGVIVQTVVPVYKVCTNLIQKLYDVSNTHNDTDHPTFYLDDDQDTVLGLVDLLKKYVDADARGELADGKYITGAKKALNDYKTILDKTKLDMKSLQAELDTYKDASNDARERALMGELESVKKQLETQTQNSIKIAQGYQDLQTGTKAATDSLKDVIDQKSKELHDCQLKLSVANSETNKAKKQAYDYKKSVDELTDKLTTANLNYDKSERERKLTLENTVSTEKQCVTIQENYELLASRYKDLKAQYDECKESTRKYDEAMAQKDLDV…	2015	Tris
656	EPGIDKESVSK	Annotated	MTGRYNLKGEPITRRRRSRRRQEGFDEATARQEREQQQQQQQRQQQQQQQQQRQREREQQRRQQEEASAMAAAEAKAQNGPPAEGDRTYVNSETVGEFLGLDPTLDLDLAKRVGELIKEPGIDKESVSKAFGVIVQTVVPVYKVCTNLIQKLYDVSNTHNDTDHPTFYLDDDQDTVLGLVDLLKKYVDADARGELADGKYITGAKKALNDYKTILDKTKLDMKSLQAELDTYKDASNDARERALMGELESVKKQLETQTQNSIKIAQGYQDLQTGTKAATDSLKDVIDQKSKELHDCQLKLSVANSETNKAKKQAYDYKKSVDELTDKLTTANLNYDKSERERKLTLENTVSTEKQCVTIQENYELLASRYKDLKAQYDECKESTRKYDEAMAQKDLDV…	2015	Tris; HCl
657	VCTNLIQK	Annotated	MTGRYNLKGEPITRRRRSRRRQEGFDEATARQEREQQQQQQQRQQQQQQQQQRQREREQQRRQQEEASAMAAAEAKAQNGPPAEGDRTYVNSETVGEFLGLDPTLDLDLAKRVGELIKEPGIDKESVSKAFGVIVQTVVPVYKVCTNLIQKLYDVSNTHNDTDHPTFYLDDDQDTVLGLVDLLKKYVDADARGELADGKYITGAKKALNDYKTILDKTKLDMKSLQAELDTYKDASNDARERALMGELESVKKQLETQTQNSIKIAQGYQDLQTGTKAATDSLKDVIDQKSKELHDCQLKLSVANSETNKAKKQAYDYKKSVDELTDKLTTANLNYDKSERERKLTLENTVSTEKQCVTIQENYELLASRYKDLKAQYDECKESTRKYDEAMAQKDLDV…	2015	Tris; HCl
658	LYDVSNTHNDTDHPTFYLDDDQDTVLGLVDLLK	Annotated	MTGRYNLKGEPITRRRRSRRRQEGFDEATARQEREQQQQQQQRQQQQQQQQQRQREREQQRRQQEEASAMAAAEAKAQNGPPAEGDRTYVNSETVGEFLGLDPTLDLDLAKRVGELIKEPGIDKESVSKAFGVIVQTVVPVYKVCTNLIQKLYDVSNTHNDTDHPTFYLDDDQDTVLGLVDLLKKYVDADARGELADGKYITGAKKALNDYKTILDKTKLDMKSLQAELDTYKDASNDARERALMGELESVKKQLETQTQNSIKIAQGYQDLQTGTKAATDSLKDVIDQKSKELHDCQLKLSVANSETNKAKKQAYDYKKSVDELTDKLTTANLNYDKSERERKLTLENTVSTEKQCVTIQENYELLASRYKDLKAQYDECKESTRKYDEAMAQKDLDV…	2015	Tris; HCl
659	LYDVSNTHNDTDHPTFYLDDDQDTVLGLVDLLKK	Annotated	MTGRYNLKGEPITRRRRSRRRQEGFDEATARQEREQQQQQQQRQQQQQQQQQRQREREQQRRQQEEASAMAAAEAKAQNGPPAEGDRTYVNSETVGEFLGLDPTLDLDLAKRVGELIKEPGIDKESVSKAFGVIVQTVVPVYKVCTNLIQKLYDVSNTHNDTDHPTFYLDDDQDTVLGLVDLLKKYVDADARGELADGKYITGAKKALNDYKTILDKTKLDMKSLQAELDTYKDASNDARERALMGELESVKKQLETQTQNSIKIAQGYQDLQTGTKAATDSLKDVIDQKSKELHDCQLKLSVANSETNKAKKQAYDYKKSVDELTDKLTTANLNYDKSERERKLTLENTVSTEKQCVTIQENYELLASRYKDLKAQYDECKESTRKYDEAMAQKDLDV…	2015	Tris
660	KYVDADAR	Annotated	MTGRYNLKGEPITRRRRSRRRQEGFDEATARQEREQQQQQQQRQQQQQQQQQRQREREQQRRQQEEASAMAAAEAKAQNGPPAEGDRTYVNSETVGEFLGLDPTLDLDLAKRVGELIKEPGIDKESVSKAFGVIVQTVVPVYKVCTNLIQKLYDVSNTHNDTDHPTFYLDDDQDTVLGLVDLLKKYVDADARGELADGKYITGAKKALNDYKTILDKTKLDMKSLQAELDTYKDASNDARERALMGELESVKKQLETQTQNSIKIAQGYQDLQTGTKAATDSLKDVIDQKSKELHDCQLKLSVANSETNKAKKQAYDYKKSVDELTDKLTTANLNYDKSERERKLTLENTVSTEKQCVTIQENYELLASRYKDLKAQYDECKESTRKYDEAMAQKDLDV…	2015	Tris
661	SLQAELDTYK	Annotated	MTGRYNLKGEPITRRRRSRRRQEGFDEATARQEREQQQQQQQRQQQQQQQQQRQREREQQRRQQEEASAMAAAEAKAQNGPPAEGDRTYVNSETVGEFLGLDPTLDLDLAKRVGELIKEPGIDKESVSKAFGVIVQTVVPVYKVCTNLIQKLYDVSNTHNDTDHPTFYLDDDQDTVLGLVDLLKKYVDADARGELADGKYITGAKKALNDYKTILDKTKLDMKSLQAELDTYKDASNDARERALMGELESVKKQLETQTQNSIKIAQGYQDLQTGTKAATDSLKDVIDQKSKELHDCQLKLSVANSETNKAKKQAYDYKKSVDELTDKLTTANLNYDKSERERKLTLENTVSTEKQCVTIQENYELLASRYKDLKAQYDECKESTRKYDEAMAQKDLDV…	2015	Tris; HCl
662	ALMGELESVK	Annotated	MTGRYNLKGEPITRRRRSRRRQEGFDEATARQEREQQQQQQQRQQQQQQQQQRQREREQQRRQQEEASAMAAAEAKAQNGPPAEGDRTYVNSETVGEFLGLDPTLDLDLAKRVGELIKEPGIDKESVSKAFGVIVQTVVPVYKVCTNLIQKLYDVSNTHNDTDHPTFYLDDDQDTVLGLVDLLKKYVDADARGELADGKYITGAKKALNDYKTILDKTKLDMKSLQAELDTYKDASNDARERALMGELESVKKQLETQTQNSIKIAQGYQDLQTGTKAATDSLKDVIDQKSKELHDCQLKLSVANSETNKAKKQAYDYKKSVDELTDKLTTANLNYDKSERERKLTLENTVSTEKQCVTIQENYELLASRYKDLKAQYDECKESTRKYDEAMAQKDLDV…	2015	HCl
663	QLETQTQNSIK	Annotated	MTGRYNLKGEPITRRRRSRRRQEGFDEATARQEREQQQQQQQRQQQQQQQQQRQREREQQRRQQEEASAMAAAEAKAQNGPPAEGDRTYVNSETVGEFLGLDPTLDLDLAKRVGELIKEPGIDKESVSKAFGVIVQTVVPVYKVCTNLIQKLYDVSNTHNDTDHPTFYLDDDQDTVLGLVDLLKKYVDADARGELADGKYITGAKKALNDYKTILDKTKLDMKSLQAELDTYKDASNDARERALMGELESVKKQLETQTQNSIKIAQGYQDLQTGTKAATDSLKDVIDQKSKELHDCQLKLSVANSETNKAKKQAYDYKKSVDELTDKLTTANLNYDKSERERKLTLENTVSTEKQCVTIQENYELLASRYKDLKAQYDECKESTRKYDEAMAQKDLDV…	2015	Tris; HCl
664	IAQGYQDLQTGTK	Annotated	MTGRYNLKGEPITRRRRSRRRQEGFDEATARQEREQQQQQQQRQQQQQQQQQRQREREQQRRQQEEASAMAAAEAKAQNGPPAEGDRTYVNSETVGEFLGLDPTLDLDLAKRVGELIKEPGIDKESVSKAFGVIVQTVVPVYKVCTNLIQKLYDVSNTHNDTDHPTFYLDDDQDTVLGLVDLLKKYVDADARGELADGKYITGAKKALNDYKTILDKTKLDMKSLQAELDTYKDASNDARERALMGELESVKKQLETQTQNSIKIAQGYQDLQTGTKAATDSLKDVIDQKSKELHDCQLKLSVANSETNKAKKQAYDYKKSVDELTDKLTTANLNYDKSERERKLTLENTVSTEKQCVTIQENYELLASRYKDLKAQYDECKESTRKYDEAMAQKDLDV…	2015	Tris
665	YQDLQTGTK	Annotated	MTGRYNLKGEPITRRRRSRRRQEGFDEATARQEREQQQQQQQRQQQQQQQQQRQREREQQRRQQEEASAMAAAEAKAQNGPPAEGDRTYVNSETVGEFLGLDPTLDLDLAKRVGELIKEPGIDKESVSKAFGVIVQTVVPVYKVCTNLIQKLYDVSNTHNDTDHPTFYLDDDQDTVLGLVDLLKKYVDADARGELADGKYITGAKKALNDYKTILDKTKLDMKSLQAELDTYKDASNDARERALMGELESVKKQLETQTQNSIKIAQGYQDLQTGTKAATDSLKDVIDQKSKELHDCQLKLSVANSETNKAKKQAYDYKKSVDELTDKLTTANLNYDKSERERKLTLENTVSTEKQCVTIQENYELLASRYKDLKAQYDECKESTRKYDEAMAQKDLDV…	2015	HCl
666	AATDSLKDVIDQK	Annotated	MTGRYNLKGEPITRRRRSRRRQEGFDEATARQEREQQQQQQQRQQQQQQQQQRQREREQQRRQQEEASAMAAAEAKAQNGPPAEGDRTYVNSETVGEFLGLDPTLDLDLAKRVGELIKEPGIDKESVSKAFGVIVQTVVPVYKVCTNLIQKLYDVSNTHNDTDHPTFYLDDDQDTVLGLVDLLKKYVDADARGELADGKYITGAKKALNDYKTILDKTKLDMKSLQAELDTYKDASNDARERALMGELESVKKQLETQTQNSIKIAQGYQDLQTGTKAATDSLKDVIDQKSKELHDCQLKLSVANSETNKAKKQAYDYKKSVDELTDKLTTANLNYDKSERERKLTLENTVSTEKQCVTIQENYELLASRYKDLKAQYDECKESTRKYDEAMAQKDLDV…	2015	Tris; HCl
667	LSVANSETNK	Annotated	MTGRYNLKGEPITRRRRSRRRQEGFDEATARQEREQQQQQQQRQQQQQQQQQRQREREQQRRQQEEASAMAAAEAKAQNGPPAEGDRTYVNSETVGEFLGLDPTLDLDLAKRVGELIKEPGIDKESVSKAFGVIVQTVVPVYKVCTNLIQKLYDVSNTHNDTDHPTFYLDDDQDTVLGLVDLLKKYVDADARGELADGKYITGAKKALNDYKTILDKTKLDMKSLQAELDTYKDASNDARERALMGELESVKKQLETQTQNSIKIAQGYQDLQTGTKAATDSLKDVIDQKSKELHDCQLKLSVANSETNKAKKQAYDYKKSVDELTDKLTTANLNYDKSERERKLTLENTVSTEKQCVTIQENYELLASRYKDLKAQYDECKESTRKYDEAMAQKDLDV…	2015	Tris
668	LTTANLNYDK	Annotated	MTGRYNLKGEPITRRRRSRRRQEGFDEATARQEREQQQQQQQRQQQQQQQQQRQREREQQRRQQEEASAMAAAEAKAQNGPPAEGDRTYVNSETVGEFLGLDPTLDLDLAKRVGELIKEPGIDKESVSKAFGVIVQTVVPVYKVCTNLIQKLYDVSNTHNDTDHPTFYLDDDQDTVLGLVDLLKKYVDADARGELADGKYITGAKKALNDYKTILDKTKLDMKSLQAELDTYKDASNDARERALMGELESVKKQLETQTQNSIKIAQGYQDLQTGTKAATDSLKDVIDQKSKELHDCQLKLSVANSETNKAKKQAYDYKKSVDELTDKLTTANLNYDKSERERKLTLENTVSTEKQCVTIQENYELLASRYKDLKAQYDECKESTRKYDEAMAQKDLDV…	2015	Tris
669	KLTLENTVSTEK	Annotated	MTGRYNLKGEPITRRRRSRRRQEGFDEATARQEREQQQQQQQRQQQQQQQQQRQREREQQRRQQEEASAMAAAEAKAQNGPPAEGDRTYVNSETVGEFLGLDPTLDLDLAKRVGELIKEPGIDKESVSKAFGVIVQTVVPVYKVCTNLIQKLYDVSNTHNDTDHPTFYLDDDQDTVLGLVDLLKKYVDADARGELADGKYITGAKKALNDYKTILDKTKLDMKSLQAELDTYKDASNDARERALMGELESVKKQLETQTQNSIKIAQGYQDLQTGTKAATDSLKDVIDQKSKELHDCQLKLSVANSETNKAKKQAYDYKKSVDELTDKLTTANLNYDKSERERKLTLENTVSTEKQCVTIQENYELLASRYKDLKAQYDECKESTRKYDEAMAQKDLDV…	2015	Tris
670	QCVTIQENYELLASR	Annotated	MTGRYNLKGEPITRRRRSRRRQEGFDEATARQEREQQQQQQQRQQQQQQQQQRQREREQQRRQQEEASAMAAAEAKAQNGPPAEGDRTYVNSETVGEFLGLDPTLDLDLAKRVGELIKEPGIDKESVSKAFGVIVQTVVPVYKVCTNLIQKLYDVSNTHNDTDHPTFYLDDDQDTVLGLVDLLKKYVDADARGELADGKYITGAKKALNDYKTILDKTKLDMKSLQAELDTYKDASNDARERALMGELESVKKQLETQTQNSIKIAQGYQDLQTGTKAATDSLKDVIDQKSKELHDCQLKLSVANSETNKAKKQAYDYKKSVDELTDKLTTANLNYDKSERERKLTLENTVSTEKQCVTIQENYELLASRYKDLKAQYDECKESTRKYDEAMAQKDLDV…	2015	Tris
671	KSLTADTVNQLK	Annotated	MTGRYNLKGEPITRRRRSRRRQEGFDEATARQEREQQQQQQQRQQQQQQQQQRQREREQQRRQQEEASAMAAAEAKAQNGPPAEGDRTYVNSETVGEFLGLDPTLDLDLAKRVGELIKEPGIDKESVSKAFGVIVQTVVPVYKVCTNLIQKLYDVSNTHNDTDHPTFYLDDDQDTVLGLVDLLKKYVDADARGELADGKYITGAKKALNDYKTILDKTKLDMKSLQAELDTYKDASNDARERALMGELESVKKQLETQTQNSIKIAQGYQDLQTGTKAATDSLKDVIDQKSKELHDCQLKLSVANSETNKAKKQAYDYKKSVDELTDKLTTANLNYDKSERERKLTLENTVSTEKQCVTIQENYELLASRYKDLKAQYDECKESTRKYDEAMAQKDLDV…	2015	Tris
672	IEKLEEELESK	Annotated	MTGRYNLKGEPITRRRRSRRRQEGFDEATARQEREQQQQQQQRQQQQQQQQQRQREREQQRRQQEEASAMAAAEAKAQNGPPAEGDRTYVNSETVGEFLGLDPTLDLDLAKRVGELIKEPGIDKESVSKAFGVIVQTVVPVYKVCTNLIQKLYDVSNTHNDTDHPTFYLDDDQDTVLGLVDLLKKYVDADARGELADGKYITGAKKALNDYKTILDKTKLDMKSLQAELDTYKDASNDARERALMGELESVKKQLETQTQNSIKIAQGYQDLQTGTKAATDSLKDVIDQKSKELHDCQLKLSVANSETNKAKKQAYDYKKSVDELTDKLTTANLNYDKSERERKLTLENTVSTEKQCVTIQENYELLASRYKDLKAQYDECKESTRKYDEAMAQKDLDV…	2015	Tris; HCl
673	TVMLNIVTAR	Annotated	MTGRYNLKGEPITRRRRSRRRQEGFDEATARQEREQQQQQQQRQQQQQQQQQRQREREQQRRQQEEASAMAAAEAKAQNGPPAEGDRTYVNSETVGEFLGLDPTLDLDLAKRVGELIKEPGIDKESVSKAFGVIVQTVVPVYKVCTNLIQKLYDVSNTHNDTDHPTFYLDDDQDTVLGLVDLLKKYVDADARGELADGKYITGAKKALNDYKTILDKTKLDMKSLQAELDTYKDASNDARERALMGELESVKKQLETQTQNSIKIAQGYQDLQTGTKAATDSLKDVIDQKSKELHDCQLKLSVANSETNKAKKQAYDYKKSVDELTDKLTTANLNYDKSERERKLTLENTVSTEKQCVTIQENYELLASRYKDLKAQYDECKESTRKYDEAMAQKDLDV…	2015	Tris; HCl
674	AEGISDLTEK	Annotated	MTGRYNLKGEPITRRRRSRRRQEGFDEATARQEREQQQQQQQRQQQQQQQQQRQREREQQRRQQEEASAMAAAEAKAQNGPPAEGDRTYVNSETVGEFLGLDPTLDLDLAKRVGELIKEPGIDKESVSKAFGVIVQTVVPVYKVCTNLIQKLYDVSNTHNDTDHPTFYLDDDQDTVLGLVDLLKKYVDADARGELADGKYITGAKKALNDYKTILDKTKLDMKSLQAELDTYKDASNDARERALMGELESVKKQLETQTQNSIKIAQGYQDLQTGTKAATDSLKDVIDQKSKELHDCQLKLSVANSETNKAKKQAYDYKKSVDELTDKLTTANLNYDKSERERKLTLENTVSTEKQCVTIQENYELLASRYKDLKAQYDECKESTRKYDEAMAQKDLDV…	2015	Tris; HCl
675	NTYSEQIKVEK	Annotated	MTGRYNLKGEPITRRRRSRRRQEGFDEATARQEREQQQQQQQRQQQQQQQQQRQREREQQRRQQEEASAMAAAEAKAQNGPPAEGDRTYVNSETVGEFLGLDPTLDLDLAKRVGELIKEPGIDKESVSKAFGVIVQTVVPVYKVCTNLIQKLYDVSNTHNDTDHPTFYLDDDQDTVLGLVDLLKKYVDADARGELADGKYITGAKKALNDYKTILDKTKLDMKSLQAELDTYKDASNDARERALMGELESVKKQLETQTQNSIKIAQGYQDLQTGTKAATDSLKDVIDQKSKELHDCQLKLSVANSETNKAKKQAYDYKKSVDELTDKLTTANLNYDKSERERKLTLENTVSTEKQCVTIQENYELLASRYKDLKAQYDECKESTRKYDEAMAQKDLDV…	2015	Tris
676	ENTAQIVK	Annotated	MTGRYNLKGEPITRRRRSRRRQEGFDEATARQEREQQQQQQQRQQQQQQQQQRQREREQQRRQQEEASAMAAAEAKAQNGPPAEGDRTYVNSETVGEFLGLDPTLDLDLAKRVGELIKEPGIDKESVSKAFGVIVQTVVPVYKVCTNLIQKLYDVSNTHNDTDHPTFYLDDDQDTVLGLVDLLKKYVDADARGELADGKYITGAKKALNDYKTILDKTKLDMKSLQAELDTYKDASNDARERALMGELESVKKQLETQTQNSIKIAQGYQDLQTGTKAATDSLKDVIDQKSKELHDCQLKLSVANSETNKAKKQAYDYKKSVDELTDKLTTANLNYDKSERERKLTLENTVSTEKQCVTIQENYELLASRYKDLKAQYDECKESTRKYDEAMAQKDLDV…	2015	HCl
677	KAEIELESVR	Annotated	MTGRYNLKGEPITRRRRSRRRQEGFDEATARQEREQQQQQQQRQQQQQQQQQRQREREQQRRQQEEASAMAAAEAKAQNGPPAEGDRTYVNSETVGEFLGLDPTLDLDLAKRVGELIKEPGIDKESVSKAFGVIVQTVVPVYKVCTNLIQKLYDVSNTHNDTDHPTFYLDDDQDTVLGLVDLLKKYVDADARGELADGKYITGAKKALNDYKTILDKTKLDMKSLQAELDTYKDASNDARERALMGELESVKKQLETQTQNSIKIAQGYQDLQTGTKAATDSLKDVIDQKSKELHDCQLKLSVANSETNKAKKQAYDYKKSVDELTDKLTTANLNYDKSERERKLTLENTVSTEKQCVTIQENYELLASRYKDLKAQYDECKESTRKYDEAMAQKDLDV…	2015	Tris; HCl
678	AEIELESVR	Annotated	MTGRYNLKGEPITRRRRSRRRQEGFDEATARQEREQQQQQQQRQQQQQQQQQRQREREQQRRQQEEASAMAAAEAKAQNGPPAEGDRTYVNSETVGEFLGLDPTLDLDLAKRVGELIKEPGIDKESVSKAFGVIVQTVVPVYKVCTNLIQKLYDVSNTHNDTDHPTFYLDDDQDTVLGLVDLLKKYVDADARGELADGKYITGAKKALNDYKTILDKTKLDMKSLQAELDTYKDASNDARERALMGELESVKKQLETQTQNSIKIAQGYQDLQTGTKAATDSLKDVIDQKSKELHDCQLKLSVANSETNKAKKQAYDYKKSVDELTDKLTTANLNYDKSERERKLTLENTVSTEKQCVTIQENYELLASRYKDLKAQYDECKESTRKYDEAMAQKDLDV…	2015	Tris; HCl
679	AEDSISATLDSVR	Annotated	MTGRYNLKGEPITRRRRSRRRQEGFDEATARQEREQQQQQQQRQQQQQQQQQRQREREQQRRQQEEASAMAAAEAKAQNGPPAEGDRTYVNSETVGEFLGLDPTLDLDLAKRVGELIKEPGIDKESVSKAFGVIVQTVVPVYKVCTNLIQKLYDVSNTHNDTDHPTFYLDDDQDTVLGLVDLLKKYVDADARGELADGKYITGAKKALNDYKTILDKTKLDMKSLQAELDTYKDASNDARERALMGELESVKKQLETQTQNSIKIAQGYQDLQTGTKAATDSLKDVIDQKSKELHDCQLKLSVANSETNKAKKQAYDYKKSVDELTDKLTTANLNYDKSERERKLTLENTVSTEKQCVTIQENYELLASRYKDLKAQYDECKESTRKYDEAMAQKDLDV…	2015	Tris; HCl
680	KELEENMSAVAK	Annotated	MTGRYNLKGEPITRRRRSRRRQEGFDEATARQEREQQQQQQQRQQQQQQQQQRQREREQQRRQQEEASAMAAAEAKAQNGPPAEGDRTYVNSETVGEFLGLDPTLDLDLAKRVGELIKEPGIDKESVSKAFGVIVQTVVPVYKVCTNLIQKLYDVSNTHNDTDHPTFYLDDDQDTVLGLVDLLKKYVDADARGELADGKYITGAKKALNDYKTILDKTKLDMKSLQAELDTYKDASNDARERALMGELESVKKQLETQTQNSIKIAQGYQDLQTGTKAATDSLKDVIDQKSKELHDCQLKLSVANSETNKAKKQAYDYKKSVDELTDKLTTANLNYDKSERERKLTLENTVSTEKQCVTIQENYELLASRYKDLKAQYDECKESTRKYDEAMAQKDLDV…	2015	HCl
681	ELEENMSAVAK	Annotated	MTGRYNLKGEPITRRRRSRRRQEGFDEATARQEREQQQQQQQRQQQQQQQQQRQREREQQRRQQEEASAMAAAEAKAQNGPPAEGDRTYVNSETVGEFLGLDPTLDLDLAKRVGELIKEPGIDKESVSKAFGVIVQTVVPVYKVCTNLIQKLYDVSNTHNDTDHPTFYLDDDQDTVLGLVDLLKKYVDADARGELADGKYITGAKKALNDYKTILDKTKLDMKSLQAELDTYKDASNDARERALMGELESVKKQLETQTQNSIKIAQGYQDLQTGTKAATDSLKDVIDQKSKELHDCQLKLSVANSETNKAKKQAYDYKKSVDELTDKLTTANLNYDKSERERKLTLENTVSTEKQCVTIQENYELLASRYKDLKAQYDECKESTRKYDEAMAQKDLDV…	2015	Tris; HCl
682	LCLDNSELK	Annotated	MTGRYNLKGEPITRRRRSRRRQEGFDEATARQEREQQQQQQQRQQQQQQQQQRQREREQQRRQQEEASAMAAAEAKAQNGPPAEGDRTYVNSETVGEFLGLDPTLDLDLAKRVGELIKEPGIDKESVSKAFGVIVQTVVPVYKVCTNLIQKLYDVSNTHNDTDHPTFYLDDDQDTVLGLVDLLKKYVDADARGELADGKYITGAKKALNDYKTILDKTKLDMKSLQAELDTYKDASNDARERALMGELESVKKQLETQTQNSIKIAQGYQDLQTGTKAATDSLKDVIDQKSKELHDCQLKLSVANSETNKAKKQAYDYKKSVDELTDKLTTANLNYDKSERERKLTLENTVSTEKQCVTIQENYELLASRYKDLKAQYDECKESTRKYDEAMAQKDLDV…	2015	Tris; HCl
683	SIISGYQAR	Annotated	MTGRYNLKGEPITRRRRSRRRQEGFDEATARQEREQQQQQQQRQQQQQQQQQRQREREQQRRQQEEASAMAAAEAKAQNGPPAEGDRTYVNSETVGEFLGLDPTLDLDLAKRVGELIKEPGIDKESVSKAFGVIVQTVVPVYKVCTNLIQKLYDVSNTHNDTDHPTFYLDDDQDTVLGLVDLLKKYVDADARGELADGKYITGAKKALNDYKTILDKTKLDMKSLQAELDTYKDASNDARERALMGELESVKKQLETQTQNSIKIAQGYQDLQTGTKAATDSLKDVIDQKSKELHDCQLKLSVANSETNKAKKQAYDYKKSVDELTDKLTTANLNYDKSERERKLTLENTVSTEKQCVTIQENYELLASRYKDLKAQYDECKESTRKYDEAMAQKDLDV…	2015	Tris; HCl
684	VQQLTEELANNNMR	Annotated	MTGRYNLKGEPITRRRRSRRRQEGFDEATARQEREQQQQQQQRQQQQQQQQQRQREREQQRRQQEEASAMAAAEAKAQNGPPAEGDRTYVNSETVGEFLGLDPTLDLDLAKRVGELIKEPGIDKESVSKAFGVIVQTVVPVYKVCTNLIQKLYDVSNTHNDTDHPTFYLDDDQDTVLGLVDLLKKYVDADARGELADGKYITGAKKALNDYKTILDKTKLDMKSLQAELDTYKDASNDARERALMGELESVKKQLETQTQNSIKIAQGYQDLQTGTKAATDSLKDVIDQKSKELHDCQLKLSVANSETNKAKKQAYDYKKSVDELTDKLTTANLNYDKSERERKLTLENTVSTEKQCVTIQENYELLASRYKDLKAQYDECKESTRKYDEAMAQKDLDV…	2015	Tris; HCl
685	VPEQNFELPHIPTPK	Annotated	MTGRYNLKGEPITRRRRSRRRQEGFDEATARQEREQQQQQQQRQQQQQQQQQRQREREQQRRQQEEASAMAAAEAKAQNGPPAEGDRTYVNSETVGEFLGLDPTLDLDLAKRVGELIKEPGIDKESVSKAFGVIVQTVVPVYKVCTNLIQKLYDVSNTHNDTDHPTFYLDDDQDTVLGLVDLLKKYVDADARGELADGKYITGAKKALNDYKTILDKTKLDMKSLQAELDTYKDASNDARERALMGELESVKKQLETQTQNSIKIAQGYQDLQTGTKAATDSLKDVIDQKSKELHDCQLKLSVANSETNKAKKQAYDYKKSVDELTDKLTTANLNYDKSERERKLTLENTVSTEKQCVTIQENYELLASRYKDLKAQYDECKESTRKYDEAMAQKDLDV…	2015	Tris; HCl
686	YTPFTSDNVAQLQGK	Annotated	MTGRYNLKGEPITRRRRSRRRQEGFDEATARQEREQQQQQQQRQQQQQQQQQRQREREQQRRQQEEASAMAAAEAKAQNGPPAEGDRTYVNSETVGEFLGLDPTLDLDLAKRVGELIKEPGIDKESVSKAFGVIVQTVVPVYKVCTNLIQKLYDVSNTHNDTDHPTFYLDDDQDTVLGLVDLLKKYVDADARGELADGKYITGAKKALNDYKTILDKTKLDMKSLQAELDTYKDASNDARERALMGELESVKKQLETQTQNSIKIAQGYQDLQTGTKAATDSLKDVIDQKSKELHDCQLKLSVANSETNKAKKQAYDYKKSVDELTDKLTTANLNYDKSERERKLTLENTVSTEKQCVTIQENYELLASRYKDLKAQYDECKESTRKYDEAMAQKDLDV…	2015	Tris; HCl
687	TSDNVAQLQGK	Annotated	MTGRYNLKGEPITRRRRSRRRQEGFDEATARQEREQQQQQQQRQQQQQQQQQRQREREQQRRQQEEASAMAAAEAKAQNGPPAEGDRTYVNSETVGEFLGLDPTLDLDLAKRVGELIKEPGIDKESVSKAFGVIVQTVVPVYKVCTNLIQKLYDVSNTHNDTDHPTFYLDDDQDTVLGLVDLLKKYVDADARGELADGKYITGAKKALNDYKTILDKTKLDMKSLQAELDTYKDASNDARERALMGELESVKKQLETQTQNSIKIAQGYQDLQTGTKAATDSLKDVIDQKSKELHDCQLKLSVANSETNKAKKQAYDYKKSVDELTDKLTTANLNYDKSERERKLTLENTVSTEKQCVTIQENYELLASRYKDLKAQYDECKESTRKYDEAMAQKDLDV…	2015	Tris
688	VTSLEATLNANADYIK	Annotated	MTGRYNLKGEPITRRRRSRRRQEGFDEATARQEREQQQQQQQRQQQQQQQQQRQREREQQRRQQEEASAMAAAEAKAQNGPPAEGDRTYVNSETVGEFLGLDPTLDLDLAKRVGELIKEPGIDKESVSKAFGVIVQTVVPVYKVCTNLIQKLYDVSNTHNDTDHPTFYLDDDQDTVLGLVDLLKKYVDADARGELADGKYITGAKKALNDYKTILDKTKLDMKSLQAELDTYKDASNDARERALMGELESVKKQLETQTQNSIKIAQGYQDLQTGTKAATDSLKDVIDQKSKELHDCQLKLSVANSETNKAKKQAYDYKKSVDELTDKLTTANLNYDKSERERKLTLENTVSTEKQCVTIQENYELLASRYKDLKAQYDECKESTRKYDEAMAQKDLDV…	2015	Tris
689	ESASLTAAMFIEK	Annotated	MTGRYNLKGEPITRRRRSRRRQEGFDEATARQEREQQQQQQQRQQQQQQQQQRQREREQQRRQQEEASAMAAAEAKAQNGPPAEGDRTYVNSETVGEFLGLDPTLDLDLAKRVGELIKEPGIDKESVSKAFGVIVQTVVPVYKVCTNLIQKLYDVSNTHNDTDHPTFYLDDDQDTVLGLVDLLKKYVDADARGELADGKYITGAKKALNDYKTILDKTKLDMKSLQAELDTYKDASNDARERALMGELESVKKQLETQTQNSIKIAQGYQDLQTGTKAATDSLKDVIDQKSKELHDCQLKLSVANSETNKAKKQAYDYKKSVDELTDKLTTANLNYDKSERERKLTLENTVSTEKQCVTIQENYELLASRYKDLKAQYDECKESTRKYDEAMAQKDLDV…	2015	HCl
690	LLVTAAK	Annotated	MTGRYNLKGEPITRRRRSRRRQEGFDEATARQEREQQQQQQQRQQQQQQQQQRQREREQQRRQQEEASAMAAAEAKAQNGPPAEGDRTYVNSETVGEFLGLDPTLDLDLAKRVGELIKEPGIDKESVSKAFGVIVQTVVPVYKVCTNLIQKLYDVSNTHNDTDHPTFYLDDDQDTVLGLVDLLKKYVDADARGELADGKYITGAKKALNDYKTILDKTKLDMKSLQAELDTYKDASNDARERALMGELESVKKQLETQTQNSIKIAQGYQDLQTGTKAATDSLKDVIDQKSKELHDCQLKLSVANSETNKAKKQAYDYKKSVDELTDKLTTANLNYDKSERERKLTLENTVSTEKQCVTIQENYELLASRYKDLKAQYDECKESTRKYDEAMAQKDLDV…	2015	Tris
691	YTNSVLDLEK	Annotated	MTGRYNLKGEPITRRRRSRRRQEGFDEATARQEREQQQQQQQRQQQQQQQQQRQREREQQRRQQEEASAMAAAEAKAQNGPPAEGDRTYVNSETVGEFLGLDPTLDLDLAKRVGELIKEPGIDKESVSKAFGVIVQTVVPVYKVCTNLIQKLYDVSNTHNDTDHPTFYLDDDQDTVLGLVDLLKKYVDADARGELADGKYITGAKKALNDYKTILDKTKLDMKSLQAELDTYKDASNDARERALMGELESVKKQLETQTQNSIKIAQGYQDLQTGTKAATDSLKDVIDQKSKELHDCQLKLSVANSETNKAKKQAYDYKKSVDELTDKLTTANLNYDKSERERKLTLENTVSTEKQCVTIQENYELLASRYKDLKAQYDECKESTRKYDEAMAQKDLDV…	2015	Tris
692	KTNSMYTLLENR	Annotated	MTGRYNLKGEPITRRRRSRRRQEGFDEATARQEREQQQQQQQRQQQQQQQQQRQREREQQRRQQEEASAMAAAEAKAQNGPPAEGDRTYVNSETVGEFLGLDPTLDLDLAKRVGELIKEPGIDKESVSKAFGVIVQTVVPVYKVCTNLIQKLYDVSNTHNDTDHPTFYLDDDQDTVLGLVDLLKKYVDADARGELADGKYITGAKKALNDYKTILDKTKLDMKSLQAELDTYKDASNDARERALMGELESVKKQLETQTQNSIKIAQGYQDLQTGTKAATDSLKDVIDQKSKELHDCQLKLSVANSETNKAKKQAYDYKKSVDELTDKLTTANLNYDKSERERKLTLENTVSTEKQCVTIQENYELLASRYKDLKAQYDECKESTRKYDEAMAQKDLDV…	2015	Tris
693	TNSMYTLLENR	Annotated	MTGRYNLKGEPITRRRRSRRRQEGFDEATARQEREQQQQQQQRQQQQQQQQQRQREREQQRRQQEEASAMAAAEAKAQNGPPAEGDRTYVNSETVGEFLGLDPTLDLDLAKRVGELIKEPGIDKESVSKAFGVIVQTVVPVYKVCTNLIQKLYDVSNTHNDTDHPTFYLDDDQDTVLGLVDLLKKYVDADARGELADGKYITGAKKALNDYKTILDKTKLDMKSLQAELDTYKDASNDARERALMGELESVKKQLETQTQNSIKIAQGYQDLQTGTKAATDSLKDVIDQKSKELHDCQLKLSVANSETNKAKKQAYDYKKSVDELTDKLTTANLNYDKSERERKLTLENTVSTEKQCVTIQENYELLASRYKDLKAQYDECKESTRKYDEAMAQKDLDV…	2015	Tris; HCl
694	MYTLLENR	Annotated	MTGRYNLKGEPITRRRRSRRRQEGFDEATARQEREQQQQQQQRQQQQQQQQQRQREREQQRRQQEEASAMAAAEAKAQNGPPAEGDRTYVNSETVGEFLGLDPTLDLDLAKRVGELIKEPGIDKESVSKAFGVIVQTVVPVYKVCTNLIQKLYDVSNTHNDTDHPTFYLDDDQDTVLGLVDLLKKYVDADARGELADGKYITGAKKALNDYKTILDKTKLDMKSLQAELDTYKDASNDARERALMGELESVKKQLETQTQNSIKIAQGYQDLQTGTKAATDSLKDVIDQKSKELHDCQLKLSVANSETNKAKKQAYDYKKSVDELTDKLTTANLNYDKSERERKLTLENTVSTEKQCVTIQENYELLASRYKDLKAQYDECKESTRKYDEAMAQKDLDV…	2015	Tris
695	YKSETESIR	Annotated	MTGRYNLKGEPITRRRRSRRRQEGFDEATARQEREQQQQQQQRQQQQQQQQQRQREREQQRRQQEEASAMAAAEAKAQNGPPAEGDRTYVNSETVGEFLGLDPTLDLDLAKRVGELIKEPGIDKESVSKAFGVIVQTVVPVYKVCTNLIQKLYDVSNTHNDTDHPTFYLDDDQDTVLGLVDLLKKYVDADARGELADGKYITGAKKALNDYKTILDKTKLDMKSLQAELDTYKDASNDARERALMGELESVKKQLETQTQNSIKIAQGYQDLQTGTKAATDSLKDVIDQKSKELHDCQLKLSVANSETNKAKKQAYDYKKSVDELTDKLTTANLNYDKSERERKLTLENTVSTEKQCVTIQENYELLASRYKDLKAQYDECKESTRKYDEAMAQKDLDV…	2015	Tris
696	RQLLESVSEK	Annotated	MTGRYNLKGEPITRRRRSRRRQEGFDEATARQEREQQQQQQQRQQQQQQQQQRQREREQQRRQQEEASAMAAAEAKAQNGPPAEGDRTYVNSETVGEFLGLDPTLDLDLAKRVGELIKEPGIDKESVSKAFGVIVQTVVPVYKVCTNLIQKLYDVSNTHNDTDHPTFYLDDDQDTVLGLVDLLKKYVDADARGELADGKYITGAKKALNDYKTILDKTKLDMKSLQAELDTYKDASNDARERALMGELESVKKQLETQTQNSIKIAQGYQDLQTGTKAATDSLKDVIDQKSKELHDCQLKLSVANSETNKAKKQAYDYKKSVDELTDKLTTANLNYDKSERERKLTLENTVSTEKQCVTIQENYELLASRYKDLKAQYDECKESTRKYDEAMAQKDLDV…	2015	HCl
697	QLLESVSEK	Annotated	MTGRYNLKGEPITRRRRSRRRQEGFDEATARQEREQQQQQQQRQQQQQQQQQRQREREQQRRQQEEASAMAAAEAKAQNGPPAEGDRTYVNSETVGEFLGLDPTLDLDLAKRVGELIKEPGIDKESVSKAFGVIVQTVVPVYKVCTNLIQKLYDVSNTHNDTDHPTFYLDDDQDTVLGLVDLLKKYVDADARGELADGKYITGAKKALNDYKTILDKTKLDMKSLQAELDTYKDASNDARERALMGELESVKKQLETQTQNSIKIAQGYQDLQTGTKAATDSLKDVIDQKSKELHDCQLKLSVANSETNKAKKQAYDYKKSVDELTDKLTTANLNYDKSERERKLTLENTVSTEKQCVTIQENYELLASRYKDLKAQYDECKESTRKYDEAMAQKDLDV…	2015	Tris; HCl
698	LMETIGTQITLK	Annotated	MTGRYNLKGEPITRRRRSRRRQEGFDEATARQEREQQQQQQQRQQQQQQQQQRQREREQQRRQQEEASAMAAAEAKAQNGPPAEGDRTYVNSETVGEFLGLDPTLDLDLAKRVGELIKEPGIDKESVSKAFGVIVQTVVPVYKVCTNLIQKLYDVSNTHNDTDHPTFYLDDDQDTVLGLVDLLKKYVDADARGELADGKYITGAKKALNDYKTILDKTKLDMKSLQAELDTYKDASNDARERALMGELESVKKQLETQTQNSIKIAQGYQDLQTGTKAATDSLKDVIDQKSKELHDCQLKLSVANSETNKAKKQAYDYKKSVDELTDKLTTANLNYDKSERERKLTLENTVSTEKQCVTIQENYELLASRYKDLKAQYDECKESTRKYDEAMAQKDLDV…	2015	Tris; HCl
699	STEQLELAR	Annotated	MTGRYNLKGEPITRRRRSRRRQEGFDEATARQEREQQQQQQQRQQQQQQQQQRQREREQQRRQQEEASAMAAAEAKAQNGPPAEGDRTYVNSETVGEFLGLDPTLDLDLAKRVGELIKEPGIDKESVSKAFGVIVQTVVPVYKVCTNLIQKLYDVSNTHNDTDHPTFYLDDDQDTVLGLVDLLKKYVDADARGELADGKYITGAKKALNDYKTILDKTKLDMKSLQAELDTYKDASNDARERALMGELESVKKQLETQTQNSIKIAQGYQDLQTGTKAATDSLKDVIDQKSKELHDCQLKLSVANSETNKAKKQAYDYKKSVDELTDKLTTANLNYDKSERERKLTLENTVSTEKQCVTIQENYELLASRYKDLKAQYDECKESTRKYDEAMAQKDLDV…	2015	Tris; HCl
700	LTMMHYTAEHTK	Annotated	MTGRYNLKGEPITRRRRSRRRQEGFDEATARQEREQQQQQQQRQQQQQQQQQRQREREQQRRQQEEASAMAAAEAKAQNGPPAEGDRTYVNSETVGEFLGLDPTLDLDLAKRVGELIKEPGIDKESVSKAFGVIVQTVVPVYKVCTNLIQKLYDVSNTHNDTDHPTFYLDDDQDTVLGLVDLLKKYVDADARGELADGKYITGAKKALNDYKTILDKTKLDMKSLQAELDTYKDASNDARERALMGELESVKKQLETQTQNSIKIAQGYQDLQTGTKAATDSLKDVIDQKSKELHDCQLKLSVANSETNKAKKQAYDYKKSVDELTDKLTTANLNYDKSERERKLTLENTVSTEKQCVTIQENYELLASRYKDLKAQYDECKESTRKYDEAMAQKDLDV…	2015	Tris; HCl
701	TVVNFQQAIADIR	Annotated	MTGRYNLKGEPITRRRRSRRRQEGFDEATARQEREQQQQQQQRQQQQQQQQQRQREREQQRRQQEEASAMAAAEAKAQNGPPAEGDRTYVNSETVGEFLGLDPTLDLDLAKRVGELIKEPGIDKESVSKAFGVIVQTVVPVYKVCTNLIQKLYDVSNTHNDTDHPTFYLDDDQDTVLGLVDLLKKYVDADARGELADGKYITGAKKALNDYKTILDKTKLDMKSLQAELDTYKDASNDARERALMGELESVKKQLETQTQNSIKIAQGYQDLQTGTKAATDSLKDVIDQKSKELHDCQLKLSVANSETNKAKKQAYDYKKSVDELTDKLTTANLNYDKSERERKLTLENTVSTEKQCVTIQENYELLASRYKDLKAQYDECKESTRKYDEAMAQKDLDV…	2015	Tris; HCl
702	KATDDALESIR	Annotated	MTGRYNLKGEPITRRRRSRRRQEGFDEATARQEREQQQQQQQRQQQQQQQQQRQREREQQRRQQEEASAMAAAEAKAQNGPPAEGDRTYVNSETVGEFLGLDPTLDLDLAKRVGELIKEPGIDKESVSKAFGVIVQTVVPVYKVCTNLIQKLYDVSNTHNDTDHPTFYLDDDQDTVLGLVDLLKKYVDADARGELADGKYITGAKKALNDYKTILDKTKLDMKSLQAELDTYKDASNDARERALMGELESVKKQLETQTQNSIKIAQGYQDLQTGTKAATDSLKDVIDQKSKELHDCQLKLSVANSETNKAKKQAYDYKKSVDELTDKLTTANLNYDKSERERKLTLENTVSTEKQCVTIQENYELLASRYKDLKAQYDECKESTRKYDEAMAQKDLDV…	2015	Tris
703	ATDDALESIR	Annotated	MTGRYNLKGEPITRRRRSRRRQEGFDEATARQEREQQQQQQQRQQQQQQQQQRQREREQQRRQQEEASAMAAAEAKAQNGPPAEGDRTYVNSETVGEFLGLDPTLDLDLAKRVGELIKEPGIDKESVSKAFGVIVQTVVPVYKVCTNLIQKLYDVSNTHNDTDHPTFYLDDDQDTVLGLVDLLKKYVDADARGELADGKYITGAKKALNDYKTILDKTKLDMKSLQAELDTYKDASNDARERALMGELESVKKQLETQTQNSIKIAQGYQDLQTGTKAATDSLKDVIDQKSKELHDCQLKLSVANSETNKAKKQAYDYKKSVDELTDKLTTANLNYDKSERERKLTLENTVSTEKQCVTIQENYELLASRYKDLKAQYDECKESTRKYDEAMAQKDLDV…	2015	Tris; HCl
704	MEYLMSLVANGVAVGAIDLTEMVSHMMK	Annotated	MTGRYNLKGEPITRRRRSRRRQEGFDEATARQEREQQQQQQQRQQQQQQQQQRQREREQQRRQQEEASAMAAAEAKAQNGPPAEGDRTYVNSETVGEFLGLDPTLDLDLAKRVGELIKEPGIDKESVSKAFGVIVQTVVPVYKVCTNLIQKLYDVSNTHNDTDHPTFYLDDDQDTVLGLVDLLKKYVDADARGELADGKYITGAKKALNDYKTILDKTKLDMKSLQAELDTYKDASNDARERALMGELESVKKQLETQTQNSIKIAQGYQDLQTGTKAATDSLKDVIDQKSKELHDCQLKLSVANSETNKAKKQAYDYKKSVDELTDKLTTANLNYDKSERERKLTLENTVSTEKQCVTIQENYELLASRYKDLKAQYDECKESTRKYDEAMAQKDLDV…	2015	HCl
705	DMPQAASANELVPYLQSK	Annotated	MTGRYNLKGEPITRRRRSRRRQEGFDEATARQEREQQQQQQQRQQQQQQQQQRQREREQQRRQQEEASAMAAAEAKAQNGPPAEGDRTYVNSETVGEFLGLDPTLDLDLAKRVGELIKEPGIDKESVSKAFGVIVQTVVPVYKVCTNLIQKLYDVSNTHNDTDHPTFYLDDDQDTVLGLVDLLKKYVDADARGELADGKYITGAKKALNDYKTILDKTKLDMKSLQAELDTYKDASNDARERALMGELESVKKQLETQTQNSIKIAQGYQDLQTGTKAATDSLKDVIDQKSKELHDCQLKLSVANSETNKAKKQAYDYKKSVDELTDKLTTANLNYDKSERERKLTLENTVSTEKQCVTIQENYELLASRYKDLKAQYDECKESTRKYDEAMAQKDLDV…	2015	Tris; HCl
706	LAPDKTDFR	Annotated	MTGRYNLKGEPITRRRRSRRRQEGFDEATARQEREQQQQQQQRQQQQQQQQQRQREREQQRRQQEEASAMAAAEAKAQNGPPAEGDRTYVNSETVGEFLGLDPTLDLDLAKRVGELIKEPGIDKESVSKAFGVIVQTVVPVYKVCTNLIQKLYDVSNTHNDTDHPTFYLDDDQDTVLGLVDLLKKYVDADARGELADGKYITGAKKALNDYKTILDKTKLDMKSLQAELDTYKDASNDARERALMGELESVKKQLETQTQNSIKIAQGYQDLQTGTKAATDSLKDVIDQKSKELHDCQLKLSVANSETNKAKKQAYDYKKSVDELTDKLTTANLNYDKSERERKLTLENTVSTEKQCVTIQENYELLASRYKDLKAQYDECKESTRKYDEAMAQKDLDV…	2015	Tris; HCl
707	ITLLPPVPELELDK	Annotated	MTGRYNLKGEPITRRRRSRRRQEGFDEATARQEREQQQQQQQRQQQQQQQQQRQREREQQRRQQEEASAMAAAEAKAQNGPPAEGDRTYVNSETVGEFLGLDPTLDLDLAKRVGELIKEPGIDKESVSKAFGVIVQTVVPVYKVCTNLIQKLYDVSNTHNDTDHPTFYLDDDQDTVLGLVDLLKKYVDADARGELADGKYITGAKKALNDYKTILDKTKLDMKSLQAELDTYKDASNDARERALMGELESVKKQLETQTQNSIKIAQGYQDLQTGTKAATDSLKDVIDQKSKELHDCQLKLSVANSETNKAKKQAYDYKKSVDELTDKLTTANLNYDKSERERKLTLENTVSTEKQCVTIQENYELLASRYKDLKAQYDECKESTRKYDEAMAQKDLDV…	2015	Tris
708	LMFDQR	Annotated	MTGRYNLKGEPITRRRRSRRRQEGFDEATARQEREQQQQQQQRQQQQQQQQQRQREREQQRRQQEEASAMAAAEAKAQNGPPAEGDRTYVNSETVGEFLGLDPTLDLDLAKRVGELIKEPGIDKESVSKAFGVIVQTVVPVYKVCTNLIQKLYDVSNTHNDTDHPTFYLDDDQDTVLGLVDLLKKYVDADARGELADGKYITGAKKALNDYKTILDKTKLDMKSLQAELDTYKDASNDARERALMGELESVKKQLETQTQNSIKIAQGYQDLQTGTKAATDSLKDVIDQKSKELHDCQLKLSVANSETNKAKKQAYDYKKSVDELTDKLTTANLNYDKSERERKLTLENTVSTEKQCVTIQENYELLASRYKDLKAQYDECKESTRKYDEAMAQKDLDV…	2015	HCl
709	LLELEVQSGLDAGYQNVFK	Annotated	MTGRYNLKGEPITRRRRSRRRQEGFDEATARQEREQQQQQQQRQQQQQQQQQRQREREQQRRQQEEASAMAAAEAKAQNGPPAEGDRTYVNSETVGEFLGLDPTLDLDLAKRVGELIKEPGIDKESVSKAFGVIVQTVVPVYKVCTNLIQKLYDVSNTHNDTDHPTFYLDDDQDTVLGLVDLLKKYVDADARGELADGKYITGAKKALNDYKTILDKTKLDMKSLQAELDTYKDASNDARERALMGELESVKKQLETQTQNSIKIAQGYQDLQTGTKAATDSLKDVIDQKSKELHDCQLKLSVANSETNKAKKQAYDYKKSVDELTDKLTTANLNYDKSERERKLTLENTVSTEKQCVTIQENYELLASRYKDLKAQYDECKESTRKYDEAMAQKDLDV…	2015	HCl
710	IVDTITGDTTDPYK	Annotated	MTGRYNLKGEPITRRRRSRRRQEGFDEATARQEREQQQQQQQRQQQQQQQQQRQREREQQRRQQEEASAMAAAEAKAQNGPPAEGDRTYVNSETVGEFLGLDPTLDLDLAKRVGELIKEPGIDKESVSKAFGVIVQTVVPVYKVCTNLIQKLYDVSNTHNDTDHPTFYLDDDQDTVLGLVDLLKKYVDADARGELADGKYITGAKKALNDYKTILDKTKLDMKSLQAELDTYKDASNDARERALMGELESVKKQLETQTQNSIKIAQGYQDLQTGTKAATDSLKDVIDQKSKELHDCQLKLSVANSETNKAKKQAYDYKKSVDELTDKLTTANLNYDKSERERKLTLENTVSTEKQCVTIQENYELLASRYKDLKAQYDECKESTRKYDEAMAQKDLDV…	2015	HCl
711	VDTITGDTTDPYK	Annotated	MTGRYNLKGEPITRRRRSRRRQEGFDEATARQEREQQQQQQQRQQQQQQQQQRQREREQQRRQQEEASAMAAAEAKAQNGPPAEGDRTYVNSETVGEFLGLDPTLDLDLAKRVGELIKEPGIDKESVSKAFGVIVQTVVPVYKVCTNLIQKLYDVSNTHNDTDHPTFYLDDDQDTVLGLVDLLKKYVDADARGELADGKYITGAKKALNDYKTILDKTKLDMKSLQAELDTYKDASNDARERALMGELESVKKQLETQTQNSIKIAQGYQDLQTGTKAATDSLKDVIDQKSKELHDCQLKLSVANSETNKAKKQAYDYKKSVDELTDKLTTANLNYDKSERERKLTLENTVSTEKQCVTIQENYELLASRYKDLKAQYDECKESTRKYDEAMAQKDLDV…	2015	HCl
712	TITGDTTDPYK	Annotated	MTGRYNLKGEPITRRRRSRRRQEGFDEATARQEREQQQQQQQRQQQQQQQQQRQREREQQRRQQEEASAMAAAEAKAQNGPPAEGDRTYVNSETVGEFLGLDPTLDLDLAKRVGELIKEPGIDKESVSKAFGVIVQTVVPVYKVCTNLIQKLYDVSNTHNDTDHPTFYLDDDQDTVLGLVDLLKKYVDADARGELADGKYITGAKKALNDYKTILDKTKLDMKSLQAELDTYKDASNDARERALMGELESVKKQLETQTQNSIKIAQGYQDLQTGTKAATDSLKDVIDQKSKELHDCQLKLSVANSETNKAKKQAYDYKKSVDELTDKLTTANLNYDKSERERKLTLENTVSTEKQCVTIQENYELLASRYKDLKAQYDECKESTRKYDEAMAQKDLDV…	2015	HCl
713	FVNGNFK	Annotated	MTGRYNLKGEPITRRRRSRRRQEGFDEATARQEREQQQQQQQRQQQQQQQQQRQREREQQRRQQEEASAMAAAEAKAQNGPPAEGDRTYVNSETVGEFLGLDPTLDLDLAKRVGELIKEPGIDKESVSKAFGVIVQTVVPVYKVCTNLIQKLYDVSNTHNDTDHPTFYLDDDQDTVLGLVDLLKKYVDADARGELADGKYITGAKKALNDYKTILDKTKLDMKSLQAELDTYKDASNDARERALMGELESVKKQLETQTQNSIKIAQGYQDLQTGTKAATDSLKDVIDQKSKELHDCQLKLSVANSETNKAKKQAYDYKKSVDELTDKLTTANLNYDKSERERKLTLENTVSTEKQCVTIQENYELLASRYKDLKAQYDECKESTRKYDEAMAQKDLDV…	2015	Tris
714	TISIPVGYGNR	Annotated	MTGRYNLKGEPITRRRRSRRRQEGFDEATARQEREQQQQQQQRQQQQQQQQQRQREREQQRRQQEEASAMAAAEAKAQNGPPAEGDRTYVNSETVGEFLGLDPTLDLDLAKRVGELIKEPGIDKESVSKAFGVIVQTVVPVYKVCTNLIQKLYDVSNTHNDTDHPTFYLDDDQDTVLGLVDLLKKYVDADARGELADGKYITGAKKALNDYKTILDKTKLDMKSLQAELDTYKDASNDARERALMGELESVKKQLETQTQNSIKIAQGYQDLQTGTKAATDSLKDVIDQKSKELHDCQLKLSVANSETNKAKKQAYDYKKSVDELTDKLTTANLNYDKSERERKLTLENTVSTEKQCVTIQENYELLASRYKDLKAQYDECKESTRKYDEAMAQKDLDV…	2015	Tris; HCl
715	WLSDGPFLIAGK	Annotated	MTGRYNLKGEPITRRRRSRRRQEGFDEATARQEREQQQQQQQRQQQQQQQQQRQREREQQRRQQEEASAMAAAEAKAQNGPPAEGDRTYVNSETVGEFLGLDPTLDLDLAKRVGELIKEPGIDKESVSKAFGVIVQTVVPVYKVCTNLIQKLYDVSNTHNDTDHPTFYLDDDQDTVLGLVDLLKKYVDADARGELADGKYITGAKKALNDYKTILDKTKLDMKSLQAELDTYKDASNDARERALMGELESVKKQLETQTQNSIKIAQGYQDLQTGTKAATDSLKDVIDQKSKELHDCQLKLSVANSETNKAKKQAYDYKKSVDELTDKLTTANLNYDKSERERKLTLENTVSTEKQCVTIQENYELLASRYKDLKAQYDECKESTRKYDEAMAQKDLDV…	2015	Tris; HCl
716	YPSTEAYSAGLDLSK	Annotated	MTGRYNLKGEPITRRRRSRRRQEGFDEATARQEREQQQQQQQRQQQQQQQQQRQREREQQRRQQEEASAMAAAEAKAQNGPPAEGDRTYVNSETVGEFLGLDPTLDLDLAKRVGELIKEPGIDKESVSKAFGVIVQTVVPVYKVCTNLIQKLYDVSNTHNDTDHPTFYLDDDQDTVLGLVDLLKKYVDADARGELADGKYITGAKKALNDYKTILDKTKLDMKSLQAELDTYKDASNDARERALMGELESVKKQLETQTQNSIKIAQGYQDLQTGTKAATDSLKDVIDQKSKELHDCQLKLSVANSETNKAKKQAYDYKKSVDELTDKLTTANLNYDKSERERKLTLENTVSTEKQCVTIQENYELLASRYKDLKAQYDECKESTRKYDEAMAQKDLDV…	2015	Tris
717	SVNPDSNVVNLLYK	Annotated	MTGRYNLKGEPITRRRRSRRRQEGFDEATARQEREQQQQQQQRQQQQQQQQQRQREREQQRRQQEEASAMAAAEAKAQNGPPAEGDRTYVNSETVGEFLGLDPTLDLDLAKRVGELIKEPGIDKESVSKAFGVIVQTVVPVYKVCTNLIQKLYDVSNTHNDTDHPTFYLDDDQDTVLGLVDLLKKYVDADARGELADGKYITGAKKALNDYKTILDKTKLDMKSLQAELDTYKDASNDARERALMGELESVKKQLETQTQNSIKIAQGYQDLQTGTKAATDSLKDVIDQKSKELHDCQLKLSVANSETNKAKKQAYDYKKSVDELTDKLTTANLNYDKSERERKLTLENTVSTEKQCVTIQENYELLASRYKDLKAQYDECKESTRKYDEAMAQKDLDV…	2015	Tris
718	DSLGPIPVISEVK	Annotated	MTGRYNLKGEPITRRRRSRRRQEGFDEATARQEREQQQQQQQRQQQQQQQQQRQREREQQRRQQEEASAMAAAEAKAQNGPPAEGDRTYVNSETVGEFLGLDPTLDLDLAKRVGELIKEPGIDKESVSKAFGVIVQTVVPVYKVCTNLIQKLYDVSNTHNDTDHPTFYLDDDQDTVLGLVDLLKKYVDADARGELADGKYITGAKKALNDYKTILDKTKLDMKSLQAELDTYKDASNDARERALMGELESVKKQLETQTQNSIKIAQGYQDLQTGTKAATDSLKDVIDQKSKELHDCQLKLSVANSETNKAKKQAYDYKKSVDELTDKLTTANLNYDKSERERKLTLENTVSTEKQCVTIQENYELLASRYKDLKAQYDECKESTRKYDEAMAQKDLDV…	2015	Tris; HCl
719	VAEMLCK	Annotated	MTGRYNLKGEPITRRRRSRRRQEGFDEATARQEREQQQQQQQRQQQQQQQQQRQREREQQRRQQEEASAMAAAEAKAQNGPPAEGDRTYVNSETVGEFLGLDPTLDLDLAKRVGELIKEPGIDKESVSKAFGVIVQTVVPVYKVCTNLIQKLYDVSNTHNDTDHPTFYLDDDQDTVLGLVDLLKKYVDADARGELADGKYITGAKKALNDYKTILDKTKLDMKSLQAELDTYKDASNDARERALMGELESVKKQLETQTQNSIKIAQGYQDLQTGTKAATDSLKDVIDQKSKELHDCQLKLSVANSETNKAKKQAYDYKKSVDELTDKLTTANLNYDKSERERKLTLENTVSTEKQCVTIQENYELLASRYKDLKAQYDECKESTRKYDEAMAQKDLDV…	2015	Tris
720	VTGYGFK	Annotated	MTGRYNLKGEPITRRRRSRRRQEGFDEATARQEREQQQQQQQRQQQQQQQQQRQREREQQRRQQEEASAMAAAEAKAQNGPPAEGDRTYVNSETVGEFLGLDPTLDLDLAKRVGELIKEPGIDKESVSKAFGVIVQTVVPVYKVCTNLIQKLYDVSNTHNDTDHPTFYLDDDQDTVLGLVDLLKKYVDADARGELADGKYITGAKKALNDYKTILDKTKLDMKSLQAELDTYKDASNDARERALMGELESVKKQLETQTQNSIKIAQGYQDLQTGTKAATDSLKDVIDQKSKELHDCQLKLSVANSETNKAKKQAYDYKKSVDELTDKLTTANLNYDKSERERKLTLENTVSTEKQCVTIQENYELLASRYKDLKAQYDECKESTRKYDEAMAQKDLDV…	2015	Tris
721	LLDQNNCGLEYTSEYAR	Annotated	MTGRYNLKGEPITRRRRSRRRQEGFDEATARQEREQQQQQQQRQQQQQQQQQRQREREQQRRQQEEASAMAAAEAKAQNGPPAEGDRTYVNSETVGEFLGLDPTLDLDLAKRVGELIKEPGIDKESVSKAFGVIVQTVVPVYKVCTNLIQKLYDVSNTHNDTDHPTFYLDDDQDTVLGLVDLLKKYVDADARGELADGKYITGAKKALNDYKTILDKTKLDMKSLQAELDTYKDASNDARERALMGELESVKKQLETQTQNSIKIAQGYQDLQTGTKAATDSLKDVIDQKSKELHDCQLKLSVANSETNKAKKQAYDYKKSVDELTDKLTTANLNYDKSERERKLTLENTVSTEKQCVTIQENYELLASRYKDLKAQYDECKESTRKYDEAMAQKDLDV…	2015	Tris; HCl
722	GFDMMAVK	Annotated	MTGRYNLKGEPITRRRRSRRRQEGFDEATARQEREQQQQQQQRQQQQQQQQQRQREREQQRRQQEEASAMAAAEAKAQNGPPAEGDRTYVNSETVGEFLGLDPTLDLDLAKRVGELIKEPGIDKESVSKAFGVIVQTVVPVYKVCTNLIQKLYDVSNTHNDTDHPTFYLDDDQDTVLGLVDLLKKYVDADARGELADGKYITGAKKALNDYKTILDKTKLDMKSLQAELDTYKDASNDARERALMGELESVKKQLETQTQNSIKIAQGYQDLQTGTKAATDSLKDVIDQKSKELHDCQLKLSVANSETNKAKKQAYDYKKSVDELTDKLTTANLNYDKSERERKLTLENTVSTEKQCVTIQENYELLASRYKDLKAQYDECKESTRKYDEAMAQKDLDV…	2015	Tris; HCl
723	ELAYMFK	Annotated	MTGRYNLKGEPITRRRRSRRRQEGFDEATARQEREQQQQQQQRQQQQQQQQQRQREREQQRRQQEEASAMAAAEAKAQNGPPAEGDRTYVNSETVGEFLGLDPTLDLDLAKRVGELIKEPGIDKESVSKAFGVIVQTVVPVYKVCTNLIQKLYDVSNTHNDTDHPTFYLDDDQDTVLGLVDLLKKYVDADARGELADGKYITGAKKALNDYKTILDKTKLDMKSLQAELDTYKDASNDARERALMGELESVKKQLETQTQNSIKIAQGYQDLQTGTKAATDSLKDVIDQKSKELHDCQLKLSVANSETNKAKKQAYDYKKSVDELTDKLTTANLNYDKSERERKLTLENTVSTEKQCVTIQENYELLASRYKDLKAQYDECKESTRKYDEAMAQKDLDV…	2015	Tris; HCl
724	DMHKENLHPDLK	Annotated	MTGRYNLKGEPITRRRRSRRRQEGFDEATARQEREQQQQQQQRQQQQQQQQQRQREREQQRRQQEEASAMAAAEAKAQNGPPAEGDRTYVNSETVGEFLGLDPTLDLDLAKRVGELIKEPGIDKESVSKAFGVIVQTVVPVYKVCTNLIQKLYDVSNTHNDTDHPTFYLDDDQDTVLGLVDLLKKYVDADARGELADGKYITGAKKALNDYKTILDKTKLDMKSLQAELDTYKDASNDARERALMGELESVKKQLETQTQNSIKIAQGYQDLQTGTKAATDSLKDVIDQKSKELHDCQLKLSVANSETNKAKKQAYDYKKSVDELTDKLTTANLNYDKSERERKLTLENTVSTEKQCVTIQENYELLASRYKDLKAQYDECKESTRKYDEAMAQKDLDV…	2015	Tris; HCl
725	IVADYDMFSHIFFTK	Annotated	MTGRYNLKGEPITRRRRSRRRQEGFDEATARQEREQQQQQQQRQQQQQQQQQRQREREQQRRQQEEASAMAAAEAKAQNGPPAEGDRTYVNSETVGEFLGLDPTLDLDLAKRVGELIKEPGIDKESVSKAFGVIVQTVVPVYKVCTNLIQKLYDVSNTHNDTDHPTFYLDDDQDTVLGLVDLLKKYVDADARGELADGKYITGAKKALNDYKTILDKTKLDMKSLQAELDTYKDASNDARERALMGELESVKKQLETQTQNSIKIAQGYQDLQTGTKAATDSLKDVIDQKSKELHDCQLKLSVANSETNKAKKQAYDYKKSVDELTDKLTTANLNYDKSERERKLTLENTVSTEKQCVTIQENYELLASRYKDLKAQYDECKESTRKYDEAMAQKDLDV…	2015	Tris; HCl
726	YFTTTLMSLLTSK	Annotated	MTGRYNLKGEPITRRRRSRRRQEGFDEATARQEREQQQQQQQRQQQQQQQQQRQREREQQRRQQEEASAMAAAEAKAQNGPPAEGDRTYVNSETVGEFLGLDPTLDLDLAKRVGELIKEPGIDKESVSKAFGVIVQTVVPVYKVCTNLIQKLYDVSNTHNDTDHPTFYLDDDQDTVLGLVDLLKKYVDADARGELADGKYITGAKKALNDYKTILDKTKLDMKSLQAELDTYKDASNDARERALMGELESVKKQLETQTQNSIKIAQGYQDLQTGTKAATDSLKDVIDQKSKELHDCQLKLSVANSETNKAKKQAYDYKKSVDELTDKLTTANLNYDKSERERKLTLENTVSTEKQCVTIQENYELLASRYKDLKAQYDECKESTRKYDEAMAQKDLDV…	2015	HCl
727	LGPNLSETTQMDYMK	Annotated	MTGRYNLKGEPITRRRRSRRRQEGFDEATARQEREQQQQQQQRQQQQQQQQQRQREREQQRRQQEEASAMAAAEAKAQNGPPAEGDRTYVNSETVGEFLGLDPTLDLDLAKRVGELIKEPGIDKESVSKAFGVIVQTVVPVYKVCTNLIQKLYDVSNTHNDTDHPTFYLDDDQDTVLGLVDLLKKYVDADARGELADGKYITGAKKALNDYKTILDKTKLDMKSLQAELDTYKDASNDARERALMGELESVKKQLETQTQNSIKIAQGYQDLQTGTKAATDSLKDVIDQKSKELHDCQLKLSVANSETNKAKKQAYDYKKSVDELTDKLTTANLNYDKSERERKLTLENTVSTEKQCVTIQENYELLASRYKDLKAQYDECKESTRKYDEAMAQKDLDV…	2015	Tris
728	WRPLIK	Annotated	MTGRYNLKGEPITRRRRSRRRQEGFDEATARQEREQQQQQQQRQQQQQQQQQRQREREQQRRQQEEASAMAAAEAKAQNGPPAEGDRTYVNSETVGEFLGLDPTLDLDLAKRVGELIKEPGIDKESVSKAFGVIVQTVVPVYKVCTNLIQKLYDVSNTHNDTDHPTFYLDDDQDTVLGLVDLLKKYVDADARGELADGKYITGAKKALNDYKTILDKTKLDMKSLQAELDTYKDASNDARERALMGELESVKKQLETQTQNSIKIAQGYQDLQTGTKAATDSLKDVIDQKSKELHDCQLKLSVANSETNKAKKQAYDYKKSVDELTDKLTTANLNYDKSERERKLTLENTVSTEKQCVTIQENYELLASRYKDLKAQYDECKESTRKYDEAMAQKDLDV…	2015	Tris
729	RGTEYQTFTYR	Annotated	MTGRYNLKGEPITRRRRSRRRQEGFDEATARQEREQQQQQQQRQQQQQQQQQRQREREQQRRQQEEASAMAAAEAKAQNGPPAEGDRTYVNSETVGEFLGLDPTLDLDLAKRVGELIKEPGIDKESVSKAFGVIVQTVVPVYKVCTNLIQKLYDVSNTHNDTDHPTFYLDDDQDTVLGLVDLLKKYVDADARGELADGKYITGAKKALNDYKTILDKTKLDMKSLQAELDTYKDASNDARERALMGELESVKKQLETQTQNSIKIAQGYQDLQTGTKAATDSLKDVIDQKSKELHDCQLKLSVANSETNKAKKQAYDYKKSVDELTDKLTTANLNYDKSERERKLTLENTVSTEKQCVTIQENYELLASRYKDLKAQYDECKESTRKYDEAMAQKDLDV…	2015	Tris
730	GTEYQTFTYR	Annotated	MTGRYNLKGEPITRRRRSRRRQEGFDEATARQEREQQQQQQQRQQQQQQQQQRQREREQQRRQQEEASAMAAAEAKAQNGPPAEGDRTYVNSETVGEFLGLDPTLDLDLAKRVGELIKEPGIDKESVSKAFGVIVQTVVPVYKVCTNLIQKLYDVSNTHNDTDHPTFYLDDDQDTVLGLVDLLKKYVDADARGELADGKYITGAKKALNDYKTILDKTKLDMKSLQAELDTYKDASNDARERALMGELESVKKQLETQTQNSIKIAQGYQDLQTGTKAATDSLKDVIDQKSKELHDCQLKLSVANSETNKAKKQAYDYKKSVDELTDKLTTANLNYDKSERERKLTLENTVSTEKQCVTIQENYELLASRYKDLKAQYDECKESTRKYDEAMAQKDLDV…	2015	HCl
731	NIDTYIEATIEK	Annotated	MTGRYNLKGEPITRRRRSRRRQEGFDEATARQEREQQQQQQQRQQQQQQQQQRQREREQQRRQQEEASAMAAAEAKAQNGPPAEGDRTYVNSETVGEFLGLDPTLDLDLAKRVGELIKEPGIDKESVSKAFGVIVQTVVPVYKVCTNLIQKLYDVSNTHNDTDHPTFYLDDDQDTVLGLVDLLKKYVDADARGELADGKYITGAKKALNDYKTILDKTKLDMKSLQAELDTYKDASNDARERALMGELESVKKQLETQTQNSIKIAQGYQDLQTGTKAATDSLKDVIDQKSKELHDCQLKLSVANSETNKAKKQAYDYKKSVDELTDKLTTANLNYDKSERERKLTLENTVSTEKQCVTIQENYELLASRYKDLKAQYDECKESTRKYDEAMAQKDLDV…	2015	HCl
732	LAEYTMELAEAR	Annotated	MTGRYNLKGEPITRRRRSRRRQEGFDEATARQEREQQQQQQQRQQQQQQQQQRQREREQQRRQQEEASAMAAAEAKAQNGPPAEGDRTYVNSETVGEFLGLDPTLDLDLAKRVGELIKEPGIDKESVSKAFGVIVQTVVPVYKVCTNLIQKLYDVSNTHNDTDHPTFYLDDDQDTVLGLVDLLKKYVDADARGELADGKYITGAKKALNDYKTILDKTKLDMKSLQAELDTYKDASNDARERALMGELESVKKQLETQTQNSIKIAQGYQDLQTGTKAATDSLKDVIDQKSKELHDCQLKLSVANSETNKAKKQAYDYKKSVDELTDKLTTANLNYDKSERERKLTLENTVSTEKQCVTIQENYELLASRYKDLKAQYDECKESTRKYDEAMAQKDLDV…	2015	Tris
733	TMELAEAR	Annotated	MTGRYNLKGEPITRRRRSRRRQEGFDEATARQEREQQQQQQQRQQQQQQQQQRQREREQQRRQQEEASAMAAAEAKAQNGPPAEGDRTYVNSETVGEFLGLDPTLDLDLAKRVGELIKEPGIDKESVSKAFGVIVQTVVPVYKVCTNLIQKLYDVSNTHNDTDHPTFYLDDDQDTVLGLVDLLKKYVDADARGELADGKYITGAKKALNDYKTILDKTKLDMKSLQAELDTYKDASNDARERALMGELESVKKQLETQTQNSIKIAQGYQDLQTGTKAATDSLKDVIDQKSKELHDCQLKLSVANSETNKAKKQAYDYKKSVDELTDKLTTANLNYDKSERERKLTLENTVSTEKQCVTIQENYELLASRYKDLKAQYDECKESTRKYDEAMAQKDLDV…	2015	Tris
734	VQQITDFVNQR	Annotated	MTGRYNLKGEPITRRRRSRRRQEGFDEATARQEREQQQQQQQRQQQQQQQQQRQREREQQRRQQEEASAMAAAEAKAQNGPPAEGDRTYVNSETVGEFLGLDPTLDLDLAKRVGELIKEPGIDKESVSKAFGVIVQTVVPVYKVCTNLIQKLYDVSNTHNDTDHPTFYLDDDQDTVLGLVDLLKKYVDADARGELADGKYITGAKKALNDYKTILDKTKLDMKSLQAELDTYKDASNDARERALMGELESVKKQLETQTQNSIKIAQGYQDLQTGTKAATDSLKDVIDQKSKELHDCQLKLSVANSETNKAKKQAYDYKKSVDELTDKLTTANLNYDKSERERKLTLENTVSTEKQCVTIQENYELLASRYKDLKAQYDECKESTRKYDEAMAQKDLDV…	2015	Tris
735	AACQADQKPDK	Annotated	MTGRYNLKGEPITRRRRSRRRQEGFDEATARQEREQQQQQQQRQQQQQQQQQRQREREQQRRQQEEASAMAAAEAKAQNGPPAEGDRTYVNSETVGEFLGLDPTLDLDLAKRVGELIKEPGIDKESVSKAFGVIVQTVVPVYKVCTNLIQKLYDVSNTHNDTDHPTFYLDDDQDTVLGLVDLLKKYVDADARGELADGKYITGAKKALNDYKTILDKTKLDMKSLQAELDTYKDASNDARERALMGELESVKKQLETQTQNSIKIAQGYQDLQTGTKAATDSLKDVIDQKSKELHDCQLKLSVANSETNKAKKQAYDYKKSVDELTDKLTTANLNYDKSERERKLTLENTVSTEKQCVTIQENYELLASRYKDLKAQYDECKESTRKYDEAMAQKDLDV…	2015	Tris
736	FDFVFAQSYVQPTAISSVYVK	Annotated	MTGRYNLKGEPITRRRRSRRRQEGFDEATARQEREQQQQQQQRQQQQQQQQQRQREREQQRRQQEEASAMAAAEAKAQNGPPAEGDRTYVNSETVGEFLGLDPTLDLDLAKRVGELIKEPGIDKESVSKAFGVIVQTVVPVYKVCTNLIQKLYDVSNTHNDTDHPTFYLDDDQDTVLGLVDLLKKYVDADARGELADGKYITGAKKALNDYKTILDKTKLDMKSLQAELDTYKDASNDARERALMGELESVKKQLETQTQNSIKIAQGYQDLQTGTKAATDSLKDVIDQKSKELHDCQLKLSVANSETNKAKKQAYDYKKSVDELTDKLTTANLNYDKSERERKLTLENTVSTEKQCVTIQENYELLASRYKDLKAQYDECKESTRKYDEAMAQKDLDV…	2015	Tris
737	STSAVTDPEENVEVENSISTYFFNALHK	Annotated	MTGRYNLKGEPITRRRRSRRRQEGFDEATARQEREQQQQQQQRQQQQQQQQQRQREREQQRRQQEEASAMAAAEAKAQNGPPAEGDRTYVNSETVGEFLGLDPTLDLDLAKRVGELIKEPGIDKESVSKAFGVIVQTVVPVYKVCTNLIQKLYDVSNTHNDTDHPTFYLDDDQDTVLGLVDLLKKYVDADARGELADGKYITGAKKALNDYKTILDKTKLDMKSLQAELDTYKDASNDARERALMGELESVKKQLETQTQNSIKIAQGYQDLQTGTKAATDSLKDVIDQKSKELHDCQLKLSVANSETNKAKKQAYDYKKSVDELTDKLTTANLNYDKSERERKLTLENTVSTEKQCVTIQENYELLASRYKDLKAQYDECKESTRKYDEAMAQKDLDV…	2015	Tris
738	FFNALHK	Annotated	MTGRYNLKGEPITRRRRSRRRQEGFDEATARQEREQQQQQQQRQQQQQQQQQRQREREQQRRQQEEASAMAAAEAKAQNGPPAEGDRTYVNSETVGEFLGLDPTLDLDLAKRVGELIKEPGIDKESVSKAFGVIVQTVVPVYKVCTNLIQKLYDVSNTHNDTDHPTFYLDDDQDTVLGLVDLLKKYVDADARGELADGKYITGAKKALNDYKTILDKTKLDMKSLQAELDTYKDASNDARERALMGELESVKKQLETQTQNSIKIAQGYQDLQTGTKAATDSLKDVIDQKSKELHDCQLKLSVANSETNKAKKQAYDYKKSVDELTDKLTTANLNYDKSERERKLTLENTVSTEKQCVTIQENYELLASRYKDLKAQYDECKESTRKYDEAMAQKDLDV…	2015	HCl
739	VDSQVGAEDLLSTR	Annotated	MTGRYNLKGEPITRRRRSRRRQEGFDEATARQEREQQQQQQQRQQQQQQQQQRQREREQQRRQQEEASAMAAAEAKAQNGPPAEGDRTYVNSETVGEFLGLDPTLDLDLAKRVGELIKEPGIDKESVSKAFGVIVQTVVPVYKVCTNLIQKLYDVSNTHNDTDHPTFYLDDDQDTVLGLVDLLKKYVDADARGELADGKYITGAKKALNDYKTILDKTKLDMKSLQAELDTYKDASNDARERALMGELESVKKQLETQTQNSIKIAQGYQDLQTGTKAATDSLKDVIDQKSKELHDCQLKLSVANSETNKAKKQAYDYKKSVDELTDKLTTANLNYDKSERERKLTLENTVSTEKQCVTIQENYELLASRYKDLKAQYDECKESTRKYDEAMAQKDLDV…	2015	HCl
740	NFMGFQNNEVFK	Annotated	MTGRYNLKGEPITRRRRSRRRQEGFDEATARQEREQQQQQQQRQQQQQQQQQRQREREQQRRQQEEASAMAAAEAKAQNGPPAEGDRTYVNSETVGEFLGLDPTLDLDLAKRVGELIKEPGIDKESVSKAFGVIVQTVVPVYKVCTNLIQKLYDVSNTHNDTDHPTFYLDDDQDTVLGLVDLLKKYVDADARGELADGKYITGAKKALNDYKTILDKTKLDMKSLQAELDTYKDASNDARERALMGELESVKKQLETQTQNSIKIAQGYQDLQTGTKAATDSLKDVIDQKSKELHDCQLKLSVANSETNKAKKQAYDYKKSVDELTDKLTTANLNYDKSERERKLTLENTVSTEKQCVTIQENYELLASRYKDLKAQYDECKESTRKYDEAMAQKDLDV…	2015	Tris; HCl
741	QFQGAVFSLTSLR	Annotated	MTGRYNLKGEPITRRRRSRRRQEGFDEATARQEREQQQQQQQRQQQQQQQQQRQREREQQRRQQEEASAMAAAEAKAQNGPPAEGDRTYVNSETVGEFLGLDPTLDLDLAKRVGELIKEPGIDKESVSKAFGVIVQTVVPVYKVCTNLIQKLYDVSNTHNDTDHPTFYLDDDQDTVLGLVDLLKKYVDADARGELADGKYITGAKKALNDYKTILDKTKLDMKSLQAELDTYKDASNDARERALMGELESVKKQLETQTQNSIKIAQGYQDLQTGTKAATDSLKDVIDQKSKELHDCQLKLSVANSETNKAKKQAYDYKKSVDELTDKLTTANLNYDKSERERKLTLENTVSTEKQCVTIQENYELLASRYKDLKAQYDECKESTRKYDEAMAQKDLDV…	2015	Tris
742	INEGSVVAAVK	Annotated	MTGRYNLKGEPITRRRRSRRRQEGFDEATARQEREQQQQQQQRQQQQQQQQQRQREREQQRRQQEEASAMAAAEAKAQNGPPAEGDRTYVNSETVGEFLGLDPTLDLDLAKRVGELIKEPGIDKESVSKAFGVIVQTVVPVYKVCTNLIQKLYDVSNTHNDTDHPTFYLDDDQDTVLGLVDLLKKYVDADARGELADGKYITGAKKALNDYKTILDKTKLDMKSLQAELDTYKDASNDARERALMGELESVKKQLETQTQNSIKIAQGYQDLQTGTKAATDSLKDVIDQKSKELHDCQLKLSVANSETNKAKKQAYDYKKSVDELTDKLTTANLNYDKSERERKLTLENTVSTEKQCVTIQENYELLASRYKDLKAQYDECKESTRKYDEAMAQKDLDV…	2015	Tris; HCl
743	NYYMSMTQFIVNWTNAVHPSLK	Annotated	MTGRYNLKGEPITRRRRSRRRQEGFDEATARQEREQQQQQQQRQQQQQQQQQRQREREQQRRQQEEASAMAAAEAKAQNGPPAEGDRTYVNSETVGEFLGLDPTLDLDLAKRVGELIKEPGIDKESVSKAFGVIVQTVVPVYKVCTNLIQKLYDVSNTHNDTDHPTFYLDDDQDTVLGLVDLLKKYVDADARGELADGKYITGAKKALNDYKTILDKTKLDMKSLQAELDTYKDASNDARERALMGELESVKKQLETQTQNSIKIAQGYQDLQTGTKAATDSLKDVIDQKSKELHDCQLKLSVANSETNKAKKQAYDYKKSVDELTDKLTTANLNYDKSERERKLTLENTVSTEKQCVTIQENYELLASRYKDLKAQYDECKESTRKYDEAMAQKDLDV…	2015	HCl
744	IVNWTNAVHPSLK	Annotated	MTGRYNLKGEPITRRRRSRRRQEGFDEATARQEREQQQQQQQRQQQQQQQQQRQREREQQRRQQEEASAMAAAEAKAQNGPPAEGDRTYVNSETVGEFLGLDPTLDLDLAKRVGELIKEPGIDKESVSKAFGVIVQTVVPVYKVCTNLIQKLYDVSNTHNDTDHPTFYLDDDQDTVLGLVDLLKKYVDADARGELADGKYITGAKKALNDYKTILDKTKLDMKSLQAELDTYKDASNDARERALMGELESVKKQLETQTQNSIKIAQGYQDLQTGTKAATDSLKDVIDQKSKELHDCQLKLSVANSETNKAKKQAYDYKKSVDELTDKLTTANLNYDKSERERKLTLENTVSTEKQCVTIQENYELLASRYKDLKAQYDECKESTRKYDEAMAQKDLDV…	2015	Tris
745	STSYTEYTVANYSWR	Annotated	MTGRYNLKGEPITRRRRSRRRQEGFDEATARQEREQQQQQQQRQQQQQQQQQRQREREQQRRQQEEASAMAAAEAKAQNGPPAEGDRTYVNSETVGEFLGLDPTLDLDLAKRVGELIKEPGIDKESVSKAFGVIVQTVVPVYKVCTNLIQKLYDVSNTHNDTDHPTFYLDDDQDTVLGLVDLLKKYVDADARGELADGKYITGAKKALNDYKTILDKTKLDMKSLQAELDTYKDASNDARERALMGELESVKKQLETQTQNSIKIAQGYQDLQTGTKAATDSLKDVIDQKSKELHDCQLKLSVANSETNKAKKQAYDYKKSVDELTDKLTTANLNYDKSERERKLTLENTVSTEKQCVTIQENYELLASRYKDLKAQYDECKESTRKYDEAMAQKDLDV…	2015	Tris
746	INVFLASGNVCMSK	Annotated	MTGRYNLKGEPITRRRRSRRRQEGFDEATARQEREQQQQQQQRQQQQQQQQQRQREREQQRRQQEEASAMAAAEAKAQNGPPAEGDRTYVNSETVGEFLGLDPTLDLDLAKRVGELIKEPGIDKESVSKAFGVIVQTVVPVYKVCTNLIQKLYDVSNTHNDTDHPTFYLDDDQDTVLGLVDLLKKYVDADARGELADGKYITGAKKALNDYKTILDKTKLDMKSLQAELDTYKDASNDARERALMGELESVKKQLETQTQNSIKIAQGYQDLQTGTKAATDSLKDVIDQKSKELHDCQLKLSVANSETNKAKKQAYDYKKSVDELTDKLTTANLNYDKSERERKLTLENTVSTEKQCVTIQENYELLASRYKDLKAQYDECKESTRKYDEAMAQKDLDV…	2015	Tris; HCl
747	LASGNVCMSK	Annotated	MTGRYNLKGEPITRRRRSRRRQEGFDEATARQEREQQQQQQQRQQQQQQQQQRQREREQQRRQQEEASAMAAAEAKAQNGPPAEGDRTYVNSETVGEFLGLDPTLDLDLAKRVGELIKEPGIDKESVSKAFGVIVQTVVPVYKVCTNLIQKLYDVSNTHNDTDHPTFYLDDDQDTVLGLVDLLKKYVDADARGELADGKYITGAKKALNDYKTILDKTKLDMKSLQAELDTYKDASNDARERALMGELESVKKQLETQTQNSIKIAQGYQDLQTGTKAATDSLKDVIDQKSKELHDCQLKLSVANSETNKAKKQAYDYKKSVDELTDKLTTANLNYDKSERERKLTLENTVSTEKQCVTIQENYELLASRYKDLKAQYDECKESTRKYDEAMAQKDLDV…	2015	Tris
748	NQALMNAANVSFNVK	Annotated	MTGRYNLKGEPITRRRRSRRRQEGFDEATARQEREQQQQQQQRQQQQQQQQQRQREREQQRRQQEEASAMAAAEAKAQNGPPAEGDRTYVNSETVGEFLGLDPTLDLDLAKRVGELIKEPGIDKESVSKAFGVIVQTVVPVYKVCTNLIQKLYDVSNTHNDTDHPTFYLDDDQDTVLGLVDLLKKYVDADARGELADGKYITGAKKALNDYKTILDKTKLDMKSLQAELDTYKDASNDARERALMGELESVKKQLETQTQNSIKIAQGYQDLQTGTKAATDSLKDVIDQKSKELHDCQLKLSVANSETNKAKKQAYDYKKSVDELTDKLTTANLNYDKSERERKLTLENTVSTEKQCVTIQENYELLASRYKDLKAQYDECKESTRKYDEAMAQKDLDV…	2015	Tris
749	GMSGVSGAFETFFGQHVQAVDTR	Annotated	MTGRYNLKGEPITRRRRSRRRQEGFDEATARQEREQQQQQQQRQQQQQQQQQRQREREQQRRQQEEASAMAAAEAKAQNGPPAEGDRTYVNSETVGEFLGLDPTLDLDLAKRVGELIKEPGIDKESVSKAFGVIVQTVVPVYKVCTNLIQKLYDVSNTHNDTDHPTFYLDDDQDTVLGLVDLLKKYVDADARGELADGKYITGAKKALNDYKTILDKTKLDMKSLQAELDTYKDASNDARERALMGELESVKKQLETQTQNSIKIAQGYQDLQTGTKAATDSLKDVIDQKSKELHDCQLKLSVANSETNKAKKQAYDYKKSVDELTDKLTTANLNYDKSERERKLTLENTVSTEKQCVTIQENYELLASRYKDLKAQYDECKESTRKYDEAMAQKDLDV…	2015	Tris
750	FGQHVQAVDTR	Annotated	MTGRYNLKGEPITRRRRSRRRQEGFDEATARQEREQQQQQQQRQQQQQQQQQRQREREQQRRQQEEASAMAAAEAKAQNGPPAEGDRTYVNSETVGEFLGLDPTLDLDLAKRVGELIKEPGIDKESVSKAFGVIVQTVVPVYKVCTNLIQKLYDVSNTHNDTDHPTFYLDDDQDTVLGLVDLLKKYVDADARGELADGKYITGAKKALNDYKTILDKTKLDMKSLQAELDTYKDASNDARERALMGELESVKKQLETQTQNSIKIAQGYQDLQTGTKAATDSLKDVIDQKSKELHDCQLKLSVANSETNKAKKQAYDYKKSVDELTDKLTTANLNYDKSERERKLTLENTVSTEKQCVTIQENYELLASRYKDLKAQYDECKESTRKYDEAMAQKDLDV…	2015	HCl
751	NLFYNYPGR	Annotated	MTGRYNLKGEPITRRRRSRRRQEGFDEATARQEREQQQQQQQRQQQQQQQQQRQREREQQRRQQEEASAMAAAEAKAQNGPPAEGDRTYVNSETVGEFLGLDPTLDLDLAKRVGELIKEPGIDKESVSKAFGVIVQTVVPVYKVCTNLIQKLYDVSNTHNDTDHPTFYLDDDQDTVLGLVDLLKKYVDADARGELADGKYITGAKKALNDYKTILDKTKLDMKSLQAELDTYKDASNDARERALMGELESVKKQLETQTQNSIKIAQGYQDLQTGTKAATDSLKDVIDQKSKELHDCQLKLSVANSETNKAKKQAYDYKKSVDELTDKLTTANLNYDKSERERKLTLENTVSTEKQCVTIQENYELLASRYKDLKAQYDECKESTRKYDEAMAQKDLDV…	2015	Tris; HCl
752	FDDLVPGTAIR	Annotated	MTGRYNLKGEPITRRRRSRRRQEGFDEATARQEREQQQQQQQRQQQQQQQQQRQREREQQRRQQEEASAMAAAEAKAQNGPPAEGDRTYVNSETVGEFLGLDPTLDLDLAKRVGELIKEPGIDKESVSKAFGVIVQTVVPVYKVCTNLIQKLYDVSNTHNDTDHPTFYLDDDQDTVLGLVDLLKKYVDADARGELADGKYITGAKKALNDYKTILDKTKLDMKSLQAELDTYKDASNDARERALMGELESVKKQLETQTQNSIKIAQGYQDLQTGTKAATDSLKDVIDQKSKELHDCQLKLSVANSETNKAKKQAYDYKKSVDELTDKLTTANLNYDKSERERKLTLENTVSTEKQCVTIQENYELLASRYKDLKAQYDECKESTRKYDEAMAQKDLDV…	2015	Tris; HCl
753	YIMHALAPR	Annotated	MTGRYNLKGEPITRRRRSRRRQEGFDEATARQEREQQQQQQQRQQQQQQQQQRQREREQQRRQQEEASAMAAAEAKAQNGPPAEGDRTYVNSETVGEFLGLDPTLDLDLAKRVGELIKEPGIDKESVSKAFGVIVQTVVPVYKVCTNLIQKLYDVSNTHNDTDHPTFYLDDDQDTVLGLVDLLKKYVDADARGELADGKYITGAKKALNDYKTILDKTKLDMKSLQAELDTYKDASNDARERALMGELESVKKQLETQTQNSIKIAQGYQDLQTGTKAATDSLKDVIDQKSKELHDCQLKLSVANSETNKAKKQAYDYKKSVDELTDKLTTANLNYDKSERERKLTLENTVSTEKQCVTIQENYELLASRYKDLKAQYDECKESTRKYDEAMAQKDLDV…	2015	Tris
754	FGNSSQYDIDLHGK	Annotated	MTGRYNLKGEPITRRRRSRRRQEGFDEATARQEREQQQQQQQRQQQQQQQQQRQREREQQRRQQEEASAMAAAEAKAQNGPPAEGDRTYVNSETVGEFLGLDPTLDLDLAKRVGELIKEPGIDKESVSKAFGVIVQTVVPVYKVCTNLIQKLYDVSNTHNDTDHPTFYLDDDQDTVLGLVDLLKKYVDADARGELADGKYITGAKKALNDYKTILDKTKLDMKSLQAELDTYKDASNDARERALMGELESVKKQLETQTQNSIKIAQGYQDLQTGTKAATDSLKDVIDQKSKELHDCQLKLSVANSETNKAKKQAYDYKKSVDELTDKLTTANLNYDKSERERKLTLENTVSTEKQCVTIQENYELLASRYKDLKAQYDECKESTRKYDEAMAQKDLDV…	2015	Tris; HCl
755	YIIPTQLK	Annotated	MTGRYNLKGEPITRRRRSRRRQEGFDEATARQEREQQQQQQQRQQQQQQQQQRQREREQQRRQQEEASAMAAAEAKAQNGPPAEGDRTYVNSETVGEFLGLDPTLDLDLAKRVGELIKEPGIDKESVSKAFGVIVQTVVPVYKVCTNLIQKLYDVSNTHNDTDHPTFYLDDDQDTVLGLVDLLKKYVDADARGELADGKYITGAKKALNDYKTILDKTKLDMKSLQAELDTYKDASNDARERALMGELESVKKQLETQTQNSIKIAQGYQDLQTGTKAATDSLKDVIDQKSKELHDCQLKLSVANSETNKAKKQAYDYKKSVDELTDKLTTANLNYDKSERERKLTLENTVSTEKQCVTIQENYELLASRYKDLKAQYDECKESTRKYDEAMAQKDLDV…	2015	Tris
756	IDLCFDIK	Annotated	MTGRYNLKGEPITRRRRSRRRQEGFDEATARQEREQQQQQQQRQQQQQQQQQRQREREQQRRQQEEASAMAAAEAKAQNGPPAEGDRTYVNSETVGEFLGLDPTLDLDLAKRVGELIKEPGIDKESVSKAFGVIVQTVVPVYKVCTNLIQKLYDVSNTHNDTDHPTFYLDDDQDTVLGLVDLLKKYVDADARGELADGKYITGAKKALNDYKTILDKTKLDMKSLQAELDTYKDASNDARERALMGELESVKKQLETQTQNSIKIAQGYQDLQTGTKAATDSLKDVIDQKSKELHDCQLKLSVANSETNKAKKQAYDYKKSVDELTDKLTTANLNYDKSERERKLTLENTVSTEKQCVTIQENYELLASRYKDLKAQYDECKESTRKYDEAMAQKDLDV…	2015	Tris; HCl
757	YHNYVSSFLSEHAGVMPATSVQMVTR	Annotated	MTGRYNLKGEPITRRRRSRRRQEGFDEATARQEREQQQQQQQRQQQQQQQQQRQREREQQRRQQEEASAMAAAEAKAQNGPPAEGDRTYVNSETVGEFLGLDPTLDLDLAKRVGELIKEPGIDKESVSKAFGVIVQTVVPVYKVCTNLIQKLYDVSNTHNDTDHPTFYLDDDQDTVLGLVDLLKKYVDADARGELADGKYITGAKKALNDYKTILDKTKLDMKSLQAELDTYKDASNDARERALMGELESVKKQLETQTQNSIKIAQGYQDLQTGTKAATDSLKDVIDQKSKELHDCQLKLSVANSETNKAKKQAYDYKKSVDELTDKLTTANLNYDKSERERKLTLENTVSTEKQCVTIQENYELLASRYKDLKAQYDECKESTRKYDEAMAQKDLDV…	2015	Tris
758	EFVESALYNNIPGPR	Annotated	MTGRYNLKGEPITRRRRSRRRQEGFDEATARQEREQQQQQQQRQQQQQQQQQRQREREQQRRQQEEASAMAAAEAKAQNGPPAEGDRTYVNSETVGEFLGLDPTLDLDLAKRVGELIKEPGIDKESVSKAFGVIVQTVVPVYKVCTNLIQKLYDVSNTHNDTDHPTFYLDDDQDTVLGLVDLLKKYVDADARGELADGKYITGAKKALNDYKTILDKTKLDMKSLQAELDTYKDASNDARERALMGELESVKKQLETQTQNSIKIAQGYQDLQTGTKAATDSLKDVIDQKSKELHDCQLKLSVANSETNKAKKQAYDYKKSVDELTDKLTTANLNYDKSERERKLTLENTVSTEKQCVTIQENYELLASRYKDLKAQYDECKESTRKYDEAMAQKDLDV…	2015	Tris
759	FVESALYNNIPGPR	Annotated	MTGRYNLKGEPITRRRRSRRRQEGFDEATARQEREQQQQQQQRQQQQQQQQQRQREREQQRRQQEEASAMAAAEAKAQNGPPAEGDRTYVNSETVGEFLGLDPTLDLDLAKRVGELIKEPGIDKESVSKAFGVIVQTVVPVYKVCTNLIQKLYDVSNTHNDTDHPTFYLDDDQDTVLGLVDLLKKYVDADARGELADGKYITGAKKALNDYKTILDKTKLDMKSLQAELDTYKDASNDARERALMGELESVKKQLETQTQNSIKIAQGYQDLQTGTKAATDSLKDVIDQKSKELHDCQLKLSVANSETNKAKKQAYDYKKSVDELTDKLTTANLNYDKSERERKLTLENTVSTEKQCVTIQENYELLASRYKDLKAQYDECKESTRKYDEAMAQKDLDV…	2015	HCl
760	VESALYNNIPGPR	Annotated	MTGRYNLKGEPITRRRRSRRRQEGFDEATARQEREQQQQQQQRQQQQQQQQQRQREREQQRRQQEEASAMAAAEAKAQNGPPAEGDRTYVNSETVGEFLGLDPTLDLDLAKRVGELIKEPGIDKESVSKAFGVIVQTVVPVYKVCTNLIQKLYDVSNTHNDTDHPTFYLDDDQDTVLGLVDLLKKYVDADARGELADGKYITGAKKALNDYKTILDKTKLDMKSLQAELDTYKDASNDARERALMGELESVKKQLETQTQNSIKIAQGYQDLQTGTKAATDSLKDVIDQKSKELHDCQLKLSVANSETNKAKKQAYDYKKSVDELTDKLTTANLNYDKSERERKLTLENTVSTEKQCVTIQENYELLASRYKDLKAQYDECKESTRKYDEAMAQKDLDV…	2015	HCl
761	GPYDQLR	Annotated	MTGRYNLKGEPITRRRRSRRRQEGFDEATARQEREQQQQQQQRQQQQQQQQQRQREREQQRRQQEEASAMAAAEAKAQNGPPAEGDRTYVNSETVGEFLGLDPTLDLDLAKRVGELIKEPGIDKESVSKAFGVIVQTVVPVYKVCTNLIQKLYDVSNTHNDTDHPTFYLDDDQDTVLGLVDLLKKYVDADARGELADGKYITGAKKALNDYKTILDKTKLDMKSLQAELDTYKDASNDARERALMGELESVKKQLETQTQNSIKIAQGYQDLQTGTKAATDSLKDVIDQKSKELHDCQLKLSVANSETNKAKKQAYDYKKSVDELTDKLTTANLNYDKSERERKLTLENTVSTEKQCVTIQENYELLASRYKDLKAQYDECKESTRKYDEAMAQKDLDV…	2015	HCl
762	GPYDQLRQ	Annotated	MTGRYNLKGEPITRRRRSRRRQEGFDEATARQEREQQQQQQQRQQQQQQQQQRQREREQQRRQQEEASAMAAAEAKAQNGPPAEGDRTYVNSETVGEFLGLDPTLDLDLAKRVGELIKEPGIDKESVSKAFGVIVQTVVPVYKVCTNLIQKLYDVSNTHNDTDHPTFYLDDDQDTVLGLVDLLKKYVDADARGELADGKYITGAKKALNDYKTILDKTKLDMKSLQAELDTYKDASNDARERALMGELESVKKQLETQTQNSIKIAQGYQDLQTGTKAATDSLKDVIDQKSKELHDCQLKLSVANSETNKAKKQAYDYKKSVDELTDKLTTANLNYDKSERERKLTLENTVSTEKQCVTIQENYELLASRYKDLKAQYDECKESTRKYDEAMAQKDLDV…	2015	Tris
763	TSLQQATGDGLPAIGYEHEILNVPLWCCTASDKIEHFEALIK	Annotated	MTTGSRFTHDCLWLKMTSLQQATGDGLPAIGYEHEILNVPLWCCTASDKIEHFEALIKCNLGALDEVCELKDFRTLIKTCIESRNLTDIIYSGGGITTVGAPLYAFMKRWNTAVDNVAAKLEFMSVRQLVDDYTNMLDLAAKKGTLFNESDVDIITQAIVLCTRDGEDFSRLFTFAGIVTYHNFHTWENMEFSHDRPRQFNIIRRGTTTLELNRLEFTHKVPYGQVTNPYIILATVPMRVSSSSSSRGSLTKLQLFYWSDTKIHLSAALTAESDWGHTCFDSGIRNADINLIDKWNKSETLKLNSDQYVGAYYVMGKQITQNPFSPLEKHRAPHVNIWSTESWTLYSRHPMVEYERIESQLEPDTGASSFVDKLVEKSDLSACLSHTDGTIELPSSWVD…	414	Tris
764	TSLQQATGDGLPAIGYEHEILNVPLWCCTASDK	Annotated	MTTGSRFTHDCLWLKMTSLQQATGDGLPAIGYEHEILNVPLWCCTASDKIEHFEALIKCNLGALDEVCELKDFRTLIKTCIESRNLTDIIYSGGGITTVGAPLYAFMKRWNTAVDNVAAKLEFMSVRQLVDDYTNMLDLAAKKGTLFNESDVDIITQAIVLCTRDGEDFSRLFTFAGIVTYHNFHTWENMEFSHDRPRQFNIIRRGTTTLELNRLEFTHKVPYGQVTNPYIILATVPMRVSSSSSSRGSLTKLQLFYWSDTKIHLSAALTAESDWGHTCFDSGIRNADINLIDKWNKSETLKLNSDQYVGAYYVMGKQITQNPFSPLEKHRAPHVNIWSTESWTLYSRHPMVEYERIESQLEPDTGASSFVDKLVEKSDLSACLSHTDGTIELPSSWVD…	414	Tris
765	IEHFEALIK	Annotated	MTTGSRFTHDCLWLKMTSLQQATGDGLPAIGYEHEILNVPLWCCTASDKIEHFEALIKCNLGALDEVCELKDFRTLIKTCIESRNLTDIIYSGGGITTVGAPLYAFMKRWNTAVDNVAAKLEFMSVRQLVDDYTNMLDLAAKKGTLFNESDVDIITQAIVLCTRDGEDFSRLFTFAGIVTYHNFHTWENMEFSHDRPRQFNIIRRGTTTLELNRLEFTHKVPYGQVTNPYIILATVPMRVSSSSSSRGSLTKLQLFYWSDTKIHLSAALTAESDWGHTCFDSGIRNADINLIDKWNKSETLKLNSDQYVGAYYVMGKQITQNPFSPLEKHRAPHVNIWSTESWTLYSRHPMVEYERIESQLEPDTGASSFVDKLVEKSDLSACLSHTDGTIELPSSWVD…	414	Tris; HCl
766	CNLGALDEVCELK	Annotated	MTTGSRFTHDCLWLKMTSLQQATGDGLPAIGYEHEILNVPLWCCTASDKIEHFEALIKCNLGALDEVCELKDFRTLIKTCIESRNLTDIIYSGGGITTVGAPLYAFMKRWNTAVDNVAAKLEFMSVRQLVDDYTNMLDLAAKKGTLFNESDVDIITQAIVLCTRDGEDFSRLFTFAGIVTYHNFHTWENMEFSHDRPRQFNIIRRGTTTLELNRLEFTHKVPYGQVTNPYIILATVPMRVSSSSSSRGSLTKLQLFYWSDTKIHLSAALTAESDWGHTCFDSGIRNADINLIDKWNKSETLKLNSDQYVGAYYVMGKQITQNPFSPLEKHRAPHVNIWSTESWTLYSRHPMVEYERIESQLEPDTGASSFVDKLVEKSDLSACLSHTDGTIELPSSWVD…	414	Tris; HCl
767	CNLGALDEVCELKDFR	Annotated	MTTGSRFTHDCLWLKMTSLQQATGDGLPAIGYEHEILNVPLWCCTASDKIEHFEALIKCNLGALDEVCELKDFRTLIKTCIESRNLTDIIYSGGGITTVGAPLYAFMKRWNTAVDNVAAKLEFMSVRQLVDDYTNMLDLAAKKGTLFNESDVDIITQAIVLCTRDGEDFSRLFTFAGIVTYHNFHTWENMEFSHDRPRQFNIIRRGTTTLELNRLEFTHKVPYGQVTNPYIILATVPMRVSSSSSSRGSLTKLQLFYWSDTKIHLSAALTAESDWGHTCFDSGIRNADINLIDKWNKSETLKLNSDQYVGAYYVMGKQITQNPFSPLEKHRAPHVNIWSTESWTLYSRHPMVEYERIESQLEPDTGASSFVDKLVEKSDLSACLSHTDGTIELPSSWVD…	414	Tris
768	NLTDIIYSGGGITTVGAPLYAFMK	Annotated	MTTGSRFTHDCLWLKMTSLQQATGDGLPAIGYEHEILNVPLWCCTASDKIEHFEALIKCNLGALDEVCELKDFRTLIKTCIESRNLTDIIYSGGGITTVGAPLYAFMKRWNTAVDNVAAKLEFMSVRQLVDDYTNMLDLAAKKGTLFNESDVDIITQAIVLCTRDGEDFSRLFTFAGIVTYHNFHTWENMEFSHDRPRQFNIIRRGTTTLELNRLEFTHKVPYGQVTNPYIILATVPMRVSSSSSSRGSLTKLQLFYWSDTKIHLSAALTAESDWGHTCFDSGIRNADINLIDKWNKSETLKLNSDQYVGAYYVMGKQITQNPFSPLEKHRAPHVNIWSTESWTLYSRHPMVEYERIESQLEPDTGASSFVDKLVEKSDLSACLSHTDGTIELPSSWVD…	414	Tris; HCl
769	RWNTAVDNVAAK	Annotated	MTTGSRFTHDCLWLKMTSLQQATGDGLPAIGYEHEILNVPLWCCTASDKIEHFEALIKCNLGALDEVCELKDFRTLIKTCIESRNLTDIIYSGGGITTVGAPLYAFMKRWNTAVDNVAAKLEFMSVRQLVDDYTNMLDLAAKKGTLFNESDVDIITQAIVLCTRDGEDFSRLFTFAGIVTYHNFHTWENMEFSHDRPRQFNIIRRGTTTLELNRLEFTHKVPYGQVTNPYIILATVPMRVSSSSSSRGSLTKLQLFYWSDTKIHLSAALTAESDWGHTCFDSGIRNADINLIDKWNKSETLKLNSDQYVGAYYVMGKQITQNPFSPLEKHRAPHVNIWSTESWTLYSRHPMVEYERIESQLEPDTGASSFVDKLVEKSDLSACLSHTDGTIELPSSWVD…	414	Tris
770	WNTAVDNVAAK	Annotated	MTTGSRFTHDCLWLKMTSLQQATGDGLPAIGYEHEILNVPLWCCTASDKIEHFEALIKCNLGALDEVCELKDFRTLIKTCIESRNLTDIIYSGGGITTVGAPLYAFMKRWNTAVDNVAAKLEFMSVRQLVDDYTNMLDLAAKKGTLFNESDVDIITQAIVLCTRDGEDFSRLFTFAGIVTYHNFHTWENMEFSHDRPRQFNIIRRGTTTLELNRLEFTHKVPYGQVTNPYIILATVPMRVSSSSSSRGSLTKLQLFYWSDTKIHLSAALTAESDWGHTCFDSGIRNADINLIDKWNKSETLKLNSDQYVGAYYVMGKQITQNPFSPLEKHRAPHVNIWSTESWTLYSRHPMVEYERIESQLEPDTGASSFVDKLVEKSDLSACLSHTDGTIELPSSWVD…	414	Tris
771	LEFMSVR	Annotated	MTTGSRFTHDCLWLKMTSLQQATGDGLPAIGYEHEILNVPLWCCTASDKIEHFEALIKCNLGALDEVCELKDFRTLIKTCIESRNLTDIIYSGGGITTVGAPLYAFMKRWNTAVDNVAAKLEFMSVRQLVDDYTNMLDLAAKKGTLFNESDVDIITQAIVLCTRDGEDFSRLFTFAGIVTYHNFHTWENMEFSHDRPRQFNIIRRGTTTLELNRLEFTHKVPYGQVTNPYIILATVPMRVSSSSSSRGSLTKLQLFYWSDTKIHLSAALTAESDWGHTCFDSGIRNADINLIDKWNKSETLKLNSDQYVGAYYVMGKQITQNPFSPLEKHRAPHVNIWSTESWTLYSRHPMVEYERIESQLEPDTGASSFVDKLVEKSDLSACLSHTDGTIELPSSWVD…	414	Tris; HCl
772	QLVDDYTNMLDLAAK	Annotated	MTTGSRFTHDCLWLKMTSLQQATGDGLPAIGYEHEILNVPLWCCTASDKIEHFEALIKCNLGALDEVCELKDFRTLIKTCIESRNLTDIIYSGGGITTVGAPLYAFMKRWNTAVDNVAAKLEFMSVRQLVDDYTNMLDLAAKKGTLFNESDVDIITQAIVLCTRDGEDFSRLFTFAGIVTYHNFHTWENMEFSHDRPRQFNIIRRGTTTLELNRLEFTHKVPYGQVTNPYIILATVPMRVSSSSSSRGSLTKLQLFYWSDTKIHLSAALTAESDWGHTCFDSGIRNADINLIDKWNKSETLKLNSDQYVGAYYVMGKQITQNPFSPLEKHRAPHVNIWSTESWTLYSRHPMVEYERIESQLEPDTGASSFVDKLVEKSDLSACLSHTDGTIELPSSWVD…	414	Tris; HCl
773	KGTLFNESDVDIITQAIVLCTR	Annotated	MTTGSRFTHDCLWLKMTSLQQATGDGLPAIGYEHEILNVPLWCCTASDKIEHFEALIKCNLGALDEVCELKDFRTLIKTCIESRNLTDIIYSGGGITTVGAPLYAFMKRWNTAVDNVAAKLEFMSVRQLVDDYTNMLDLAAKKGTLFNESDVDIITQAIVLCTRDGEDFSRLFTFAGIVTYHNFHTWENMEFSHDRPRQFNIIRRGTTTLELNRLEFTHKVPYGQVTNPYIILATVPMRVSSSSSSRGSLTKLQLFYWSDTKIHLSAALTAESDWGHTCFDSGIRNADINLIDKWNKSETLKLNSDQYVGAYYVMGKQITQNPFSPLEKHRAPHVNIWSTESWTLYSRHPMVEYERIESQLEPDTGASSFVDKLVEKSDLSACLSHTDGTIELPSSWVD…	414	Tris
774	GTLFNESDVDIITQAIVLCTR	Annotated	MTTGSRFTHDCLWLKMTSLQQATGDGLPAIGYEHEILNVPLWCCTASDKIEHFEALIKCNLGALDEVCELKDFRTLIKTCIESRNLTDIIYSGGGITTVGAPLYAFMKRWNTAVDNVAAKLEFMSVRQLVDDYTNMLDLAAKKGTLFNESDVDIITQAIVLCTRDGEDFSRLFTFAGIVTYHNFHTWENMEFSHDRPRQFNIIRRGTTTLELNRLEFTHKVPYGQVTNPYIILATVPMRVSSSSSSRGSLTKLQLFYWSDTKIHLSAALTAESDWGHTCFDSGIRNADINLIDKWNKSETLKLNSDQYVGAYYVMGKQITQNPFSPLEKHRAPHVNIWSTESWTLYSRHPMVEYERIESQLEPDTGASSFVDKLVEKSDLSACLSHTDGTIELPSSWVD…	414	Tris; HCl
775	RGTTTLELNR	Annotated	MTTGSRFTHDCLWLKMTSLQQATGDGLPAIGYEHEILNVPLWCCTASDKIEHFEALIKCNLGALDEVCELKDFRTLIKTCIESRNLTDIIYSGGGITTVGAPLYAFMKRWNTAVDNVAAKLEFMSVRQLVDDYTNMLDLAAKKGTLFNESDVDIITQAIVLCTRDGEDFSRLFTFAGIVTYHNFHTWENMEFSHDRPRQFNIIRRGTTTLELNRLEFTHKVPYGQVTNPYIILATVPMRVSSSSSSRGSLTKLQLFYWSDTKIHLSAALTAESDWGHTCFDSGIRNADINLIDKWNKSETLKLNSDQYVGAYYVMGKQITQNPFSPLEKHRAPHVNIWSTESWTLYSRHPMVEYERIESQLEPDTGASSFVDKLVEKSDLSACLSHTDGTIELPSSWVD…	414	Tris; HCl
776	GTTTLELNR	Annotated	MTTGSRFTHDCLWLKMTSLQQATGDGLPAIGYEHEILNVPLWCCTASDKIEHFEALIKCNLGALDEVCELKDFRTLIKTCIESRNLTDIIYSGGGITTVGAPLYAFMKRWNTAVDNVAAKLEFMSVRQLVDDYTNMLDLAAKKGTLFNESDVDIITQAIVLCTRDGEDFSRLFTFAGIVTYHNFHTWENMEFSHDRPRQFNIIRRGTTTLELNRLEFTHKVPYGQVTNPYIILATVPMRVSSSSSSRGSLTKLQLFYWSDTKIHLSAALTAESDWGHTCFDSGIRNADINLIDKWNKSETLKLNSDQYVGAYYVMGKQITQNPFSPLEKHRAPHVNIWSTESWTLYSRHPMVEYERIESQLEPDTGASSFVDKLVEKSDLSACLSHTDGTIELPSSWVD…	414	HCl
777	VPYGQVTNPYIILATVPMR	Annotated	MTTGSRFTHDCLWLKMTSLQQATGDGLPAIGYEHEILNVPLWCCTASDKIEHFEALIKCNLGALDEVCELKDFRTLIKTCIESRNLTDIIYSGGGITTVGAPLYAFMKRWNTAVDNVAAKLEFMSVRQLVDDYTNMLDLAAKKGTLFNESDVDIITQAIVLCTRDGEDFSRLFTFAGIVTYHNFHTWENMEFSHDRPRQFNIIRRGTTTLELNRLEFTHKVPYGQVTNPYIILATVPMRVSSSSSSRGSLTKLQLFYWSDTKIHLSAALTAESDWGHTCFDSGIRNADINLIDKWNKSETLKLNSDQYVGAYYVMGKQITQNPFSPLEKHRAPHVNIWSTESWTLYSRHPMVEYERIESQLEPDTGASSFVDKLVEKSDLSACLSHTDGTIELPSSWVD…	414	Tris
778	LQLFYWSDTK	Annotated	MTTGSRFTHDCLWLKMTSLQQATGDGLPAIGYEHEILNVPLWCCTASDKIEHFEALIKCNLGALDEVCELKDFRTLIKTCIESRNLTDIIYSGGGITTVGAPLYAFMKRWNTAVDNVAAKLEFMSVRQLVDDYTNMLDLAAKKGTLFNESDVDIITQAIVLCTRDGEDFSRLFTFAGIVTYHNFHTWENMEFSHDRPRQFNIIRRGTTTLELNRLEFTHKVPYGQVTNPYIILATVPMRVSSSSSSRGSLTKLQLFYWSDTKIHLSAALTAESDWGHTCFDSGIRNADINLIDKWNKSETLKLNSDQYVGAYYVMGKQITQNPFSPLEKHRAPHVNIWSTESWTLYSRHPMVEYERIESQLEPDTGASSFVDKLVEKSDLSACLSHTDGTIELPSSWVD…	414	Tris; HCl
779	NADINLIDK	Annotated	MTTGSRFTHDCLWLKMTSLQQATGDGLPAIGYEHEILNVPLWCCTASDKIEHFEALIKCNLGALDEVCELKDFRTLIKTCIESRNLTDIIYSGGGITTVGAPLYAFMKRWNTAVDNVAAKLEFMSVRQLVDDYTNMLDLAAKKGTLFNESDVDIITQAIVLCTRDGEDFSRLFTFAGIVTYHNFHTWENMEFSHDRPRQFNIIRRGTTTLELNRLEFTHKVPYGQVTNPYIILATVPMRVSSSSSSRGSLTKLQLFYWSDTKIHLSAALTAESDWGHTCFDSGIRNADINLIDKWNKSETLKLNSDQYVGAYYVMGKQITQNPFSPLEKHRAPHVNIWSTESWTLYSRHPMVEYERIESQLEPDTGASSFVDKLVEKSDLSACLSHTDGTIELPSSWVD…	414	Tris
780	LNSDQYVGAYYVMGK	Annotated	MTTGSRFTHDCLWLKMTSLQQATGDGLPAIGYEHEILNVPLWCCTASDKIEHFEALIKCNLGALDEVCELKDFRTLIKTCIESRNLTDIIYSGGGITTVGAPLYAFMKRWNTAVDNVAAKLEFMSVRQLVDDYTNMLDLAAKKGTLFNESDVDIITQAIVLCTRDGEDFSRLFTFAGIVTYHNFHTWENMEFSHDRPRQFNIIRRGTTTLELNRLEFTHKVPYGQVTNPYIILATVPMRVSSSSSSRGSLTKLQLFYWSDTKIHLSAALTAESDWGHTCFDSGIRNADINLIDKWNKSETLKLNSDQYVGAYYVMGKQITQNPFSPLEKHRAPHVNIWSTESWTLYSRHPMVEYERIESQLEPDTGASSFVDKLVEKSDLSACLSHTDGTIELPSSWVD…	414	Tris
781	QITQNPFSPLEK	Annotated	MTTGSRFTHDCLWLKMTSLQQATGDGLPAIGYEHEILNVPLWCCTASDKIEHFEALIKCNLGALDEVCELKDFRTLIKTCIESRNLTDIIYSGGGITTVGAPLYAFMKRWNTAVDNVAAKLEFMSVRQLVDDYTNMLDLAAKKGTLFNESDVDIITQAIVLCTRDGEDFSRLFTFAGIVTYHNFHTWENMEFSHDRPRQFNIIRRGTTTLELNRLEFTHKVPYGQVTNPYIILATVPMRVSSSSSSRGSLTKLQLFYWSDTKIHLSAALTAESDWGHTCFDSGIRNADINLIDKWNKSETLKLNSDQYVGAYYVMGKQITQNPFSPLEKHRAPHVNIWSTESWTLYSRHPMVEYERIESQLEPDTGASSFVDKLVEKSDLSACLSHTDGTIELPSSWVD…	414	Tris; HCl
782	APHVNIWSTESWTLYSR	Annotated	MTTGSRFTHDCLWLKMTSLQQATGDGLPAIGYEHEILNVPLWCCTASDKIEHFEALIKCNLGALDEVCELKDFRTLIKTCIESRNLTDIIYSGGGITTVGAPLYAFMKRWNTAVDNVAAKLEFMSVRQLVDDYTNMLDLAAKKGTLFNESDVDIITQAIVLCTRDGEDFSRLFTFAGIVTYHNFHTWENMEFSHDRPRQFNIIRRGTTTLELNRLEFTHKVPYGQVTNPYIILATVPMRVSSSSSSRGSLTKLQLFYWSDTKIHLSAALTAESDWGHTCFDSGIRNADINLIDKWNKSETLKLNSDQYVGAYYVMGKQITQNPFSPLEKHRAPHVNIWSTESWTLYSRHPMVEYERIESQLEPDTGASSFVDKLVEKSDLSACLSHTDGTIELPSSWVD…	414	Tris
783	HPMVEYER	Annotated	MTTGSRFTHDCLWLKMTSLQQATGDGLPAIGYEHEILNVPLWCCTASDKIEHFEALIKCNLGALDEVCELKDFRTLIKTCIESRNLTDIIYSGGGITTVGAPLYAFMKRWNTAVDNVAAKLEFMSVRQLVDDYTNMLDLAAKKGTLFNESDVDIITQAIVLCTRDGEDFSRLFTFAGIVTYHNFHTWENMEFSHDRPRQFNIIRRGTTTLELNRLEFTHKVPYGQVTNPYIILATVPMRVSSSSSSRGSLTKLQLFYWSDTKIHLSAALTAESDWGHTCFDSGIRNADINLIDKWNKSETLKLNSDQYVGAYYVMGKQITQNPFSPLEKHRAPHVNIWSTESWTLYSRHPMVEYERIESQLEPDTGASSFVDKLVEKSDLSACLSHTDGTIELPSSWVD…	414	Tris; HCl
784	IESQLEPDTGASSFVDK	Annotated	MTTGSRFTHDCLWLKMTSLQQATGDGLPAIGYEHEILNVPLWCCTASDKIEHFEALIKCNLGALDEVCELKDFRTLIKTCIESRNLTDIIYSGGGITTVGAPLYAFMKRWNTAVDNVAAKLEFMSVRQLVDDYTNMLDLAAKKGTLFNESDVDIITQAIVLCTRDGEDFSRLFTFAGIVTYHNFHTWENMEFSHDRPRQFNIIRRGTTTLELNRLEFTHKVPYGQVTNPYIILATVPMRVSSSSSSRGSLTKLQLFYWSDTKIHLSAALTAESDWGHTCFDSGIRNADINLIDKWNKSETLKLNSDQYVGAYYVMGKQITQNPFSPLEKHRAPHVNIWSTESWTLYSRHPMVEYERIESQLEPDTGASSFVDKLVEKSDLSACLSHTDGTIELPSSWVD…	414	Tris; HCl
785	SDLSACLSHTDGTIELPSSWVDPR	Annotated	MTTGSRFTHDCLWLKMTSLQQATGDGLPAIGYEHEILNVPLWCCTASDKIEHFEALIKCNLGALDEVCELKDFRTLIKTCIESRNLTDIIYSGGGITTVGAPLYAFMKRWNTAVDNVAAKLEFMSVRQLVDDYTNMLDLAAKKGTLFNESDVDIITQAIVLCTRDGEDFSRLFTFAGIVTYHNFHTWENMEFSHDRPRQFNIIRRGTTTLELNRLEFTHKVPYGQVTNPYIILATVPMRVSSSSSSRGSLTKLQLFYWSDTKIHLSAALTAESDWGHTCFDSGIRNADINLIDKWNKSETLKLNSDQYVGAYYVMGKQITQNPFSPLEKHRAPHVNIWSTESWTLYSRHPMVEYERIESQLEPDTGASSFVDKLVEKSDLSACLSHTDGTIELPSSWVD…	414	Tris; HCl
786	QFHDLDDLMIY	Annotated	MTTGSRFTHDCLWLKMTSLQQATGDGLPAIGYEHEILNVPLWCCTASDKIEHFEALIKCNLGALDEVCELKDFRTLIKTCIESRNLTDIIYSGGGITTVGAPLYAFMKRWNTAVDNVAAKLEFMSVRQLVDDYTNMLDLAAKKGTLFNESDVDIITQAIVLCTRDGEDFSRLFTFAGIVTYHNFHTWENMEFSHDRPRQFNIIRRGTTTLELNRLEFTHKVPYGQVTNPYIILATVPMRVSSSSSSRGSLTKLQLFYWSDTKIHLSAALTAESDWGHTCFDSGIRNADINLIDKWNKSETLKLNSDQYVGAYYVMGKQITQNPFSPLEKHRAPHVNIWSTESWTLYSRHPMVEYERIESQLEPDTGASSFVDKLVEKSDLSACLSHTDGTIELPSSWVD…	414	Tris; HCl
787	MSVCIDNK	Annotated	MGFFTVLILALITQATLATNSTLAASTSQVTTASQATLSTTATLPPTTASTAATDTTTTNVSSVSVLTTTIGTSSVVASSTTDQGHGTSSGVSAATSGHNNGSTSTTVATTTSATATTTTTTSTTPAATTESSTTGASSASTSDASTTGTTAASTSSATTTVAPVASTSSASTTVAPVASTSSASTTVAPVASTSSASTTVATGASTTVASSTTGTSANTTSASTLEPSSTTTKRTPSASSTTSKTPVTVTTTVQTDQGQQGDGDVQPAKNDPGSKMKTFVTIVVSGIMSIIFQRMSVCIDNKKRKRDTKQTIELNEVATTQPLRNDANAPQEGDVTEKTSINAVNIKLVRKQHKQSIMLFFWGLCSLLSWNTIVAAMPYIQTLPVPNIGNVVTMCSLI…	723	Tris
788	FSTFVNQTK	Annotated	MGFFTVLILALITQATLATNSTLAASTSQVTTASQATLSTTATLPPTTASTAATDTTTTNVSSVSVLTTTIGTSSVVASSTTDQGHGTSSGVSAATSGHNNGSTSTTVATTTSATATTTTTTSTTPAATTESSTTGASSASTSDASTTGTTAASTSSATTTVAPVASTSSASTTVAPVASTSSASTTVAPVASTSSASTTVATGASTTVASSTTGTSANTTSASTLEPSSTTTKRTPSASSTTSKTPVTVTTTVQTDQGQQGDGDVQPAKNDPGSKMKTFVTIVVSGIMSIIFQRMSVCIDNKKRKRDTKQTIELNEVATTQPLRNDANAPQEGDVTEKTSINAVNIKLVRKQHKQSIMLFFWGLCSLLSWNTIVAAMPYIQTLPVPNIGNVVTMCSLI…	723	Tris
789	MPEPWNQWSPVYEK	Annotated	MSANFDLFAALSAGQIGGGGEEDDGDVSSQVTVVAAATATATAANRDDDVDSDGGGGGISLQQQQQQDDDVVVDGAEIISRGRKDENMPLLANTTARFSKMPEPWNQWSPVYEKRATLKIGYTYHQRPRQFEWNHTWNRYLWLDNTDLNLTGPSVLTDLPESVYMMMSYYDTRGITVPLKLLFDMASTVQDIEEPPDTAFVNLTLCRSKNINRSSQLVTASTLNPKVYGIRVRSSSELKLYTDPENDRCNFLVPESLEDNVILELPQNSFEYPNAPLVGDVIGNVGHYGRASTGWTLYHAEYNRYMYDKENNALASETSNDARALKLRALTLKAMRRRLMKASETKRIVSQKDMPLTSNPTQTKFELVRRSHMAYPTDRYVKGSGFQRNKPYSKRVVLP…	3473	Tris
790	IGYTYHQRPR	Annotated	MSANFDLFAALSAGQIGGGGEEDDGDVSSQVTVVAAATATATAANRDDDVDSDGGGGGISLQQQQQQDDDVVVDGAEIISRGRKDENMPLLANTTARFSKMPEPWNQWSPVYEKRATLKIGYTYHQRPRQFEWNHTWNRYLWLDNTDLNLTGPSVLTDLPESVYMMMSYYDTRGITVPLKLLFDMASTVQDIEEPPDTAFVNLTLCRSKNINRSSQLVTASTLNPKVYGIRVRSSSELKLYTDPENDRCNFLVPESLEDNVILELPQNSFEYPNAPLVGDVIGNVGHYGRASTGWTLYHAEYNRYMYDKENNALASETSNDARALKLRALTLKAMRRRLMKASETKRIVSQKDMPLTSNPTQTKFELVRRSHMAYPTDRYVKGSGFQRNKPYSKRVVLP…	3473	Tris
791	QFEWNHTWNR	Annotated	MSANFDLFAALSAGQIGGGGEEDDGDVSSQVTVVAAATATATAANRDDDVDSDGGGGGISLQQQQQQDDDVVVDGAEIISRGRKDENMPLLANTTARFSKMPEPWNQWSPVYEKRATLKIGYTYHQRPRQFEWNHTWNRYLWLDNTDLNLTGPSVLTDLPESVYMMMSYYDTRGITVPLKLLFDMASTVQDIEEPPDTAFVNLTLCRSKNINRSSQLVTASTLNPKVYGIRVRSSSELKLYTDPENDRCNFLVPESLEDNVILELPQNSFEYPNAPLVGDVIGNVGHYGRASTGWTLYHAEYNRYMYDKENNALASETSNDARALKLRALTLKAMRRRLMKASETKRIVSQKDMPLTSNPTQTKFELVRRSHMAYPTDRYVKGSGFQRNKPYSKRVVLP…	3473	Tris
792	GITVPLK	Annotated	MSANFDLFAALSAGQIGGGGEEDDGDVSSQVTVVAAATATATAANRDDDVDSDGGGGGISLQQQQQQDDDVVVDGAEIISRGRKDENMPLLANTTARFSKMPEPWNQWSPVYEKRATLKIGYTYHQRPRQFEWNHTWNRYLWLDNTDLNLTGPSVLTDLPESVYMMMSYYDTRGITVPLKLLFDMASTVQDIEEPPDTAFVNLTLCRSKNINRSSQLVTASTLNPKVYGIRVRSSSELKLYTDPENDRCNFLVPESLEDNVILELPQNSFEYPNAPLVGDVIGNVGHYGRASTGWTLYHAEYNRYMYDKENNALASETSNDARALKLRALTLKAMRRRLMKASETKRIVSQKDMPLTSNPTQTKFELVRRSHMAYPTDRYVKGSGFQRNKPYSKRVVLP…	3473	Tris
793	SSQLVTASTLNPK	Annotated	MSANFDLFAALSAGQIGGGGEEDDGDVSSQVTVVAAATATATAANRDDDVDSDGGGGGISLQQQQQQDDDVVVDGAEIISRGRKDENMPLLANTTARFSKMPEPWNQWSPVYEKRATLKIGYTYHQRPRQFEWNHTWNRYLWLDNTDLNLTGPSVLTDLPESVYMMMSYYDTRGITVPLKLLFDMASTVQDIEEPPDTAFVNLTLCRSKNINRSSQLVTASTLNPKVYGIRVRSSSELKLYTDPENDRCNFLVPESLEDNVILELPQNSFEYPNAPLVGDVIGNVGHYGRASTGWTLYHAEYNRYMYDKENNALASETSNDARALKLRALTLKAMRRRLMKASETKRIVSQKDMPLTSNPTQTKFELVRRSHMAYPTDRYVKGSGFQRNKPYSKRVVLP…	3473	Tris
794	LYTDPENDR	Annotated	MSANFDLFAALSAGQIGGGGEEDDGDVSSQVTVVAAATATATAANRDDDVDSDGGGGGISLQQQQQQDDDVVVDGAEIISRGRKDENMPLLANTTARFSKMPEPWNQWSPVYEKRATLKIGYTYHQRPRQFEWNHTWNRYLWLDNTDLNLTGPSVLTDLPESVYMMMSYYDTRGITVPLKLLFDMASTVQDIEEPPDTAFVNLTLCRSKNINRSSQLVTASTLNPKVYGIRVRSSSELKLYTDPENDRCNFLVPESLEDNVILELPQNSFEYPNAPLVGDVIGNVGHYGRASTGWTLYHAEYNRYMYDKENNALASETSNDARALKLRALTLKAMRRRLMKASETKRIVSQKDMPLTSNPTQTKFELVRRSHMAYPTDRYVKGSGFQRNKPYSKRVVLP…	3473	HCl
795	ASTGWTLYHAEYNR	Annotated	MSANFDLFAALSAGQIGGGGEEDDGDVSSQVTVVAAATATATAANRDDDVDSDGGGGGISLQQQQQQDDDVVVDGAEIISRGRKDENMPLLANTTARFSKMPEPWNQWSPVYEKRATLKIGYTYHQRPRQFEWNHTWNRYLWLDNTDLNLTGPSVLTDLPESVYMMMSYYDTRGITVPLKLLFDMASTVQDIEEPPDTAFVNLTLCRSKNINRSSQLVTASTLNPKVYGIRVRSSSELKLYTDPENDRCNFLVPESLEDNVILELPQNSFEYPNAPLVGDVIGNVGHYGRASTGWTLYHAEYNRYMYDKENNALASETSNDARALKLRALTLKAMRRRLMKASETKRIVSQKDMPLTSNPTQTKFELVRRSHMAYPTDRYVKGSGFQRNKPYSKRVVLP…	3473	Tris
796	KDMPLTSNPTQTK	Annotated	MSANFDLFAALSAGQIGGGGEEDDGDVSSQVTVVAAATATATAANRDDDVDSDGGGGGISLQQQQQQDDDVVVDGAEIISRGRKDENMPLLANTTARFSKMPEPWNQWSPVYEKRATLKIGYTYHQRPRQFEWNHTWNRYLWLDNTDLNLTGPSVLTDLPESVYMMMSYYDTRGITVPLKLLFDMASTVQDIEEPPDTAFVNLTLCRSKNINRSSQLVTASTLNPKVYGIRVRSSSELKLYTDPENDRCNFLVPESLEDNVILELPQNSFEYPNAPLVGDVIGNVGHYGRASTGWTLYHAEYNRYMYDKENNALASETSNDARALKLRALTLKAMRRRLMKASETKRIVSQKDMPLTSNPTQTKFELVRRSHMAYPTDRYVKGSGFQRNKPYSKRVVLP…	3473	Tris
797	DMPLTSNPTQTK	Annotated	MSANFDLFAALSAGQIGGGGEEDDGDVSSQVTVVAAATATATAANRDDDVDSDGGGGGISLQQQQQQDDDVVVDGAEIISRGRKDENMPLLANTTARFSKMPEPWNQWSPVYEKRATLKIGYTYHQRPRQFEWNHTWNRYLWLDNTDLNLTGPSVLTDLPESVYMMMSYYDTRGITVPLKLLFDMASTVQDIEEPPDTAFVNLTLCRSKNINRSSQLVTASTLNPKVYGIRVRSSSELKLYTDPENDRCNFLVPESLEDNVILELPQNSFEYPNAPLVGDVIGNVGHYGRASTGWTLYHAEYNRYMYDKENNALASETSNDARALKLRALTLKAMRRRLMKASETKRIVSQKDMPLTSNPTQTKFELVRRSHMAYPTDRYVKGSGFQRNKPYSKRVVLP…	3473	Tris
798	LINTIQPTK	Annotated	MSANFDLFAALSAGQIGGGGEEDDGDVSSQVTVVAAATATATAANRDDDVDSDGGGGGISLQQQQQQDDDVVVDGAEIISRGRKDENMPLLANTTARFSKMPEPWNQWSPVYEKRATLKIGYTYHQRPRQFEWNHTWNRYLWLDNTDLNLTGPSVLTDLPESVYMMMSYYDTRGITVPLKLLFDMASTVQDIEEPPDTAFVNLTLCRSKNINRSSQLVTASTLNPKVYGIRVRSSSELKLYTDPENDRCNFLVPESLEDNVILELPQNSFEYPNAPLVGDVIGNVGHYGRASTGWTLYHAEYNRYMYDKENNALASETSNDARALKLRALTLKAMRRRLMKASETKRIVSQKDMPLTSNPTQTKFELVRRSHMAYPTDRYVKGSGFQRNKPYSKRVVLP…	3473	Tris; HCl
799	GVAVQTLPATDFYTVHYK	Annotated	MSANFDLFAALSAGQIGGGGEEDDGDVSSQVTVVAAATATATAANRDDDVDSDGGGGGISLQQQQQQDDDVVVDGAEIISRGRKDENMPLLANTTARFSKMPEPWNQWSPVYEKRATLKIGYTYHQRPRQFEWNHTWNRYLWLDNTDLNLTGPSVLTDLPESVYMMMSYYDTRGITVPLKLLFDMASTVQDIEEPPDTAFVNLTLCRSKNINRSSQLVTASTLNPKVYGIRVRSSSELKLYTDPENDRCNFLVPESLEDNVILELPQNSFEYPNAPLVGDVIGNVGHYGRASTGWTLYHAEYNRYMYDKENNALASETSNDARALKLRALTLKAMRRRLMKASETKRIVSQKDMPLTSNPTQTKFELVRRSHMAYPTDRYVKGSGFQRNKPYSKRVVLP…	3473	Tris
800	LQAVIFSYSTR	Annotated	MSANFDLFAALSAGQIGGGGEEDDGDVSSQVTVVAAATATATAANRDDDVDSDGGGGGISLQQQQQQDDDVVVDGAEIISRGRKDENMPLLANTTARFSKMPEPWNQWSPVYEKRATLKIGYTYHQRPRQFEWNHTWNRYLWLDNTDLNLTGPSVLTDLPESVYMMMSYYDTRGITVPLKLLFDMASTVQDIEEPPDTAFVNLTLCRSKNINRSSQLVTASTLNPKVYGIRVRSSSELKLYTDPENDRCNFLVPESLEDNVILELPQNSFEYPNAPLVGDVIGNVGHYGRASTGWTLYHAEYNRYMYDKENNALASETSNDARALKLRALTLKAMRRRLMKASETKRIVSQKDMPLTSNPTQTKFELVRRSHMAYPTDRYVKGSGFQRNKPYSKRVVLP…	3473	Tris
801	YGPTNDTQNAAGGR	Annotated	MSANFDLFAALSAGQIGGGGEEDDGDVSSQVTVVAAATATATAANRDDDVDSDGGGGGISLQQQQQQDDDVVVDGAEIISRGRKDENMPLLANTTARFSKMPEPWNQWSPVYEKRATLKIGYTYHQRPRQFEWNHTWNRYLWLDNTDLNLTGPSVLTDLPESVYMMMSYYDTRGITVPLKLLFDMASTVQDIEEPPDTAFVNLTLCRSKNINRSSQLVTASTLNPKVYGIRVRSSSELKLYTDPENDRCNFLVPESLEDNVILELPQNSFEYPNAPLVGDVIGNVGHYGRASTGWTLYHAEYNRYMYDKENNALASETSNDARALKLRALTLKAMRRRLMKASETKRIVSQKDMPLTSNPTQTKFELVRRSHMAYPTDRYVKGSGFQRNKPYSKRVVLP…	3473	Tris; HCl
802	TYLPFVYGR	Annotated	MSANFDLFAALSAGQIGGGGEEDDGDVSSQVTVVAAATATATAANRDDDVDSDGGGGGISLQQQQQQDDDVVVDGAEIISRGRKDENMPLLANTTARFSKMPEPWNQWSPVYEKRATLKIGYTYHQRPRQFEWNHTWNRYLWLDNTDLNLTGPSVLTDLPESVYMMMSYYDTRGITVPLKLLFDMASTVQDIEEPPDTAFVNLTLCRSKNINRSSQLVTASTLNPKVYGIRVRSSSELKLYTDPENDRCNFLVPESLEDNVILELPQNSFEYPNAPLVGDVIGNVGHYGRASTGWTLYHAEYNRYMYDKENNALASETSNDARALKLRALTLKAMRRRLMKASETKRIVSQKDMPLTSNPTQTKFELVRRSHMAYPTDRYVKGSGFQRNKPYSKRVVLP…	3473	Tris
803	PAFSWLSTSR	Annotated	MSANFDLFAALSAGQIGGGGEEDDGDVSSQVTVVAAATATATAANRDDDVDSDGGGGGISLQQQQQQDDDVVVDGAEIISRGRKDENMPLLANTTARFSKMPEPWNQWSPVYEKRATLKIGYTYHQRPRQFEWNHTWNRYLWLDNTDLNLTGPSVLTDLPESVYMMMSYYDTRGITVPLKLLFDMASTVQDIEEPPDTAFVNLTLCRSKNINRSSQLVTASTLNPKVYGIRVRSSSELKLYTDPENDRCNFLVPESLEDNVILELPQNSFEYPNAPLVGDVIGNVGHYGRASTGWTLYHAEYNRYMYDKENNALASETSNDARALKLRALTLKAMRRRLMKASETKRIVSQKDMPLTSNPTQTKFELVRRSHMAYPTDRYVKGSGFQRNKPYSKRVVLP…	3473	HCl
804	QITLSSYCTLTGMIDK	Annotated	MSANFDLFAALSAGQIGGGGEEDDGDVSSQVTVVAAATATATAANRDDDVDSDGGGGGISLQQQQQQDDDVVVDGAEIISRGRKDENMPLLANTTARFSKMPEPWNQWSPVYEKRATLKIGYTYHQRPRQFEWNHTWNRYLWLDNTDLNLTGPSVLTDLPESVYMMMSYYDTRGITVPLKLLFDMASTVQDIEEPPDTAFVNLTLCRSKNINRSSQLVTASTLNPKVYGIRVRSSSELKLYTDPENDRCNFLVPESLEDNVILELPQNSFEYPNAPLVGDVIGNVGHYGRASTGWTLYHAEYNRYMYDKENNALASETSNDARALKLRALTLKAMRRRLMKASETKRIVSQKDMPLTSNPTQTKFELVRRSHMAYPTDRYVKGSGFQRNKPYSKRVVLP…	3473	Tris
805	TPLDAAPYSAHR	Annotated	MSANFDLFAALSAGQIGGGGEEDDGDVSSQVTVVAAATATATAANRDDDVDSDGGGGGISLQQQQQQDDDVVVDGAEIISRGRKDENMPLLANTTARFSKMPEPWNQWSPVYEKRATLKIGYTYHQRPRQFEWNHTWNRYLWLDNTDLNLTGPSVLTDLPESVYMMMSYYDTRGITVPLKLLFDMASTVQDIEEPPDTAFVNLTLCRSKNINRSSQLVTASTLNPKVYGIRVRSSSELKLYTDPENDRCNFLVPESLEDNVILELPQNSFEYPNAPLVGDVIGNVGHYGRASTGWTLYHAEYNRYMYDKENNALASETSNDARALKLRALTLKAMRRRLMKASETKRIVSQKDMPLTSNPTQTKFELVRRSHMAYPTDRYVKGSGFQRNKPYSKRVVLP…	3473	Tris
806	MFNNIDR	Annotated	MSANFDLFAALSAGQIGGGGEEDDGDVSSQVTVVAAATATATAANRDDDVDSDGGGGGISLQQQQQQDDDVVVDGAEIISRGRKDENMPLLANTTARFSKMPEPWNQWSPVYEKRATLKIGYTYHQRPRQFEWNHTWNRYLWLDNTDLNLTGPSVLTDLPESVYMMMSYYDTRGITVPLKLLFDMASTVQDIEEPPDTAFVNLTLCRSKNINRSSQLVTASTLNPKVYGIRVRSSSELKLYTDPENDRCNFLVPESLEDNVILELPQNSFEYPNAPLVGDVIGNVGHYGRASTGWTLYHAEYNRYMYDKENNALASETSNDARALKLRALTLKAMRRRLMKASETKRIVSQKDMPLTSNPTQTKFELVRRSHMAYPTDRYVKGSGFQRNKPYSKRVVLP…	3473	HCl
807	CLEYLNNVKPMR	Annotated	MSANFDLFAALSAGQIGGGGEEDDGDVSSQVTVVAAATATATAANRDDDVDSDGGGGGISLQQQQQQDDDVVVDGAEIISRGRKDENMPLLANTTARFSKMPEPWNQWSPVYEKRATLKIGYTYHQRPRQFEWNHTWNRYLWLDNTDLNLTGPSVLTDLPESVYMMMSYYDTRGITVPLKLLFDMASTVQDIEEPPDTAFVNLTLCRSKNINRSSQLVTASTLNPKVYGIRVRSSSELKLYTDPENDRCNFLVPESLEDNVILELPQNSFEYPNAPLVGDVIGNVGHYGRASTGWTLYHAEYNRYMYDKENNALASETSNDARALKLRALTLKAMRRRLMKASETKRIVSQKDMPLTSNPTQTKFELVRRSHMAYPTDRYVKGSGFQRNKPYSKRVVLP…	3473	Tris
808	ASSFHMGLSR	Annotated	MSANFDLFAALSAGQIGGGGEEDDGDVSSQVTVVAAATATATAANRDDDVDSDGGGGGISLQQQQQQDDDVVVDGAEIISRGRKDENMPLLANTTARFSKMPEPWNQWSPVYEKRATLKIGYTYHQRPRQFEWNHTWNRYLWLDNTDLNLTGPSVLTDLPESVYMMMSYYDTRGITVPLKLLFDMASTVQDIEEPPDTAFVNLTLCRSKNINRSSQLVTASTLNPKVYGIRVRSSSELKLYTDPENDRCNFLVPESLEDNVILELPQNSFEYPNAPLVGDVIGNVGHYGRASTGWTLYHAEYNRYMYDKENNALASETSNDARALKLRALTLKAMRRRLMKASETKRIVSQKDMPLTSNPTQTKFELVRRSHMAYPTDRYVKGSGFQRNKPYSKRVVLP…	3473	HCl
809	LTMQEMR	Annotated	MSANFDLFAALSAGQIGGGGEEDDGDVSSQVTVVAAATATATAANRDDDVDSDGGGGGISLQQQQQQDDDVVVDGAEIISRGRKDENMPLLANTTARFSKMPEPWNQWSPVYEKRATLKIGYTYHQRPRQFEWNHTWNRYLWLDNTDLNLTGPSVLTDLPESVYMMMSYYDTRGITVPLKLLFDMASTVQDIEEPPDTAFVNLTLCRSKNINRSSQLVTASTLNPKVYGIRVRSSSELKLYTDPENDRCNFLVPESLEDNVILELPQNSFEYPNAPLVGDVIGNVGHYGRASTGWTLYHAEYNRYMYDKENNALASETSNDARALKLRALTLKAMRRRLMKASETKRIVSQKDMPLTSNPTQTKFELVRRSHMAYPTDRYVKGSGFQRNKPYSKRVVLP…	3473	Tris
810	DCYKPGYLNLLLYDPEK	Annotated	MSANFDLFAALSAGQIGGGGEEDDGDVSSQVTVVAAATATATAANRDDDVDSDGGGGGISLQQQQQQDDDVVVDGAEIISRGRKDENMPLLANTTARFSKMPEPWNQWSPVYEKRATLKIGYTYHQRPRQFEWNHTWNRYLWLDNTDLNLTGPSVLTDLPESVYMMMSYYDTRGITVPLKLLFDMASTVQDIEEPPDTAFVNLTLCRSKNINRSSQLVTASTLNPKVYGIRVRSSSELKLYTDPENDRCNFLVPESLEDNVILELPQNSFEYPNAPLVGDVIGNVGHYGRASTGWTLYHAEYNRYMYDKENNALASETSNDARALKLRALTLKAMRRRLMKASETKRIVSQKDMPLTSNPTQTKFELVRRSHMAYPTDRYVKGSGFQRNKPYSKRVVLP…	3473	Tris
811	DMLNEIK	Annotated	MSANFDLFAALSAGQIGGGGEEDDGDVSSQVTVVAAATATATAANRDDDVDSDGGGGGISLQQQQQQDDDVVVDGAEIISRGRKDENMPLLANTTARFSKMPEPWNQWSPVYEKRATLKIGYTYHQRPRQFEWNHTWNRYLWLDNTDLNLTGPSVLTDLPESVYMMMSYYDTRGITVPLKLLFDMASTVQDIEEPPDTAFVNLTLCRSKNINRSSQLVTASTLNPKVYGIRVRSSSELKLYTDPENDRCNFLVPESLEDNVILELPQNSFEYPNAPLVGDVIGNVGHYGRASTGWTLYHAEYNRYMYDKENNALASETSNDARALKLRALTLKAMRRRLMKASETKRIVSQKDMPLTSNPTQTKFELVRRSHMAYPTDRYVKGSGFQRNKPYSKRVVLP…	3473	Tris; HCl
812	FMHLNALR	Annotated	MSANFDLFAALSAGQIGGGGEEDDGDVSSQVTVVAAATATATAANRDDDVDSDGGGGGISLQQQQQQDDDVVVDGAEIISRGRKDENMPLLANTTARFSKMPEPWNQWSPVYEKRATLKIGYTYHQRPRQFEWNHTWNRYLWLDNTDLNLTGPSVLTDLPESVYMMMSYYDTRGITVPLKLLFDMASTVQDIEEPPDTAFVNLTLCRSKNINRSSQLVTASTLNPKVYGIRVRSSSELKLYTDPENDRCNFLVPESLEDNVILELPQNSFEYPNAPLVGDVIGNVGHYGRASTGWTLYHAEYNRYMYDKENNALASETSNDARALKLRALTLKAMRRRLMKASETKRIVSQKDMPLTSNPTQTKFELVRRSHMAYPTDRYVKGSGFQRNKPYSKRVVLP…	3473	Tris
813	VCNSVENPVNK	Annotated	MSANFDLFAALSAGQIGGGGEEDDGDVSSQVTVVAAATATATAANRDDDVDSDGGGGGISLQQQQQQDDDVVVDGAEIISRGRKDENMPLLANTTARFSKMPEPWNQWSPVYEKRATLKIGYTYHQRPRQFEWNHTWNRYLWLDNTDLNLTGPSVLTDLPESVYMMMSYYDTRGITVPLKLLFDMASTVQDIEEPPDTAFVNLTLCRSKNINRSSQLVTASTLNPKVYGIRVRSSSELKLYTDPENDRCNFLVPESLEDNVILELPQNSFEYPNAPLVGDVIGNVGHYGRASTGWTLYHAEYNRYMYDKENNALASETSNDARALKLRALTLKAMRRRLMKASETKRIVSQKDMPLTSNPTQTKFELVRRSHMAYPTDRYVKGSGFQRNKPYSKRVVLP…	3473	Tris; HCl
814	LDPNLDTHENILH	Annotated	MSANFDLFAALSAGQIGGGGEEDDGDVSSQVTVVAAATATATAANRDDDVDSDGGGGGISLQQQQQQDDDVVVDGAEIISRGRKDENMPLLANTTARFSKMPEPWNQWSPVYEKRATLKIGYTYHQRPRQFEWNHTWNRYLWLDNTDLNLTGPSVLTDLPESVYMMMSYYDTRGITVPLKLLFDMASTVQDIEEPPDTAFVNLTLCRSKNINRSSQLVTASTLNPKVYGIRVRSSSELKLYTDPENDRCNFLVPESLEDNVILELPQNSFEYPNAPLVGDVIGNVGHYGRASTGWTLYHAEYNRYMYDKENNALASETSNDARALKLRALTLKAMRRRLMKASETKRIVSQKDMPLTSNPTQTKFELVRRSHMAYPTDRYVKGSGFQRNKPYSKRVVLP…	3473	Tris
815	WDFDVR	Annotated	MSANFDLFAALSAGQIGGGGEEDDGDVSSQVTVVAAATATATAANRDDDVDSDGGGGGISLQQQQQQDDDVVVDGAEIISRGRKDENMPLLANTTARFSKMPEPWNQWSPVYEKRATLKIGYTYHQRPRQFEWNHTWNRYLWLDNTDLNLTGPSVLTDLPESVYMMMSYYDTRGITVPLKLLFDMASTVQDIEEPPDTAFVNLTLCRSKNINRSSQLVTASTLNPKVYGIRVRSSSELKLYTDPENDRCNFLVPESLEDNVILELPQNSFEYPNAPLVGDVIGNVGHYGRASTGWTLYHAEYNRYMYDKENNALASETSNDARALKLRALTLKAMRRRLMKASETKRIVSQKDMPLTSNPTQTKFELVRRSHMAYPTDRYVKGSGFQRNKPYSKRVVLP…	3473	Tris; HCl
816	VSDLKPGENITQIATNGGGESSFLLVEGK	Annotated	MSANFDLFAALSAGQIGGGGEEDDGDVSSQVTVVAAATATATAANRDDDVDSDGGGGGISLQQQQQQDDDVVVDGAEIISRGRKDENMPLLANTTARFSKMPEPWNQWSPVYEKRATLKIGYTYHQRPRQFEWNHTWNRYLWLDNTDLNLTGPSVLTDLPESVYMMMSYYDTRGITVPLKLLFDMASTVQDIEEPPDTAFVNLTLCRSKNINRSSQLVTASTLNPKVYGIRVRSSSELKLYTDPENDRCNFLVPESLEDNVILELPQNSFEYPNAPLVGDVIGNVGHYGRASTGWTLYHAEYNRYMYDKENNALASETSNDARALKLRALTLKAMRRRLMKASETKRIVSQKDMPLTSNPTQTKFELVRRSHMAYPTDRYVKGSGFQRNKPYSKRVVLP…	3473	Tris
817	TACYMQALNDVTSFTSLSINR	Annotated	MSANFDLFAALSAGQIGGGGEEDDGDVSSQVTVVAAATATATAANRDDDVDSDGGGGGISLQQQQQQDDDVVVDGAEIISRGRKDENMPLLANTTARFSKMPEPWNQWSPVYEKRATLKIGYTYHQRPRQFEWNHTWNRYLWLDNTDLNLTGPSVLTDLPESVYMMMSYYDTRGITVPLKLLFDMASTVQDIEEPPDTAFVNLTLCRSKNINRSSQLVTASTLNPKVYGIRVRSSSELKLYTDPENDRCNFLVPESLEDNVILELPQNSFEYPNAPLVGDVIGNVGHYGRASTGWTLYHAEYNRYMYDKENNALASETSNDARALKLRALTLKAMRRRLMKASETKRIVSQKDMPLTSNPTQTKFELVRRSHMAYPTDRYVKGSGFQRNKPYSKRVVLP…	3473	Tris
818	YIHCIAPEAR	Annotated	MSANFDLFAALSAGQIGGGGEEDDGDVSSQVTVVAAATATATAANRDDDVDSDGGGGGISLQQQQQQDDDVVVDGAEIISRGRKDENMPLLANTTARFSKMPEPWNQWSPVYEKRATLKIGYTYHQRPRQFEWNHTWNRYLWLDNTDLNLTGPSVLTDLPESVYMMMSYYDTRGITVPLKLLFDMASTVQDIEEPPDTAFVNLTLCRSKNINRSSQLVTASTLNPKVYGIRVRSSSELKLYTDPENDRCNFLVPESLEDNVILELPQNSFEYPNAPLVGDVIGNVGHYGRASTGWTLYHAEYNRYMYDKENNALASETSNDARALKLRALTLKAMRRRLMKASETKRIVSQKDMPLTSNPTQTKFELVRRSHMAYPTDRYVKGSGFQRNKPYSKRVVLP…	3473	Tris
819	ALDLDVVK	Annotated	MSANFDLFAALSAGQIGGGGEEDDGDVSSQVTVVAAATATATAANRDDDVDSDGGGGGISLQQQQQQDDDVVVDGAEIISRGRKDENMPLLANTTARFSKMPEPWNQWSPVYEKRATLKIGYTYHQRPRQFEWNHTWNRYLWLDNTDLNLTGPSVLTDLPESVYMMMSYYDTRGITVPLKLLFDMASTVQDIEEPPDTAFVNLTLCRSKNINRSSQLVTASTLNPKVYGIRVRSSSELKLYTDPENDRCNFLVPESLEDNVILELPQNSFEYPNAPLVGDVIGNVGHYGRASTGWTLYHAEYNRYMYDKENNALASETSNDARALKLRALTLKAMRRRLMKASETKRIVSQKDMPLTSNPTQTKFELVRRSHMAYPTDRYVKGSGFQRNKPYSKRVVLP…	3473	Tris
820	LEDQQESVYEDFMEPVLR	Annotated	MSANFDLFAALSAGQIGGGGEEDDGDVSSQVTVVAAATATATAANRDDDVDSDGGGGGISLQQQQQQDDDVVVDGAEIISRGRKDENMPLLANTTARFSKMPEPWNQWSPVYEKRATLKIGYTYHQRPRQFEWNHTWNRYLWLDNTDLNLTGPSVLTDLPESVYMMMSYYDTRGITVPLKLLFDMASTVQDIEEPPDTAFVNLTLCRSKNINRSSQLVTASTLNPKVYGIRVRSSSELKLYTDPENDRCNFLVPESLEDNVILELPQNSFEYPNAPLVGDVIGNVGHYGRASTGWTLYHAEYNRYMYDKENNALASETSNDARALKLRALTLKAMRRRLMKASETKRIVSQKDMPLTSNPTQTKFELVRRSHMAYPTDRYVKGSGFQRNKPYSKRVVLP…	3473	HCl
821	AATTATIHSQSAIEFVVTHCSR	Annotated	MSANFDLFAALSAGQIGGGGEEDDGDVSSQVTVVAAATATATAANRDDDVDSDGGGGGISLQQQQQQDDDVVVDGAEIISRGRKDENMPLLANTTARFSKMPEPWNQWSPVYEKRATLKIGYTYHQRPRQFEWNHTWNRYLWLDNTDLNLTGPSVLTDLPESVYMMMSYYDTRGITVPLKLLFDMASTVQDIEEPPDTAFVNLTLCRSKNINRSSQLVTASTLNPKVYGIRVRSSSELKLYTDPENDRCNFLVPESLEDNVILELPQNSFEYPNAPLVGDVIGNVGHYGRASTGWTLYHAEYNRYMYDKENNALASETSNDARALKLRALTLKAMRRRLMKASETKRIVSQKDMPLTSNPTQTKFELVRRSHMAYPTDRYVKGSGFQRNKPYSKRVVLP…	3473	HCl
822	GWEPVFTR	Annotated	MSANFDLFAALSAGQIGGGGEEDDGDVSSQVTVVAAATATATAANRDDDVDSDGGGGGISLQQQQQQDDDVVVDGAEIISRGRKDENMPLLANTTARFSKMPEPWNQWSPVYEKRATLKIGYTYHQRPRQFEWNHTWNRYLWLDNTDLNLTGPSVLTDLPESVYMMMSYYDTRGITVPLKLLFDMASTVQDIEEPPDTAFVNLTLCRSKNINRSSQLVTASTLNPKVYGIRVRSSSELKLYTDPENDRCNFLVPESLEDNVILELPQNSFEYPNAPLVGDVIGNVGHYGRASTGWTLYHAEYNRYMYDKENNALASETSNDARALKLRALTLKAMRRRLMKASETKRIVSQKDMPLTSNPTQTKFELVRRSHMAYPTDRYVKGSGFQRNKPYSKRVVLP…	3473	Tris
823	EFEAQEVER	Annotated	MSANFDLFAALSAGQIGGGGEEDDGDVSSQVTVVAAATATATAANRDDDVDSDGGGGGISLQQQQQQDDDVVVDGAEIISRGRKDENMPLLANTTARFSKMPEPWNQWSPVYEKRATLKIGYTYHQRPRQFEWNHTWNRYLWLDNTDLNLTGPSVLTDLPESVYMMMSYYDTRGITVPLKLLFDMASTVQDIEEPPDTAFVNLTLCRSKNINRSSQLVTASTLNPKVYGIRVRSSSELKLYTDPENDRCNFLVPESLEDNVILELPQNSFEYPNAPLVGDVIGNVGHYGRASTGWTLYHAEYNRYMYDKENNALASETSNDARALKLRALTLKAMRRRLMKASETKRIVSQKDMPLTSNPTQTKFELVRRSHMAYPTDRYVKGSGFQRNKPYSKRVVLP…	3473	Tris; HCl
824	ALQLADLER	Annotated	MSANFDLFAALSAGQIGGGGEEDDGDVSSQVTVVAAATATATAANRDDDVDSDGGGGGISLQQQQQQDDDVVVDGAEIISRGRKDENMPLLANTTARFSKMPEPWNQWSPVYEKRATLKIGYTYHQRPRQFEWNHTWNRYLWLDNTDLNLTGPSVLTDLPESVYMMMSYYDTRGITVPLKLLFDMASTVQDIEEPPDTAFVNLTLCRSKNINRSSQLVTASTLNPKVYGIRVRSSSELKLYTDPENDRCNFLVPESLEDNVILELPQNSFEYPNAPLVGDVIGNVGHYGRASTGWTLYHAEYNRYMYDKENNALASETSNDARALKLRALTLKAMRRRLMKASETKRIVSQKDMPLTSNPTQTKFELVRRSHMAYPTDRYVKGSGFQRNKPYSKRVVLP…	3473	Tris
825	YYESVTNSYK	Annotated	MSANFDLFAALSAGQIGGGGEEDDGDVSSQVTVVAAATATATAANRDDDVDSDGGGGGISLQQQQQQDDDVVVDGAEIISRGRKDENMPLLANTTARFSKMPEPWNQWSPVYEKRATLKIGYTYHQRPRQFEWNHTWNRYLWLDNTDLNLTGPSVLTDLPESVYMMMSYYDTRGITVPLKLLFDMASTVQDIEEPPDTAFVNLTLCRSKNINRSSQLVTASTLNPKVYGIRVRSSSELKLYTDPENDRCNFLVPESLEDNVILELPQNSFEYPNAPLVGDVIGNVGHYGRASTGWTLYHAEYNRYMYDKENNALASETSNDARALKLRALTLKAMRRRLMKASETKRIVSQKDMPLTSNPTQTKFELVRRSHMAYPTDRYVKGSGFQRNKPYSKRVVLP…	3473	Tris; HCl
826	VAGAFVVCDPADLAVSLPALGLVR	Annotated	MSANFDLFAALSAGQIGGGGEEDDGDVSSQVTVVAAATATATAANRDDDVDSDGGGGGISLQQQQQQDDDVVVDGAEIISRGRKDENMPLLANTTARFSKMPEPWNQWSPVYEKRATLKIGYTYHQRPRQFEWNHTWNRYLWLDNTDLNLTGPSVLTDLPESVYMMMSYYDTRGITVPLKLLFDMASTVQDIEEPPDTAFVNLTLCRSKNINRSSQLVTASTLNPKVYGIRVRSSSELKLYTDPENDRCNFLVPESLEDNVILELPQNSFEYPNAPLVGDVIGNVGHYGRASTGWTLYHAEYNRYMYDKENNALASETSNDARALKLRALTLKAMRRRLMKASETKRIVSQKDMPLTSNPTQTKFELVRRSHMAYPTDRYVKGSGFQRNKPYSKRVVLP…	3473	Tris
827	ITLPNKPCTSNK	Annotated	MSANFDLFAALSAGQIGGGGEEDDGDVSSQVTVVAAATATATAANRDDDVDSDGGGGGISLQQQQQQDDDVVVDGAEIISRGRKDENMPLLANTTARFSKMPEPWNQWSPVYEKRATLKIGYTYHQRPRQFEWNHTWNRYLWLDNTDLNLTGPSVLTDLPESVYMMMSYYDTRGITVPLKLLFDMASTVQDIEEPPDTAFVNLTLCRSKNINRSSQLVTASTLNPKVYGIRVRSSSELKLYTDPENDRCNFLVPESLEDNVILELPQNSFEYPNAPLVGDVIGNVGHYGRASTGWTLYHAEYNRYMYDKENNALASETSNDARALKLRALTLKAMRRRLMKASETKRIVSQKDMPLTSNPTQTKFELVRRSHMAYPTDRYVKGSGFQRNKPYSKRVVLP…	3473	Tris; HCl
828	QPCGPPVLEEVSVLPYMIK	Annotated	MSANFDLFAALSAGQIGGGGEEDDGDVSSQVTVVAAATATATAANRDDDVDSDGGGGGISLQQQQQQDDDVVVDGAEIISRGRKDENMPLLANTTARFSKMPEPWNQWSPVYEKRATLKIGYTYHQRPRQFEWNHTWNRYLWLDNTDLNLTGPSVLTDLPESVYMMMSYYDTRGITVPLKLLFDMASTVQDIEEPPDTAFVNLTLCRSKNINRSSQLVTASTLNPKVYGIRVRSSSELKLYTDPENDRCNFLVPESLEDNVILELPQNSFEYPNAPLVGDVIGNVGHYGRASTGWTLYHAEYNRYMYDKENNALASETSNDARALKLRALTLKAMRRRLMKASETKRIVSQKDMPLTSNPTQTKFELVRRSHMAYPTDRYVKGSGFQRNKPYSKRVVLP…	3473	Tris
829	VVFSETLGIDR	Annotated	MSANFDLFAALSAGQIGGGGEEDDGDVSSQVTVVAAATATATAANRDDDVDSDGGGGGISLQQQQQQDDDVVVDGAEIISRGRKDENMPLLANTTARFSKMPEPWNQWSPVYEKRATLKIGYTYHQRPRQFEWNHTWNRYLWLDNTDLNLTGPSVLTDLPESVYMMMSYYDTRGITVPLKLLFDMASTVQDIEEPPDTAFVNLTLCRSKNINRSSQLVTASTLNPKVYGIRVRSSSELKLYTDPENDRCNFLVPESLEDNVILELPQNSFEYPNAPLVGDVIGNVGHYGRASTGWTLYHAEYNRYMYDKENNALASETSNDARALKLRALTLKAMRRRLMKASETKRIVSQKDMPLTSNPTQTKFELVRRSHMAYPTDRYVKGSGFQRNKPYSKRVVLP…	3473	Tris
830	MVANTWK	Annotated	MSANFDLFAALSAGQIGGGGEEDDGDVSSQVTVVAAATATATAANRDDDVDSDGGGGGISLQQQQQQDDDVVVDGAEIISRGRKDENMPLLANTTARFSKMPEPWNQWSPVYEKRATLKIGYTYHQRPRQFEWNHTWNRYLWLDNTDLNLTGPSVLTDLPESVYMMMSYYDTRGITVPLKLLFDMASTVQDIEEPPDTAFVNLTLCRSKNINRSSQLVTASTLNPKVYGIRVRSSSELKLYTDPENDRCNFLVPESLEDNVILELPQNSFEYPNAPLVGDVIGNVGHYGRASTGWTLYHAEYNRYMYDKENNALASETSNDARALKLRALTLKAMRRRLMKASETKRIVSQKDMPLTSNPTQTKFELVRRSHMAYPTDRYVKGSGFQRNKPYSKRVVLP…	3473	Tris
831	LGVDVSELR	Annotated	MSANFDLFAALSAGQIGGGGEEDDGDVSSQVTVVAAATATATAANRDDDVDSDGGGGGISLQQQQQQDDDVVVDGAEIISRGRKDENMPLLANTTARFSKMPEPWNQWSPVYEKRATLKIGYTYHQRPRQFEWNHTWNRYLWLDNTDLNLTGPSVLTDLPESVYMMMSYYDTRGITVPLKLLFDMASTVQDIEEPPDTAFVNLTLCRSKNINRSSQLVTASTLNPKVYGIRVRSSSELKLYTDPENDRCNFLVPESLEDNVILELPQNSFEYPNAPLVGDVIGNVGHYGRASTGWTLYHAEYNRYMYDKENNALASETSNDARALKLRALTLKAMRRRLMKASETKRIVSQKDMPLTSNPTQTKFELVRRSHMAYPTDRYVKGSGFQRNKPYSKRVVLP…	3473	Tris
832	ETMLSSTSYVKPANDGLDR	Annotated	MSANFDLFAALSAGQIGGGGEEDDGDVSSQVTVVAAATATATAANRDDDVDSDGGGGGISLQQQQQQDDDVVVDGAEIISRGRKDENMPLLANTTARFSKMPEPWNQWSPVYEKRATLKIGYTYHQRPRQFEWNHTWNRYLWLDNTDLNLTGPSVLTDLPESVYMMMSYYDTRGITVPLKLLFDMASTVQDIEEPPDTAFVNLTLCRSKNINRSSQLVTASTLNPKVYGIRVRSSSELKLYTDPENDRCNFLVPESLEDNVILELPQNSFEYPNAPLVGDVIGNVGHYGRASTGWTLYHAEYNRYMYDKENNALASETSNDARALKLRALTLKAMRRRLMKASETKRIVSQKDMPLTSNPTQTKFELVRRSHMAYPTDRYVKGSGFQRNKPYSKRVVLP…	3473	Tris
833	DLYNAAMVFVGTETSR	Annotated	MSANFDLFAALSAGQIGGGGEEDDGDVSSQVTVVAAATATATAANRDDDVDSDGGGGGISLQQQQQQDDDVVVDGAEIISRGRKDENMPLLANTTARFSKMPEPWNQWSPVYEKRATLKIGYTYHQRPRQFEWNHTWNRYLWLDNTDLNLTGPSVLTDLPESVYMMMSYYDTRGITVPLKLLFDMASTVQDIEEPPDTAFVNLTLCRSKNINRSSQLVTASTLNPKVYGIRVRSSSELKLYTDPENDRCNFLVPESLEDNVILELPQNSFEYPNAPLVGDVIGNVGHYGRASTGWTLYHAEYNRYMYDKENNALASETSNDARALKLRALTLKAMRRRLMKASETKRIVSQKDMPLTSNPTQTKFELVRRSHMAYPTDRYVKGSGFQRNKPYSKRVVLP…	3473	Tris
834	ALEYLQTDVFAR	Annotated	MSANFDLFAALSAGQIGGGGEEDDGDVSSQVTVVAAATATATAANRDDDVDSDGGGGGISLQQQQQQDDDVVVDGAEIISRGRKDENMPLLANTTARFSKMPEPWNQWSPVYEKRATLKIGYTYHQRPRQFEWNHTWNRYLWLDNTDLNLTGPSVLTDLPESVYMMMSYYDTRGITVPLKLLFDMASTVQDIEEPPDTAFVNLTLCRSKNINRSSQLVTASTLNPKVYGIRVRSSSELKLYTDPENDRCNFLVPESLEDNVILELPQNSFEYPNAPLVGDVIGNVGHYGRASTGWTLYHAEYNRYMYDKENNALASETSNDARALKLRALTLKAMRRRLMKASETKRIVSQKDMPLTSNPTQTKFELVRRSHMAYPTDRYVKGSGFQRNKPYSKRVVLP…	3473	Tris
835	MKLDGHIFYK	Annotated	MSANFDLFAALSAGQIGGGGEEDDGDVSSQVTVVAAATATATAANRDDDVDSDGGGGGISLQQQQQQDDDVVVDGAEIISRGRKDENMPLLANTTARFSKMPEPWNQWSPVYEKRATLKIGYTYHQRPRQFEWNHTWNRYLWLDNTDLNLTGPSVLTDLPESVYMMMSYYDTRGITVPLKLLFDMASTVQDIEEPPDTAFVNLTLCRSKNINRSSQLVTASTLNPKVYGIRVRSSSELKLYTDPENDRCNFLVPESLEDNVILELPQNSFEYPNAPLVGDVIGNVGHYGRASTGWTLYHAEYNRYMYDKENNALASETSNDARALKLRALTLKAMRRRLMKASETKRIVSQKDMPLTSNPTQTKFELVRRSHMAYPTDRYVKGSGFQRNKPYSKRVVLP…	3473	Tris
836	ADDGLAALALEINAMATTK	Annotated	MSANFDLFAALSAGQIGGGGEEDDGDVSSQVTVVAAATATATAANRDDDVDSDGGGGGISLQQQQQQDDDVVVDGAEIISRGRKDENMPLLANTTARFSKMPEPWNQWSPVYEKRATLKIGYTYHQRPRQFEWNHTWNRYLWLDNTDLNLTGPSVLTDLPESVYMMMSYYDTRGITVPLKLLFDMASTVQDIEEPPDTAFVNLTLCRSKNINRSSQLVTASTLNPKVYGIRVRSSSELKLYTDPENDRCNFLVPESLEDNVILELPQNSFEYPNAPLVGDVIGNVGHYGRASTGWTLYHAEYNRYMYDKENNALASETSNDARALKLRALTLKAMRRRLMKASETKRIVSQKDMPLTSNPTQTKFELVRRSHMAYPTDRYVKGSGFQRNKPYSKRVVLP…	3473	Tris
837	ITDTVVQK	Annotated	MSANFDLFAALSAGQIGGGGEEDDGDVSSQVTVVAAATATATAANRDDDVDSDGGGGGISLQQQQQQDDDVVVDGAEIISRGRKDENMPLLANTTARFSKMPEPWNQWSPVYEKRATLKIGYTYHQRPRQFEWNHTWNRYLWLDNTDLNLTGPSVLTDLPESVYMMMSYYDTRGITVPLKLLFDMASTVQDIEEPPDTAFVNLTLCRSKNINRSSQLVTASTLNPKVYGIRVRSSSELKLYTDPENDRCNFLVPESLEDNVILELPQNSFEYPNAPLVGDVIGNVGHYGRASTGWTLYHAEYNRYMYDKENNALASETSNDARALKLRALTLKAMRRRLMKASETKRIVSQKDMPLTSNPTQTKFELVRRSHMAYPTDRYVKGSGFQRNKPYSKRVVLP…	3473	Tris
838	EQTVVDLLADATELWGK	Annotated	MSANFDLFAALSAGQIGGGGEEDDGDVSSQVTVVAAATATATAANRDDDVDSDGGGGGISLQQQQQQDDDVVVDGAEIISRGRKDENMPLLANTTARFSKMPEPWNQWSPVYEKRATLKIGYTYHQRPRQFEWNHTWNRYLWLDNTDLNLTGPSVLTDLPESVYMMMSYYDTRGITVPLKLLFDMASTVQDIEEPPDTAFVNLTLCRSKNINRSSQLVTASTLNPKVYGIRVRSSSELKLYTDPENDRCNFLVPESLEDNVILELPQNSFEYPNAPLVGDVIGNVGHYGRASTGWTLYHAEYNRYMYDKENNALASETSNDARALKLRALTLKAMRRRLMKASETKRIVSQKDMPLTSNPTQTKFELVRRSHMAYPTDRYVKGSGFQRNKPYSKRVVLP…	3473	Tris
839	LCQYVLWIACPDNR	Annotated	MSANFDLFAALSAGQIGGGGEEDDGDVSSQVTVVAAATATATAANRDDDVDSDGGGGGISLQQQQQQDDDVVVDGAEIISRGRKDENMPLLANTTARFSKMPEPWNQWSPVYEKRATLKIGYTYHQRPRQFEWNHTWNRYLWLDNTDLNLTGPSVLTDLPESVYMMMSYYDTRGITVPLKLLFDMASTVQDIEEPPDTAFVNLTLCRSKNINRSSQLVTASTLNPKVYGIRVRSSSELKLYTDPENDRCNFLVPESLEDNVILELPQNSFEYPNAPLVGDVIGNVGHYGRASTGWTLYHAEYNRYMYDKENNALASETSNDARALKLRALTLKAMRRRLMKASETKRIVSQKDMPLTSNPTQTKFELVRRSHMAYPTDRYVKGSGFQRNKPYSKRVVLP…	3473	Tris
840	KIDLTDVK	Annotated	MSANFDLFAALSAGQIGGGGEEDDGDVSSQVTVVAAATATATAANRDDDVDSDGGGGGISLQQQQQQDDDVVVDGAEIISRGRKDENMPLLANTTARFSKMPEPWNQWSPVYEKRATLKIGYTYHQRPRQFEWNHTWNRYLWLDNTDLNLTGPSVLTDLPESVYMMMSYYDTRGITVPLKLLFDMASTVQDIEEPPDTAFVNLTLCRSKNINRSSQLVTASTLNPKVYGIRVRSSSELKLYTDPENDRCNFLVPESLEDNVILELPQNSFEYPNAPLVGDVIGNVGHYGRASTGWTLYHAEYNRYMYDKENNALASETSNDARALKLRALTLKAMRRRLMKASETKRIVSQKDMPLTSNPTQTKFELVRRSHMAYPTDRYVKGSGFQRNKPYSKRVVLP…	3473	Tris
841	FAVENMDVAMQAMFR	Annotated	MSANFDLFAALSAGQIGGGGEEDDGDVSSQVTVVAAATATATAANRDDDVDSDGGGGGISLQQQQQQDDDVVVDGAEIISRGRKDENMPLLANTTARFSKMPEPWNQWSPVYEKRATLKIGYTYHQRPRQFEWNHTWNRYLWLDNTDLNLTGPSVLTDLPESVYMMMSYYDTRGITVPLKLLFDMASTVQDIEEPPDTAFVNLTLCRSKNINRSSQLVTASTLNPKVYGIRVRSSSELKLYTDPENDRCNFLVPESLEDNVILELPQNSFEYPNAPLVGDVIGNVGHYGRASTGWTLYHAEYNRYMYDKENNALASETSNDARALKLRALTLKAMRRRLMKASETKRIVSQKDMPLTSNPTQTKFELVRRSHMAYPTDRYVKGSGFQRNKPYSKRVVLP…	3473	Tris
842	AWIHALGVK	Annotated	MSANFDLFAALSAGQIGGGGEEDDGDVSSQVTVVAAATATATAANRDDDVDSDGGGGGISLQQQQQQDDDVVVDGAEIISRGRKDENMPLLANTTARFSKMPEPWNQWSPVYEKRATLKIGYTYHQRPRQFEWNHTWNRYLWLDNTDLNLTGPSVLTDLPESVYMMMSYYDTRGITVPLKLLFDMASTVQDIEEPPDTAFVNLTLCRSKNINRSSQLVTASTLNPKVYGIRVRSSSELKLYTDPENDRCNFLVPESLEDNVILELPQNSFEYPNAPLVGDVIGNVGHYGRASTGWTLYHAEYNRYMYDKENNALASETSNDARALKLRALTLKAMRRRLMKASETKRIVSQKDMPLTSNPTQTKFELVRRSHMAYPTDRYVKGSGFQRNKPYSKRVVLP…	3473	Tris
843	ELYDNFGEPVDIPYIEELTSAEASKPPGK	Annotated	MSANFDLFAALSAGQIGGGGEEDDGDVSSQVTVVAAATATATAANRDDDVDSDGGGGGISLQQQQQQDDDVVVDGAEIISRGRKDENMPLLANTTARFSKMPEPWNQWSPVYEKRATLKIGYTYHQRPRQFEWNHTWNRYLWLDNTDLNLTGPSVLTDLPESVYMMMSYYDTRGITVPLKLLFDMASTVQDIEEPPDTAFVNLTLCRSKNINRSSQLVTASTLNPKVYGIRVRSSSELKLYTDPENDRCNFLVPESLEDNVILELPQNSFEYPNAPLVGDVIGNVGHYGRASTGWTLYHAEYNRYMYDKENNALASETSNDARALKLRALTLKAMRRRLMKASETKRIVSQKDMPLTSNPTQTKFELVRRSHMAYPTDRYVKGSGFQRNKPYSKRVVLP…	3473	HCl
844	KKPSTNSSAFQEGLADVL	Annotated	MSANFDLFAALSAGQIGGGGEEDDGDVSSQVTVVAAATATATAANRDDDVDSDGGGGGISLQQQQQQDDDVVVDGAEIISRGRKDENMPLLANTTARFSKMPEPWNQWSPVYEKRATLKIGYTYHQRPRQFEWNHTWNRYLWLDNTDLNLTGPSVLTDLPESVYMMMSYYDTRGITVPLKLLFDMASTVQDIEEPPDTAFVNLTLCRSKNINRSSQLVTASTLNPKVYGIRVRSSSELKLYTDPENDRCNFLVPESLEDNVILELPQNSFEYPNAPLVGDVIGNVGHYGRASTGWTLYHAEYNRYMYDKENNALASETSNDARALKLRALTLKAMRRRLMKASETKRIVSQKDMPLTSNPTQTKFELVRRSHMAYPTDRYVKGSGFQRNKPYSKRVVLP…	3473	HCl
845	SAFQEGLADVLNVSVLEK	Annotated	MSANFDLFAALSAGQIGGGGEEDDGDVSSQVTVVAAATATATAANRDDDVDSDGGGGGISLQQQQQQDDDVVVDGAEIISRGRKDENMPLLANTTARFSKMPEPWNQWSPVYEKRATLKIGYTYHQRPRQFEWNHTWNRYLWLDNTDLNLTGPSVLTDLPESVYMMMSYYDTRGITVPLKLLFDMASTVQDIEEPPDTAFVNLTLCRSKNINRSSQLVTASTLNPKVYGIRVRSSSELKLYTDPENDRCNFLVPESLEDNVILELPQNSFEYPNAPLVGDVIGNVGHYGRASTGWTLYHAEYNRYMYDKENNALASETSNDARALKLRALTLKAMRRRLMKASETKRIVSQKDMPLTSNPTQTKFELVRRSHMAYPTDRYVKGSGFQRNKPYSKRVVLP…	3473	Tris
846	IVEQITSDDPEAVAQVR	Annotated	MSANFDLFAALSAGQIGGGGEEDDGDVSSQVTVVAAATATATAANRDDDVDSDGGGGGISLQQQQQQDDDVVVDGAEIISRGRKDENMPLLANTTARFSKMPEPWNQWSPVYEKRATLKIGYTYHQRPRQFEWNHTWNRYLWLDNTDLNLTGPSVLTDLPESVYMMMSYYDTRGITVPLKLLFDMASTVQDIEEPPDTAFVNLTLCRSKNINRSSQLVTASTLNPKVYGIRVRSSSELKLYTDPENDRCNFLVPESLEDNVILELPQNSFEYPNAPLVGDVIGNVGHYGRASTGWTLYHAEYNRYMYDKENNALASETSNDARALKLRALTLKAMRRRLMKASETKRIVSQKDMPLTSNPTQTKFELVRRSHMAYPTDRYVKGSGFQRNKPYSKRVVLP…	3473	HCl
847	ITSDDPEAVAQVR	Annotated	MSANFDLFAALSAGQIGGGGEEDDGDVSSQVTVVAAATATATAANRDDDVDSDGGGGGISLQQQQQQDDDVVVDGAEIISRGRKDENMPLLANTTARFSKMPEPWNQWSPVYEKRATLKIGYTYHQRPRQFEWNHTWNRYLWLDNTDLNLTGPSVLTDLPESVYMMMSYYDTRGITVPLKLLFDMASTVQDIEEPPDTAFVNLTLCRSKNINRSSQLVTASTLNPKVYGIRVRSSSELKLYTDPENDRCNFLVPESLEDNVILELPQNSFEYPNAPLVGDVIGNVGHYGRASTGWTLYHAEYNRYMYDKENNALASETSNDARALKLRALTLKAMRRRLMKASETKRIVSQKDMPLTSNPTQTKFELVRRSHMAYPTDRYVKGSGFQRNKPYSKRVVLP…	3473	HCl
848	ALSTSTESQNPPPPR	Annotated	MSANFDLFAALSAGQIGGGGEEDDGDVSSQVTVVAAATATATAANRDDDVDSDGGGGGISLQQQQQQDDDVVVDGAEIISRGRKDENMPLLANTTARFSKMPEPWNQWSPVYEKRATLKIGYTYHQRPRQFEWNHTWNRYLWLDNTDLNLTGPSVLTDLPESVYMMMSYYDTRGITVPLKLLFDMASTVQDIEEPPDTAFVNLTLCRSKNINRSSQLVTASTLNPKVYGIRVRSSSELKLYTDPENDRCNFLVPESLEDNVILELPQNSFEYPNAPLVGDVIGNVGHYGRASTGWTLYHAEYNRYMYDKENNALASETSNDARALKLRALTLKAMRRRLMKASETKRIVSQKDMPLTSNPTQTKFELVRRSHMAYPTDRYVKGSGFQRNKPYSKRVVLP…	3473	HCl
849	NEGGVDLLSR	Annotated	MSANFDLFAALSAGQIGGGGEEDDGDVSSQVTVVAAATATATAANRDDDVDSDGGGGGISLQQQQQQDDDVVVDGAEIISRGRKDENMPLLANTTARFSKMPEPWNQWSPVYEKRATLKIGYTYHQRPRQFEWNHTWNRYLWLDNTDLNLTGPSVLTDLPESVYMMMSYYDTRGITVPLKLLFDMASTVQDIEEPPDTAFVNLTLCRSKNINRSSQLVTASTLNPKVYGIRVRSSSELKLYTDPENDRCNFLVPESLEDNVILELPQNSFEYPNAPLVGDVIGNVGHYGRASTGWTLYHAEYNRYMYDKENNALASETSNDARALKLRALTLKAMRRRLMKASETKRIVSQKDMPLTSNPTQTKFELVRRSHMAYPTDRYVKGSGFQRNKPYSKRVVLP…	3473	HCl
850	NSFVNHLDYVLQNGDNCLNIQGNTR	Annotated	MGCDAFGLSLTQGYDDGYIQLAKKPNILDRNSFVNHLDYVLQNGDNCLNIQGNTRGPDVWANLFYMAKEVCAASGDWTTILGSSQGWAVIGMYLAELIYTNVGTTFNVLMRMSTLLEHMRRTHLYERHLMGYDFMMGGMICSENAVCNDGAAGSVSNTDVWRYSDGNKRNTHFFYLSGLNKLTLGPGSLGTRASMLELRNEKDRDAFKTGINRDCPILIPRPLSYMGPAYFYAQQAIFNDANGFCNGDNTYKNSLRVLMDLTLEYYSNSQPTRCCRISEARHKGWVVSRDAPLRRRAYFDDLLYDPEIANGKQSQAFITSTHNFTQKGDSINTVRPTVYVSNSNVSAILGLQVAKVTSKELVIEADETDYVTNPDFFLLKNDEEDLITPVLGAEIKLRA…	656	Tris; HCl
851	GPDVWANLFYMAK	Annotated	MGCDAFGLSLTQGYDDGYIQLAKKPNILDRNSFVNHLDYVLQNGDNCLNIQGNTRGPDVWANLFYMAKEVCAASGDWTTILGSSQGWAVIGMYLAELIYTNVGTTFNVLMRMSTLLEHMRRTHLYERHLMGYDFMMGGMICSENAVCNDGAAGSVSNTDVWRYSDGNKRNTHFFYLSGLNKLTLGPGSLGTRASMLELRNEKDRDAFKTGINRDCPILIPRPLSYMGPAYFYAQQAIFNDANGFCNGDNTYKNSLRVLMDLTLEYYSNSQPTRCCRISEARHKGWVVSRDAPLRRRAYFDDLLYDPEIANGKQSQAFITSTHNFTQKGDSINTVRPTVYVSNSNVSAILGLQVAKVTSKELVIEADETDYVTNPDFFLLKNDEEDLITPVLGAEIKLRA…	656	Tris
852	MSTLLEHMR	Annotated	MGCDAFGLSLTQGYDDGYIQLAKKPNILDRNSFVNHLDYVLQNGDNCLNIQGNTRGPDVWANLFYMAKEVCAASGDWTTILGSSQGWAVIGMYLAELIYTNVGTTFNVLMRMSTLLEHMRRTHLYERHLMGYDFMMGGMICSENAVCNDGAAGSVSNTDVWRYSDGNKRNTHFFYLSGLNKLTLGPGSLGTRASMLELRNEKDRDAFKTGINRDCPILIPRPLSYMGPAYFYAQQAIFNDANGFCNGDNTYKNSLRVLMDLTLEYYSNSQPTRCCRISEARHKGWVVSRDAPLRRRAYFDDLLYDPEIANGKQSQAFITSTHNFTQKGDSINTVRPTVYVSNSNVSAILGLQVAKVTSKELVIEADETDYVTNPDFFLLKNDEEDLITPVLGAEIKLRA…	656	Tris; HCl
853	NTHFFYLSGLNK	Annotated	MGCDAFGLSLTQGYDDGYIQLAKKPNILDRNSFVNHLDYVLQNGDNCLNIQGNTRGPDVWANLFYMAKEVCAASGDWTTILGSSQGWAVIGMYLAELIYTNVGTTFNVLMRMSTLLEHMRRTHLYERHLMGYDFMMGGMICSENAVCNDGAAGSVSNTDVWRYSDGNKRNTHFFYLSGLNKLTLGPGSLGTRASMLELRNEKDRDAFKTGINRDCPILIPRPLSYMGPAYFYAQQAIFNDANGFCNGDNTYKNSLRVLMDLTLEYYSNSQPTRCCRISEARHKGWVVSRDAPLRRRAYFDDLLYDPEIANGKQSQAFITSTHNFTQKGDSINTVRPTVYVSNSNVSAILGLQVAKVTSKELVIEADETDYVTNPDFFLLKNDEEDLITPVLGAEIKLRA…	656	Tris; HCl
854	LTLGPGSLGTR	Annotated	MGCDAFGLSLTQGYDDGYIQLAKKPNILDRNSFVNHLDYVLQNGDNCLNIQGNTRGPDVWANLFYMAKEVCAASGDWTTILGSSQGWAVIGMYLAELIYTNVGTTFNVLMRMSTLLEHMRRTHLYERHLMGYDFMMGGMICSENAVCNDGAAGSVSNTDVWRYSDGNKRNTHFFYLSGLNKLTLGPGSLGTRASMLELRNEKDRDAFKTGINRDCPILIPRPLSYMGPAYFYAQQAIFNDANGFCNGDNTYKNSLRVLMDLTLEYYSNSQPTRCCRISEARHKGWVVSRDAPLRRRAYFDDLLYDPEIANGKQSQAFITSTHNFTQKGDSINTVRPTVYVSNSNVSAILGLQVAKVTSKELVIEADETDYVTNPDFFLLKNDEEDLITPVLGAEIKLRA…	656	Tris; HCl
855	ASMLELR	Annotated	MGCDAFGLSLTQGYDDGYIQLAKKPNILDRNSFVNHLDYVLQNGDNCLNIQGNTRGPDVWANLFYMAKEVCAASGDWTTILGSSQGWAVIGMYLAELIYTNVGTTFNVLMRMSTLLEHMRRTHLYERHLMGYDFMMGGMICSENAVCNDGAAGSVSNTDVWRYSDGNKRNTHFFYLSGLNKLTLGPGSLGTRASMLELRNEKDRDAFKTGINRDCPILIPRPLSYMGPAYFYAQQAIFNDANGFCNGDNTYKNSLRVLMDLTLEYYSNSQPTRCCRISEARHKGWVVSRDAPLRRRAYFDDLLYDPEIANGKQSQAFITSTHNFTQKGDSINTVRPTVYVSNSNVSAILGLQVAKVTSKELVIEADETDYVTNPDFFLLKNDEEDLITPVLGAEIKLRA…	656	Tris; HCl
856	DCPILIPR	Annotated	MGCDAFGLSLTQGYDDGYIQLAKKPNILDRNSFVNHLDYVLQNGDNCLNIQGNTRGPDVWANLFYMAKEVCAASGDWTTILGSSQGWAVIGMYLAELIYTNVGTTFNVLMRMSTLLEHMRRTHLYERHLMGYDFMMGGMICSENAVCNDGAAGSVSNTDVWRYSDGNKRNTHFFYLSGLNKLTLGPGSLGTRASMLELRNEKDRDAFKTGINRDCPILIPRPLSYMGPAYFYAQQAIFNDANGFCNGDNTYKNSLRVLMDLTLEYYSNSQPTRCCRISEARHKGWVVSRDAPLRRRAYFDDLLYDPEIANGKQSQAFITSTHNFTQKGDSINTVRPTVYVSNSNVSAILGLQVAKVTSKELVIEADETDYVTNPDFFLLKNDEEDLITPVLGAEIKLRA…	656	Tris; HCl
857	RAYFDDLLYDPEIAN	Annotated	MGCDAFGLSLTQGYDDGYIQLAKKPNILDRNSFVNHLDYVLQNGDNCLNIQGNTRGPDVWANLFYMAKEVCAASGDWTTILGSSQGWAVIGMYLAELIYTNVGTTFNVLMRMSTLLEHMRRTHLYERHLMGYDFMMGGMICSENAVCNDGAAGSVSNTDVWRYSDGNKRNTHFFYLSGLNKLTLGPGSLGTRASMLELRNEKDRDAFKTGINRDCPILIPRPLSYMGPAYFYAQQAIFNDANGFCNGDNTYKNSLRVLMDLTLEYYSNSQPTRCCRISEARHKGWVVSRDAPLRRRAYFDDLLYDPEIANGKQSQAFITSTHNFTQKGDSINTVRPTVYVSNSNVSAILGLQVAKVTSKELVIEADETDYVTNPDFFLLKNDEEDLITPVLGAEIKLRA…	656	Tris
858	RAYFDDLLYDPEIANGK	Annotated	MGCDAFGLSLTQGYDDGYIQLAKKPNILDRNSFVNHLDYVLQNGDNCLNIQGNTRGPDVWANLFYMAKEVCAASGDWTTILGSSQGWAVIGMYLAELIYTNVGTTFNVLMRMSTLLEHMRRTHLYERHLMGYDFMMGGMICSENAVCNDGAAGSVSNTDVWRYSDGNKRNTHFFYLSGLNKLTLGPGSLGTRASMLELRNEKDRDAFKTGINRDCPILIPRPLSYMGPAYFYAQQAIFNDANGFCNGDNTYKNSLRVLMDLTLEYYSNSQPTRCCRISEARHKGWVVSRDAPLRRRAYFDDLLYDPEIANGKQSQAFITSTHNFTQKGDSINTVRPTVYVSNSNVSAILGLQVAKVTSKELVIEADETDYVTNPDFFLLKNDEEDLITPVLGAEIKLRA…	656	Tris
859	AYFDDLLYDPEIANGK	Annotated	MGCDAFGLSLTQGYDDGYIQLAKKPNILDRNSFVNHLDYVLQNGDNCLNIQGNTRGPDVWANLFYMAKEVCAASGDWTTILGSSQGWAVIGMYLAELIYTNVGTTFNVLMRMSTLLEHMRRTHLYERHLMGYDFMMGGMICSENAVCNDGAAGSVSNTDVWRYSDGNKRNTHFFYLSGLNKLTLGPGSLGTRASMLELRNEKDRDAFKTGINRDCPILIPRPLSYMGPAYFYAQQAIFNDANGFCNGDNTYKNSLRVLMDLTLEYYSNSQPTRCCRISEARHKGWVVSRDAPLRRRAYFDDLLYDPEIANGKQSQAFITSTHNFTQKGDSINTVRPTVYVSNSNVSAILGLQVAKVTSKELVIEADETDYVTNPDFFLLKNDEEDLITPVLGAEIKLRA…	656	HCl
860	QSQAFITSTHNFTQK	Annotated	MGCDAFGLSLTQGYDDGYIQLAKKPNILDRNSFVNHLDYVLQNGDNCLNIQGNTRGPDVWANLFYMAKEVCAASGDWTTILGSSQGWAVIGMYLAELIYTNVGTTFNVLMRMSTLLEHMRRTHLYERHLMGYDFMMGGMICSENAVCNDGAAGSVSNTDVWRYSDGNKRNTHFFYLSGLNKLTLGPGSLGTRASMLELRNEKDRDAFKTGINRDCPILIPRPLSYMGPAYFYAQQAIFNDANGFCNGDNTYKNSLRVLMDLTLEYYSNSQPTRCCRISEARHKGWVVSRDAPLRRRAYFDDLLYDPEIANGKQSQAFITSTHNFTQKGDSINTVRPTVYVSNSNVSAILGLQVAKVTSKELVIEADETDYVTNPDFFLLKNDEEDLITPVLGAEIKLRA…	656	Tris; HCl
861	GDSINTVRPTVYVSNSNVSAILGLQVAK	Annotated	MGCDAFGLSLTQGYDDGYIQLAKKPNILDRNSFVNHLDYVLQNGDNCLNIQGNTRGPDVWANLFYMAKEVCAASGDWTTILGSSQGWAVIGMYLAELIYTNVGTTFNVLMRMSTLLEHMRRTHLYERHLMGYDFMMGGMICSENAVCNDGAAGSVSNTDVWRYSDGNKRNTHFFYLSGLNKLTLGPGSLGTRASMLELRNEKDRDAFKTGINRDCPILIPRPLSYMGPAYFYAQQAIFNDANGFCNGDNTYKNSLRVLMDLTLEYYSNSQPTRCCRISEARHKGWVVSRDAPLRRRAYFDDLLYDPEIANGKQSQAFITSTHNFTQKGDSINTVRPTVYVSNSNVSAILGLQVAKVTSKELVIEADETDYVTNPDFFLLKNDEEDLITPVLGAEIKLRA…	656	Tris
862	ELVIEADETDYVTNPDFFLLK	Annotated	MGCDAFGLSLTQGYDDGYIQLAKKPNILDRNSFVNHLDYVLQNGDNCLNIQGNTRGPDVWANLFYMAKEVCAASGDWTTILGSSQGWAVIGMYLAELIYTNVGTTFNVLMRMSTLLEHMRRTHLYERHLMGYDFMMGGMICSENAVCNDGAAGSVSNTDVWRYSDGNKRNTHFFYLSGLNKLTLGPGSLGTRASMLELRNEKDRDAFKTGINRDCPILIPRPLSYMGPAYFYAQQAIFNDANGFCNGDNTYKNSLRVLMDLTLEYYSNSQPTRCCRISEARHKGWVVSRDAPLRRRAYFDDLLYDPEIANGKQSQAFITSTHNFTQKGDSINTVRPTVYVSNSNVSAILGLQVAKVTSKELVIEADETDYVTNPDFFLLKNDEEDLITPVLGAEIKLRA…	656	Tris; HCl
863	NDEEDLITPVLGAEIK	Annotated	MGCDAFGLSLTQGYDDGYIQLAKKPNILDRNSFVNHLDYVLQNGDNCLNIQGNTRGPDVWANLFYMAKEVCAASGDWTTILGSSQGWAVIGMYLAELIYTNVGTTFNVLMRMSTLLEHMRRTHLYERHLMGYDFMMGGMICSENAVCNDGAAGSVSNTDVWRYSDGNKRNTHFFYLSGLNKLTLGPGSLGTRASMLELRNEKDRDAFKTGINRDCPILIPRPLSYMGPAYFYAQQAIFNDANGFCNGDNTYKNSLRVLMDLTLEYYSNSQPTRCCRISEARHKGWVVSRDAPLRRRAYFDDLLYDPEIANGKQSQAFITSTHNFTQKGDSINTVRPTVYVSNSNVSAILGLQVAKVTSKELVIEADETDYVTNPDFFLLKNDEEDLITPVLGAEIKLRA…	656	HCl
864	FSADYSIER	Annotated	MGCDAFGLSLTQGYDDGYIQLAKKPNILDRNSFVNHLDYVLQNGDNCLNIQGNTRGPDVWANLFYMAKEVCAASGDWTTILGSSQGWAVIGMYLAELIYTNVGTTFNVLMRMSTLLEHMRRTHLYERHLMGYDFMMGGMICSENAVCNDGAAGSVSNTDVWRYSDGNKRNTHFFYLSGLNKLTLGPGSLGTRASMLELRNEKDRDAFKTGINRDCPILIPRPLSYMGPAYFYAQQAIFNDANGFCNGDNTYKNSLRVLMDLTLEYYSNSQPTRCCRISEARHKGWVVSRDAPLRRRAYFDDLLYDPEIANGKQSQAFITSTHNFTQKGDSINTVRPTVYVSNSNVSAILGLQVAKVTSKELVIEADETDYVTNPDFFLLKNDEEDLITPVLGAEIKLRA…	656	Tris
865	ANFNITEICTLLSIELTR	Annotated	MGCDAFGLSLTQGYDDGYIQLAKKPNILDRNSFVNHLDYVLQNGDNCLNIQGNTRGPDVWANLFYMAKEVCAASGDWTTILGSSQGWAVIGMYLAELIYTNVGTTFNVLMRMSTLLEHMRRTHLYERHLMGYDFMMGGMICSENAVCNDGAAGSVSNTDVWRYSDGNKRNTHFFYLSGLNKLTLGPGSLGTRASMLELRNEKDRDAFKTGINRDCPILIPRPLSYMGPAYFYAQQAIFNDANGFCNGDNTYKNSLRVLMDLTLEYYSNSQPTRCCRISEARHKGWVVSRDAPLRRRAYFDDLLYDPEIANGKQSQAFITSTHNFTQKGDSINTVRPTVYVSNSNVSAILGLQVAKVTSKELVIEADETDYVTNPDFFLLKNDEEDLITPVLGAEIKLRA…	656	HCl
866	LTVNQAAFMHCVLATLQNR	Annotated	MGCDAFGLSLTQGYDDGYIQLAKKPNILDRNSFVNHLDYVLQNGDNCLNIQGNTRGPDVWANLFYMAKEVCAASGDWTTILGSSQGWAVIGMYLAELIYTNVGTTFNVLMRMSTLLEHMRRTHLYERHLMGYDFMMGGMICSENAVCNDGAAGSVSNTDVWRYSDGNKRNTHFFYLSGLNKLTLGPGSLGTRASMLELRNEKDRDAFKTGINRDCPILIPRPLSYMGPAYFYAQQAIFNDANGFCNGDNTYKNSLRVLMDLTLEYYSNSQPTRCCRISEARHKGWVVSRDAPLRRRAYFDDLLYDPEIANGKQSQAFITSTHNFTQKGDSINTVRPTVYVSNSNVSAILGLQVAKVTSKELVIEADETDYVTNPDFFLLKNDEEDLITPVLGAEIKLRA…	656	HCl
867	LNYGSSMGLSGINR	Annotated	MGCDAFGLSLTQGYDDGYIQLAKKPNILDRNSFVNHLDYVLQNGDNCLNIQGNTRGPDVWANLFYMAKEVCAASGDWTTILGSSQGWAVIGMYLAELIYTNVGTTFNVLMRMSTLLEHMRRTHLYERHLMGYDFMMGGMICSENAVCNDGAAGSVSNTDVWRYSDGNKRNTHFFYLSGLNKLTLGPGSLGTRASMLELRNEKDRDAFKTGINRDCPILIPRPLSYMGPAYFYAQQAIFNDANGFCNGDNTYKNSLRVLMDLTLEYYSNSQPTRCCRISEARHKGWVVSRDAPLRRRAYFDDLLYDPEIANGKQSQAFITSTHNFTQKGDSINTVRPTVYVSNSNVSAILGLQVAKVTSKELVIEADETDYVTNPDFFLLKNDEEDLITPVLGAEIKLRA…	656	Tris; HCl
868	LEALGYSK	Annotated	MGCDAFGLSLTQGYDDGYIQLAKKPNILDRNSFVNHLDYVLQNGDNCLNIQGNTRGPDVWANLFYMAKEVCAASGDWTTILGSSQGWAVIGMYLAELIYTNVGTTFNVLMRMSTLLEHMRRTHLYERHLMGYDFMMGGMICSENAVCNDGAAGSVSNTDVWRYSDGNKRNTHFFYLSGLNKLTLGPGSLGTRASMLELRNEKDRDAFKTGINRDCPILIPRPLSYMGPAYFYAQQAIFNDANGFCNGDNTYKNSLRVLMDLTLEYYSNSQPTRCCRISEARHKGWVVSRDAPLRRRAYFDDLLYDPEIANGKQSQAFITSTHNFTQKGDSINTVRPTVYVSNSNVSAILGLQVAKVTSKELVIEADETDYVTNPDFFLLKNDEEDLITPVLGAEIKLRA…	656	Tris
869	MAEQSESVMTTK	Annotated	MGCDAFGLSLTQGYDDGYIQLAKKPNILDRNSFVNHLDYVLQNGDNCLNIQGNTRGPDVWANLFYMAKEVCAASGDWTTILGSSQGWAVIGMYLAELIYTNVGTTFNVLMRMSTLLEHMRRTHLYERHLMGYDFMMGGMICSENAVCNDGAAGSVSNTDVWRYSDGNKRNTHFFYLSGLNKLTLGPGSLGTRASMLELRNEKDRDAFKTGINRDCPILIPRPLSYMGPAYFYAQQAIFNDANGFCNGDNTYKNSLRVLMDLTLEYYSNSQPTRCCRISEARHKGWVVSRDAPLRRRAYFDDLLYDPEIANGKQSQAFITSTHNFTQKGDSINTVRPTVYVSNSNVSAILGLQVAKVTSKELVIEADETDYVTNPDFFLLKNDEEDLITPVLGAEIKLRA…	656	Tris; HCl
870	NIASQGVR	Annotated	MGCDAFGLSLTQGYDDGYIQLAKKPNILDRNSFVNHLDYVLQNGDNCLNIQGNTRGPDVWANLFYMAKEVCAASGDWTTILGSSQGWAVIGMYLAELIYTNVGTTFNVLMRMSTLLEHMRRTHLYERHLMGYDFMMGGMICSENAVCNDGAAGSVSNTDVWRYSDGNKRNTHFFYLSGLNKLTLGPGSLGTRASMLELRNEKDRDAFKTGINRDCPILIPRPLSYMGPAYFYAQQAIFNDANGFCNGDNTYKNSLRVLMDLTLEYYSNSQPTRCCRISEARHKGWVVSRDAPLRRRAYFDDLLYDPEIANGKQSQAFITSTHNFTQKGDSINTVRPTVYVSNSNVSAILGLQVAKVTSKELVIEADETDYVTNPDFFLLKNDEEDLITPVLGAEIKLRA…	656	Tris
871	SNTIVDGEYIVAFHGLGVR	Annotated	MGCDAFGLSLTQGYDDGYIQLAKKPNILDRNSFVNHLDYVLQNGDNCLNIQGNTRGPDVWANLFYMAKEVCAASGDWTTILGSSQGWAVIGMYLAELIYTNVGTTFNVLMRMSTLLEHMRRTHLYERHLMGYDFMMGGMICSENAVCNDGAAGSVSNTDVWRYSDGNKRNTHFFYLSGLNKLTLGPGSLGTRASMLELRNEKDRDAFKTGINRDCPILIPRPLSYMGPAYFYAQQAIFNDANGFCNGDNTYKNSLRVLMDLTLEYYSNSQPTRCCRISEARHKGWVVSRDAPLRRRAYFDDLLYDPEIANGKQSQAFITSTHNFTQKGDSINTVRPTVYVSNSNVSAILGLQVAKVTSKELVIEADETDYVTNPDFFLLKNDEEDLITPVLGAEIKLRA…	656	Tris
872	IVAFHGLGVR	Annotated	MGCDAFGLSLTQGYDDGYIQLAKKPNILDRNSFVNHLDYVLQNGDNCLNIQGNTRGPDVWANLFYMAKEVCAASGDWTTILGSSQGWAVIGMYLAELIYTNVGTTFNVLMRMSTLLEHMRRTHLYERHLMGYDFMMGGMICSENAVCNDGAAGSVSNTDVWRYSDGNKRNTHFFYLSGLNKLTLGPGSLGTRASMLELRNEKDRDAFKTGINRDCPILIPRPLSYMGPAYFYAQQAIFNDANGFCNGDNTYKNSLRVLMDLTLEYYSNSQPTRCCRISEARHKGWVVSRDAPLRRRAYFDDLLYDPEIANGKQSQAFITSTHNFTQKGDSINTVRPTVYVSNSNVSAILGLQVAKVTSKELVIEADETDYVTNPDFFLLKNDEEDLITPVLGAEIKLRA…	656	HCl
873	SAGVFCYLNTTR	Annotated	MGIRSAGVFCYLNTTRWLRALGIPTGPKTIMFQKACSKYGCCILDLTLCIHTICLSQAAEMFKQLNHEEAVELVLDKIRSIVLAKLKATNLVVLCLDSPVGGLKFAVSAQRAHHRAAWDDSTFVSMLKDPTKKEHLFASVIRYMETLALRPKQTVVVIQRHENGFVENEYGDFSVFGGAMVSGAGGSGWFKMASGNADSDEYASKLKALFQDFLNKTEDTMHYESDMLCYQVSEMLPDEMLGGLPVLVESKDTDMAAIFMARSCDESRLGALRRTHLLFRSFKKFVDVDMDASLNLALGWIDVQLAPSPFVTEAGYINGCPDPATNETEALLWLLDFEEWTPLVDDFLIPSEGIKTFLEVDEWRAFLRSCARTFTRGPLFRRTLLYMSSCVKADSLKTL…	812	Tris; HCl
874	QLNHEEAVELVLDK	Annotated	MGIRSAGVFCYLNTTRWLRALGIPTGPKTIMFQKACSKYGCCILDLTLCIHTICLSQAAEMFKQLNHEEAVELVLDKIRSIVLAKLKATNLVVLCLDSPVGGLKFAVSAQRAHHRAAWDDSTFVSMLKDPTKKEHLFASVIRYMETLALRPKQTVVVIQRHENGFVENEYGDFSVFGGAMVSGAGGSGWFKMASGNADSDEYASKLKALFQDFLNKTEDTMHYESDMLCYQVSEMLPDEMLGGLPVLVESKDTDMAAIFMARSCDESRLGALRRTHLLFRSFKKFVDVDMDASLNLALGWIDVQLAPSPFVTEAGYINGCPDPATNETEALLWLLDFEEWTPLVDDFLIPSEGIKTFLEVDEWRAFLRSCARTFTRGPLFRRTLLYMSSCVKADSLKTL…	812	HCl
875	AAWDDSTFVSMLK	Annotated	MGIRSAGVFCYLNTTRWLRALGIPTGPKTIMFQKACSKYGCCILDLTLCIHTICLSQAAEMFKQLNHEEAVELVLDKIRSIVLAKLKATNLVVLCLDSPVGGLKFAVSAQRAHHRAAWDDSTFVSMLKDPTKKEHLFASVIRYMETLALRPKQTVVVIQRHENGFVENEYGDFSVFGGAMVSGAGGSGWFKMASGNADSDEYASKLKALFQDFLNKTEDTMHYESDMLCYQVSEMLPDEMLGGLPVLVESKDTDMAAIFMARSCDESRLGALRRTHLLFRSFKKFVDVDMDASLNLALGWIDVQLAPSPFVTEAGYINGCPDPATNETEALLWLLDFEEWTPLVDDFLIPSEGIKTFLEVDEWRAFLRSCARTFTRGPLFRRTLLYMSSCVKADSLKTL…	812	HCl
876	EHLFASVIR	Annotated	MGIRSAGVFCYLNTTRWLRALGIPTGPKTIMFQKACSKYGCCILDLTLCIHTICLSQAAEMFKQLNHEEAVELVLDKIRSIVLAKLKATNLVVLCLDSPVGGLKFAVSAQRAHHRAAWDDSTFVSMLKDPTKKEHLFASVIRYMETLALRPKQTVVVIQRHENGFVENEYGDFSVFGGAMVSGAGGSGWFKMASGNADSDEYASKLKALFQDFLNKTEDTMHYESDMLCYQVSEMLPDEMLGGLPVLVESKDTDMAAIFMARSCDESRLGALRRTHLLFRSFKKFVDVDMDASLNLALGWIDVQLAPSPFVTEAGYINGCPDPATNETEALLWLLDFEEWTPLVDDFLIPSEGIKTFLEVDEWRAFLRSCARTFTRGPLFRRTLLYMSSCVKADSLKTL…	812	Tris
877	YMETLALRPK	Annotated	MGIRSAGVFCYLNTTRWLRALGIPTGPKTIMFQKACSKYGCCILDLTLCIHTICLSQAAEMFKQLNHEEAVELVLDKIRSIVLAKLKATNLVVLCLDSPVGGLKFAVSAQRAHHRAAWDDSTFVSMLKDPTKKEHLFASVIRYMETLALRPKQTVVVIQRHENGFVENEYGDFSVFGGAMVSGAGGSGWFKMASGNADSDEYASKLKALFQDFLNKTEDTMHYESDMLCYQVSEMLPDEMLGGLPVLVESKDTDMAAIFMARSCDESRLGALRRTHLLFRSFKKFVDVDMDASLNLALGWIDVQLAPSPFVTEAGYINGCPDPATNETEALLWLLDFEEWTPLVDDFLIPSEGIKTFLEVDEWRAFLRSCARTFTRGPLFRRTLLYMSSCVKADSLKTL…	812	Tris; HCl
878	QTVVVIQR	Annotated	MGIRSAGVFCYLNTTRWLRALGIPTGPKTIMFQKACSKYGCCILDLTLCIHTICLSQAAEMFKQLNHEEAVELVLDKIRSIVLAKLKATNLVVLCLDSPVGGLKFAVSAQRAHHRAAWDDSTFVSMLKDPTKKEHLFASVIRYMETLALRPKQTVVVIQRHENGFVENEYGDFSVFGGAMVSGAGGSGWFKMASGNADSDEYASKLKALFQDFLNKTEDTMHYESDMLCYQVSEMLPDEMLGGLPVLVESKDTDMAAIFMARSCDESRLGALRRTHLLFRSFKKFVDVDMDASLNLALGWIDVQLAPSPFVTEAGYINGCPDPATNETEALLWLLDFEEWTPLVDDFLIPSEGIKTFLEVDEWRAFLRSCARTFTRGPLFRRTLLYMSSCVKADSLKTL…	812	Tris
879	MASGNADSDEYASK	Annotated	MGIRSAGVFCYLNTTRWLRALGIPTGPKTIMFQKACSKYGCCILDLTLCIHTICLSQAAEMFKQLNHEEAVELVLDKIRSIVLAKLKATNLVVLCLDSPVGGLKFAVSAQRAHHRAAWDDSTFVSMLKDPTKKEHLFASVIRYMETLALRPKQTVVVIQRHENGFVENEYGDFSVFGGAMVSGAGGSGWFKMASGNADSDEYASKLKALFQDFLNKTEDTMHYESDMLCYQVSEMLPDEMLGGLPVLVESKDTDMAAIFMARSCDESRLGALRRTHLLFRSFKKFVDVDMDASLNLALGWIDVQLAPSPFVTEAGYINGCPDPATNETEALLWLLDFEEWTPLVDDFLIPSEGIKTFLEVDEWRAFLRSCARTFTRGPLFRRTLLYMSSCVKADSLKTL…	812	Tris
880	DTDMAAIFMAR	Annotated	MGIRSAGVFCYLNTTRWLRALGIPTGPKTIMFQKACSKYGCCILDLTLCIHTICLSQAAEMFKQLNHEEAVELVLDKIRSIVLAKLKATNLVVLCLDSPVGGLKFAVSAQRAHHRAAWDDSTFVSMLKDPTKKEHLFASVIRYMETLALRPKQTVVVIQRHENGFVENEYGDFSVFGGAMVSGAGGSGWFKMASGNADSDEYASKLKALFQDFLNKTEDTMHYESDMLCYQVSEMLPDEMLGGLPVLVESKDTDMAAIFMARSCDESRLGALRRTHLLFRSFKKFVDVDMDASLNLALGWIDVQLAPSPFVTEAGYINGCPDPATNETEALLWLLDFEEWTPLVDDFLIPSEGIKTFLEVDEWRAFLRSCARTFTRGPLFRRTLLYMSSCVKADSLKTL…	812	Tris; HCl
881	THLLFR	Annotated	MGIRSAGVFCYLNTTRWLRALGIPTGPKTIMFQKACSKYGCCILDLTLCIHTICLSQAAEMFKQLNHEEAVELVLDKIRSIVLAKLKATNLVVLCLDSPVGGLKFAVSAQRAHHRAAWDDSTFVSMLKDPTKKEHLFASVIRYMETLALRPKQTVVVIQRHENGFVENEYGDFSVFGGAMVSGAGGSGWFKMASGNADSDEYASKLKALFQDFLNKTEDTMHYESDMLCYQVSEMLPDEMLGGLPVLVESKDTDMAAIFMARSCDESRLGALRRTHLLFRSFKKFVDVDMDASLNLALGWIDVQLAPSPFVTEAGYINGCPDPATNETEALLWLLDFEEWTPLVDDFLIPSEGIKTFLEVDEWRAFLRSCARTFTRGPLFRRTLLYMSSCVKADSLKTL…	812	Tris; HCl
882	TFLEVDEWR	Annotated	MGIRSAGVFCYLNTTRWLRALGIPTGPKTIMFQKACSKYGCCILDLTLCIHTICLSQAAEMFKQLNHEEAVELVLDKIRSIVLAKLKATNLVVLCLDSPVGGLKFAVSAQRAHHRAAWDDSTFVSMLKDPTKKEHLFASVIRYMETLALRPKQTVVVIQRHENGFVENEYGDFSVFGGAMVSGAGGSGWFKMASGNADSDEYASKLKALFQDFLNKTEDTMHYESDMLCYQVSEMLPDEMLGGLPVLVESKDTDMAAIFMARSCDESRLGALRRTHLLFRSFKKFVDVDMDASLNLALGWIDVQLAPSPFVTEAGYINGCPDPATNETEALLWLLDFEEWTPLVDDFLIPSEGIKTFLEVDEWRAFLRSCARTFTRGPLFRRTLLYMSSCVKADSLKTL…	812	Tris
883	TGQPVYELVTASLGLSDLK	Annotated	MGIRSAGVFCYLNTTRWLRALGIPTGPKTIMFQKACSKYGCCILDLTLCIHTICLSQAAEMFKQLNHEEAVELVLDKIRSIVLAKLKATNLVVLCLDSPVGGLKFAVSAQRAHHRAAWDDSTFVSMLKDPTKKEHLFASVIRYMETLALRPKQTVVVIQRHENGFVENEYGDFSVFGGAMVSGAGGSGWFKMASGNADSDEYASKLKALFQDFLNKTEDTMHYESDMLCYQVSEMLPDEMLGGLPVLVESKDTDMAAIFMARSCDESRLGALRRTHLLFRSFKKFVDVDMDASLNLALGWIDVQLAPSPFVTEAGYINGCPDPATNETEALLWLLDFEEWTPLVDDFLIPSEGIKTFLEVDEWRAFLRSCARTFTRGPLFRRTLLYMSSCVKADSLKTL…	812	Tris
884	HLFSELSR	Annotated	MGIRSAGVFCYLNTTRWLRALGIPTGPKTIMFQKACSKYGCCILDLTLCIHTICLSQAAEMFKQLNHEEAVELVLDKIRSIVLAKLKATNLVVLCLDSPVGGLKFAVSAQRAHHRAAWDDSTFVSMLKDPTKKEHLFASVIRYMETLALRPKQTVVVIQRHENGFVENEYGDFSVFGGAMVSGAGGSGWFKMASGNADSDEYASKLKALFQDFLNKTEDTMHYESDMLCYQVSEMLPDEMLGGLPVLVESKDTDMAAIFMARSCDESRLGALRRTHLLFRSFKKFVDVDMDASLNLALGWIDVQLAPSPFVTEAGYINGCPDPATNETEALLWLLDFEEWTPLVDDFLIPSEGIKTFLEVDEWRAFLRSCARTFTRGPLFRRTLLYMSSCVKADSLKTL…	812	Tris
885	FSVLNVFAENESSSK	Annotated	MGIRSAGVFCYLNTTRWLRALGIPTGPKTIMFQKACSKYGCCILDLTLCIHTICLSQAAEMFKQLNHEEAVELVLDKIRSIVLAKLKATNLVVLCLDSPVGGLKFAVSAQRAHHRAAWDDSTFVSMLKDPTKKEHLFASVIRYMETLALRPKQTVVVIQRHENGFVENEYGDFSVFGGAMVSGAGGSGWFKMASGNADSDEYASKLKALFQDFLNKTEDTMHYESDMLCYQVSEMLPDEMLGGLPVLVESKDTDMAAIFMARSCDESRLGALRRTHLLFRSFKKFVDVDMDASLNLALGWIDVQLAPSPFVTEAGYINGCPDPATNETEALLWLLDFEEWTPLVDDFLIPSEGIKTFLEVDEWRAFLRSCARTFTRGPLFRRTLLYMSSCVKADSLKTL…	812	Tris
886	FFGVTPRPDLTETQAANLMR	Annotated	MGIRSAGVFCYLNTTRWLRALGIPTGPKTIMFQKACSKYGCCILDLTLCIHTICLSQAAEMFKQLNHEEAVELVLDKIRSIVLAKLKATNLVVLCLDSPVGGLKFAVSAQRAHHRAAWDDSTFVSMLKDPTKKEHLFASVIRYMETLALRPKQTVVVIQRHENGFVENEYGDFSVFGGAMVSGAGGSGWFKMASGNADSDEYASKLKALFQDFLNKTEDTMHYESDMLCYQVSEMLPDEMLGGLPVLVESKDTDMAAIFMARSCDESRLGALRRTHLLFRSFKKFVDVDMDASLNLALGWIDVQLAPSPFVTEAGYINGCPDPATNETEALLWLLDFEEWTPLVDDFLIPSEGIKTFLEVDEWRAFLRSCARTFTRGPLFRRTLLYMSSCVKADSLKTL…	812	Tris
887	HLMLPFDLWTK	Annotated	MGIRSAGVFCYLNTTRWLRALGIPTGPKTIMFQKACSKYGCCILDLTLCIHTICLSQAAEMFKQLNHEEAVELVLDKIRSIVLAKLKATNLVVLCLDSPVGGLKFAVSAQRAHHRAAWDDSTFVSMLKDPTKKEHLFASVIRYMETLALRPKQTVVVIQRHENGFVENEYGDFSVFGGAMVSGAGGSGWFKMASGNADSDEYASKLKALFQDFLNKTEDTMHYESDMLCYQVSEMLPDEMLGGLPVLVESKDTDMAAIFMARSCDESRLGALRRTHLLFRSFKKFVDVDMDASLNLALGWIDVQLAPSPFVTEAGYINGCPDPATNETEALLWLLDFEEWTPLVDDFLIPSEGIKTFLEVDEWRAFLRSCARTFTRGPLFRRTLLYMSSCVKADSLKTL…	812	HCl
888	ETAVFTFSSANK	Annotated	MGIRSAGVFCYLNTTRWLRALGIPTGPKTIMFQKACSKYGCCILDLTLCIHTICLSQAAEMFKQLNHEEAVELVLDKIRSIVLAKLKATNLVVLCLDSPVGGLKFAVSAQRAHHRAAWDDSTFVSMLKDPTKKEHLFASVIRYMETLALRPKQTVVVIQRHENGFVENEYGDFSVFGGAMVSGAGGSGWFKMASGNADSDEYASKLKALFQDFLNKTEDTMHYESDMLCYQVSEMLPDEMLGGLPVLVESKDTDMAAIFMARSCDESRLGALRRTHLLFRSFKKFVDVDMDASLNLALGWIDVQLAPSPFVTEAGYINGCPDPATNETEALLWLLDFEEWTPLVDDFLIPSEGIKTFLEVDEWRAFLRSCARTFTRGPLFRRTLLYMSSCVKADSLKTL…	812	HCl
889	MYHIEECSTAVR	Annotated	MYHIEECSTAVRLCLEHGADQRTEGEYVEFTGQFCLADLLGPTVDDGSEKDVVFVHRFGGFGGRVDKYPDAGYFTITGHRGQSVVAGTHDETDIMSQALPCGPKHEWLPGIPMVSQREILIRSVQSYLGSKLQSEFRDFEREYRELVRKGSITCLWSNTDTSNVSYTRVGNHAVKDLGIVHFKNQSRKPYPDNLSDIAGPSSTFVKFLMSLRALHVAGASRTWIGYLSKITQAIDRNLLTERNLISQLFTNRFSGGLGPYFEGTETDTACVRHYTQFFSSKAVEAVCEAFRTLESVCNTLMMDVKSPLTVKVYLRREPIKLKTASELSFQFNASVESFTISKLRCLADYPNLHRRYSEVLATQHTPKTALSMNGVEVDETKTEEELIAAAAASAATAST…	533	Tris; HCl
890	LCLEHGADQR	Annotated	MYHIEECSTAVRLCLEHGADQRTEGEYVEFTGQFCLADLLGPTVDDGSEKDVVFVHRFGGFGGRVDKYPDAGYFTITGHRGQSVVAGTHDETDIMSQALPCGPKHEWLPGIPMVSQREILIRSVQSYLGSKLQSEFRDFEREYRELVRKGSITCLWSNTDTSNVSYTRVGNHAVKDLGIVHFKNQSRKPYPDNLSDIAGPSSTFVKFLMSLRALHVAGASRTWIGYLSKITQAIDRNLLTERNLISQLFTNRFSGGLGPYFEGTETDTACVRHYTQFFSSKAVEAVCEAFRTLESVCNTLMMDVKSPLTVKVYLRREPIKLKTASELSFQFNASVESFTISKLRCLADYPNLHRRYSEVLATQHTPKTALSMNGVEVDETKTEEELIAAAAASAATAST…	533	Tris; HCl
891	DVVFVHR	Annotated	MYHIEECSTAVRLCLEHGADQRTEGEYVEFTGQFCLADLLGPTVDDGSEKDVVFVHRFGGFGGRVDKYPDAGYFTITGHRGQSVVAGTHDETDIMSQALPCGPKHEWLPGIPMVSQREILIRSVQSYLGSKLQSEFRDFEREYRELVRKGSITCLWSNTDTSNVSYTRVGNHAVKDLGIVHFKNQSRKPYPDNLSDIAGPSSTFVKFLMSLRALHVAGASRTWIGYLSKITQAIDRNLLTERNLISQLFTNRFSGGLGPYFEGTETDTACVRHYTQFFSSKAVEAVCEAFRTLESVCNTLMMDVKSPLTVKVYLRREPIKLKTASELSFQFNASVESFTISKLRCLADYPNLHRRYSEVLATQHTPKTALSMNGVEVDETKTEEELIAAAAASAATAST…	533	Tris; HCl
892	VDKYPDAGYFTITGHR	Annotated	MYHIEECSTAVRLCLEHGADQRTEGEYVEFTGQFCLADLLGPTVDDGSEKDVVFVHRFGGFGGRVDKYPDAGYFTITGHRGQSVVAGTHDETDIMSQALPCGPKHEWLPGIPMVSQREILIRSVQSYLGSKLQSEFRDFEREYRELVRKGSITCLWSNTDTSNVSYTRVGNHAVKDLGIVHFKNQSRKPYPDNLSDIAGPSSTFVKFLMSLRALHVAGASRTWIGYLSKITQAIDRNLLTERNLISQLFTNRFSGGLGPYFEGTETDTACVRHYTQFFSSKAVEAVCEAFRTLESVCNTLMMDVKSPLTVKVYLRREPIKLKTASELSFQFNASVESFTISKLRCLADYPNLHRRYSEVLATQHTPKTALSMNGVEVDETKTEEELIAAAAASAATAST…	533	HCl
893	YPDAGYFTITGHR	Annotated	MYHIEECSTAVRLCLEHGADQRTEGEYVEFTGQFCLADLLGPTVDDGSEKDVVFVHRFGGFGGRVDKYPDAGYFTITGHRGQSVVAGTHDETDIMSQALPCGPKHEWLPGIPMVSQREILIRSVQSYLGSKLQSEFRDFEREYRELVRKGSITCLWSNTDTSNVSYTRVGNHAVKDLGIVHFKNQSRKPYPDNLSDIAGPSSTFVKFLMSLRALHVAGASRTWIGYLSKITQAIDRNLLTERNLISQLFTNRFSGGLGPYFEGTETDTACVRHYTQFFSSKAVEAVCEAFRTLESVCNTLMMDVKSPLTVKVYLRREPIKLKTASELSFQFNASVESFTISKLRCLADYPNLHRRYSEVLATQHTPKTALSMNGVEVDETKTEEELIAAAAASAATAST…	533	Tris
894	HEWLPGIPMVSQR	Annotated	MYHIEECSTAVRLCLEHGADQRTEGEYVEFTGQFCLADLLGPTVDDGSEKDVVFVHRFGGFGGRVDKYPDAGYFTITGHRGQSVVAGTHDETDIMSQALPCGPKHEWLPGIPMVSQREILIRSVQSYLGSKLQSEFRDFEREYRELVRKGSITCLWSNTDTSNVSYTRVGNHAVKDLGIVHFKNQSRKPYPDNLSDIAGPSSTFVKFLMSLRALHVAGASRTWIGYLSKITQAIDRNLLTERNLISQLFTNRFSGGLGPYFEGTETDTACVRHYTQFFSSKAVEAVCEAFRTLESVCNTLMMDVKSPLTVKVYLRREPIKLKTASELSFQFNASVESFTISKLRCLADYPNLHRRYSEVLATQHTPKTALSMNGVEVDETKTEEELIAAAAASAATAST…	533	Tris
895	SVQSYLGSK	Annotated	MYHIEECSTAVRLCLEHGADQRTEGEYVEFTGQFCLADLLGPTVDDGSEKDVVFVHRFGGFGGRVDKYPDAGYFTITGHRGQSVVAGTHDETDIMSQALPCGPKHEWLPGIPMVSQREILIRSVQSYLGSKLQSEFRDFEREYRELVRKGSITCLWSNTDTSNVSYTRVGNHAVKDLGIVHFKNQSRKPYPDNLSDIAGPSSTFVKFLMSLRALHVAGASRTWIGYLSKITQAIDRNLLTERNLISQLFTNRFSGGLGPYFEGTETDTACVRHYTQFFSSKAVEAVCEAFRTLESVCNTLMMDVKSPLTVKVYLRREPIKLKTASELSFQFNASVESFTISKLRCLADYPNLHRRYSEVLATQHTPKTALSMNGVEVDETKTEEELIAAAAASAATAST…	533	HCl
896	KGSITCLWSNTDTSNVSYTR	Annotated	MYHIEECSTAVRLCLEHGADQRTEGEYVEFTGQFCLADLLGPTVDDGSEKDVVFVHRFGGFGGRVDKYPDAGYFTITGHRGQSVVAGTHDETDIMSQALPCGPKHEWLPGIPMVSQREILIRSVQSYLGSKLQSEFRDFEREYRELVRKGSITCLWSNTDTSNVSYTRVGNHAVKDLGIVHFKNQSRKPYPDNLSDIAGPSSTFVKFLMSLRALHVAGASRTWIGYLSKITQAIDRNLLTERNLISQLFTNRFSGGLGPYFEGTETDTACVRHYTQFFSSKAVEAVCEAFRTLESVCNTLMMDVKSPLTVKVYLRREPIKLKTASELSFQFNASVESFTISKLRCLADYPNLHRRYSEVLATQHTPKTALSMNGVEVDETKTEEELIAAAAASAATAST…	533	Tris
897	GSITCLWSNTDTSNVSYTR	Annotated	MYHIEECSTAVRLCLEHGADQRTEGEYVEFTGQFCLADLLGPTVDDGSEKDVVFVHRFGGFGGRVDKYPDAGYFTITGHRGQSVVAGTHDETDIMSQALPCGPKHEWLPGIPMVSQREILIRSVQSYLGSKLQSEFRDFEREYRELVRKGSITCLWSNTDTSNVSYTRVGNHAVKDLGIVHFKNQSRKPYPDNLSDIAGPSSTFVKFLMSLRALHVAGASRTWIGYLSKITQAIDRNLLTERNLISQLFTNRFSGGLGPYFEGTETDTACVRHYTQFFSSKAVEAVCEAFRTLESVCNTLMMDVKSPLTVKVYLRREPIKLKTASELSFQFNASVESFTISKLRCLADYPNLHRRYSEVLATQHTPKTALSMNGVEVDETKTEEELIAAAAASAATAST…	533	HCl
898	DLGIVHFK	Annotated	MYHIEECSTAVRLCLEHGADQRTEGEYVEFTGQFCLADLLGPTVDDGSEKDVVFVHRFGGFGGRVDKYPDAGYFTITGHRGQSVVAGTHDETDIMSQALPCGPKHEWLPGIPMVSQREILIRSVQSYLGSKLQSEFRDFEREYRELVRKGSITCLWSNTDTSNVSYTRVGNHAVKDLGIVHFKNQSRKPYPDNLSDIAGPSSTFVKFLMSLRALHVAGASRTWIGYLSKITQAIDRNLLTERNLISQLFTNRFSGGLGPYFEGTETDTACVRHYTQFFSSKAVEAVCEAFRTLESVCNTLMMDVKSPLTVKVYLRREPIKLKTASELSFQFNASVESFTISKLRCLADYPNLHRRYSEVLATQHTPKTALSMNGVEVDETKTEEELIAAAAASAATAST…	533	HCl
899	KPYPDNLSDIAGPSSTFVK	Annotated	MYHIEECSTAVRLCLEHGADQRTEGEYVEFTGQFCLADLLGPTVDDGSEKDVVFVHRFGGFGGRVDKYPDAGYFTITGHRGQSVVAGTHDETDIMSQALPCGPKHEWLPGIPMVSQREILIRSVQSYLGSKLQSEFRDFEREYRELVRKGSITCLWSNTDTSNVSYTRVGNHAVKDLGIVHFKNQSRKPYPDNLSDIAGPSSTFVKFLMSLRALHVAGASRTWIGYLSKITQAIDRNLLTERNLISQLFTNRFSGGLGPYFEGTETDTACVRHYTQFFSSKAVEAVCEAFRTLESVCNTLMMDVKSPLTVKVYLRREPIKLKTASELSFQFNASVESFTISKLRCLADYPNLHRRYSEVLATQHTPKTALSMNGVEVDETKTEEELIAAAAASAATAST…	533	Tris; HCl
900	ALHVAGASR	Annotated	MYHIEECSTAVRLCLEHGADQRTEGEYVEFTGQFCLADLLGPTVDDGSEKDVVFVHRFGGFGGRVDKYPDAGYFTITGHRGQSVVAGTHDETDIMSQALPCGPKHEWLPGIPMVSQREILIRSVQSYLGSKLQSEFRDFEREYRELVRKGSITCLWSNTDTSNVSYTRVGNHAVKDLGIVHFKNQSRKPYPDNLSDIAGPSSTFVKFLMSLRALHVAGASRTWIGYLSKITQAIDRNLLTERNLISQLFTNRFSGGLGPYFEGTETDTACVRHYTQFFSSKAVEAVCEAFRTLESVCNTLMMDVKSPLTVKVYLRREPIKLKTASELSFQFNASVESFTISKLRCLADYPNLHRRYSEVLATQHTPKTALSMNGVEVDETKTEEELIAAAAASAATAST…	533	Tris; HCl
901	TWIGYLSK	Annotated	MYHIEECSTAVRLCLEHGADQRTEGEYVEFTGQFCLADLLGPTVDDGSEKDVVFVHRFGGFGGRVDKYPDAGYFTITGHRGQSVVAGTHDETDIMSQALPCGPKHEWLPGIPMVSQREILIRSVQSYLGSKLQSEFRDFEREYRELVRKGSITCLWSNTDTSNVSYTRVGNHAVKDLGIVHFKNQSRKPYPDNLSDIAGPSSTFVKFLMSLRALHVAGASRTWIGYLSKITQAIDRNLLTERNLISQLFTNRFSGGLGPYFEGTETDTACVRHYTQFFSSKAVEAVCEAFRTLESVCNTLMMDVKSPLTVKVYLRREPIKLKTASELSFQFNASVESFTISKLRCLADYPNLHRRYSEVLATQHTPKTALSMNGVEVDETKTEEELIAAAAASAATAST…	533	Tris
902	ITQAIDR	Annotated	MYHIEECSTAVRLCLEHGADQRTEGEYVEFTGQFCLADLLGPTVDDGSEKDVVFVHRFGGFGGRVDKYPDAGYFTITGHRGQSVVAGTHDETDIMSQALPCGPKHEWLPGIPMVSQREILIRSVQSYLGSKLQSEFRDFEREYRELVRKGSITCLWSNTDTSNVSYTRVGNHAVKDLGIVHFKNQSRKPYPDNLSDIAGPSSTFVKFLMSLRALHVAGASRTWIGYLSKITQAIDRNLLTERNLISQLFTNRFSGGLGPYFEGTETDTACVRHYTQFFSSKAVEAVCEAFRTLESVCNTLMMDVKSPLTVKVYLRREPIKLKTASELSFQFNASVESFTISKLRCLADYPNLHRRYSEVLATQHTPKTALSMNGVEVDETKTEEELIAAAAASAATAST…	533	Tris
903	NLISQLFTNR	Annotated	MYHIEECSTAVRLCLEHGADQRTEGEYVEFTGQFCLADLLGPTVDDGSEKDVVFVHRFGGFGGRVDKYPDAGYFTITGHRGQSVVAGTHDETDIMSQALPCGPKHEWLPGIPMVSQREILIRSVQSYLGSKLQSEFRDFEREYRELVRKGSITCLWSNTDTSNVSYTRVGNHAVKDLGIVHFKNQSRKPYPDNLSDIAGPSSTFVKFLMSLRALHVAGASRTWIGYLSKITQAIDRNLLTERNLISQLFTNRFSGGLGPYFEGTETDTACVRHYTQFFSSKAVEAVCEAFRTLESVCNTLMMDVKSPLTVKVYLRREPIKLKTASELSFQFNASVESFTISKLRCLADYPNLHRRYSEVLATQHTPKTALSMNGVEVDETKTEEELIAAAAASAATAST…	533	Tris; HCl
904	HYTQFFSSK	Annotated	MYHIEECSTAVRLCLEHGADQRTEGEYVEFTGQFCLADLLGPTVDDGSEKDVVFVHRFGGFGGRVDKYPDAGYFTITGHRGQSVVAGTHDETDIMSQALPCGPKHEWLPGIPMVSQREILIRSVQSYLGSKLQSEFRDFEREYRELVRKGSITCLWSNTDTSNVSYTRVGNHAVKDLGIVHFKNQSRKPYPDNLSDIAGPSSTFVKFLMSLRALHVAGASRTWIGYLSKITQAIDRNLLTERNLISQLFTNRFSGGLGPYFEGTETDTACVRHYTQFFSSKAVEAVCEAFRTLESVCNTLMMDVKSPLTVKVYLRREPIKLKTASELSFQFNASVESFTISKLRCLADYPNLHRRYSEVLATQHTPKTALSMNGVEVDETKTEEELIAAAAASAATAST…	533	Tris
905	AVEAVCEAFR	Annotated	MYHIEECSTAVRLCLEHGADQRTEGEYVEFTGQFCLADLLGPTVDDGSEKDVVFVHRFGGFGGRVDKYPDAGYFTITGHRGQSVVAGTHDETDIMSQALPCGPKHEWLPGIPMVSQREILIRSVQSYLGSKLQSEFRDFEREYRELVRKGSITCLWSNTDTSNVSYTRVGNHAVKDLGIVHFKNQSRKPYPDNLSDIAGPSSTFVKFLMSLRALHVAGASRTWIGYLSKITQAIDRNLLTERNLISQLFTNRFSGGLGPYFEGTETDTACVRHYTQFFSSKAVEAVCEAFRTLESVCNTLMMDVKSPLTVKVYLRREPIKLKTASELSFQFNASVESFTISKLRCLADYPNLHRRYSEVLATQHTPKTALSMNGVEVDETKTEEELIAAAAASAATAST…	533	Tris
906	TLESVCNTLMMDVK	Annotated	MYHIEECSTAVRLCLEHGADQRTEGEYVEFTGQFCLADLLGPTVDDGSEKDVVFVHRFGGFGGRVDKYPDAGYFTITGHRGQSVVAGTHDETDIMSQALPCGPKHEWLPGIPMVSQREILIRSVQSYLGSKLQSEFRDFEREYRELVRKGSITCLWSNTDTSNVSYTRVGNHAVKDLGIVHFKNQSRKPYPDNLSDIAGPSSTFVKFLMSLRALHVAGASRTWIGYLSKITQAIDRNLLTERNLISQLFTNRFSGGLGPYFEGTETDTACVRHYTQFFSSKAVEAVCEAFRTLESVCNTLMMDVKSPLTVKVYLRREPIKLKTASELSFQFNASVESFTISKLRCLADYPNLHRRYSEVLATQHTPKTALSMNGVEVDETKTEEELIAAAAASAATAST…	533	Tris
907	YSEVLATQHTPK	Annotated	MYHIEECSTAVRLCLEHGADQRTEGEYVEFTGQFCLADLLGPTVDDGSEKDVVFVHRFGGFGGRVDKYPDAGYFTITGHRGQSVVAGTHDETDIMSQALPCGPKHEWLPGIPMVSQREILIRSVQSYLGSKLQSEFRDFEREYRELVRKGSITCLWSNTDTSNVSYTRVGNHAVKDLGIVHFKNQSRKPYPDNLSDIAGPSSTFVKFLMSLRALHVAGASRTWIGYLSKITQAIDRNLLTERNLISQLFTNRFSGGLGPYFEGTETDTACVRHYTQFFSSKAVEAVCEAFRTLESVCNTLMMDVKSPLTVKVYLRREPIKLKTASELSFQFNASVESFTISKLRCLADYPNLHRRYSEVLATQHTPKTALSMNGVEVDETKTEEELIAAAAASAATAST…	533	Tris; HCl
908	TALSMNGVEVDETKTEEELIAAAAASAATASTSSTTSSSSK	Annotated	MYHIEECSTAVRLCLEHGADQRTEGEYVEFTGQFCLADLLGPTVDDGSEKDVVFVHRFGGFGGRVDKYPDAGYFTITGHRGQSVVAGTHDETDIMSQALPCGPKHEWLPGIPMVSQREILIRSVQSYLGSKLQSEFRDFEREYRELVRKGSITCLWSNTDTSNVSYTRVGNHAVKDLGIVHFKNQSRKPYPDNLSDIAGPSSTFVKFLMSLRALHVAGASRTWIGYLSKITQAIDRNLLTERNLISQLFTNRFSGGLGPYFEGTETDTACVRHYTQFFSSKAVEAVCEAFRTLESVCNTLMMDVKSPLTVKVYLRREPIKLKTASELSFQFNASVESFTISKLRCLADYPNLHRRYSEVLATQHTPKTALSMNGVEVDETKTEEELIAAAAASAATAST…	533	HCl
909	IAAAAASAATASTSSTTSSSSK	Annotated	MYHIEECSTAVRLCLEHGADQRTEGEYVEFTGQFCLADLLGPTVDDGSEKDVVFVHRFGGFGGRVDKYPDAGYFTITGHRGQSVVAGTHDETDIMSQALPCGPKHEWLPGIPMVSQREILIRSVQSYLGSKLQSEFRDFEREYRELVRKGSITCLWSNTDTSNVSYTRVGNHAVKDLGIVHFKNQSRKPYPDNLSDIAGPSSTFVKFLMSLRALHVAGASRTWIGYLSKITQAIDRNLLTERNLISQLFTNRFSGGLGPYFEGTETDTACVRHYTQFFSSKAVEAVCEAFRTLESVCNTLMMDVKSPLTVKVYLRREPIKLKTASELSFQFNASVESFTISKLRCLADYPNLHRRYSEVLATQHTPKTALSMNGVEVDETKTEEELIAAAAASAATAST…	533	HCl
910	KDGWIIGLDTIESLPFR	Annotated	MYHIEECSTAVRLCLEHGADQRTEGEYVEFTGQFCLADLLGPTVDDGSEKDVVFVHRFGGFGGRVDKYPDAGYFTITGHRGQSVVAGTHDETDIMSQALPCGPKHEWLPGIPMVSQREILIRSVQSYLGSKLQSEFRDFEREYRELVRKGSITCLWSNTDTSNVSYTRVGNHAVKDLGIVHFKNQSRKPYPDNLSDIAGPSSTFVKFLMSLRALHVAGASRTWIGYLSKITQAIDRNLLTERNLISQLFTNRFSGGLGPYFEGTETDTACVRHYTQFFSSKAVEAVCEAFRTLESVCNTLMMDVKSPLTVKVYLRREPIKLKTASELSFQFNASVESFTISKLRCLADYPNLHRRYSEVLATQHTPKTALSMNGVEVDETKTEEELIAAAAASAATAST…	533	Tris
911	DGWIIGLDTIESLPFR	Annotated	MYHIEECSTAVRLCLEHGADQRTEGEYVEFTGQFCLADLLGPTVDDGSEKDVVFVHRFGGFGGRVDKYPDAGYFTITGHRGQSVVAGTHDETDIMSQALPCGPKHEWLPGIPMVSQREILIRSVQSYLGSKLQSEFRDFEREYRELVRKGSITCLWSNTDTSNVSYTRVGNHAVKDLGIVHFKNQSRKPYPDNLSDIAGPSSTFVKFLMSLRALHVAGASRTWIGYLSKITQAIDRNLLTERNLISQLFTNRFSGGLGPYFEGTETDTACVRHYTQFFSSKAVEAVCEAFRTLESVCNTLMMDVKSPLTVKVYLRREPIKLKTASELSFQFNASVESFTISKLRCLADYPNLHRRYSEVLATQHTPKTALSMNGVEVDETKTEEELIAAAAASAATAST…	533	HCl
912	ACFYFNFPTSR	Annotated	MYHIEECSTAVRLCLEHGADQRTEGEYVEFTGQFCLADLLGPTVDDGSEKDVVFVHRFGGFGGRVDKYPDAGYFTITGHRGQSVVAGTHDETDIMSQALPCGPKHEWLPGIPMVSQREILIRSVQSYLGSKLQSEFRDFEREYRELVRKGSITCLWSNTDTSNVSYTRVGNHAVKDLGIVHFKNQSRKPYPDNLSDIAGPSSTFVKFLMSLRALHVAGASRTWIGYLSKITQAIDRNLLTERNLISQLFTNRFSGGLGPYFEGTETDTACVRHYTQFFSSKAVEAVCEAFRTLESVCNTLMMDVKSPLTVKVYLRREPIKLKTASELSFQFNASVESFTISKLRCLADYPNLHRRYSEVLATQHTPKTALSMNGVEVDETKTEEELIAAAAASAATAST…	533	Tris; HCl
913	FNFPTSR	Annotated	MYHIEECSTAVRLCLEHGADQRTEGEYVEFTGQFCLADLLGPTVDDGSEKDVVFVHRFGGFGGRVDKYPDAGYFTITGHRGQSVVAGTHDETDIMSQALPCGPKHEWLPGIPMVSQREILIRSVQSYLGSKLQSEFRDFEREYRELVRKGSITCLWSNTDTSNVSYTRVGNHAVKDLGIVHFKNQSRKPYPDNLSDIAGPSSTFVKFLMSLRALHVAGASRTWIGYLSKITQAIDRNLLTERNLISQLFTNRFSGGLGPYFEGTETDTACVRHYTQFFSSKAVEAVCEAFRTLESVCNTLMMDVKSPLTVKVYLRREPIKLKTASELSFQFNASVESFTISKLRCLADYPNLHRRYSEVLATQHTPKTALSMNGVEVDETKTEEELIAAAAASAATAST…	533	HCl
914	NTLESVIHALGTDTFAR	Annotated	MYHIEECSTAVRLCLEHGADQRTEGEYVEFTGQFCLADLLGPTVDDGSEKDVVFVHRFGGFGGRVDKYPDAGYFTITGHRGQSVVAGTHDETDIMSQALPCGPKHEWLPGIPMVSQREILIRSVQSYLGSKLQSEFRDFEREYRELVRKGSITCLWSNTDTSNVSYTRVGNHAVKDLGIVHFKNQSRKPYPDNLSDIAGPSSTFVKFLMSLRALHVAGASRTWIGYLSKITQAIDRNLLTERNLISQLFTNRFSGGLGPYFEGTETDTACVRHYTQFFSSKAVEAVCEAFRTLESVCNTLMMDVKSPLTVKVYLRREPIKLKTASELSFQFNASVESFTISKLRCLADYPNLHRRYSEVLATQHTPKTALSMNGVEVDETKTEEELIAAAAASAATAST…	533	Tris; HCl
915	GSSQIELLQR	Annotated	MYHIEECSTAVRLCLEHGADQRTEGEYVEFTGQFCLADLLGPTVDDGSEKDVVFVHRFGGFGGRVDKYPDAGYFTITGHRGQSVVAGTHDETDIMSQALPCGPKHEWLPGIPMVSQREILIRSVQSYLGSKLQSEFRDFEREYRELVRKGSITCLWSNTDTSNVSYTRVGNHAVKDLGIVHFKNQSRKPYPDNLSDIAGPSSTFVKFLMSLRALHVAGASRTWIGYLSKITQAIDRNLLTERNLISQLFTNRFSGGLGPYFEGTETDTACVRHYTQFFSSKAVEAVCEAFRTLESVCNTLMMDVKSPLTVKVYLRREPIKLKTASELSFQFNASVESFTISKLRCLADYPNLHRRYSEVLATQHTPKTALSMNGVEVDETKTEEELIAAAAASAATAST…	533	Tris
916	ELEMWAK	Annotated	MHCLHWLLILALLLIAKRVCVCVAGPPVHPRENTACPKLPYSGGSWVLQWCSPDRTQWLYKKQGSSKDLWSRHPDSSSTFRQVKVKLCHTTGAERVWWEWHSLKTSALSPEEKASVRIFSKELEMWAKMGTAYGQDTVSSDFDIQEAESSSEDSSDSEEEAAPPAVLKTAAQVHTPQQAAAQDVHMAEAEEEATTTTTTQETEAQTDSEDGSISPSQIKQELFPDEPSTSQGTAAHKVTTSTPVQKRAARVYSPLPPEFVKTEPQSQVQVQQQVQQRPAAAQPQQQVQVQQQAQQQAAPAAAQPQQQQPAAAVQVPRAPQAIPFSDTTAPEDVLSMRYYTNEWEPYWVIDKVAREQWMWFRPSSIMLLKNHGPQRMPTPVGAYTPIYTFEMGPTTYILR…	540	Tris
917	YYTNEWEPYWVIDK	Annotated	MHCLHWLLILALLLIAKRVCVCVAGPPVHPRENTACPKLPYSGGSWVLQWCSPDRTQWLYKKQGSSKDLWSRHPDSSSTFRQVKVKLCHTTGAERVWWEWHSLKTSALSPEEKASVRIFSKELEMWAKMGTAYGQDTVSSDFDIQEAESSSEDSSDSEEEAAPPAVLKTAAQVHTPQQAAAQDVHMAEAEEEATTTTTTQETEAQTDSEDGSISPSQIKQELFPDEPSTSQGTAAHKVTTSTPVQKRAARVYSPLPPEFVKTEPQSQVQVQQQVQQRPAAAQPQQQVQVQQQAQQQAAPAAAQPQQQQPAAAVQVPRAPQAIPFSDTTAPEDVLSMRYYTNEWEPYWVIDKVAREQWMWFRPSSIMLLKNHGPQRMPTPVGAYTPIYTFEMGPTTYILR…	540	Tris
918	EQWMWFR	Annotated	MHCLHWLLILALLLIAKRVCVCVAGPPVHPRENTACPKLPYSGGSWVLQWCSPDRTQWLYKKQGSSKDLWSRHPDSSSTFRQVKVKLCHTTGAERVWWEWHSLKTSALSPEEKASVRIFSKELEMWAKMGTAYGQDTVSSDFDIQEAESSSEDSSDSEEEAAPPAVLKTAAQVHTPQQAAAQDVHMAEAEEEATTTTTTQETEAQTDSEDGSISPSQIKQELFPDEPSTSQGTAAHKVTTSTPVQKRAARVYSPLPPEFVKTEPQSQVQVQQQVQQRPAAAQPQQQVQVQQQAQQQAAPAAAQPQQQQPAAAVQVPRAPQAIPFSDTTAPEDVLSMRYYTNEWEPYWVIDKVAREQWMWFRPSSIMLLKNHGPQRMPTPVGAYTPIYTFEMGPTTYILR…	540	Tris
919	YQICEEDDCNSCSK	Annotated	MSQPSFSTSVYVGDLWGAPSVVSVAALVFSAATFIIVLLAITMQRYQICEEDDCNSCSKILSKSNMRRAGRGGGGGSAVIASDMYENGPDYYNQLPPAYSLGQLHSRSAIPTKS	114	Tris; HCl
920	KDRDWPPFVEECLR	Annotated	MPCRSGLERRQIFGLCSNAEQNGIPISESLHFNTTRERVWVDLKCDIMSGRKKKQLTQDEIIMAEFFTEDEDEEYVPPPTIVEKKRTTKKKQPAAAAAAAEKKTDVVQKRTRRTKKQMETDRALVKMYKDRDWPPFVEECLRAVNIQRYDIRHGEFPPYKIAMALSKKSFDNWDEVDYAALRDCLCEGLHLQAVQTHKLYVLASGMFLWGKSSWMDPQLLSRLYSHDVPKIKLLERVTYGFMMALQECLKYNADGGGGKIPGLDDDEMVTEMKNFVLFKGFHHHYVFCDHHWQHWALGRDFHGVLPEVVVQEMIADGLACMLERAGPYETPADWIDSFSVAAYPDAMKDQLKEHLAKATINCQGLNFAAFKNSLAFLADMHKSVSIPRWRYFPTAKSVT…	625	Tris
921	DRDWPPFVEECLR	Annotated	MPCRSGLERRQIFGLCSNAEQNGIPISESLHFNTTRERVWVDLKCDIMSGRKKKQLTQDEIIMAEFFTEDEDEEYVPPPTIVEKKRTTKKKQPAAAAAAAEKKTDVVQKRTRRTKKQMETDRALVKMYKDRDWPPFVEECLRAVNIQRYDIRHGEFPPYKIAMALSKKSFDNWDEVDYAALRDCLCEGLHLQAVQTHKLYVLASGMFLWGKSSWMDPQLLSRLYSHDVPKIKLLERVTYGFMMALQECLKYNADGGGGKIPGLDDDEMVTEMKNFVLFKGFHHHYVFCDHHWQHWALGRDFHGVLPEVVVQEMIADGLACMLERAGPYETPADWIDSFSVAAYPDAMKDQLKEHLAKATINCQGLNFAAFKNSLAFLADMHKSVSIPRWRYFPTAKSVT…	625	Tris
922	DWPPFVEECLR	Annotated	MPCRSGLERRQIFGLCSNAEQNGIPISESLHFNTTRERVWVDLKCDIMSGRKKKQLTQDEIIMAEFFTEDEDEEYVPPPTIVEKKRTTKKKQPAAAAAAAEKKTDVVQKRTRRTKKQMETDRALVKMYKDRDWPPFVEECLRAVNIQRYDIRHGEFPPYKIAMALSKKSFDNWDEVDYAALRDCLCEGLHLQAVQTHKLYVLASGMFLWGKSSWMDPQLLSRLYSHDVPKIKLLERVTYGFMMALQECLKYNADGGGGKIPGLDDDEMVTEMKNFVLFKGFHHHYVFCDHHWQHWALGRDFHGVLPEVVVQEMIADGLACMLERAGPYETPADWIDSFSVAAYPDAMKDQLKEHLAKATINCQGLNFAAFKNSLAFLADMHKSVSIPRWRYFPTAKSVT…	625	Tris; HCl
923	HGEFPPYK	Annotated	MPCRSGLERRQIFGLCSNAEQNGIPISESLHFNTTRERVWVDLKCDIMSGRKKKQLTQDEIIMAEFFTEDEDEEYVPPPTIVEKKRTTKKKQPAAAAAAAEKKTDVVQKRTRRTKKQMETDRALVKMYKDRDWPPFVEECLRAVNIQRYDIRHGEFPPYKIAMALSKKSFDNWDEVDYAALRDCLCEGLHLQAVQTHKLYVLASGMFLWGKSSWMDPQLLSRLYSHDVPKIKLLERVTYGFMMALQECLKYNADGGGGKIPGLDDDEMVTEMKNFVLFKGFHHHYVFCDHHWQHWALGRDFHGVLPEVVVQEMIADGLACMLERAGPYETPADWIDSFSVAAYPDAMKDQLKEHLAKATINCQGLNFAAFKNSLAFLADMHKSVSIPRWRYFPTAKSVT…	625	Tris
924	IAMALSK	Annotated	MPCRSGLERRQIFGLCSNAEQNGIPISESLHFNTTRERVWVDLKCDIMSGRKKKQLTQDEIIMAEFFTEDEDEEYVPPPTIVEKKRTTKKKQPAAAAAAAEKKTDVVQKRTRRTKKQMETDRALVKMYKDRDWPPFVEECLRAVNIQRYDIRHGEFPPYKIAMALSKKSFDNWDEVDYAALRDCLCEGLHLQAVQTHKLYVLASGMFLWGKSSWMDPQLLSRLYSHDVPKIKLLERVTYGFMMALQECLKYNADGGGGKIPGLDDDEMVTEMKNFVLFKGFHHHYVFCDHHWQHWALGRDFHGVLPEVVVQEMIADGLACMLERAGPYETPADWIDSFSVAAYPDAMKDQLKEHLAKATINCQGLNFAAFKNSLAFLADMHKSVSIPRWRYFPTAKSVT…	625	Tris; HCl
925	KSFDNWDEVDYAALR	Annotated	MPCRSGLERRQIFGLCSNAEQNGIPISESLHFNTTRERVWVDLKCDIMSGRKKKQLTQDEIIMAEFFTEDEDEEYVPPPTIVEKKRTTKKKQPAAAAAAAEKKTDVVQKRTRRTKKQMETDRALVKMYKDRDWPPFVEECLRAVNIQRYDIRHGEFPPYKIAMALSKKSFDNWDEVDYAALRDCLCEGLHLQAVQTHKLYVLASGMFLWGKSSWMDPQLLSRLYSHDVPKIKLLERVTYGFMMALQECLKYNADGGGGKIPGLDDDEMVTEMKNFVLFKGFHHHYVFCDHHWQHWALGRDFHGVLPEVVVQEMIADGLACMLERAGPYETPADWIDSFSVAAYPDAMKDQLKEHLAKATINCQGLNFAAFKNSLAFLADMHKSVSIPRWRYFPTAKSVT…	625	Tris
926	SFDNWDEVDYAALR	Annotated	MPCRSGLERRQIFGLCSNAEQNGIPISESLHFNTTRERVWVDLKCDIMSGRKKKQLTQDEIIMAEFFTEDEDEEYVPPPTIVEKKRTTKKKQPAAAAAAAEKKTDVVQKRTRRTKKQMETDRALVKMYKDRDWPPFVEECLRAVNIQRYDIRHGEFPPYKIAMALSKKSFDNWDEVDYAALRDCLCEGLHLQAVQTHKLYVLASGMFLWGKSSWMDPQLLSRLYSHDVPKIKLLERVTYGFMMALQECLKYNADGGGGKIPGLDDDEMVTEMKNFVLFKGFHHHYVFCDHHWQHWALGRDFHGVLPEVVVQEMIADGLACMLERAGPYETPADWIDSFSVAAYPDAMKDQLKEHLAKATINCQGLNFAAFKNSLAFLADMHKSVSIPRWRYFPTAKSVT…	625	Tris; HCl
927	DCLCEGLHLQAVQTHK	Annotated	MPCRSGLERRQIFGLCSNAEQNGIPISESLHFNTTRERVWVDLKCDIMSGRKKKQLTQDEIIMAEFFTEDEDEEYVPPPTIVEKKRTTKKKQPAAAAAAAEKKTDVVQKRTRRTKKQMETDRALVKMYKDRDWPPFVEECLRAVNIQRYDIRHGEFPPYKIAMALSKKSFDNWDEVDYAALRDCLCEGLHLQAVQTHKLYVLASGMFLWGKSSWMDPQLLSRLYSHDVPKIKLLERVTYGFMMALQECLKYNADGGGGKIPGLDDDEMVTEMKNFVLFKGFHHHYVFCDHHWQHWALGRDFHGVLPEVVVQEMIADGLACMLERAGPYETPADWIDSFSVAAYPDAMKDQLKEHLAKATINCQGLNFAAFKNSLAFLADMHKSVSIPRWRYFPTAKSVT…	625	Tris
928	LYVLASGMFLWGK	Annotated	MPCRSGLERRQIFGLCSNAEQNGIPISESLHFNTTRERVWVDLKCDIMSGRKKKQLTQDEIIMAEFFTEDEDEEYVPPPTIVEKKRTTKKKQPAAAAAAAEKKTDVVQKRTRRTKKQMETDRALVKMYKDRDWPPFVEECLRAVNIQRYDIRHGEFPPYKIAMALSKKSFDNWDEVDYAALRDCLCEGLHLQAVQTHKLYVLASGMFLWGKSSWMDPQLLSRLYSHDVPKIKLLERVTYGFMMALQECLKYNADGGGGKIPGLDDDEMVTEMKNFVLFKGFHHHYVFCDHHWQHWALGRDFHGVLPEVVVQEMIADGLACMLERAGPYETPADWIDSFSVAAYPDAMKDQLKEHLAKATINCQGLNFAAFKNSLAFLADMHKSVSIPRWRYFPTAKSVT…	625	HCl
929	SSWMDPQLLSR	Annotated	MPCRSGLERRQIFGLCSNAEQNGIPISESLHFNTTRERVWVDLKCDIMSGRKKKQLTQDEIIMAEFFTEDEDEEYVPPPTIVEKKRTTKKKQPAAAAAAAEKKTDVVQKRTRRTKKQMETDRALVKMYKDRDWPPFVEECLRAVNIQRYDIRHGEFPPYKIAMALSKKSFDNWDEVDYAALRDCLCEGLHLQAVQTHKLYVLASGMFLWGKSSWMDPQLLSRLYSHDVPKIKLLERVTYGFMMALQECLKYNADGGGGKIPGLDDDEMVTEMKNFVLFKGFHHHYVFCDHHWQHWALGRDFHGVLPEVVVQEMIADGLACMLERAGPYETPADWIDSFSVAAYPDAMKDQLKEHLAKATINCQGLNFAAFKNSLAFLADMHKSVSIPRWRYFPTAKSVT…	625	Tris
930	LYSHDVPK	Annotated	MPCRSGLERRQIFGLCSNAEQNGIPISESLHFNTTRERVWVDLKCDIMSGRKKKQLTQDEIIMAEFFTEDEDEEYVPPPTIVEKKRTTKKKQPAAAAAAAEKKTDVVQKRTRRTKKQMETDRALVKMYKDRDWPPFVEECLRAVNIQRYDIRHGEFPPYKIAMALSKKSFDNWDEVDYAALRDCLCEGLHLQAVQTHKLYVLASGMFLWGKSSWMDPQLLSRLYSHDVPKIKLLERVTYGFMMALQECLKYNADGGGGKIPGLDDDEMVTEMKNFVLFKGFHHHYVFCDHHWQHWALGRDFHGVLPEVVVQEMIADGLACMLERAGPYETPADWIDSFSVAAYPDAMKDQLKEHLAKATINCQGLNFAAFKNSLAFLADMHKSVSIPRWRYFPTAKSVT…	625	Tris; HCl
931	VTYGFMMALQECLK	Annotated	MPCRSGLERRQIFGLCSNAEQNGIPISESLHFNTTRERVWVDLKCDIMSGRKKKQLTQDEIIMAEFFTEDEDEEYVPPPTIVEKKRTTKKKQPAAAAAAAEKKTDVVQKRTRRTKKQMETDRALVKMYKDRDWPPFVEECLRAVNIQRYDIRHGEFPPYKIAMALSKKSFDNWDEVDYAALRDCLCEGLHLQAVQTHKLYVLASGMFLWGKSSWMDPQLLSRLYSHDVPKIKLLERVTYGFMMALQECLKYNADGGGGKIPGLDDDEMVTEMKNFVLFKGFHHHYVFCDHHWQHWALGRDFHGVLPEVVVQEMIADGLACMLERAGPYETPADWIDSFSVAAYPDAMKDQLKEHLAKATINCQGLNFAAFKNSLAFLADMHKSVSIPRWRYFPTAKSVT…	625	Tris
932	YNADGGGGKIPGLDDDEMVTEMK	Annotated	MPCRSGLERRQIFGLCSNAEQNGIPISESLHFNTTRERVWVDLKCDIMSGRKKKQLTQDEIIMAEFFTEDEDEEYVPPPTIVEKKRTTKKKQPAAAAAAAEKKTDVVQKRTRRTKKQMETDRALVKMYKDRDWPPFVEECLRAVNIQRYDIRHGEFPPYKIAMALSKKSFDNWDEVDYAALRDCLCEGLHLQAVQTHKLYVLASGMFLWGKSSWMDPQLLSRLYSHDVPKIKLLERVTYGFMMALQECLKYNADGGGGKIPGLDDDEMVTEMKNFVLFKGFHHHYVFCDHHWQHWALGRDFHGVLPEVVVQEMIADGLACMLERAGPYETPADWIDSFSVAAYPDAMKDQLKEHLAKATINCQGLNFAAFKNSLAFLADMHKSVSIPRWRYFPTAKSVT…	625	Tris
933	IPGLDDDEMVTEMK	Annotated	MPCRSGLERRQIFGLCSNAEQNGIPISESLHFNTTRERVWVDLKCDIMSGRKKKQLTQDEIIMAEFFTEDEDEEYVPPPTIVEKKRTTKKKQPAAAAAAAEKKTDVVQKRTRRTKKQMETDRALVKMYKDRDWPPFVEECLRAVNIQRYDIRHGEFPPYKIAMALSKKSFDNWDEVDYAALRDCLCEGLHLQAVQTHKLYVLASGMFLWGKSSWMDPQLLSRLYSHDVPKIKLLERVTYGFMMALQECLKYNADGGGGKIPGLDDDEMVTEMKNFVLFKGFHHHYVFCDHHWQHWALGRDFHGVLPEVVVQEMIADGLACMLERAGPYETPADWIDSFSVAAYPDAMKDQLKEHLAKATINCQGLNFAAFKNSLAFLADMHKSVSIPRWRYFPTAKSVT…	625	Tris; HCl
934	NFVLFK	Annotated	MPCRSGLERRQIFGLCSNAEQNGIPISESLHFNTTRERVWVDLKCDIMSGRKKKQLTQDEIIMAEFFTEDEDEEYVPPPTIVEKKRTTKKKQPAAAAAAAEKKTDVVQKRTRRTKKQMETDRALVKMYKDRDWPPFVEECLRAVNIQRYDIRHGEFPPYKIAMALSKKSFDNWDEVDYAALRDCLCEGLHLQAVQTHKLYVLASGMFLWGKSSWMDPQLLSRLYSHDVPKIKLLERVTYGFMMALQECLKYNADGGGGKIPGLDDDEMVTEMKNFVLFKGFHHHYVFCDHHWQHWALGRDFHGVLPEVVVQEMIADGLACMLERAGPYETPADWIDSFSVAAYPDAMKDQLKEHLAKATINCQGLNFAAFKNSLAFLADMHKSVSIPRWRYFPTAKSVT…	625	Tris; HCl
935	DFHGVLPEVVVQEMIADGLACMLER	Annotated	MPCRSGLERRQIFGLCSNAEQNGIPISESLHFNTTRERVWVDLKCDIMSGRKKKQLTQDEIIMAEFFTEDEDEEYVPPPTIVEKKRTTKKKQPAAAAAAAEKKTDVVQKRTRRTKKQMETDRALVKMYKDRDWPPFVEECLRAVNIQRYDIRHGEFPPYKIAMALSKKSFDNWDEVDYAALRDCLCEGLHLQAVQTHKLYVLASGMFLWGKSSWMDPQLLSRLYSHDVPKIKLLERVTYGFMMALQECLKYNADGGGGKIPGLDDDEMVTEMKNFVLFKGFHHHYVFCDHHWQHWALGRDFHGVLPEVVVQEMIADGLACMLERAGPYETPADWIDSFSVAAYPDAMKDQLKEHLAKATINCQGLNFAAFKNSLAFLADMHKSVSIPRWRYFPTAKSVT…	625	Tris; HCl
936	AGPYETPADWIDSFSVAAYPDAMK	Annotated	MPCRSGLERRQIFGLCSNAEQNGIPISESLHFNTTRERVWVDLKCDIMSGRKKKQLTQDEIIMAEFFTEDEDEEYVPPPTIVEKKRTTKKKQPAAAAAAAEKKTDVVQKRTRRTKKQMETDRALVKMYKDRDWPPFVEECLRAVNIQRYDIRHGEFPPYKIAMALSKKSFDNWDEVDYAALRDCLCEGLHLQAVQTHKLYVLASGMFLWGKSSWMDPQLLSRLYSHDVPKIKLLERVTYGFMMALQECLKYNADGGGGKIPGLDDDEMVTEMKNFVLFKGFHHHYVFCDHHWQHWALGRDFHGVLPEVVVQEMIADGLACMLERAGPYETPADWIDSFSVAAYPDAMKDQLKEHLAKATINCQGLNFAAFKNSLAFLADMHKSVSIPRWRYFPTAKSVT…	625	Tris; HCl
937	AGPYETPADWIDSFSVAAYPDAMKDQLK	Annotated	MPCRSGLERRQIFGLCSNAEQNGIPISESLHFNTTRERVWVDLKCDIMSGRKKKQLTQDEIIMAEFFTEDEDEEYVPPPTIVEKKRTTKKKQPAAAAAAAEKKTDVVQKRTRRTKKQMETDRALVKMYKDRDWPPFVEECLRAVNIQRYDIRHGEFPPYKIAMALSKKSFDNWDEVDYAALRDCLCEGLHLQAVQTHKLYVLASGMFLWGKSSWMDPQLLSRLYSHDVPKIKLLERVTYGFMMALQECLKYNADGGGGKIPGLDDDEMVTEMKNFVLFKGFHHHYVFCDHHWQHWALGRDFHGVLPEVVVQEMIADGLACMLERAGPYETPADWIDSFSVAAYPDAMKDQLKEHLAKATINCQGLNFAAFKNSLAFLADMHKSVSIPRWRYFPTAKSVT…	625	Tris
938	NSLAFLADMHK	Annotated	MPCRSGLERRQIFGLCSNAEQNGIPISESLHFNTTRERVWVDLKCDIMSGRKKKQLTQDEIIMAEFFTEDEDEEYVPPPTIVEKKRTTKKKQPAAAAAAAEKKTDVVQKRTRRTKKQMETDRALVKMYKDRDWPPFVEECLRAVNIQRYDIRHGEFPPYKIAMALSKKSFDNWDEVDYAALRDCLCEGLHLQAVQTHKLYVLASGMFLWGKSSWMDPQLLSRLYSHDVPKIKLLERVTYGFMMALQECLKYNADGGGGKIPGLDDDEMVTEMKNFVLFKGFHHHYVFCDHHWQHWALGRDFHGVLPEVVVQEMIADGLACMLERAGPYETPADWIDSFSVAAYPDAMKDQLKEHLAKATINCQGLNFAAFKNSLAFLADMHKSVSIPRWRYFPTAKSVT…	625	Tris; HCl
939	SVTLDTFDDCACDVHVQR	Annotated	MPCRSGLERRQIFGLCSNAEQNGIPISESLHFNTTRERVWVDLKCDIMSGRKKKQLTQDEIIMAEFFTEDEDEEYVPPPTIVEKKRTTKKKQPAAAAAAAEKKTDVVQKRTRRTKKQMETDRALVKMYKDRDWPPFVEECLRAVNIQRYDIRHGEFPPYKIAMALSKKSFDNWDEVDYAALRDCLCEGLHLQAVQTHKLYVLASGMFLWGKSSWMDPQLLSRLYSHDVPKIKLLERVTYGFMMALQECLKYNADGGGGKIPGLDDDEMVTEMKNFVLFKGFHHHYVFCDHHWQHWALGRDFHGVLPEVVVQEMIADGLACMLERAGPYETPADWIDSFSVAAYPDAMKDQLKEHLAKATINCQGLNFAAFKNSLAFLADMHKSVSIPRWRYFPTAKSVT…	625	Tris
940	TFDDCACDVHVQR	Annotated	MPCRSGLERRQIFGLCSNAEQNGIPISESLHFNTTRERVWVDLKCDIMSGRKKKQLTQDEIIMAEFFTEDEDEEYVPPPTIVEKKRTTKKKQPAAAAAAAEKKTDVVQKRTRRTKKQMETDRALVKMYKDRDWPPFVEECLRAVNIQRYDIRHGEFPPYKIAMALSKKSFDNWDEVDYAALRDCLCEGLHLQAVQTHKLYVLASGMFLWGKSSWMDPQLLSRLYSHDVPKIKLLERVTYGFMMALQECLKYNADGGGGKIPGLDDDEMVTEMKNFVLFKGFHHHYVFCDHHWQHWALGRDFHGVLPEVVVQEMIADGLACMLERAGPYETPADWIDSFSVAAYPDAMKDQLKEHLAKATINCQGLNFAAFKNSLAFLADMHKSVSIPRWRYFPTAKSVT…	625	HCl
941	DDCACDVHVQR	Annotated	MPCRSGLERRQIFGLCSNAEQNGIPISESLHFNTTRERVWVDLKCDIMSGRKKKQLTQDEIIMAEFFTEDEDEEYVPPPTIVEKKRTTKKKQPAAAAAAAEKKTDVVQKRTRRTKKQMETDRALVKMYKDRDWPPFVEECLRAVNIQRYDIRHGEFPPYKIAMALSKKSFDNWDEVDYAALRDCLCEGLHLQAVQTHKLYVLASGMFLWGKSSWMDPQLLSRLYSHDVPKIKLLERVTYGFMMALQECLKYNADGGGGKIPGLDDDEMVTEMKNFVLFKGFHHHYVFCDHHWQHWALGRDFHGVLPEVVVQEMIADGLACMLERAGPYETPADWIDSFSVAAYPDAMKDQLKEHLAKATINCQGLNFAAFKNSLAFLADMHKSVSIPRWRYFPTAKSVT…	625	HCl
942	HVQGQTGCSCMCCER	Annotated	MPCRSGLERRQIFGLCSNAEQNGIPISESLHFNTTRERVWVDLKCDIMSGRKKKQLTQDEIIMAEFFTEDEDEEYVPPPTIVEKKRTTKKKQPAAAAAAAEKKTDVVQKRTRRTKKQMETDRALVKMYKDRDWPPFVEECLRAVNIQRYDIRHGEFPPYKIAMALSKKSFDNWDEVDYAALRDCLCEGLHLQAVQTHKLYVLASGMFLWGKSSWMDPQLLSRLYSHDVPKIKLLERVTYGFMMALQECLKYNADGGGGKIPGLDDDEMVTEMKNFVLFKGFHHHYVFCDHHWQHWALGRDFHGVLPEVVVQEMIADGLACMLERAGPYETPADWIDSFSVAAYPDAMKDQLKEHLAKATINCQGLNFAAFKNSLAFLADMHKSVSIPRWRYFPTAKSVT…	625	Tris; HCl
943	GQTGCSCMCCER	Annotated	MPCRSGLERRQIFGLCSNAEQNGIPISESLHFNTTRERVWVDLKCDIMSGRKKKQLTQDEIIMAEFFTEDEDEEYVPPPTIVEKKRTTKKKQPAAAAAAAEKKTDVVQKRTRRTKKQMETDRALVKMYKDRDWPPFVEECLRAVNIQRYDIRHGEFPPYKIAMALSKKSFDNWDEVDYAALRDCLCEGLHLQAVQTHKLYVLASGMFLWGKSSWMDPQLLSRLYSHDVPKIKLLERVTYGFMMALQECLKYNADGGGGKIPGLDDDEMVTEMKNFVLFKGFHHHYVFCDHHWQHWALGRDFHGVLPEVVVQEMIADGLACMLERAGPYETPADWIDSFSVAAYPDAMKDQLKEHLAKATINCQGLNFAAFKNSLAFLADMHKSVSIPRWRYFPTAKSVT…	625	Tris
944	QTGCSCMCCER	Annotated	MPCRSGLERRQIFGLCSNAEQNGIPISESLHFNTTRERVWVDLKCDIMSGRKKKQLTQDEIIMAEFFTEDEDEEYVPPPTIVEKKRTTKKKQPAAAAAAAEKKTDVVQKRTRRTKKQMETDRALVKMYKDRDWPPFVEECLRAVNIQRYDIRHGEFPPYKIAMALSKKSFDNWDEVDYAALRDCLCEGLHLQAVQTHKLYVLASGMFLWGKSSWMDPQLLSRLYSHDVPKIKLLERVTYGFMMALQECLKYNADGGGGKIPGLDDDEMVTEMKNFVLFKGFHHHYVFCDHHWQHWALGRDFHGVLPEVVVQEMIADGLACMLERAGPYETPADWIDSFSVAAYPDAMKDQLKEHLAKATINCQGLNFAAFKNSLAFLADMHKSVSIPRWRYFPTAKSVT…	625	Tris
945	SLDQLER	Annotated	MPCRSGLERRQIFGLCSNAEQNGIPISESLHFNTTRERVWVDLKCDIMSGRKKKQLTQDEIIMAEFFTEDEDEEYVPPPTIVEKKRTTKKKQPAAAAAAAEKKTDVVQKRTRRTKKQMETDRALVKMYKDRDWPPFVEECLRAVNIQRYDIRHGEFPPYKIAMALSKKSFDNWDEVDYAALRDCLCEGLHLQAVQTHKLYVLASGMFLWGKSSWMDPQLLSRLYSHDVPKIKLLERVTYGFMMALQECLKYNADGGGGKIPGLDDDEMVTEMKNFVLFKGFHHHYVFCDHHWQHWALGRDFHGVLPEVVVQEMIADGLACMLERAGPYETPADWIDSFSVAAYPDAMKDQLKEHLAKATINCQGLNFAAFKNSLAFLADMHKSVSIPRWRYFPTAKSVT…	625	Tris
[truncated: 738 more rows]
